# Supplementary material for: Multi–Cell Line Analysis of Lysosomal Proteomes Reveals Unique Features and Novel Lysosomal Proteins
Source: Mol Cell Proteomics. 2023 Feb 14;22(3):100509. doi: 10.1016/j.mcpro.2023.100509 (PMC10025164; doi:10.1016/j.mcpro.2023.100509)
Supplement: Table S1 [file mmc1.xlsx]

## Sheet: Table S1
Table S1 Cell culture conditions for individual cell lines for enrichment of lysosomes by SPIONs
Cell Line	Organism	Cell type	Cells seeded per 10 cm plate	% Fetal calf serum (FCS) in culture medium	Time point of SPIONs addition (from day of seeding)	Poly L lysine (PLL) coating of culture plates	No. of 10 cm plates with and w/o SPIONs
HEK293	Human	Embryonic kidney	6 x 106	10% FCS	Day 0	yes	2 + 2
HeLa	Human	Cervical adenocarcinoma	3 x 106	Day 0 to Day 3: 2.5% FCS; Day 4: 10% FCS	Day 3	no	4 + 4
HuH-7	Human	Hepatic carcinoma	3 x 106	Day 0 to Day 3: 2.5% FCS; Day 4: 10% FCS	Day 3	no	4 + 4
SH-SY5Y	Human	Bone marrow neuroblastoma	6 x 106	10% FCS	Day 0	no	4 + 4
MEF	Mouse	Embryonic fibroblast	3 x 106	Day 0 to Day 3: 2.5% FCS; Day 4: 10% FCS	Day 3	no	2 + 2
NIH3T3	Mouse	Embryonic fibroblast	3 x 106	Day 0 to Day 3: 2.5% FCS; Day 4: 10% FCS	Day 3	no	4 + 4
