# Supplementary material for: Multi–Cell Line Analysis of Lysosomal Proteomes Reveals Unique Features and Novel Lysosomal Proteins
Source: Mol Cell Proteomics. 2023 Feb 14;22(3):100509. doi: 10.1016/j.mcpro.2023.100509 (PMC10025164; doi:10.1016/j.mcpro.2023.100509)
Supplement: Table S2 [file mmc2.xlsx]

## Sheet: Overview
Table S2 List of known lysosomal proteins and proteins identified in lysosome enriched samples from different cell lines
Sheet	Content
Known lysosomal proteins	List of known lysosomal proteins generated by combination of a manually curated bonafide list from Thelen et al. 2017 and reference lists retrieved from both PANTHER (http://www.pantherdb.org/) and Uniprot (https://www.uniprot.org/) for Mus musculus and Homo sapiens.
HEK293	Proteins identified in lysosomes isolated from HEK293 cells in 4 biological replicates
HeLa	Proteins identified in lysosomes isolated from HeLa cells from 4 biological replicates
HuH-7	Proteins identified in lysosomes isolated from HuH-7 cells from 4 biological replicates
SH-SY5Y	Proteins identified in lysosomes isolated from SH-SY5Y cells from 4 biological replicates
MEF	Proteins identified in lysosomes isolated from MEFs from 4 biological replicates
NIH3T3	Proteins identified in lysosomes isolated from NIH3T3 cells from 4 biological replicates
Human	Proteins identified in lysosomes isolated from all human cell lines (HEK293, HeLa, HuH-7, and SH-SY5Y)
Mouse	Proteins identified in lysosomes isolated from all mouse cell lines (MEF and NIH3T3)

## Sheet: Known lysosomal proteins
Gene Names	Description	Bona Fide	PANTHER_Human	PANTHER_Mouse	Uniprot_Human	Uniprot_Mouse	Grand Total
ABCA13	ATP-binding cassette sub-family A member 13		1				1
ABCA2	ATP-binding cassette sub-family A member 2	1	1	1			3
ABCA5	ATP-binding cassette sub-family A member 5		1	1		1	3
ABCB6	ATP-binding cassette sub-family B member 6, mitochondrial	1					1
ABCB9	ATP-binding cassette sub-family B member 9	1	1	1	1	1	5
ABCC10	Multidrug resistance-associated protein 7		1				1
ABCD1	ATP-binding cassette sub-family D member 1		1	1			2
ABCD4	ATP-binding cassette sub-family D member 4	1	1				2
ABHD6	Monoacylglycerol lipase ABHD6				1	1	2
ACAN	Aggrecan core protein		1				1
ACE	Angiotensin-converting enzyme;Angiotensin-converting enzyme, soluble form		1	1			2
ACLY	ATP-citrate synthase		1				1
ACP2	Lysosomal acid phosphatase	1	1	1	1		4
ACP5	Tartrate-resistant acid phosphatase type 5	1	1	1			3
ACPP	Prostatic acid phosphatase		1	1			2
ACTR10	Actin-related protein 10		1				1
ACTR2	Actin-related protein 2		1				1
ADA	Adenosine deaminase		1	1	1		3
ADAM8	Disintegrin and metalloproteinase domain-containing protein 8		1	1			2
ADRB2	Beta-2 adrenergic receptor		1		1	1	3
AGA	N(4)-(beta-N-acetylglucosaminyl)-L-asparaginase	1	1	1			3
AGRN	Agrin		1				1
AHNAK	Neuroblast differentiation-associated protein AHNAK		1				1
AKR1B1	Aldose reductase		1	1			2
AKR1B10	Aldo-keto reductase family 1 member B10		1				1
AKT1S1	Proline-rich AKT1 substrate 1	1			1	1	3
ALDOB	Fructose-bisphosphate aldolase B			1			1
ANK2	Ankyrin-2		1	1			2
ANK3	Ankyrin-3		1	1	1	1	4
ANKFY1	Rabankyrin-5		1		1	1	3
ANKRD27	Ankyrin repeat domain-containing protein 27		1	1			2
ANPEP	Aminopeptidase N		1				1
ANXA1	Annexin A1		1	1			2
ANXA11	Annexin A11		1	1			2
ANXA2	Annexin A2		1	1			2
ANXA6	Annexin		1	1			2
AOAH	Acyloxyacyl hydrolase	1					1
AP1AR					1		1
AP1B1	AP-1 complex subunit beta-1		1				1
AP1G1	AP-1 complex subunit gamma-1		1				1
AP1M1	AP-1 complex subunit mu-1		1				1
AP1M2	AP-1 complex subunit mu-2		1				1
AP1S1	AP-1 complex subunit sigma-1A		1				1
AP1S2	AP-1 complex subunit sigma-2		1				1
AP1S3	AP-1 complex subunit sigma-3		1				1
AP2A1	AP-2 complex subunit alpha-1		1				1
AP2A2	AP-2 complex subunit alpha-2		1				1
AP2B1	AP-2 complex subunit beta		1				1
AP2M1	AP-2 complex subunit mu		1				1
AP2S1	AP-2 complex subunit sigma		1				1
AP3B1	AP-3 complex subunit beta-1		1		1	1	3
AP3B2					1	1	2
AP3D1	AP-3 complex subunit delta-1		1		1	1	3
AP3M1	AP-3 complex subunit mu-1		1		1	1	3
AP3M2	AP-3 complex subunit mu-2				1		1
AP3S1	AP-3 complex subunit sigma-1				1	1	2
AP3S2					1	1	2
AP5B1	AP-5 complex subunit beta-1		1				1
AP5M1	AP-5 complex subunit mu-1		1	1			2
AP5S1	AP-5 complex subunit sigma-1		1	1			2
APCS	Serum amyloid P-component	1					1
APOA5					1	1	2
APOB	Apolipoprotein B-100		1				1
APOE	Apolipoprotein E			1			1
APP	Amyloid beta A4 protein				1	1	2
AQP2	Aquaporin-2			1	1		2
ARG1	Arginase-1		1				1
ARL8A	ADP-ribosylation factor-like protein 8A	1	1	1	1	1	5
ARL8B	ADP-ribosylation factor-like protein 8B	1	1	1	1	1	5
ARRB1	Beta-arrestin-1		1				1
ARRDC3	Arrestin domain-containing protein 3		1	1	1	1	4
ARSA	Arylsulfatase A	1	1	1	1		4
ARSB	Arylsulfatase B	1	1	1			3
ARSD	Arylsulfatase D		1				1
ARSG	Arylsulfatase G	1	1	1	1		4
ARSK	Arylsulfatase K	1					1
ASAH1	Acid ceramidase	1	1	1	1	1	5
ASS1	Argininosuccinate synthase		1	1			2
ATP11A	Phospholipid-transporting ATPase		1				1
ATP11B	Probable phospholipid-transporting ATPase IF		1				1
ATP11C	Phospholipid-transporting ATPase		1				1
ATP13A2	Probable cation-transporting ATPase 13A2		1	1			2
ATP6AP1	V-type proton ATPase subunit S1	1					1
ATP6AP2	Renin receptor
ATP6V0A1	V-type proton ATPase 116 kDa subunit a isoform 1;V-type proton ATPase subunit a	1	1				2
ATP6V0A2	V-type proton ATPase 116 kDa subunit a isoform 2;V-type proton ATPase subunit a		1				1
ATP6V0A4	V-type proton ATPase 116 kDa subunit a isoform 4		1				1
ATP6V0C	V-type proton ATPase 16 kDa proteolipid subunit	1	1	1			3
ATP6V0D1	V-type proton ATPase subunit d 1	1	1				2
ATP6V0E1		1					1
ATP6V1A	V-type proton ATPase catalytic subunit A	1	1				2
ATP6V1B2	V-type proton ATPase subunit B, brain isoform	1	1				2
ATP6V1C1	V-type proton ATPase subunit C 1	1	1				2
ATP6V1C2	V-type proton ATPase subunit C 2		1				1
ATP6V1D	V-type proton ATPase subunit D	1	1				2
ATP6V1E1	V-type proton ATPase subunit E 1	1	1				2
ATP6V1F	V-type proton ATPase subunit F	1					1
ATP6V1G1	V-type proton ATPase subunit G 1	1	1	1			3
ATP6V1H	V-type proton ATPase subunit H	1	1				2
ATP8A1	Phospholipid-transporting ATPase IA		1				1
ATRAID	All-trans retinoic acid-induced differentiation factor	1	1	1			3
AZU1	Azurocidin		1		1		2
B4GALT1	Beta-1,4-galactosyltransferase 1;Lactose synthase A protein;N-acetyllactosamine synthase;Beta-N-acetylglucosaminylglycopeptide beta-1,4-galactosyltransferase;Beta-N-acetylglucosaminyl-glycolipid beta-1,4-galactosyltransferase;Processed beta-1,4-galactosyltransferase 1		1				1
BACE1	Beta-secretase 1				1	1	2
BAX	Apoptosis regulator BAX	1					1
BBC3	Bcl-2-binding component 3		1	1			2
BC051665	CDNA sequence BC051665			1			1
BCAN	Brevican core protein		1				1
BCL10	B-cell lymphoma/leukemia 10		1	1			2
BCL2L11	Bcl-2-like protein 11	1					1
BECN2					1	1	2
BGN	Biglycan		1				1
BLOC1S1	Biogenesis of lysosome-related organelles complex 1 subunit 1	1	1	1	1	1	5
BLOC1S2	Biogenesis of lysosome-related organelles complex 1 subunit 2	1	1	1	1	1	5
BLOC1S3	Biogenesis of lysosome-related organelles complex 1 subunit 3				1		1
BLOC1S6					1	1	2
BNIP3	BCL2/adenovirus E1B 19 kDa protein-interacting protein 3				1		1
BORCS5			1	1	1	1	4
BORCS6			1	1	1	1	4
BORCS7	UPF0693 protein C10orf32	1	1	1	1	1	5
BORCS8			1	1	1	1	4
BPI	Bactericidal permeability-increasing protein		1				1
BRI3	Brain protein I3		1	1			2
BST2	Bone marrow stromal antigen 2		1		1		2
BTK	Tyrosine-protein kinase BTK		1				1
BUD23					1	1	2
C12orf66	UPF0536 protein C12orf66		1				1
C17ORF59	Uncharacterized protein C17orf59	1					1
C18orf8	Uncharacterized protein C18orf8		1				1
C3	Complement C3;Complement C3 beta chain;C3-beta-c;Complement C3 alpha chain;C3a anaphylatoxin;Acylation stimulating protein;Complement C3b alpha chain;Complement C3c alpha chain fragment 1;Complement C3dg fragment;Complement C3g fragment;Complement C3d fragment;Complement C3f fragment;Complement C3c alpha chain fragment 2		1				1
C3AR1	C3a anaphylatoxin chemotactic receptor		1				1
C6orf120	UPF0669 protein C6orf120		1				1
C9orf72	Protein C9orf72		1		1		2
CALCRL	Calcitonin gene-related peptide type 1 receptor		1	1			2
CAP1	Adenylyl cyclase-associated protein 1;Adenylyl cyclase-associated protein		1				1
CAPN1	Calpain-1 catalytic subunit		1	1			2
CAPN2	Calpain-2 catalytic subunit		1	1			2
CAT	Catalase		1	1			2
CAV1	Caveolin;Caveolin-1				1	1	2
CBL	E3 ubiquitin-protein ligase CBL		1				1
CCDC115	Coiled-coil domain-containing protein 115		1	1			2
CCDC91					1	1	2
CCKAR	Cholecystokinin receptor type A			1			1
CCT2	T-complex protein 1 subunit beta		1				1
CCT8	T-complex protein 1 subunit theta		1				1
CCZ1	Vacuolar fusion protein CCZ1 homolog / C7orf28A	1	1	1			3
CCZ1B	Vacuolar fusion protein CCZ1 homolog B		1				1
CD164	Sialomucin core protein 24		1	1			2
CD1B	T-cell surface glycoprotein CD1b		1		1		2
CD1C	T-cell surface glycoprotein CD1c		1		1		2
CD1D	Antigen-presenting glycoprotein CD1d		1		1		2
CD1D1	Antigen-presenting glycoprotein CD1d1			1		1	2
CD1D2						1	1
CD1E	T-cell surface glycoprotein CD1e, membrane-associated		1				1
CD300LD3	CMRF35-like molecule 3			1			1
CD34	Hematopoietic progenitor cell antigen CD34		1	1			2
CD3G					1		1
CD63	Tetraspanin;CD63 antigen	1	1	1	1	1	5
CD68	Macrosialin	1	1	1	1	1	5
CD74	HLA class II histocompatibility antigen gamma chain		1	1			2
CDIP1	Cell death-inducing p53-target protein 1		1	1			2
CEACAM6	Carcinoembryonic antigen-related cell adhesion molecule 6		1				1
CEACAM8	Carcinoembryonic antigen-related cell adhesion molecule 8		1				1
CECR1	Adenosine deaminase CECR1		1				1
CEMIP					1	1	2
CFTR	Cystic fibrosis transmembrane conductance regulator		1				1
CHGA	Chromogranin-A		1				1
CHID1	Chitinase domain-containing protein 1		1	1			2
CHIT1	Chitotriosidase-1		1	1			2
CHMP1A	Charged multivesicular body protein 1a				1	1	2
CHMP1B					1		1
CHMP1B1						1	1
CHMP1B2						1	1
CHMP2A	Charged multivesicular body protein 2a				1	1	2
CHMP2B	Charged multivesicular body protein 2b		1	1	1	1	4
CHMP3	Charged multivesicular body protein 3				1	1	2
CHMP4A					1		1
CHMP4B	Charged multivesicular body protein 4b				1	1	2
CHMP4C					1	1	2
CHMP5	Charged multivesicular body protein 5				1	1	2
CHMP6	Charged multivesicular body protein 6				1	1	2
CKAP4	Cytoskeleton-associated protein 4		1				1
CLCN5	H(+)/Cl(-) exchange transporter 5		1				1
CLCN6	Chloride transport protein 6		1				1
CLCN7	H(+)/Cl(-) exchange transporter 7	1	1	1	1		4
CLEC16A	Protein CLEC16A		1	1			2
CLN3	Battenin	1	1	1	1	1	5
CLN5	Ceroid-lipofuscinosis neuronal protein 5	1	1	1	1	1	5
CLTA	Clathrin light chain A		1				1
CLTC	Clathrin heavy chain;Clathrin heavy chain 1		1	1			2
CLVS1					1	1	2
CLVS2					1	1	2
CMTM6	CKLF-like MARVEL transmembrane domain-containing protein 6		1				1
CMYA5	Cardiomyopathy-associated protein 5				1	1	2
COL6A1	Collagen alpha-1(VI) chain		1				1
CORO1A	Coronin-1A				1	1	2
CP	Ceruloplasmin		1				1
CPLX2	Complexin-2		1				1
CPNE1	Copine-1		1				1
CPNE3	Copine-3		1				1
CPPED1	Serine/threonine-protein phosphatase CPPED1		1				1
CPQ	Carboxypeptidase Q		1	1			2
CPVL	Probable serine carboxypeptidase CPVL	1					1
CREG1	Protein CREG1	1	1				2
CRHBP	Corticotropin-releasing factor-binding protein		1	1			2
CSPG4	Chondroitin sulfate proteoglycan 4		1				1
CSPG5	Chondroitin sulfate proteoglycan 5		1				1
CST3	Cystatin-C		1	1			2
CTBS	Di-N-acetylchitobiase	1	1	1			3
CTNS	Cystinosin	1	1	1	1	1	5
CTRB1	Chymotrypsinogen B			1			1
CTS3	Cathepsin 3			1			1
CTS6	Cathepsin 6			1			1
CTS7	Cathepsin 7			1			1
CTS8	Cathepsin 2			1			1
CTSA	Carboxypeptidase	1	1	1			3
CTSB	Cathepsin B	1	1	1			3
CTSC	Dipeptidyl peptidase 1	1	1	1			3
CTSD	Cathepsin D	1	1	1			3
CTSF	Cathepsin F	1	1	1			3
CTSG	Cathepsin G		1				1
CTSH	Pro-cathepsin H;Cathepsin H mini chain;Cathepsin H;Cathepsin H heavy chain;Cathepsin H light chain	1	1	1	1	1	5
CTSJ	Cathepsin J			1			1
CTSK	Cathepsin K	1	1	1			3
CTSL	Cathepsin L1;Cathepsin L1 heavy chain;Cathepsin L1 light chain		1	1	1	1	4
CTSL1	Cathepsin L1	1					1
CTSLL3	Cathepsin L-like 3			1			1
CTSM	Cathepsin M			1			1
CTSO	Cathepsin O	1	1	1			3
CTSQ	Cathepsin Q			1			1
CTSR	Cathepsin R			1			1
CTSS	Cathepsin S	1	1	1			3
CTSV	Cathepsin L2		1				1
CTSW	Cathepsin W		1	1			2
CTSZ	Cathepsin Z	1	1	1			3
CUBN	Cubilin		1	1			2
CXCR2	C-X-C chemokine receptor type 2		1	1			2
CXCR4	C-X-C chemokine receptor type 4		1	1	1	1	4
CYB561	Cytochrome b561		1	1			2
CYB561A3	Cytochrome b ascorbate-dependent protein 3		1	1		1	3
CYB5R3	NADH-cytochrome b5 reductase 3;NADH-cytochrome b5 reductase 3 membrane-bound form;NADH-cytochrome b5 reductase 3 soluble form		1				1
CYBRD1	Cytochrome b reductase 1		1	1			2
DAB2	Disabled homolog 2		1				1
DAGLB	Sn1-specific diacylglycerol lipase beta		1				1
DCN	Decorin		1				1
DCTN1					1	1	2
DDOST	Dolichyl-diphosphooligosaccharide--protein glycosyltransferase 48 kDa subunit		1				1
DEFA1	Neutrophil defensin 1		1				1
DEFA3	Neutrophil defensin 3		1				1
DEFA4	Neutrophil defensin 4		1				1
DENND3					1	1	2
DEPDC5	DEP domain-containing protein 5		1	1	1	1	4
DEPTOR	DEP domain-containing mTOR-interacting protein	1					1
DIRC2	Disrupted in renal carcinoma protein 2	1	1	1			3
DNAJC13	DnaJ homolog subfamily C member 13		1				1
DNAJC3	DnaJ homolog subfamily C member 3		1				1
DNAJC5	DnaJ homolog subfamily C member 5		1				1
DNASE2	Deoxyribonuclease-2-alpha	1	1	1			3
DNASE2B	Deoxyribonuclease-2-beta		1	1			2
DOC2A	Double C2-like domain-containing protein alpha		1	1			2
DPP4	Dipeptidyl peptidase 4;Dipeptidyl peptidase 4 membrane form;Dipeptidyl peptidase 4 soluble form		1				1
DPP7	Dipeptidyl peptidase 2	1	1	1			3
DRAM1	DNA damage-regulated autophagy modulator protein 1		1	1			2
DRAM2	DNA damage-regulated autophagy modulator protein 2		1	1			2
DSN1	Kinetochore-associated protein DSN1 homolog		1				1
DTNBP1	Dysbindin				1		1
DTX3L	E3 ubiquitin-protein ligase DTX3L		1	1	1	1	4
DYNC1H1	Cytoplasmic dynein 1 heavy chain 1		1				1
DYNC1I2	Cytoplasmic dynein 1 intermediate chain 2				1	1	2
DYNC1LI1	Cytoplasmic dynein 1 light intermediate chain 1			1			1
DYNC1LI2	Cytoplasmic dynein 1 light intermediate chain 2		1	1			2
ECE1	Endothelin-converting enzyme 1		1				1
EEF1A1	Elongation factor 1-alpha 1		1				1
EEF1A2	Elongation factor 1-alpha 2		1				1
EGF	Pro-epidermal growth factor		1				1
ELANE	Neutrophil elastase		1				1
ENPEP	Glutamyl aminopeptidase		1				1
ENPP1	Ectonucleotide pyrophosphatase/phosphodiesterase family member 1;Alkaline phosphodiesterase I;Nucleotide pyrophosphatase		1				1
ENTPD4	Ectonucleoside triphosphate diphosphohydrolase 4	1			1	1	3
EPDR1	Mammalian ependymin-related protein 1	1	1	1			3
EPG5					1	1	2
EPOR					1	1	2
EVA1A	Protein eva-1 homolog A		1	1			2
F2RL1					1	1	2
FABP5	Fatty acid-binding protein, epidermal		1				1
FAF2	FAS-associated factor 2		1				1
FASLG	Tumor necrosis factor ligand superfamily member 6		1	1	1	1	4
FGFR2					1	1	2
FGFR3	Fibroblast growth factor receptor 3;Fibroblast growth factor receptor			1			1
FGR					1		1
FLCN	Folliculin		1				1
FLOT1	Flotillin-1		1				1
FMOD	Fibromodulin		1				1
FNBP1	Formin-binding protein 1		1	1	1	1	4
FPR1	fMet-Leu-Phe receptor		1				1
FRK	Tyrosine-protein kinase FRK		1				1
FTH1	Ferritin heavy chain;Ferritin heavy chain, N-terminally processed;Ferritin		1	1			2
FTL	Ferritin light chain		1				1
FTL1	Ferritin light chain 1			1			1
FTL2	Ferritin light chain 2			1			1
FUCA1	Tissue alpha-L-fucosidase	1	1	1			3
FUCA2	Plasma alpha-L-fucosidase		1	1			2
FYCO1	FYVE and coiled-coil domain-containing protein 1	1	1	1			3
FZD6	Frizzled-6				1		1
GAA	Lysosomal alpha-glucosidase;76 kDa lysosomal alpha-glucosidase;70 kDa lysosomal alpha-glucosidase	1	1	1	1	1	5
GABARAP	Gamma-aminobutyric acid receptor-associated protein		1	1			2
GABARAPL1					1	1	2
GABARAPL2	Gamma-aminobutyric acid receptor-associated protein-like 2				1	1	2
GABARAPL3					1		1
GALC	Galactocerebrosidase	1	1	1			3
GALNS	N-acetylgalactosamine-6-sulfatase	1	1	1			3
GBA	Glucosylceramidase	1	1	1	1	1	5
GC	Vitamin D-binding protein		1				1
GCA	Grancalcin		1				1
GDAP2	Ganglioside-induced differentiation-associated protein 2		1				1
GDI2	Rab GDP dissociation inhibitor beta		1				1
GFAP	Glial fibrillary acidic protein		1	1			2
GGH	Gamma-glutamyl hydrolase	1	1	1			3
GIF	Gastric intrinsic factor		1				1
GIMAP5	GTPase IMAP family member 5		1	1			2
GJA1	Gap junction alpha-1 protein		1	1			2
GLA	Alpha-galactosidase A	1	1	1	1		4
GLB1	Beta-galactosidase	1	1	1	1		4
GLIPR1	Glioma pathogenesis-related protein 1		1				1
GLMP	Glycosylated lysosomal membrane protein	1	1	1	1		4
GM2A	Ganglioside GM2 activator;Ganglioside GM2 activator isoform short	1	1	1			3
GNA11	Guanine nucleotide-binding protein subunit alpha-11		1				1
GNAI1	Guanine nucleotide-binding protein G(i) subunit alpha-1		1				1
GNAI3	Guanine nucleotide-binding protein G(k) subunit alpha		1				1
GNAQ	Guanine nucleotide-binding protein G(q) subunit alpha		1				1
GNB1	Guanine nucleotide-binding protein G(I)/G(S)/G(T) subunit beta-1		1				1
GNB2	Guanine nucleotide-binding protein G(I)/G(S)/G(T) subunit beta-2		1				1
GNB4	Guanine nucleotide-binding protein subunit beta-4		1				1
GNLY	Granulysin		1				1
GNPTAB					1		1
GNS	N-acetylglucosamine-6-sulfatase	1	1	1			3
GOPC	Golgi-associated PDZ and coiled-coil motif-containing protein		1		1	1	3
GOT1	Aspartate aminotransferase, cytoplasmic		1	1			2
GPC1	Glypican-1		1				1
GPC2	Glypican-2		1				1
GPC3	Glypican-3		1	1			2
GPC4	Glypican-4		1				1
GPC5	Glypican-5		1				1
GPC6	Glypican-6		1				1
GPLD1	Phosphatidylinositol-glycan-specific phospholipase D		1				1
GPR137B			1				1
GPR143	G-protein coupled receptor 143		1	1			2
GPR89A						1	1
GPRASP1					1	1	2
GRIA1					1	1	2
GRIA2					1	1	2
GRIN1					1	1	2
GRIN2A					1	1	2
GRIN2C					1	1	2
GRN	Granulins;Acrogranin;Paragranulin;Granulin-1;Granulin-2;Granulin-3;Granulin-4;Granulin-5;Granulin-6;Granulin-7		1	1	1	1	4
GUSB	Beta-glucuronidase	1	1	1			3
GUSBP11	Putative inactive beta-glucuronidase protein GUSBP11		1				1
GYG1	Glycogenin-1		1				1
GZMA	Granzyme A	1					1
GZMB	Granzyme B	1		1			2
H2-AA	H-2 class II histocompatibility antigen, A-K alpha chain			1			1
H2-DMA	Class II histocompatibility antigen, M alpha chain			1			1
H2-DMB1	Class II histocompatibility antigen, M beta 1 chain			1			1
H2-DMB2	H2-M beta 2			1			1
H2-EB1	H-2 class II histocompatibility antigen, E-B beta chain			1			1
H2-OB	Histocompatibility 2, O region beta locus			1			1
HAP1	Huntingtin-associated protein 1		1	1			2
HCK	Tyrosine-protein kinase HCK		1	1	1	1	4
HEBP2	Heme-binding protein 2		1				1
HEXA	Beta-hexosaminidase subunit alpha	1	1	1			3
HEXB	Beta-hexosaminidase subunit beta	1	1	1			3
HGS	Hepatocyte growth factor-regulated tyrosine kinase substrate		1	1			2
HGSNAT	Heparan-alpha-glucosaminide N-acetyltransferase	1	1	1	1	1	5
HLA-DMA	HLA class II histocompatibility antigen, DM alpha chain		1				1
HLA-DMB	HLA class II histocompatibility antigen, DM beta chain		1				1
HLA-DOA	HLA class II histocompatibility antigen, DO alpha chain		1				1
HLA-DOB	HLA class II histocompatibility antigen, DO beta chain		1				1
HLA-DPA1	HLA class II histocompatibility antigen, DP alpha 1 chain		1		1		2
HLA-DPB1	HLA class II histocompatibility antigen, DP beta 1 chain		1		1		2
HLA-DQA1	HLA class II histocompatibility antigen, DQ alpha 1 chain		1		1		2
HLA-DQA2	HLA class II histocompatibility antigen, DQ alpha 2 chain		1		1		2
HLA-DQB1	HLA class II histocompatibility antigen, DQ beta 1 chain		1		1		2
HLA-DQB2	HLA class II histocompatibility antigen, DQ beta 2 chain		1		1		2
HLA-DRA	HLA class II histocompatibility antigen, DR alpha chain		1		1		2
HLA-DRB1	HLA class II histocompatibility antigen, DRB1-15 beta chain		1		1		2
HLA-DRB3	HLA class II histocompatibility antigen, DR beta 3 chain		1		1		2
HLA-DRB4	HLA class II histocompatibility antigen, DR beta 4 chain		1		1		2
HLA-DRB5	HLA class II histocompatibility antigen, DR beta 5 chain		1		1		2
HLA-F					1		1
HLA-H	Putative HLA class I histocompatibility antigen, alpha chain H		1				1
HMGB1	High mobility group protein B1				1	1	2
HMHA1	Minor histocompatibility protein HA-1		1				1
HOOK1	Protein Hook homolog 1				1	1	2
HOOK2						1	1
HPS1	Hermansky-Pudlak syndrome 1 protein		1		1	1	3
HPS3					1		1
HPS4	Hermansky-Pudlak syndrome 4 protein		1	1	1	1	4
HPS5	Hermansky-Pudlak syndrome 5 protein				1	1	2
HPS6	Hermansky-Pudlak syndrome 6 protein		1	1	1	1	4
HPSE	Heparanase	1	1	1	1	1	5
HRG	Histidine-rich glycoprotein		1	1			2
HRNR	Hornerin		1				1
HSP90AA1	Heat shock protein HSP 90-alpha		1				1
HSP90AB1	Heat shock protein HSP 90-beta		1	1			2
HSPA8	Heat shock cognate 71 kDa protein		1	1			2
HSPG2	Basement membrane-specific heparan sulfate proteoglycan core protein;Endorepellin;LG3 peptide		1				1
HYAL1	Hyaluronidase 1	1	1	1			3
HYAL2	Hyaluronidase 2	1	1	1			3
HYAL3	Hyaluronidase-3		1	1	1	1	4
IDS	Iduronate 2-sulfatase	1	1	1	1		4
IDUA	Alpha-L-iduronidase	1	1	1			3
IFI30	Gamma-interferon-inducible lysosomal thiol reductase	1	1	1	1		4
IFITM3	Interferon-induced transmembrane protein 3		1	1			2
IFNAR1	Interferon alpha/beta receptor 1		1	1	1	1	4
IGF2R	Cation-independent mannose-6-phosphate receptor		1	1	1	1	4
IL1B	Interleukin-1 beta		1	1	1	1	4
IL4I1	Interleukin-4-induced gene 1	1	1	1			3
IMPDH1	Inosine-5-monophosphate dehydrogenase;Inosine-5-monophosphate dehydrogenase 1		1				1
IRGM1	Immunity-related GTPase family M protein 1			1		1	2
IST1	IST1 homolog		1				1
ITFG2	Integrin-alpha FG-GAP repeat-containing protein 2		1	1	1	1	4
ITM2C	Integral membrane protein 2C;CT-BRI3		1	1			2
KCNE1	Potassium voltage-gated channel subfamily E member 1		1				1
KCNE2	Potassium voltage-gated channel subfamily E member 2		1				1
KCNJ6					1	1	2
KCNJ9					1	1	2
KCNQ1	Potassium voltage-gated channel subfamily KQT member 1		1	1			2
KERA	Keratocan		1				1
KIAA1324	UPF0577 protein KIAA1324		1	1			2
KIF2A	Kinesin-like protein KIF2A			1		1	2
KIF5B	Kinesin-1 heavy chain				1	1	2
KIT	Mast/stem cell growth factor receptor Kit		1				1
KLHL22	Kelch-like protein 22		1	1	1	1	4
KPTN	Kaptin		1	1	1	1	4
KXD1	KxDL motif-containing protein 1	1	1	1	1	1	5
LAMP1	Lysosome-associated membrane glycoprotein 1	1	1	1	1	1	5
LAMP2	Lysosome-associated membrane glycoprotein 2	1	1	1	1	1	5
LAMP3	Lysosome-associated membrane glycoprotein 3	1	1	1	1	1	5
LAMP5	Lysosome-associated membrane glycoprotein 5	1		1			2
LAMTOR1	Ragulator complex protein LAMTOR1	1	1	1	1	1	5
LAMTOR2	Ragulator complex protein LAMTOR2	1	1	1	1	1	5
LAMTOR3	Ragulator complex protein LAMTOR3	1	1		1	1	4
LAMTOR4	Ragulator complex protein LAMTOR4;Ragulator complex protein LAMTOR4, N-terminally processed	1	1	1	1	1	5
LAMTOR5	LAMTOR5	1	1	1	1	1	5
LAPTM4A	Lysosomal-associated transmembrane protein 4A	1	1	1			3
LAPTM4B	Lysosomal-associated transmembrane protein 4B	1	1	1	1	1	5
LAPTM5	Lysosomal-associated transmembrane protein 5	1	1	1			3
LARS	Leucine--tRNA ligase, cytoplasmic		1	1			2
LAT	Linker for activation of T-cells family member 1		1				1
LAT2	Linker for activation of T-cells family member 2		1				1
LDLR	Low-density lipoprotein receptor		1	1			2
LGALS3	Galectin-3;Galectin	1					1
LGALS8	Galectin-8;Galectin	1					1
LGMN	Legumain	1	1	1		1	4
LHCGR	Lutropin-choriogonadotropic hormone receptor			1			1
LINC00961	Small regulatory polypeptide of amino acid response		1				1
LIPA	Lysosomal acid lipase/cholesteryl ester hydrolase	1	1	1			3
LITAF	LITAF-like protein	1	1	1	1	1	5
LMBRD1	Probable lysosomal cobalamin transporter	1	1	1	1	1	5
LNPEP	Leucyl-cystinyl aminopeptidase;Leucyl-cystinyl aminopeptidase, pregnancy serum form		1				1
LOH12CR1	Loss of heterozygosity 12 chromosomal region 1 protein	1					1
LPCAT1	Lysophosphatidylcholine acyltransferase 1		1				1
LPL	Lipoprotein lipase				1	1	2
LRBA	Lipopolysaccharide-responsive and beige-like anchor protein		1	1			2
LRMP	Lymphoid-restricted membrane protein		1				1
LRP1	Prolow-density lipoprotein receptor-related protein 1;Low-density lipoprotein receptor-related protein 1 85 kDa subunit;Low-density lipoprotein receptor-related protein 1 515 kDa subunit;Low-density lipoprotein receptor-related protein 1 intracellular domain		1				1
LRP2	Low-density lipoprotein receptor-related protein 2		1				1
LRP4	Low-density lipoprotein receptor-related protein 4				1	1	2
LRRK2	Leucine-rich repeat serine/threonine-protein kinase 2		1	1	1	1	4
LUM	Lumican		1				1
LYN	Tyrosine-protein kinase Lyn		1				1
LYZ	Lysozyme C;Lysozyme		1				1
M6PR	Cation-dependent mannose-6-phosphate receptor		1	1	1	1	4
MAGT1	Magnesium transporter protein 1		1				1
MAN2B1	Lysosomal alpha-mannosidase;Lysosomal alpha-mannosidase A peptide;Lysosomal alpha-mannosidase B peptide;Lysosomal alpha-mannosidase C peptide;Lysosomal alpha-mannosidase D peptide;Lysosomal alpha-mannosidase E peptide	1	1	1			3
MAN2B2	Epididymis-specific alpha-mannosidase;Alpha-mannosidase	1	1	1			3
MANBA	Beta-mannosidase	1	1	1			3
MAP1LC3A	Microtubule-associated proteins 1A/1B light chain 3A		1	1			2
MAP1LC3B	Microtubule-associated proteins 1A/1B light chain 3B		1	1			2
MAP6					1		1
MAPK1	Mitogen-activated protein kinase 1		1				1
MARCH1	E3 ubiquitin-protein ligase MARCH1		1	1	1	1	4
MARCH2	E3 ubiquitin-protein ligase MARCH2		1	1	1	1	4
MARCH3	E3 ubiquitin-protein ligase MARCH3		1	1			2
MARCH4	E3 ubiquitin-protein ligase MARCH4				1	1	2
MARCH8	E3 ubiquitin-protein ligase MARCH8	1	1	1	1	1	5
MARCH9	E3 ubiquitin-protein ligase MARCH9		1	1	1	1	4
MBTPS1					1	1	2
MCOLN1	Mucolipin-1	1	1	1	1	1	5
MCOLN2	Mucolipin-2		1	1	1	1	4
MCOLN3	Mucolipin-3		1	1			2
MCRS1	Microspherule protein 1	1					1
MEF2BNB	Protein MEF2BNB	1					1
MFSD1	Major facilitator superfamily domain-containing protein 1	1					1
MFSD12	Major facilitator superfamily domain-containing protein 12		1				1
MFSD8	Major facilitator superfamily domain-containing protein 8	1	1	1	1	1	5
MGAT4A						1	1
MGST1	Microsomal glutathione S-transferase 1		1				1
MIC1	Uncharacterized protein C18orf8 homolog			1			1
MILR1	Allergin-1		1	1			2
MIOS	WD repeat-containing protein mio		1	1			2
MLC1	Membrane protein MLC1		1	1			2
MLST8	Target of rapamycin complex subunit LST8	1			1	1	3
MMD	Monocyte to macrophage differentiation factor		1				1
MMP13	Collagenase 3			1			1
MNDA	Myeloid cell nuclear differentiation antigen		1				1
MON1A	Vacuolar fusion protein MON1 homolog A				1	1	2
MPO	Myeloperoxidase	1	1	1			3
MPZ	Myelin protein P0		1	1			2
MREG	Melanoregulin				1	1	2
MRGPRX2	Mas-related G-protein coupled receptor member X2		1				1
MT1	Metallothionein-1			1			1
MT1X	Metallothionein-1X		1				1
MTOR	Serine/threonine-protein kinase mTOR	1	1	1	1	1	5
MYLPF	Myosin regulatory light chain 2, skeletal muscle isoform		1				1
MYO5A	Unconventional myosin-Va		1	1			2
MYO6	Unconventional myosin-VI		1				1
MYO7A	Unconventional myosin-VIIa		1	1			2
NAAA	N-acylethanolamine-hydrolyzing acid amidase;N-acylethanolamine-hydrolyzing acid amidase subunit alpha;N-acylethanolamine-hydrolyzing acid amidase subunit beta	1	1	1			3
NAGA	Alpha-N-acetylgalactosaminidase	1	1	1			3
NAGLU	Alpha-N-acetylglucosaminidase;Alpha-N-acetylglucosaminidase 82 kDa form;Alpha-N-acetylglucosaminidase 77 kDa form	1	1				2
NAPG	Gamma-soluble NSF attachment protein		1				1
NAPRT	Nicotinate phosphoribosyltransferase		1				1
NAPSA	Napsin-A		1	1			2
NBR1	Next to BRCA1 gene 1 protein		1	1	1	1	4
NCAN	Neurocan core protein		1				1
NCF1	Neutrophil cytosol factor 1		1				1
NCF2	Neutrophil cytosol factor 2		1				1
NCF4	Neutrophil cytosol factor 4		1				1
NCOA4	Nuclear receptor coactivator 4		1	1			2
NCSTN	Nicastrin	1	1	1			3
NDUFC2	NADH dehydrogenase [ubiquinone] 1 subunit C2		1				1
NEDD4	E3 ubiquitin-protein ligase NEDD4				1	1	2
NEU1	Sialidase-1	1	1	1	1		4
NEU4	Sialidase-4	1	1		1		3
NFAM1	NFAT activation molecule 1		1				1
NHLRC3	NHL repeat-containing protein 3		1				1
NINL					1	1	2
NOS1	Nitric oxide synthase, brain			1			1
NPC1	Niemann-Pick C1 protein	1	1	1	1	1	5
NPC2	Epididymal secretory protein E1	1	1	1	1	1	5
NPPA	Natriuretic peptides A		1	1			2
NPRL2	Nitrogen permease regulator 2-like protein		1	1	1	1	4
NPRL3	Nitrogen permease regulator 3-like protein		1	1	1	1	4
NR4A3	Nuclear receptor subfamily 4 group A member 3		1				1
NSF	Vesicle-fusing ATPase		1				1
NSG1	Neuron-specific protein family member 1		1	1	1	1	4
NSG2	Neuron-specific protein family member 2		1	1	1	1	4
OCA2	P protein		1	1			2
OGN	Mimecan		1				1
OMD	Osteomodulin		1				1
ORM2	Alpha-1-acid glycoprotein 2		1				1
OSBPL1A	Oxysterol-binding protein-related protein 1				1	1	2
OSBPL5					1	1	2
OSTM1	Osteopetrosis-associated transmembrane protein 1	1	1	1	1	1	5
P2RX4	P2X purinoceptor 4;P2X purinoceptor		1				1
P2RY2	P2Y purinoceptor 2			1			1
PA2G4	Proliferation-associated protein 2G4		1				1
PACS2	Phosphofurin acidic cluster sorting protein 2	1					1
PADI2	Protein-arginine deiminase type-2		1				1
PAX2	Paired box protein Pax-2		1	1			2
PCSK9	Proprotein convertase subtilisin/kexin type 9		1	1	1	1	4
PCYOX1	Prenylcysteine oxidase 1	1	1	1			3
PDGFRB	Platelet-derived growth factor receptor beta		1	1			2
PEBP4	Phosphatidylethanolamine-binding protein 4		1	1			2
PGCP	Plasma glutamate carboxypeptidase / Carboxypeptidase Q	1					1
PHETA1					1	1	2
PHETA2					1	1	2
PI4K2A	Phosphatidylinositol 4-kinase type 2-alpha		1				1
PIGR	Polymeric immunoglobulin receptor		1				1
PIK3C3	Phosphatidylinositol 3-kinase catalytic subunit type 3;Phosphatidylinositol 3-kinase		1	1	1	1	4
PIK3CD	Phosphatidylinositol 4,5-bisphosphate 3-kinase catalytic subunit delta isoform		1				1
PIK3CG	Phosphatidylinositol 4,5-bisphosphate 3-kinase catalytic subunit gamma isoform		1				1
PIP4P1					1	1	2
PLA2G15	Group XV phospholipase A2	1	1	1			3
PLA2G3	Group 3 secretory phospholipase A2		1				1
PLA2G4E	Cytosolic phospholipase A2 epsilon		1	1			2
PLA2G4F	Cytosolic phospholipase A2 zeta		1	1			2
PLAA	Phospholipase A-2-activating protein				1	1	2
PLAC8	Placenta-specific gene 8 protein		1				1
PLBD1	Phospholipase B-like 1		1	1			2
PLBD2	Putative phospholipase B-like 2	1	1	1			3
PLD1	Phospholipase D1		1				1
PLD3	Phospholipase D3	1					1
PLEKHF1	Pleckstrin homology domain-containing family F member 1		1	1			2
PLEKHM1	Pleckstrin homology domain-containing family M member 1		1	1		1	3
PLEKHM2	Pleckstrin homology domain-containing family M member 2				1	1	2
PNPLA7	Patatin-like phospholipase domain-containing protein 7		1	1			2
PON2	Serum paraoxonase/arylesterase 2		1	1			2
PPT1	Palmitoyl-protein thioesterase 1	1	1	1			3
PPT2	Palmitoyl-protein thioesterase 2	1	1	1			3
PQLC2	Lysosomal amino acid transporter 1 homolog	1	1	1			3
PRCP	Lysosomal Pro-X carboxypeptidase	1	1	1			3
PRDX6	Peroxiredoxin-6		1	1	1	1	4
PRELP	Prolargin		1				1
PRF1	Perforin-1		1	1			2
PRKCD	Protein kinase C delta type		1				1
PRSS16	Thymus-specific serine protease		1	1			2
PRSS2	Trypsin-2		1				1
PRSS57	Serine protease 57		1	1			2
PRTN3	Myeloblastin		1	1			2
PSAP	Prosaposin	1	1	1	1	1	5
PSAPL1	Proactivator polypeptide-like 1		1	1			2
PSEN1	Presenilin		1	1			2
PSMD1	26S proteasome non-ATPase regulatory subunit 1		1				1
PTGES2	Prostaglandin E synthase 2		1				1
PTTG1IP	Pituitary tumor-transforming gene 1 protein-interacting protein	1					1
PYCARD	Apoptosis-associated speck-like protein containing a CARD		1				1
PYGB	Glycogen phosphorylase, brain form		1				1
RAB12	Ras-related protein Rab-12		1	1	1	1	4
RAB14	Ras-related protein Rab-14		1	1			2
RAB20					1	1	2
RAB23	Ras-related protein Rab-23				1	1	2
RAB27A	Ras-related protein Rab-27A		1	1	1		3
RAB29					1	1	2
RAB2A	Ras-related protein Rab-2A		1				1
RAB34	Ras-related protein Rab-34				1	1	2
RAB37	Ras-related protein Rab-37		1				1
RAB38	Ras-related protein Rab-38		1	1			2
RAB39A	Ras-related protein Rab-39A		1	1	1	1	4
RAB3D	Ras-related protein Rab-3D		1				1
RAB44	Ras-related protein Rab-44		1				1
RAB5C	Ras-related protein Rab-5C		1				1
RAB7A	Ras-related protein Rab-7a		1	1	1	1	4
RAB7B	Ras-related protein Rab-7b		1	1			2
RAB9A	Ras-related protein Rab-9A		1	1			2
RAMP2	Receptor activity-modifying protein 2		1				1
RAMP3	Receptor activity-modifying protein 3		1	1			2
RAP1B	Ras-related protein Rap-1b;Ras-related protein Rap-1b-like protein		1				1
RASGRP1	RAS guanyl-releasing protein 1		1				1
RBSN	Rabenosyn-5				1	1	2
RDH14	Retinol dehydrogenase 14		1				1
REN1		1					1
RETN	Resistin		1				1
RETREG1					1	1	2
RHEB	GTP-binding protein Rheb	1	1				2
RHOB	Rho-related GTP-binding protein RhoB				1	1	2
RILP	Rab-interacting lysosomal protein		1	1	1	1	4
RNASE2	Non-secretory ribonuclease		1	1			2
RNASE3	Eosinophil cationic protein		1				1
RNASE6	Ribonuclease K6		1	1			2
RNASET2	Ribonuclease T2	1	1	1			3
RNF115					1	1	2
RNF13	E3 ubiquitin-protein ligase RNF13		1	1			2
RNF152	E3 ubiquitin-protein ligase RNF152		1	1			2
RNF19B	E3 ubiquitin-protein ligase RNF19B		1	1			2
RPTOR	Regulatory-associated protein of mTOR	1	1	1	1	1	5
RRAGA	Ras-related GTP-binding protein A	1	1	1	1	1	5
RRAGB	Ras-related GTP-binding protein B	1	1	1	1	1	5
RRAGC	Ras-related GTP-binding protein C	1	1	1	1	1	5
RRAGD	Ras-related GTP-binding protein D	1	1	1	1	1	5
RUBCN	Run domain Beclin-1-interacting and cysteine-rich domain-containing protein		1	1	1	1	4
RUBCNL					1	1	2
RUFY4					1	1	2
S100A13	Protein S100-A13		1				1
S100A7	Protein S100-A7		1				1
S100A8	Protein S100-A8				1	1	2
S100A9	Protein S100-A9				1	1	2
SCARB1	Scavenger receptor class B member 1		1				1
SCARB2	Lysosome membrane protein 2	1	1	1	1	1	5
SCPEP1	Retinoid-inducible serine carboxypeptidase	1					1
SDC1	Syndecan-1		1				1
SDC2	Syndecan;Syndecan-2		1				1
SDC3	Syndecan-3		1				1
SDC4	Syndecan-4		1				1
SDCBP	Syntenin-1		1				1
SEC13	Protein SEC13 homolog		1	1			2
SEH1L	Nucleoporin SEH1		1	1			2
SERINC2	Serine incorporator 2	1					1
SERPINA3	Alpha-1-antichymotrypsin;Alpha-1-antichymotrypsin His-Pro-less		1				1
SERPINB13	Serpin B13		1				1
SERPINB3	Serpin B3		1				1
SFTPB	Pulmonary surfactant-associated protein B		1	1			2
SFTPD	Pulmonary surfactant-associated protein D		1				1
SGK3					1	1	2
SGSH	N-sulphoglucosamine sulphohydrolase	1	1	1	1		4
SH3BP4	SH3 domain-binding protein 4				1	1	2
SHKBP1	SH3KBP1-binding protein 1		1	1			2
SIAE	Sialate O-acetylesterase	1	1	1			3
SIDT1					1	1	2
SIDT2	SID1 transmembrane family member 2	1	1	1	1	1	5
SLC11A1	Natural resistance-associated macrophage protein 1		1	1			2
SLC11A2	Natural resistance-associated macrophage protein 2		1	1	1		3
SLC12A4	Solute carrier family 12 member 4		1				1
SLC15A3	Solute carrier family 15 member 3		1	1			2
SLC15A4	Solute carrier family 15 member 4		1				1
SLC17A1	Sodium-dependent phosphate transport protein 1		1	1			2
SLC17A2	Sodium-dependent phosphate transport protein 3		1	1			2
SLC17A3	Sodium-dependent phosphate transport protein 4		1	1			2
SLC17A4	Probable small intestine urate exporter		1	1			2
SLC17A5	Sialin	1	1	1	1		4
SLC26A11	Sodium-independent sulfate anion transporter	1	1	1	1		4
SLC29A3	Equilibrative nucleoside transporter 3		1	1	1	1	4
SLC2A1	Solute carrier family 2, facilitated glucose transporter member 1				1	1	2
SLC2A8	Solute carrier family 2, facilitated glucose transporter member 8		1				1
SLC30A2	Zinc transporter 2		1				1
SLC30A3	Zinc transporter 3		1	1	1		3
SLC30A4	Zinc transporter 4		1	1	1		3
SLC35F6	Solute carrier family 35 member F6	1	1	1	1		4
SLC36A1	Proton-coupled amino acid transporter 1	1	1	1			3
SLC37A2	Sugar phosphate exchanger 2	1					1
SLC37A3	Sugar phosphate exchanger 3	1					1
SLC38A7	Putative sodium-coupled neutral amino acid transporter 7	1					1
SLC38A9	Sodium-coupled neutral amino acid transporter 9	1	1	1	1	1	5
SLC3A2	4F2 cell-surface antigen heavy chain				1	1	2
SLC44A2	Choline transporter-like protein 2		1				1
SLC46A3	Solute carrier family 46 member 3	1					1
SLC48A1	Heme transporter HRG1		1	1			2
SLC49A4					1	1	2
SLC66A1					1	1	2
SLC7A14	Probable cationic amino acid transporter		1	1	1	1	4
SLC7A5	Large neutral amino acids transporter small subunit 1				1	1	2
SLCO4C1	Solute carrier organic anion transporter family member 4C1		1				1
SMCR8	Smith-Magenis syndrome chromosomal region candidate gene 8 protein				1		1
SMPD1	Sphingomyelin phosphodiesterase	1	1	1			3
SNAP23	Synaptosomal-associated protein 23;Synaptosomal-associated protein		1	1			2
SNAP29	Synaptosomal-associated protein 29;Synaptosomal-associated protein		1		1	1	3
SNAPIN	SNARE-associated protein Snapin	1	1	1	1	1	5
SNCA	Alpha-synuclein		1				1
SNX1	Sorting nexin-1		1	1	1	1	4
SNX14	Sorting nexin-14		1	1	1	1	4
SNX16	Sorting nexin-16		1	1			2
SNX2	Sorting nexin-2		1	1			2
SNX27	Sorting nexin-27				1	1	2
SNX6	Sorting nexin-6;Sorting nexin-6, N-terminally processed		1	1			2
SOD1	Superoxide dismutase [Cu-Zn]		1	1			2
SORL1	Sortilin-related receptor				1	1	2
SORT1	Sortilin		1	1	1	1	4
SPAAR					1	1	2
SPACA7	Sperm acrosome-associated protein 7		1				1
SPAG9	C-Jun-amino-terminal kinase-interacting protein 4				1	1	2
SPAR	Small regulatory polypeptide of amino acid response			1			1
SPATA18					1	1	2
SPG11	Spatacsin		1				1
SPHK2	Sphingosine kinase 2		1	1			2
SPNS1	Protein spinster homolog 1		1				1
SPPL2A	Signal peptide peptidase-like 2A	1	1	1		1	4
SPPL2B	Signal peptide peptidase-like 2B		1	1	1	1	4
SPPL2C	Signal peptide peptidase-like 2C		1	1			2
SQSTM1	Sequestosome-1		1	1			2
SRC	Proto-oncogene tyrosine-protein kinase Src		1	1			2
SRGN	Serglycin		1	1			2
STAMBP	STAM-binding protein				1		1
STARD3	StAR-related lipid transfer protein 3		1				1
STARD3NL	MLN64 N-terminal domain homolog		1				1
STBD1	Starch-binding domain-containing protein 1				1	1	2
STK11IP	Serine/threonine-protein kinase 11-interacting protein		1				1
STOM	Erythrocyte band 7 integral membrane protein		1				1
STS	Steryl-sulfatase		1				1
STX17	Syntaxin-17				1	1	2
STX3	Syntaxin-3		1	1			2
STX7	Syntaxin-7		1	1	1	1	4
STX8	Syntaxin-8		1	1			2
STXBP2	Syntaxin-binding protein 2		1	1			2
SULT1C2	Sulfotransferase 1C2			1			1
SURF4	Surfeit locus protein 4		1				1
SYNGR1	Synaptogyrin-1		1				1
SYT11	Synaptotagmin-11		1	1			2
SYT7	Synaptotagmin-7		1	1	1	1	4
SZT2	Protein SZT2		1	1	1	1	4
TBC1D25					1	1	2
TCIRG1	V-type proton ATPase 116 kDa subunit a isoform 3;V-type proton ATPase subunit a		1				1
TCN2	Transcobalamin-2		1				1
TECPR1	Tectonin beta-propeller repeat-containing protein 1		1	1	1	1	4
TFE3					1	1	2
TFEB					1	1	2
TIAL1	Nucleolysin TIAR		1				1
TLDC1	TLD domain-containing protein 1		1				1
TLR3	Toll-like receptor 3		1				1
TLR7	Toll-like receptor 7		1	1			2
TLR8	Toll-like receptor 8		1				1
TLR9	Toll-like receptor 9		1	1			2
TM6SF1	Transmembrane 6 superfamily 1	1	1	1			3
TM7SF1		1					1
TM9SF1	Transmembrane 9 superfamily member 1		1	1			2
TMBIM1	Protein lifeguard 3		1	1			2
TMEM104	Transmembrane protein 104	1					1
TMEM106B	Transmembrane protein 106B	1	1	1	1	1	5
TMEM127	Transmembrane protein 127	1			1	1	3
TMEM150A	Transmembrane protein 150A		1	1			2
TMEM150B	Transmembrane protein 150B		1	1			2
TMEM150C	Transmembrane protein 150C		1	1			2
TMEM165	Transmembrane protein 165		1	1			2
TMEM175	Transmembrane protein 175	1	1	1	1	1	5
TMEM179B	Transmembrane protein 179B		1				1
TMEM192	Transmembrane protein 192	1	1	1			3
TMEM199	Transmembrane protein 199		1	1			2
TMEM30A	Cell cycle control protein 50A		1				1
TMEM55A	Type 2 phosphatidylinositol 4,5-bisphosphate 4-phosphatase	1	1	1			3
TMEM55B	Type 1 phosphatidylinositol 4,5-bisphosphate 4-phosphatase	1	1	1			3
TMEM59	Transmembrane protein 59		1	1	1	1	4
TMEM63A	CSC1-like protein 1		1	1	1		3
TMEM74		1	1	1			3
TMEM79			1	1			2
TMEM8A	Transmembrane protein 8A	1	1	1			3
TMEM9	Transmembrane protein 9	1	1	1	1		4
TMEM97	Transmembrane protein 97		1	1	1	1	4
TMEM9B	Transmembrane protein 9B		1	1			2
TNFAIP3			1	1	1		3
TOLLIP	Toll-interacting protein		1				1
TOM1	Target of Myb protein 1		1				1
TOM1L1	TOM1-like protein 1		1				1
TPCN1	Two pore calcium channel protein 1	1	1	1			3
TPCN2	Two pore calcium channel protein 2	1	1	1		1	4
TPP1	Tripeptidyl-peptidase 1	1	1	1		1	4
TPSAB1	Tryptase alpha/beta-1			1			1
TRAPPC1	Trafficking protein particle complex subunit 1		1				1
TREML4				1		1	2
TRIM23	E3 ubiquitin-protein ligase TRIM23		1	1	1		3
TRIM29			1	1			2
TRIP10	Cdc42-interacting protein 4		1	1	1	1	4
TRMT112	Multifunctional methyltransferase subunit TRM112-like protein				1	1	2
TRPM2			1	1	1	1	4
TSC2		1	1	1			3
TSPAN1	Tetraspanin-1	1	1	1			3
TTR	Transthyretin		1				1
TTYH2	Protein tweety homolog 2	1					1
TTYH3	Protein tweety homolog 3	1					1
TUBB	Tubulin beta chain		1				1
TUBB4B	Tubulin beta-4B chain		1				1
TXNDC5	Thioredoxin domain-containing protein 5		1				1
TYR	Tyrosyl-DNA phosphodiesterase 2		1				1
TYRP1						1	1
UBA1	Ubiquitin-like modifier-activating enzyme 1		1	1			2
UBA52	Ubiquitin-like modifier-activating enzyme 52		1				1
UBXN6	UBX domain-containing protein 6		1	1	1	1	4
UCHL1	Ubiquitin carboxyl-terminal hydrolase isozyme L1;Ubiquitin carboxyl-terminal hydrolase				1	1	2
unassigned			2	3			5
UNC13D	Protein unc-13 homolog D		1	1	1		3
UNC93B1	Protein unc-93 homolog B1		1	1			2
USP24					1		1
USP4	Ubiquitin carboxyl-terminal hydrolase 4		1				1
USP5	Ubiquitin carboxyl-terminal hydrolase 5		1				1
USP6	Ubiquitin carboxyl-terminal hydrolase 6		1				1
UVRAG	UV radiation resistance-associated gene protein		1	1			2
VAMP4	Vesicle-associated membrane protein 4		1				1
VAMP7	Vesicle-associated membrane protein 7		1	1	1	1	4
VAMP8	Vesicle-associated membrane protein 8	1	1	1	1	1	5
VAPA	Vesicle-associated membrane protein-associated protein A		1				1
VASN	Vasorin		1				1
VAT1	Synaptic vesicle membrane protein VAT-1 homolog		1				1
VCAN	Versican core protein		1				1
VCP	Transitional endoplasmic reticulum ATPase		1		1	1	3
VLDLR	Very low-density lipoprotein receptor		1				1
VMA21	Vacuolar ATPase assembly integral membrane protein VMA21	1	1				2
VNN1			1				1
VPS11	Vacuolar protein sorting-associated protein 11 homolog		1	1	1	1	4
VPS13A	Vacuolar protein sorting-associated protein 13A				1	1	2
VPS16	Vacuolar protein sorting-associated protein 16 homolog		1	1	1	1	4
VPS18	Vacuolar protein sorting-associated protein 18 homolog		1	1	1	1	4
VPS26A	Vacuolar protein sorting-associated protein 26A		1	1			2
VPS33A	Vacuolar protein sorting-associated protein 33A		1	1	1	1	4
VPS33B	Vacuolar protein sorting-associated protein 33B		1	1	1	1	4
VPS35	Vacuolar protein sorting-associated protein 35		1	1	1		3
VPS36	Vacuolar protein-sorting-associated protein 36		1	1			2
VPS39	Vam6/Vps39-like protein		1	1	1	1	4
VPS41	Vacuolar protein sorting-associated protein 41 homolog		1	1	1	1	4
VPS4A	Vacuolar protein sorting-associated protein 4A		1	1	1	1	4
VPS4B	Vacuolar protein sorting-associated protein 4B				1	1	2
VPS52	Vacuolar protein sorting-associated protein 52 homolog				1		1
VPS53	Vacuolar protein sorting-associated protein 53 homolog				1		1
VPS54					1		1
VTA1	Vacuolar protein sorting-associated protein VTA1 homolog				1	1	2
VTI1B	Vesicle transport through interaction with t-SNAREs homolog 1B		1	1	1	1	4
WDR11	WD repeat-containing protein 11		1				1
WDR24	WD repeat-containing protein 24		1	1	1	1	4
WDR41	WD repeat-containing protein 41		1				1
WDR45					1	1	2
WDR45B	WD repeat domain phosphoinositide-interacting protein 3				1	1	2
WDR48	WD repeat-containing protein 48		1	1	1		3
WDR59	WD repeat-containing protein 59		1	1			2
WDR81	WD repeat-containing protein 81		1	1			2
WIPI1					1	1	2
WIPI2	WD repeat domain phosphoinositide-interacting protein 2				1	1	2
YOD1					1	1	2
ZC3HAV1	Zinc finger CCCH-type antiviral protein 1			1			1
ZFYVE26	Zinc finger FYVE domain-containing protein 26		1				1
ZNRF1			1	1			2
ZNRF2			1	1			2

## Sheet: HEK293
Accession	Description	Gene Names	Lysosomal	Coverage [%]	# Peptides	# PSMs	# Unique Peptides	Score Mascot: Mascot	# Peptides (by Search Engine): Mascot	Abundance Ratio: SPIONs / Control Rep1	Abundance Ratio: SPIONs / Control Rep2	Abundance Ratio: SPIONs / Control Rep3	Abundance Ratio: SPIONs / Control Rep4	Abundance Ratio Adj. P-Value: SPIONs / Control Rep1	Abundance Ratio Adj. P-Value: SPIONs / Control Rep2	Abundance Ratio Adj. P-Value: SPIONs / Control Rep3	Abundance Ratio Adj. P-Value: SPIONs / Control Rep4	Modifications
Q5VT66	Mitochondrial amidoxime-reducing component 1 OS=Homo sapiens OX=9606 GN=MARC1 PE=1 SV=1	MARC1	x	29	8	30	7	850	8		0.292	0.913	100		0.331462	0.835905	2.34398e-17
Q969Z3	Mitochondrial amidoxime reducing component 2 OS=Homo sapiens OX=9606 GN=MARC2 PE=1 SV=1	MARC2	x	17	6	18	5	356	6		0.85	0.703	2.088		0.726124	0.605863	0.932272
A0A0A0MT16	ATP-binding cassette sub-family A member 13 OS=Homo sapiens OX=9606 GN=ABCA13 PE=1 SV=1	ABCA13	x	0	1	1	1	0	1
Q9NP58	ATP-binding cassette sub-family B member 6, mitochondrial OS=Homo sapiens OX=9606 GN=ABCB6 PE=1 SV=1	ABCB6	x	33	22	87	22	2790	22	30.273	100	100	100	4.74098e-10	2.27001e-17	2.65115e-17	2.34398e-17
Q6P2Q0	ABCB9 protein OS=Homo sapiens OX=9606 GN=ABCB9 PE=1 SV=1	ABCB9	x	7	4	6	4	256	4	100			100	2.46138e-17			2.34398e-17
Q5T3U5	Multidrug resistance-associated protein 7 OS=Homo sapiens OX=9606 GN=ABCC10 PE=1 SV=1	ABCC10	x	10	11	31	11	762	11	100	100	100	100	2.46138e-17	2.27001e-17	2.65115e-17	2.34398e-17
P33897	ATP-binding cassette sub-family D member 1 OS=Homo sapiens OX=9606 GN=ABCD1 PE=1 SV=2	ABCD1	x	2	1	1	1	72	1		100				2.27001e-17
O14678	ATP-binding cassette sub-family D member 4 OS=Homo sapiens OX=9606 GN=ABCD4 PE=1 SV=1	ABCD4	x	12	5	10	5	140	5	100	100	3.614	5.383	2.46138e-17	2.27001e-17	0.159977	0.195016
Q9BV23	Monoacylglycerol lipase ABHD6 OS=Homo sapiens OX=9606 GN=ABHD6 PE=1 SV=1	ABHD6	x	8	2	3	2	90	2			100				2.65115e-17
P53396	ATP-citrate synthase OS=Homo sapiens OX=9606 GN=ACLY PE=1 SV=3	ACLY	x	43	40	146	40	2842	40	0.496	0.612	1.648	3.192	0.903026	0.990414	0.823504	0.925522
P11117	Lysosomal acid phosphatase OS=Homo sapiens OX=9606 GN=ACP2 PE=1 SV=3	ACP2	x	42	17	89	17	1165	17	10.071	2.907	15.74	31.028	1.09833e-05	0.00995077	9.16337e-05	0.000102543
Q9NZ32	Actin-related protein 10 OS=Homo sapiens OX=9606 GN=ACTR10 PE=1 SV=1	ACTR10	x	8	3	8	3	116	3	100	100	0.68	100	2.46138e-17	2.27001e-17	0.592259	2.34398e-17
P61160	Actin-related protein 2 OS=Homo sapiens OX=9606 GN=ACTR2 PE=1 SV=1	ACTR2	x	29	10	33	10	623	10	0.968	1.238	0.832	1.657	0.514661	0.335271	0.759989	0.669209
P20933	N(4)-(beta-N-acetylglucosaminyl)-L-asparaginase OS=Homo sapiens OX=9606 GN=AGA PE=1 SV=2	AGA	x	34	9	31	9	751	9	100	100	100	100	2.46138e-17	2.27001e-17	2.65115e-17	2.34398e-17
O00468	Agrin OS=Homo sapiens OX=9606 GN=AGRN PE=1 SV=6	AGRN	x	32	49	166	49	4920	49	100	1.498	4.538	16.167	2.46138e-17	0.189913	0.0753239	0.00662631
Q09666	Neuroblast differentiation-associated protein AHNAK OS=Homo sapiens OX=9606 GN=AHNAK PE=1 SV=2	AHNAK	x	73	282	929	282	13667	282	1.315	1.669	2.77	4.561	0.364505	0.129284	0.350686	0.622612
P15121	Aldo-keto reductase family 1 member B1 OS=Homo sapiens OX=9606 GN=AKR1B1 PE=1 SV=3	AKR1B1	x	22	7	24	6	195	7	0.437	0.842	1.188	1.828	0.8252	0.729652	0.990259	0.78102
O60218	Aldo-keto reductase family 1 member B10 OS=Homo sapiens OX=9606 GN=AKR1B10 PE=1 SV=2	AKR1B10	x	5	2	4	2	36	2	100	100	0.01	0.01	2.46138e-17	2.27001e-17	2.65115e-17	2.34398e-17
Q96B36	Proline-rich AKT1 substrate 1 OS=Homo sapiens OX=9606 GN=AKT1S1 PE=1 SV=1	AKT1S1	x	26	8	56	8	768	8	1.349	1.586	1.439	5.949	0.343204	0.155561	0.914134	0.31153	Acetyl [N-Term]
Q01484	Ankyrin-2 OS=Homo sapiens OX=9606 GN=ANK2 PE=1 SV=4	ANK2	x	3	9	14	6	117	9		100	100	100		2.27001e-17	2.65115e-17	2.34398e-17
Q12955	Ankyrin-3 OS=Homo sapiens OX=9606 GN=ANK3 PE=1 SV=3	ANK3	x	4	14	24	12	133	14	100	100	100	100	2.46138e-17	2.27001e-17	2.65115e-17	2.34398e-17
Q9P2R3	Rabankyrin-5 OS=Homo sapiens OX=9606 GN=ANKFY1 PE=1 SV=2	ANKFY1	x	23	17	40	17	873	17	0.782		1.473	1.269	0.75611		0.900248	0.310004	Acetyl [N-Term]
Q96NW4	Ankyrin repeat domain-containing protein 27 OS=Homo sapiens OX=9606 GN=ANKRD27 PE=1 SV=2	ANKRD27	x	8	6	12	6	200	6	1.935	1.458	3.505	3.069	0.0811733	0.206668	0.167644	0.768752	Acetyl [N-Term]
P04083	Annexin A1 OS=Homo sapiens OX=9606 GN=ANXA1 PE=1 SV=2	ANXA1	x	79	37	256	37	6467	37	1.005	1.168	2.826	7.176	0.614767	0.388333	0.334449	0.216511	Acetyl [N-Term]
P50995	Annexin A11 OS=Homo sapiens OX=9606 GN=ANXA11 PE=1 SV=1	ANXA11	x	47	34	163	33	3365	34	1.56	1.046	4.352	6.414	0.234416	0.497872	0.0880333	0.29911
P07355	Annexin A2 OS=Homo sapiens OX=9606 GN=ANXA2 PE=1 SV=2	ANXA2	x	92	54	445	54	11047	54	2.018	1.952	4.899	6.1	0.10124	0.0691176	0.0559937	0.340483	Acetyl [N-Term]
P08133	Annexin A6 OS=Homo sapiens OX=9606 GN=ANXA6 PE=1 SV=3	ANXA6	x	82	68	316	28	5987	68	2.17	1.574	4.729	8.357	0.0777089	0.159828	0.0644285	0.130465
Q63HQ0	AP-1 complex-associated regulatory protein OS=Homo sapiens OX=9606 GN=AP1AR PE=1 SV=1	AP1AR	x	9	3	5	3	16	3	100	100	100	100	2.46138e-17	2.27001e-17	2.65115e-17	2.34398e-17
Q10567	AP-1 complex subunit beta-1 OS=Homo sapiens OX=9606 GN=AP1B1 PE=1 SV=2	AP1B1	x	40	44	167	18	2607	44	0.796	0.844	1.758	2.914	0.822146	0.727819	0.772369	0.935831	Acetyl [N-Term]
O43747	AP-1 complex subunit gamma-1 OS=Homo sapiens OX=9606 GN=AP1G1 PE=1 SV=5	AP1G1	x	31	20	47	20	589	20	0.743		1.262	100	0.808846		0.982365	2.34398e-17
Q9BXS5	AP-1 complex subunit mu-1 OS=Homo sapiens OX=9606 GN=AP1M1 PE=1 SV=3	AP1M1	x	36	12	28	12	207	12	0.558		0.832		0.998276		0.759989
P61966	AP-1 complex subunit sigma-1A OS=Homo sapiens OX=9606 GN=AP1S1 PE=1 SV=1	AP1S1	x	26	4	5	4	242	4		100	100	100		2.27001e-17	2.65115e-17	2.34398e-17
P56377	AP-1 complex subunit sigma-2 OS=Homo sapiens OX=9606 GN=AP1S2 PE=1 SV=1	AP1S2	x	16	2	4	2	202	2	0.01	0.01	100	100	2.46138e-17	2.27001e-17	2.65115e-17	2.34398e-17
O95782	AP-2 complex subunit alpha-1 OS=Homo sapiens OX=9606 GN=AP2A1 PE=1 SV=3	AP2A1	x	52	47	182	35	3758	47	3.906	3.103	7.399	9.285	0.0052787	0.00691627	0.00864382	0.0880551
O94973	AP-2 complex subunit alpha-2 OS=Homo sapiens OX=9606 GN=AP2A2 PE=1 SV=2	AP2A2	x	50	42	162	30	3546	42	4.659	4.31	3.862	0.119	0.00199094	0.000892109	0.133861	4.27127e-08
P63010	AP-2 complex subunit beta OS=Homo sapiens OX=9606 GN=AP2B1 PE=1 SV=1	AP2B1	x	59	67	284	41	4651	67	2.906	3.018	6.173	10.806	0.0227976	0.00808135	0.020831	0.0475509	Acetyl [N-Term]
E9PFW3	AP-2 complex subunit mu OS=Homo sapiens OX=9606 GN=AP2M1 PE=1 SV=1	AP2M1	x	53	26	118	26	1666	26	3.656	3.5	5.603	11.975	0.00745587	0.00338651	0.0319939	0.0300931
M0QYZ2	AP complex subunit sigma OS=Homo sapiens OX=9606 GN=AP2S1 PE=1 SV=1	AP2S1	x	25	5	13	5	74	5	1.419	0.463	5.795	16.718	0.176596	0.805785	0.0276755	0.00361017
O00203	AP-3 complex subunit beta-1 OS=Homo sapiens OX=9606 GN=AP3B1 PE=1 SV=3	AP3B1	x	33	36	108	31	1301	36	0.599	0.777	1.726	3.521	0.999271	0.812577	0.788201	0.812373
O14617	AP-3 complex subunit delta-1 OS=Homo sapiens OX=9606 GN=AP3D1 PE=1 SV=1	AP3D1	x	38	35	97	35	1686	35	0.696	0.711	1.878	3.194	0.937741	0.895265	0.711865	0.9199
Q9Y2T2	AP-3 complex subunit mu-1 OS=Homo sapiens OX=9606 GN=AP3M1 PE=1 SV=1	AP3M1	x	52	15	54	12	968	15	0.61	100	1.737	4.893	0.980042	2.27001e-17	0.783428	0.492632
P53677	AP-3 complex subunit mu-2 OS=Homo sapiens OX=9606 GN=AP3M2 PE=2 SV=1	AP3M2	x	18	7	15	4	107	7				100				2.34398e-17
Q92572	AP-3 complex subunit sigma-1 OS=Homo sapiens OX=9606 GN=AP3S1 PE=1 SV=1	AP3S1	x	39	8	23	8	419	8	1.122	100	1.789	10.077	0.362818	2.27001e-17	0.756393	0.0199773
Q2VPB7	AP-5 complex subunit beta-1 OS=Homo sapiens OX=9606 GN=AP5B1 PE=1 SV=4	AP5B1	x	24	14	33	14	428	14	1.625	100	1.583		0.106394	2.27001e-17	0.84682
E7EQ45	AP-5 complex subunit mu-1 OS=Homo sapiens OX=9606 GN=AP5M1 PE=1 SV=1	AP5M1	x	24	13	36	13	480	13	1.029	0.02	2.54	5.055	0.430591	2.62981e-09	0.416165	0.419065
Q9NUS5	AP-5 complex subunit sigma-1 OS=Homo sapiens OX=9606 GN=AP5S1 PE=1 SV=1	AP5S1	x	46	7	19	6	226	7	1.334	100	1.489	1.435	0.211035	2.27001e-17	0.893621	0.484449
P04114	Apolipoprotein B-100 OS=Homo sapiens OX=9606 GN=APOB PE=1 SV=2	APOB	x	3	15	63	15	844	15	100	100	0.031	0.01	2.46138e-17	2.27001e-17	8.01644e-09	2.34398e-17
P02649	Apolipoprotein E OS=Homo sapiens OX=9606 GN=APOE PE=1 SV=1	APOE	x	9	3	18	3	419	3	100	100	0.01	0.01	2.46138e-17	2.27001e-17	2.65115e-17	2.34398e-17
P05067	Amyloid-beta precursor protein OS=Homo sapiens OX=9606 GN=APP PE=1 SV=3	APP	x	22	16	62	15	1515	16	2.636	2.643	6.387	9.71	0.00888197	0.0165584	0.0177524	0.0348123
Q96BM9	ADP-ribosylation factor-like protein 8A OS=Homo sapiens OX=9606 GN=ARL8A PE=1 SV=1	ARL8A	x	57	11	67	4	1056	11	6.097	15.69	25.762	38.581	8.13313e-06	1.12269e-08	2.2148e-06	1.26516e-06	Acetyl [N-Term]
Q9NVJ2	ADP-ribosylation factor-like protein 8B OS=Homo sapiens OX=9606 GN=ARL8B PE=1 SV=1	ARL8B	x	60	17	108	10	1554	17	13.372	6.13	12.446	12.278	1.10933e-06	6.88105e-05	0.000438989	0.0268059	Acetyl [N-Term]
A0A0C4DFZ2	Arylsulfatase A OS=Homo sapiens OX=9606 GN=ARSA PE=1 SV=1	ARSA	x	17	6	27	6	850	6	100	100	100	100	2.46138e-17	2.27001e-17	2.65115e-17	2.34398e-17
P15848	Arylsulfatase B OS=Homo sapiens OX=9606 GN=ARSB PE=1 SV=1	ARSB	x	36	18	61	18	884	18	100	100	4.68	40.684	2.46138e-17	2.27001e-17	0.0671254	8.82145e-07
Q6UWY0	Arylsulfatase K OS=Homo sapiens OX=9606 GN=ARSK PE=1 SV=1	ARSK	x	29	14	31	14	266	14	100	100	0.853	7.491	2.46138e-17	2.27001e-17	0.78398	0.0838476
Q13510	Acid ceramidase OS=Homo sapiens OX=9606 GN=ASAH1 PE=1 SV=5	ASAH1	x	52	31	175	31	3328	31	15.78	10.352	16.022	11.958	2.64551e-07	7.42027e-07	8.09197e-05	0.0302358
P00966	Argininosuccinate synthase OS=Homo sapiens OX=9606 GN=ASS1 PE=1 SV=2	ASS1	x	17	6	10	6	90	6	100	100	0.01		2.46138e-17	2.27001e-17	2.65115e-17
E9PEJ6	Phospholipid-transporting ATPase OS=Homo sapiens OX=9606 GN=ATP11A PE=1 SV=1	ATP11A	x	10	10	11	10	144	10		100		0.01		2.27001e-17		2.34398e-17	Acetyl [N-Term]
Q9Y2G3	Probable phospholipid-transporting ATPase IF OS=Homo sapiens OX=9606 GN=ATP11B PE=1 SV=2	ATP11B	x	6	5	7	5	109	5	100		100		2.46138e-17		2.65115e-17
Q8NB49	Phospholipid-transporting ATPase IG OS=Homo sapiens OX=9606 GN=ATP11C PE=1 SV=3	ATP11C	x	7	7	15	7	334	7	100	100	0.119	100	2.46138e-17	2.27001e-17	0.00043472	2.34398e-17
Q9NQ11	Cation-transporting ATPase 13A2 OS=Homo sapiens OX=9606 GN=ATP13A2 PE=1 SV=2	ATP13A2	x	20	22	45	22	834	22			100	100			2.65115e-17	2.34398e-17
Q15904	V-type proton ATPase subunit S1 OS=Homo sapiens OX=9606 GN=ATP6AP1 PE=1 SV=2	ATP6AP1	x	20	9	28	9	508	9	0.781	100	10.372	100	0.756889	2.27001e-17	0.00135119	2.34398e-17
Q93050	V-type proton ATPase 116 kDa subunit a isoform 1 OS=Homo sapiens OX=9606 GN=ATP6V0A1 PE=1 SV=3	ATP6V0A1	x	34	37	133	36	2631	37	5.033	5.042	8.197	24.103	0.00126684	0.000299226	0.0050616	0.000593901
Q9Y487	V-type proton ATPase 116 kDa subunit a isoform 2 OS=Homo sapiens OX=9606 GN=ATP6V0A2 PE=1 SV=2	ATP6V0A2	x	30	22	52	21	866	22	1.421	0.038	6.538	1.334	0.147778	1.77593e-06	0.015887	0.345262
P27449	V-type proton ATPase 16 kDa proteolipid subunit OS=Homo sapiens OX=9606 GN=ATP6V0C PE=1 SV=1	ATP6V0C	x	12	1	5	1	93	1	100	100	9.949	100	2.46138e-17	2.27001e-17	0.00172796	2.34398e-17
F5GYQ1	V-type proton ATPase subunit OS=Homo sapiens OX=9606 GN=ATP6V0D1 PE=1 SV=1	ATP6V0D1	x	53	20	69	20	1518	20	4.478	1.834	7.919	19.152	0.00249573	0.0893559	0.00607628	0.00251183
P38606	V-type proton ATPase catalytic subunit A OS=Homo sapiens OX=9606 GN=ATP6V1A PE=1 SV=2	ATP6V1A	x	86	47	330	47	8387	47	4.911	4.769	8.01	12.901	0.00146586	0.000444464	0.00572395	0.0211756	Acetyl [N-Term]
P21281	V-type proton ATPase subunit B, brain isoform OS=Homo sapiens OX=9606 GN=ATP6V1B2 PE=1 SV=3	ATP6V1B2	x	90	44	301	44	6849	44	5.155	6.848	8.018	13.993	0.00109751	2.83576e-05	0.00569272	0.0142136
P21283	V-type proton ATPase subunit C 1 OS=Homo sapiens OX=9606 GN=ATP6V1C1 PE=1 SV=4	ATP6V1C1	x	66	27	84	27	1617	27	2.52	4.129	7.007	6.317	0.0426654	0.0011895	0.0113701	0.233772	Acetyl [N-Term]
Q9Y5K8	V-type proton ATPase subunit D OS=Homo sapiens OX=9606 GN=ATP6V1D PE=1 SV=1	ATP6V1D	x	45	11	40	11	723	11	100	100	100	17.318	2.46138e-17	2.27001e-17	2.65115e-17	0.00195154	Acetyl [N-Term]
P36543	V-type proton ATPase subunit E 1 OS=Homo sapiens OX=9606 GN=ATP6V1E1 PE=1 SV=1	ATP6V1E1	x	54	24	127	24	2465	24	3.723	3.955	7.217	14.282	0.00679118	0.00157396	0.00981235	0.0127933	Acetyl [N-Term]
Q16864	V-type proton ATPase subunit F OS=Homo sapiens OX=9606 GN=ATP6V1F PE=1 SV=2	ATP6V1F	x	90	7	21	7	271	7	100	4.228	7.08	17.561	2.46138e-17	0.0010159	0.0108057	0.00237326
O75348	V-type proton ATPase subunit G 1 OS=Homo sapiens OX=9606 GN=ATP6V1G1 PE=1 SV=3	ATP6V1G1	x	47	7	81	7	2632	7	4.59	4.689	8.566	17.224	0.00216944	0.000500306	0.00400124	0.00465638	Acetyl [N-Term]
Q9UI12	V-type proton ATPase subunit H OS=Homo sapiens OX=9606 GN=ATP6V1H PE=1 SV=1	ATP6V1H	x	61	32	129	32	2275	32	5.253	100	8.892	13.317	0.000980503	2.27001e-17	0.00325724	0.0182109
Q9Y2Q0	Phospholipid-transporting ATPase IA OS=Homo sapiens OX=9606 GN=ATP8A1 PE=1 SV=1	ATP8A1	x	4	4	5	4	57	4			100				2.65115e-17
Q6UW56	All-trans retinoic acid-induced differentiation factor OS=Homo sapiens OX=9606 GN=ATRAID PE=1 SV=2	ATRAID	x	8	3	5	3	70	3	1.395	100	100	100	0.196597	2.27001e-17	2.65115e-17	2.34398e-17
P15291	Beta-1,4-galactosyltransferase 1 OS=Homo sapiens OX=9606 GN=B4GALT1 PE=1 SV=5	B4GALT1	x	5	2	8	2	135	2	0.137	0.905	0.617	1.34	0.0225389	0.653496	0.498974	0.470677
Q07812	Apoptosis regulator BAX OS=Homo sapiens OX=9606 GN=BAX PE=1 SV=1	BAX	x	36	6	35	6	1290	6	0.531	0.681	0.633	2.422	0.982191	0.925497	0.51074	0.957726
Q9BXH1	Bcl-2-binding component 3 OS=Homo sapiens OX=9606 GN=BBC3 PE=1 SV=1	BBC3	x	14	2	3	2	72	2
O43521	Bcl-2-like protein 11 OS=Homo sapiens OX=9606 GN=BCL2L11 PE=1 SV=1	BCL2L11	x	4	1	1	1	37	1			100	100			2.65115e-17	2.34398e-17
P21810	Biglycan OS=Homo sapiens OX=9606 GN=BGN PE=1 SV=2	BGN	x	25	6	10	6	98	6	100	100	0.01	0.01	2.46138e-17	2.27001e-17	2.65115e-17	2.34398e-17
P78537	Biogenesis of lysosome-related organelles complex 1 subunit 1 OS=Homo sapiens OX=9606 GN=BLOC1S1 PE=1 SV=2	BLOC1S1	x	42	6	34	6	814	6	3.666	3.764		9.218	0.000606827	0.00216437		0.0613832
Q6QNY1	Biogenesis of lysosome-related organelles complex 1 subunit 2 OS=Homo sapiens OX=9606 GN=BLOC1S2 PE=1 SV=1	BLOC1S2	x	55	7	25	7	595	7	3.846	3.319	10.381	15.632	0.0022229	0.00467081	0.00134485	0.00385417	Acetyl [N-Term]
Q6QNY0	Biogenesis of lysosome-related organelles complex 1 subunit 3 OS=Homo sapiens OX=9606 GN=BLOC1S3 PE=1 SV=1	BLOC1S3	x	12	2	5	2	48	2				100				2.34398e-17
Q969J3	BLOC-1-related complex subunit 5 OS=Homo sapiens OX=9606 GN=BORCS5 PE=1 SV=1	BORCS5	x	76	18	57	18	1124	18	5.962	2.013	7.609	15.275	4.01816e-05	0.0606559	0.0074877	0.00336774
Q96GS4	BLOC-1-related complex subunit 6 OS=Homo sapiens OX=9606 GN=BORCS6 PE=1 SV=2	BORCS6	x	62	18	86	18	2578	18	2.545	1.809	1.914	14.867	0.0408924	0.0945322	0.695544	0.00446195
Q96B45	BLOC-1-related complex subunit 7 OS=Homo sapiens OX=9606 GN=BORCS7 PE=3 SV=2	BORCS7	x	88	8	34	8	958	8	3.229	2.854	9.546	14.466	0.00152391	0.0110115	0.00218835	0.00488277	Acetyl [N-Term]
Q96FH0	BLOC-1-related complex subunit 8 OS=Homo sapiens OX=9606 GN=BORCS8 PE=1 SV=1	BORCS8	x	88	8	29	8	362	8		100	8.926	13.192		2.27001e-17	0.00318995	0.0190384	Acetyl [N-Term]
Q10589	Bone marrow stromal antigen 2 OS=Homo sapiens OX=9606 GN=BST2 PE=1 SV=1	BST2	x	8	1	1	1	0	1
O43709	Probable 18S rRNA (guanine-N(7))-methyltransferase OS=Homo sapiens OX=9606 GN=BUD23 PE=1 SV=2	BUD23	x	6	2	7	2	17	2	0.225	0.176	0.582	2.101	0.207134	0.0550682	0.434744	0.9473
J3KNH0	KICSTOR complex protein C12orf66 OS=Homo sapiens OX=9606 GN=C12orf66 PE=1 SV=2	C12orf66	x	2	1	2	1	21	1
P01024	Complement C3 OS=Homo sapiens OX=9606 GN=C3 PE=1 SV=2	C3	x	7	11	44	11	826	11	100	100	0.01	0.01	2.46138e-17	2.27001e-17	2.65115e-17	2.34398e-17
Q7Z4R8	UPF0669 protein C6orf120 OS=Homo sapiens OX=9606 GN=C6orf120 PE=1 SV=1	C6orf120	x	30	3	9	3	135	3	100	1.273	2.915	100	2.46138e-17	0.309876	0.309708	2.34398e-17
A0A2R8Y5K2	Guanine nucleotide exchange C9orf72 OS=Homo sapiens OX=9606 GN=C9orf72 PE=1 SV=1	C9orf72	x	10	4	9	4	179	4	100	100			2.46138e-17	2.27001e-17
Q01518	Adenylyl cyclase-associated protein 1 OS=Homo sapiens OX=9606 GN=CAP1 PE=1 SV=5	CAP1	x	49	20	48	20	808	20	0.546	0.656	2.018	5.777	0.963572	0.949128	0.648549	0.312705	Acetyl [N-Term]
P07384	Calpain-1 catalytic subunit OS=Homo sapiens OX=9606 GN=CAPN1 PE=1 SV=1	CAPN1	x	24	17	56	17	841	17	0.631	0.505	0.672	2.041	0.954432	0.885787	0.567363	0.803869
P17655	Calpain-2 catalytic subunit OS=Homo sapiens OX=9606 GN=CAPN2 PE=1 SV=6	CAPN2	x	40	22	71	22	1036	22	0.287	0.374	0.461	1.403	0.401934	0.576126	0.237054	0.394251
P04040	Catalase OS=Homo sapiens OX=9606 GN=CAT PE=1 SV=3	CAT	x	48	27	80	27	1114	27	0.912	0.821	2.616	3.825	0.582201	0.75579	0.402329	0.759209	Acetyl [N-Term]
C9JKI3	Caveolin (Fragment) OS=Homo sapiens OX=9606 GN=CAV1 PE=1 SV=1	CAV1	x	18	2	5	1	63	2	100	100		100	2.46138e-17	2.27001e-17		2.34398e-17	Acetyl [N-Term]
Q96NT0	Coiled-coil domain-containing protein 115 OS=Homo sapiens OX=9606 GN=CCDC115 PE=1 SV=1	CCDC115	x	21	3	13	3	353	3	3.42	5.147	2.815	1.239	0.00109978	0.000257733	0.33738	0.356947
P78371	T-complex protein 1 subunit beta OS=Homo sapiens OX=9606 GN=CCT2 PE=1 SV=4	CCT2	x	86	52	536	52	15068	52	0.319	0.328	0.739	1.665	0.498308	0.438185	0.654962	0.53271	Acetyl [N-Term]
P50990	T-complex protein 1 subunit theta OS=Homo sapiens OX=9606 GN=CCT8 PE=1 SV=4	CCT8	x	79	50	428	50	11183	50	0.328	0.334	0.774	1.801	0.522903	0.457198	0.696625	0.616209	Acetyl [N-Term]
P86791	Vacuolar fusion protein CCZ1 homolog OS=Homo sapiens OX=9606 GN=CCZ1 PE=1 SV=1	CCZ1	x	49	23	54	23	1207	23	0.688	1.036	0.983	1.941	0.943632	0.50612	0.886544	0.746071	Acetyl [N-Term]
P08962	CD63 antigen OS=Homo sapiens OX=9606 GN=CD63 PE=1 SV=2	CD63	x	27	6	12	6	278	6	100	100	100	100	2.46138e-17	2.27001e-17	2.65115e-17	2.34398e-17
Q9H305	Cell death-inducing p53-target protein 1 OS=Homo sapiens OX=9606 GN=CDIP1 PE=1 SV=1	CDIP1	x	3	1	1	1	44	1
Q9BWS9	Chitinase domain-containing protein 1 OS=Homo sapiens OX=9606 GN=CHID1 PE=1 SV=1	CHID1	x	35	13	32	13	358	13	0.96	0.886	2.751	6.565	0.493984	0.677653	0.356788	0.171231
Q9HD42	Charged multivesicular body protein 1a OS=Homo sapiens OX=9606 GN=CHMP1A PE=1 SV=1	CHMP1A	x	20	7	25	7	497	7	0.296	0.367	1.154	1.305	0.368908	0.556168	0.975221	0.29911	Acetyl [N-Term]
Q7LBR1	Charged multivesicular body protein 1b OS=Homo sapiens OX=9606 GN=CHMP1B PE=1 SV=1	CHMP1B	x	4	1	1	1	22	1
O43633	Charged multivesicular body protein 2a OS=Homo sapiens OX=9606 GN=CHMP2A PE=1 SV=1	CHMP2A	x	24	7	24	7	219	7	0.407	0.585	1.552	1.91	0.75611	0.983833	0.861536	0.789328	Acetyl [N-Term]
Q9UQN3	Charged multivesicular body protein 2b OS=Homo sapiens OX=9606 GN=CHMP2B PE=1 SV=1	CHMP2B	x	21	6	21	6	305	6	0.31	0.384	1.001	1.695	0.395376	0.60468	0.897042	0.605911
Q9Y3E7	Charged multivesicular body protein 3 OS=Homo sapiens OX=9606 GN=CHMP3 PE=1 SV=3	CHMP3	x	11	3	4	3	28	3	100				2.46138e-17
Q9H444	Charged multivesicular body protein 4b OS=Homo sapiens OX=9606 GN=CHMP4B PE=1 SV=1	CHMP4B	x	29	11	92	11	2309	11	0.333	0.266	0.706	1.2	0.536542	0.254962	0.611896	0.245155
Q96CF2	Charged multivesicular body protein 4c OS=Homo sapiens OX=9606 GN=CHMP4C PE=1 SV=1	CHMP4C	x	5	1	1	1	0	1	100				2.46138e-17
Q9NZZ3	Charged multivesicular body protein 5 OS=Homo sapiens OX=9606 GN=CHMP5 PE=1 SV=1	CHMP5	x	24	4	13	4	144	4	0.424	0.361	100	2.194	0.808704	0.541006	2.65115e-17	0.925522
Q96FZ7	Charged multivesicular body protein 6 OS=Homo sapiens OX=9606 GN=CHMP6 PE=1 SV=3	CHMP6	x	25	4	19	4	689	4	0.538	0.335	0.528	1.329	0.991971	0.458905	0.340437	0.412873
Q07065	Cytoskeleton-associated protein 4 OS=Homo sapiens OX=9606 GN=CKAP4 PE=1 SV=2	CKAP4	x	80	54	328	54	8466	54	0.871	1.118	2.099	5.331	0.755644	0.428567	0.611149	0.460881
P51795	H(+)/Cl(-) exchange transporter 5 OS=Homo sapiens OX=9606 GN=CLCN5 PE=1 SV=1	CLCN5	x	6	5	11	4	247	5		100	100	100		2.27001e-17	2.65115e-17	2.34398e-17
P51797	Chloride transport protein 6 OS=Homo sapiens OX=9606 GN=CLCN6 PE=1 SV=2	CLCN6	x	2	2	2	2	28	2	100				2.46138e-17
P51798	H(+)/Cl(-) exchange transporter 7 OS=Homo sapiens OX=9606 GN=CLCN7 PE=1 SV=2	CLCN7	x	29	26	82	26	1315	26	1.169	0.244	16.751	100	0.469982	0.194475	5.96002e-05	2.34398e-17
Q2KHT3	Protein CLEC16A OS=Homo sapiens OX=9606 GN=CLEC16A PE=1 SV=2	CLEC16A	x	1	1	1	1	0	1			100	100			2.65115e-17	2.34398e-17
Q13286	Battenin OS=Homo sapiens OX=9606 GN=CLN3 PE=1 SV=1	CLN3	x	11	3	8	3	352	3	100	100	100	100	2.46138e-17	2.27001e-17	2.65115e-17	2.34398e-17
A0A024R644	Ceroid-lipofuscinosis neuronal protein 5 OS=Homo sapiens OX=9606 GN=CLN5 PE=1 SV=1	CLN5	x	30	15	48	15	1047	15	100	5.665	25.621		2.46138e-17	0.00012663	2.31647e-06
P09496	Clathrin light chain A OS=Homo sapiens OX=9606 GN=CLTA PE=1 SV=1	CLTA	x	24	11	55	11	675	11	1.124	1.266	2.086	3.499	0.505828	0.314984	0.616589	0.877974
A0A087WVQ6	Clathrin heavy chain OS=Homo sapiens OX=9606 GN=CLTC PE=1 SV=1	CLTC	x	61	114	661	106	15017	114	1.585	2.12	3.689	5.343	0.224183	0.0484676	0.156106	0.459129	Acetyl [N-Term]
Q9NX76	CKLF-like MARVEL transmembrane domain-containing protein 6 OS=Homo sapiens OX=9606 GN=CMTM6 PE=1 SV=1	CMTM6	x	11	2	2	2	37	2
P12109	Collagen alpha-1(VI) chain OS=Homo sapiens OX=9606 GN=COL6A1 PE=1 SV=3	COL6A1	x	5	4	5	4	59	4	100	100	0.215	1.542	2.46138e-17	2.27001e-17	0.0122576	0.562553
P31146	Coronin-1A OS=Homo sapiens OX=9606 GN=CORO1A PE=1 SV=4	CORO1A	x	11	6	16	5	134	6	100	100	0.01		2.46138e-17	2.27001e-17	2.65115e-17
Q99829	Copine-1 OS=Homo sapiens OX=9606 GN=CPNE1 PE=1 SV=1	CPNE1	x	32	24	131	24	1404	24	1.249	1.015	2.266	4.677	0.409573	0.528043	0.539032	0.595778	Acetyl [N-Term]
O75131	Copine-3 OS=Homo sapiens OX=9606 GN=CPNE3 PE=1 SV=1	CPNE3	x	52	33	162	32	2628	33	1.589	1.35	3.521	7.233	0.222306	0.262873	0.180297	0.211216	Acetyl [N-Term]
Q9Y646	Carboxypeptidase Q OS=Homo sapiens OX=9606 GN=CPQ PE=1 SV=1	CPQ	x	2	1	1	1	51	1
Q9H3G5	Probable serine carboxypeptidase CPVL OS=Homo sapiens OX=9606 GN=CPVL PE=1 SV=2	CPVL	x	45	28	235	28	3644	28	18.114	13.114	13.992	43.309	7.64354e-08	7.32875e-08	0.000204132	7.64793e-06	Acetyl [N-Term]
A0A3B3IRL2	Cellular repressor of E1A-stimulated genes 1, isoform CRA_a OS=Homo sapiens OX=9606 GN=CREG1 PE=1 SV=1	CREG1	x	35	6	99	6	1298	6	35.37	67.837	21.334	63.497	8.86959e-11	2.27001e-17	9.94815e-06	2.62516e-07
Q6UVK1	Chondroitin sulfate proteoglycan 4 OS=Homo sapiens OX=9606 GN=CSPG4 PE=1 SV=2	CSPG4	x	2	4	4	4	23	4	0.01	0.01	100	100	2.46138e-17	2.27001e-17	2.65115e-17	2.34398e-17
P01034	Cystatin-C OS=Homo sapiens OX=9606 GN=CST3 PE=1 SV=1	CST3	x	14	1	1	1	0	1
Q01459	Di-N-acetylchitobiase OS=Homo sapiens OX=9606 GN=CTBS PE=1 SV=1	CTBS	x	37	10	34	10	829	10	100	100	100	100	2.46138e-17	2.27001e-17	2.65115e-17	2.34398e-17
X6R8A1	Carboxypeptidase OS=Homo sapiens OX=9606 GN=CTSA PE=1 SV=1	CTSA	x	34	16	97	16	2326	16	15.329	15.288	20.372	35.929	3.4151e-07	1.48145e-08	1.41579e-05	3.39982e-05
P07858	Cathepsin B OS=Homo sapiens OX=9606 GN=CTSB PE=1 SV=3	CTSB	x	42	19	119	19	3269	19	16.615	12.588	12.627	34.434	1.67452e-07	1.10525e-07	0.000400357	4.71246e-05
P53634	Dipeptidyl peptidase 1 OS=Homo sapiens OX=9606 GN=CTSC PE=1 SV=2	CTSC	x	46	19	161	19	4654	19	16.891	20.622	18.632	40.324	1.44546e-07	5.2715e-10	2.76352e-05	1.36827e-05
sp	Cathepsin D OS=Homo sapiens OX=9606 GN=CTSD PE=1 SV=1	CTSD	x	58	32	351	32	7766	32	16.888	12.54	23.087	44.523	1.4464e-07	1.14713e-07	5.35988e-06	6.08456e-06
Q9UBX1	Cathepsin F OS=Homo sapiens OX=9606 GN=CTSF PE=1 SV=1	CTSF	x	17	7	19	7	218	7	100	100	100	100	2.46138e-17	2.27001e-17	2.65115e-17	2.34398e-17
P09668	Pro-cathepsin H OS=Homo sapiens OX=9606 GN=CTSH PE=1 SV=4	CTSH	x	36	11	22	11	401	11	100	0.275	100	100	2.46138e-17	0.282418	2.65115e-17	2.34398e-17
P07711	Cathepsin L1 OS=Homo sapiens OX=9606 GN=CTSL PE=1 SV=2	CTSL	x	29	12	60	11	1699	12	2.238	10.36	29.825	54.371	0.0689525	7.38167e-07	6.44798e-07	1.08526e-06
P43234	Cathepsin O OS=Homo sapiens OX=9606 GN=CTSO PE=2 SV=1	CTSO	x	15	3	3	3	114	3
O60911	Cathepsin L2 OS=Homo sapiens OX=9606 GN=CTSV PE=1 SV=2	CTSV	x	22	5	13	4	153	5	100	100	100	100	2.46138e-17	2.27001e-17	2.65115e-17	2.34398e-17
Q9UBR2	Cathepsin Z OS=Homo sapiens OX=9606 GN=CTSZ PE=1 SV=1	CTSZ	x	33	8	32	8	629	8	15.878	0.04	11.45	13.657	2.5092e-07	2.31335e-06	0.000741291	0.0147936
P61073	C-X-C chemokine receptor type 4 OS=Homo sapiens OX=9606 GN=CXCR4 PE=1 SV=1	CXCR4	x	9	3	7	3	64	3	100	100	0.045	0.309	2.46138e-17	2.27001e-17	3.32386e-07	0.000673968
P00387	NADH-cytochrome b5 reductase 3 OS=Homo sapiens OX=9606 GN=CYB5R3 PE=1 SV=3	CYB5R3	x	63	16	71	16	1862	16	1.098	1.136	1.876	5.424	0.527802	0.414206	0.712939	0.38187
Q53TN4	Cytochrome b reductase 1 OS=Homo sapiens OX=9606 GN=CYBRD1 PE=1 SV=1	CYBRD1	x	4	2	2	2	32	2
P98082	Disabled homolog 2 OS=Homo sapiens OX=9606 GN=DAB2 PE=1 SV=3	DAB2	x	5	3	3	3	54	3			100				2.65115e-17
Q8NCG7	Sn1-specific diacylglycerol lipase beta OS=Homo sapiens OX=9606 GN=DAGLB PE=1 SV=2	DAGLB	x	11	6	12	6	161	6	1.068		100		0.416264		2.65115e-17
P07585	Decorin OS=Homo sapiens OX=9606 GN=DCN PE=1 SV=1	DCN	x	10	3	3	3	35	3		100	0.01			2.27001e-17	2.65115e-17
E7EX90	Dynactin subunit 1 OS=Homo sapiens OX=9606 GN=DCTN1 PE=1 SV=1	DCTN1	x	28	27	66	27	1099	27	0.549	0.619	0.801	1.76	0.982191	0.984159	0.729264	0.719797
P39656	Dolichyl-diphosphooligosaccharide--protein glycosyltransferase 48 kDa subunit OS=Homo sapiens OX=9606 GN=DDOST PE=1 SV=4	DDOST	x	45	15	89	15	1508	15	1.177	1.167	2.214	5.46	0.463543	0.388391	0.56191	0.439526
P59665	Neutrophil defensin 1 OS=Homo sapiens OX=9606 GN=DEFA1 PE=1 SV=1	DEFA1	x	10	1	2	1	17	1	100				2.46138e-17
O75140	GATOR complex protein DEPDC5 OS=Homo sapiens OX=9606 GN=DEPDC5 PE=1 SV=2	DEPDC5	x	9	11	18	11	166	11	100	100	100	100	2.46138e-17	2.27001e-17	2.65115e-17	2.34398e-17
Q8TB45	DEP domain-containing mTOR-interacting protein OS=Homo sapiens OX=9606 GN=DEPTOR PE=1 SV=2	DEPTOR	x	9	3	3	3	42	3	100				2.46138e-17
O75165	DnaJ homolog subfamily C member 13 OS=Homo sapiens OX=9606 GN=DNAJC13 PE=1 SV=5	DNAJC13	x	32	57	143	57	2676	57	0.67	0.637	1.131	2.444	0.958139	0.968889	0.967097	0.94536
Q13217	DnaJ homolog subfamily C member 3 OS=Homo sapiens OX=9606 GN=DNAJC3 PE=1 SV=1	DNAJC3	x	55	24	48	24	478	24	1.143	0.937	2.418	100	0.349943	0.613548	0.477764	2.34398e-17
Q9H3Z4	DnaJ homolog subfamily C member 5 OS=Homo sapiens OX=9606 GN=DNAJC5 PE=1 SV=1	DNAJC5	x	46	8	23	8	377	8	100	100	6.509	100	2.46138e-17	2.27001e-17	0.016231	2.34398e-17
O00115	Deoxyribonuclease-2-alpha OS=Homo sapiens OX=9606 GN=DNASE2 PE=1 SV=2	DNASE2	x	20	8	36	8	364	8	16.581	100	21.095	45.164	1.70588e-07	2.27001e-17	1.08537e-05	5.40583e-06
Q6UX65	DNA damage-regulated autophagy modulator protein 2 OS=Homo sapiens OX=9606 GN=DRAM2 PE=1 SV=1	DRAM2	x	8	1	2	1	32	1			100				2.65115e-17
Q96EV8	Dysbindin OS=Homo sapiens OX=9606 GN=DTNBP1 PE=1 SV=1	DTNBP1	x	16	5	9	5	67	5	100	100	0.01	0.01	2.46138e-17	2.27001e-17	2.65115e-17	2.34398e-17
Q8TDB6	E3 ubiquitin-protein ligase DTX3L OS=Homo sapiens OX=9606 GN=DTX3L PE=1 SV=1	DTX3L	x	4	2	3	2	34	2	100				2.46138e-17
Q14204	Cytoplasmic dynein 1 heavy chain 1 OS=Homo sapiens OX=9606 GN=DYNC1H1 PE=1 SV=5	DYNC1H1	x	42	177	598	177	9874	177	0.456	0.542	0.866	1.87	0.835242	0.936724	0.795086	0.65799
Q13409	Cytoplasmic dynein 1 intermediate chain 2 OS=Homo sapiens OX=9606 GN=DYNC1I2 PE=1 SV=3	DYNC1I2	x	22	9	41	5	1114	9	0.502	0.29	0.579	1.419	0.95686	0.327413	0.424087	0.459129	Acetyl [N-Term]
Q9Y6G9	Cytoplasmic dynein 1 light intermediate chain 1 OS=Homo sapiens OX=9606 GN=DYNC1LI1 PE=1 SV=3	DYNC1LI1	x	36	14	35	13	384	14	0.39	0.771	0.698	1.819	0.70754	0.82229	0.601839	0.769592
O43237	Cytoplasmic dynein 1 light intermediate chain 2 OS=Homo sapiens OX=9606 GN=DYNC1LI2 PE=1 SV=1	DYNC1LI2	x	5	2	6	1	131	2			0.01				2.65115e-17
A0A3B3ISF9	Endothelin-converting enzyme 1 OS=Homo sapiens OX=9606 GN=ECE1 PE=1 SV=1	ECE1	x	28	18	60	18	1021	18	3.394	100	1.334	100	0.000912964	2.27001e-17	0.955367	2.34398e-17
P68104	Elongation factor 1-alpha 1 OS=Homo sapiens OX=9606 GN=EEF1A1 PE=1 SV=1	EEF1A1	x	70	35	426	22	8973	35	0.461	0.584	0.716	1.973	0.846506	0.982588	0.625952	0.716215
A0A2U3TZH3	Elongation factor 1-alpha OS=Homo sapiens OX=9606 GN=EEF1A2 PE=1 SV=1	EEF1A2	x	44	19	164	6	3231	19	0.675	100	0.502		0.860631	2.27001e-17	0.30082
Q07075	Glutamyl aminopeptidase OS=Homo sapiens OX=9606 GN=ENPEP PE=1 SV=3	ENPEP	x	32	33	91	33	1222	33	2.535	0.449	1.498	5.416	0.0158521	0.770198	0.89106	0.363955
P22413	Ectonucleotide pyrophosphatase/phosphodiesterase family member 1 OS=Homo sapiens OX=9606 GN=ENPP1 PE=1 SV=2	ENPP1	x	26	17	36	17	524	17	0.385	0.089	100	100	0.696333	0.00131099	2.65115e-17	2.34398e-17
Q9UM22	Mammalian ependymin-related protein 1 OS=Homo sapiens OX=9606 GN=EPDR1 PE=1 SV=2	EPDR1	x	29	7	21	7	455	7	100	100	9.002	5.894	2.46138e-17	2.27001e-17	0.00304376	0.262837
Q01469	Fatty acid-binding protein 5 OS=Homo sapiens OX=9606 GN=FABP5 PE=1 SV=3	FABP5	x	45	7	20	7	576	7	0.628	100	100	100	0.956398	2.27001e-17	2.65115e-17	2.34398e-17	Acetyl [N-Term]
Q96CS3	FAS-associated factor 2 OS=Homo sapiens OX=9606 GN=FAF2 PE=1 SV=2	FAF2	x	44	15	55	15	1439	15	1.282	0.407	2.053	5.776	0.199051	0.670603	0.632319	0.308995	Acetyl [N-Term]
A0A0A0MR25	Fibroblast growth factor receptor OS=Homo sapiens OX=9606 GN=FGFR2 PE=1 SV=1	FGFR2	x	4	3	16	1	152	3	100	100			2.46138e-17	2.27001e-17
Q8NFG4	Folliculin OS=Homo sapiens OX=9606 GN=FLCN PE=1 SV=1	FLCN	x	11	4	11	4	124	4	100	100	0.93	100	2.46138e-17	2.27001e-17	0.858654	2.34398e-17	Acetyl [N-Term]
O75955	Flotillin-1 OS=Homo sapiens OX=9606 GN=FLOT1 PE=1 SV=3	FLOT1	x	81	36	190	36	4836	36	13.975	0.503	17.124	52.949	7.61835e-07	0.8812	5.09521e-05	1.37292e-06	Acetyl [N-Term]
Q96RU3	Formin-binding protein 1 OS=Homo sapiens OX=9606 GN=FNBP1 PE=1 SV=2	FNBP1	x	3	1	31	1	0	1	100	100	0.01	0.01	2.46138e-17	2.27001e-17	2.65115e-17	2.34398e-17
P02794	Ferritin heavy chain OS=Homo sapiens OX=9606 GN=FTH1 PE=1 SV=2	FTH1	x	71	14	68	14	895	14	16.25	100	16.081	15.609	1.52391e-10	2.27001e-17	7.90508e-05	0.00802161	Acetyl [N-Term]
P02792	Ferritin light chain OS=Homo sapiens OX=9606 GN=FTL PE=1 SV=2	FTL	x	49	10	75	10	1338	10	2.525	3.293	30.671	6.012	0.00877795	0.00488981	5.0653e-07	0.288053
P04066	Tissue alpha-L-fucosidase OS=Homo sapiens OX=9606 GN=FUCA1 PE=1 SV=4	FUCA1	x	41	17	88	17	2093	17	100	100	8.955	48.646	2.46138e-17	2.27001e-17	0.00313354	6.10357e-08
Q9BTY2	Plasma alpha-L-fucosidase OS=Homo sapiens OX=9606 GN=FUCA2 PE=1 SV=2	FUCA2	x	41	20	73	20	1199	20	12.798	7.389	14.198		1.60288e-06	1.50806e-05	0.000185201
Q9BQS8	FYVE and coiled-coil domain-containing protein 1 OS=Homo sapiens OX=9606 GN=FYCO1 PE=1 SV=3	FYCO1	x	68	96	288	96	6599	96	6.793	1.379	4.949	10.04	0.000189593	0.247087	0.0537711	0.0647184	Acetyl [N-Term]
O60353	Frizzled-6 OS=Homo sapiens OX=9606 GN=FZD6 PE=1 SV=2	FZD6	x	5	2	4	2	66	2	100	100		100	2.46138e-17	2.27001e-17		2.34398e-17
P10253	Lysosomal alpha-glucosidase OS=Homo sapiens OX=9606 GN=GAA PE=1 SV=4	GAA	x	38	35	164	35	3534	35	23.366	100	7.542	8.037	6.73386e-09	2.27001e-17	0.00783193	0.14967
O95166	Gamma-aminobutyric acid receptor-associated protein OS=Homo sapiens OX=9606 GN=GABARAP PE=1 SV=1	GABARAP	x	31	3	5	2	20	3	100	100	1.774	100	2.46138e-17	2.27001e-17	0.757439	2.34398e-17
P60520	Gamma-aminobutyric acid receptor-associated protein-like 2 OS=Homo sapiens OX=9606 GN=GABARAPL2 PE=1 SV=1	GABARAPL2	x	55	8	24	7	147	8	1.029	0.768	1.775	3.405	0.431561	0.826674	0.761978	0.839594
P34059	N-acetylgalactosamine-6-sulfatase OS=Homo sapiens OX=9606 GN=GALNS PE=1 SV=1	GALNS	x	38	14	42	14	625	14	100	100	2.186		2.46138e-17	2.27001e-17	0.573889
P04062	Lysosomal acid glucosylceramidase OS=Homo sapiens OX=9606 GN=GBA PE=1 SV=3	GBA	x	59	30	199	30	2959	30	8.403	7.467	16.064	28.296	4.27722e-05	1.38133e-05	7.95813e-05	0.000198169
D6RF35	Vitamin D-binding protein OS=Homo sapiens OX=9606 GN=GC PE=1 SV=1	GC	x	6	2	2	2	52	2	100	100	0.01		2.46138e-17	2.27001e-17	2.65115e-17
P28676	Grancalcin OS=Homo sapiens OX=9606 GN=GCA PE=1 SV=2	GCA	x	32	7	16	7	188	7	0.443	100	0.65	1.49	0.854232	2.27001e-17	0.534146	0.536273
Q9NXN4	Ganglioside-induced differentiation-associated protein 2 OS=Homo sapiens OX=9606 GN=GDAP2 PE=1 SV=1	GDAP2	x	45	20	48	20	1182	20	0.102	100	5.916	21.537	0.00142073	2.27001e-17	0.0252372	0.000444636
P50395	Rab GDP dissociation inhibitor beta OS=Homo sapiens OX=9606 GN=GDI2 PE=1 SV=2	GDI2	x	38	14	47	10	918	14	1.504	1.507	2.539	6.7	0.115811	0.185981	0.430074	0.198963
K7EPT8	Glial fibrillary acidic protein (Fragment) OS=Homo sapiens OX=9606 GN=GFAP PE=1 SV=2	GFAP	x	16	4	22	1	544	4			100	100			2.65115e-17	2.34398e-17
Q92820	Gamma-glutamyl hydrolase OS=Homo sapiens OX=9606 GN=GGH PE=1 SV=2	GGH	x	58	23	148	23	2988	23	12.18	12.286	10.735	33.916	2.41575e-06	1.4082e-07	0.00109958	5.2879e-05
P17302	Gap junction alpha-1 protein OS=Homo sapiens OX=9606 GN=GJA1 PE=1 SV=2	GJA1	x	26	7	28	7	715	7	100	100	6.611	100	2.46138e-17	2.27001e-17	0.0150671	2.34398e-17
P06280	Alpha-galactosidase A OS=Homo sapiens OX=9606 GN=GLA PE=1 SV=1	GLA	x	49	21	148	21	4280	21	15.677	12.757	24.385	50.868	2.80332e-07	9.68218e-08	3.46485e-06	1.95146e-06
P16278	Beta-galactosidase OS=Homo sapiens OX=9606 GN=GLB1 PE=1 SV=2	GLB1	x	41	27	170	27	3099	27	21.192	5.521	16.302	47.446	1.74879e-08	0.00015373	7.2093e-05	3.56558e-06
Q8WWB7	Glycosylated lysosomal membrane protein OS=Homo sapiens OX=9606 GN=GLMP PE=1 SV=1	GLMP	x	15	3	21	3	567	3	4.091	0.852	100	100	0.00150279	0.716726	2.65115e-17	2.34398e-17
P17900	Ganglioside GM2 activator OS=Homo sapiens OX=9606 GN=GM2A PE=1 SV=4	GM2A	x	34	8	18	8	183	8	100		0.264	100	2.46138e-17		0.0320056	2.34398e-17
P29992	Guanine nucleotide-binding protein subunit alpha-11 OS=Homo sapiens OX=9606 GN=GNA11 PE=1 SV=2	GNA11	x	46	15	33	11	707	15	1.279	2.596	3.717	100	0.236039	0.018162	0.152419	2.34398e-17	Acetyl [N-Term]
P63096	Guanine nucleotide-binding protein G(i) subunit alpha-1 OS=Homo sapiens OX=9606 GN=GNAI1 PE=1 SV=2	GNAI1	x	52	20	48	8	805	20	100	100	100	100	2.46138e-17	2.27001e-17	2.65115e-17	2.34398e-17
P08754	Guanine nucleotide-binding protein G(k) subunit alpha OS=Homo sapiens OX=9606 GN=GNAI3 PE=1 SV=3	GNAI3	x	66	24	75	15	1420	24	2.578	1.843	5.816	8.614	0.0387174	0.0876909	0.0272353	0.0796302
P50148	Guanine nucleotide-binding protein G(q) subunit alpha OS=Homo sapiens OX=9606 GN=GNAQ PE=1 SV=4	GNAQ	x	47	14	29	10	582	14	2.661	100		100	0.00976647	2.27001e-17		2.34398e-17	Acetyl [N-Term]
P62873	Guanine nucleotide-binding protein G(I)/G(S)/G(T) subunit beta-1 OS=Homo sapiens OX=9606 GN=GNB1 PE=1 SV=3	GNB1	x	73	20	133	12	4260	20	1.093	1.34	2.854	4.217	0.531761	0.268229	0.326585	0.709284	Acetyl [N-Term]
P62879	Guanine nucleotide-binding protein G(I)/G(S)/G(T) subunit beta-2 OS=Homo sapiens OX=9606 GN=GNB2 PE=1 SV=3	GNB2	x	62	18	115	8	3085	18	1.193	1.142	2.423	3.391	0.453286	0.409893	0.475901	0.903552	Acetyl [N-Term]
Q9HAV0	Guanine nucleotide-binding protein subunit beta-4 OS=Homo sapiens OX=9606 GN=GNB4 PE=1 SV=3	GNB4	x	62	17	74	11	1450	17	1.264	0.938	3.555	3.624	0.397959	0.611784	0.175169	0.787138	Acetyl [N-Term]
P15586	N-acetylglucosamine-6-sulfatase OS=Homo sapiens OX=9606 GN=GNS PE=1 SV=3	GNS	x	45	27	191	27	3704	27	17.742	14.897	12.668	37.219	9.23365e-08	1.9521e-08	0.00039209	2.58312e-05
Q9HD26	Golgi-associated PDZ and coiled-coil motif-containing protein OS=Homo sapiens OX=9606 GN=GOPC PE=1 SV=1	GOPC	x	2	1	1	1	13	1
P17174	Aspartate aminotransferase, cytoplasmic OS=Homo sapiens OX=9606 GN=GOT1 PE=1 SV=3	GOT1	x	29	8	16	8	133	8	100	100	100	100	2.46138e-17	2.27001e-17	2.65115e-17	2.34398e-17
P35052	Glypican-1 OS=Homo sapiens OX=9606 GN=GPC1 PE=1 SV=2	GPC1	x	18	8	14	8	166	8	100	100	100		2.46138e-17	2.27001e-17	2.65115e-17
P51654	Glypican-3 OS=Homo sapiens OX=9606 GN=GPC3 PE=1 SV=1	GPC3	x	9	4	11	4	110	4	100	100	0.425	2.658	2.46138e-17	2.27001e-17	0.175169	0.961326
O75487	Glypican-4 OS=Homo sapiens OX=9606 GN=GPC4 PE=1 SV=4	GPC4	x	36	14	45	13	1130	14	100	100	9.962	100	2.46138e-17	2.27001e-17	0.00171461	2.34398e-17
Q9Y625	Glypican-6 OS=Homo sapiens OX=9606 GN=GPC6 PE=1 SV=1	GPC6	x	12	5	18	4	325	5	100	100	100	3.709	2.46138e-17	2.27001e-17	2.65115e-17	0.512835
O60478	Integral membrane protein GPR137B OS=Homo sapiens OX=9606 GN=GPR137B PE=2 SV=1	GPR137B	x	2	1	3	1	19	1	100	100	100	100	2.46138e-17	2.27001e-17	2.65115e-17	2.34398e-17
P28799	Progranulin OS=Homo sapiens OX=9606 GN=GRN PE=1 SV=2	GRN	x	22	11	43	11	1051	11	1.935	100	2.748	100	0.0192803	2.27001e-17	0.357851	2.34398e-17
P08236	Beta-glucuronidase OS=Homo sapiens OX=9606 GN=GUSB PE=1 SV=2	GUSB	x	36	23	84	23	980	23	3.914	100	7.321	14.843	0.00522691	2.27001e-17	0.00912868	0.00317608
P06865	Beta-hexosaminidase subunit alpha OS=Homo sapiens OX=9606 GN=HEXA PE=1 SV=2	HEXA	x	54	31	211	30	4894	31	16.481	9.444	13.82	41.449	1.79899e-07	1.74433e-06	0.000221653	1.09492e-05
P07686	Beta-hexosaminidase subunit beta OS=Homo sapiens OX=9606 GN=HEXB PE=1 SV=3	HEXB	x	54	43	278	42	4260	43	20.378	13.221	16.398	46.496	2.53791e-08	6.75332e-08	6.92833e-05	4.23099e-06
O14964	Hepatocyte growth factor-regulated tyrosine kinase substrate OS=Homo sapiens OX=9606 GN=HGS PE=1 SV=1	HGS	x	17	14	44	14	482	14	0.714	0.478	1.748	2.672	0.811281	0.839917	0.77695	0.990455
Q68CP4	Heparan-alpha-glucosaminide N-acetyltransferase OS=Homo sapiens OX=9606 GN=HGSNAT PE=1 SV=2	HGSNAT	x	4	3	4	3	74	3			100				2.65115e-17
A0A140T9N7	HLA class II histocompatibility antigen, DM alpha chain (Fragment) OS=Homo sapiens OX=9606 GN=HLA-DMA PE=1 SV=1	HLA-DMA	x	3	1	2	1	25	1	100	100			2.46138e-17	2.27001e-17
P20036	HLA class II histocompatibility antigen, DP alpha 1 chain OS=Homo sapiens OX=9606 GN=HLA-DPA1 PE=1 SV=1	HLA-DPA1	x	11	3	3	3	84	3			100				2.65115e-17
P04440	HLA class II histocompatibility antigen, DP beta 1 chain OS=Homo sapiens OX=9606 GN=HLA-DPB1 PE=1 SV=1	HLA-DPB1	x	13	3	7	3	97	3	100		100	100	2.46138e-17		2.65115e-17	2.34398e-17
A0A0D9SFW8	HLA class I histocompatibility antigen, alpha chain F (Fragment) OS=Homo sapiens OX=9606 GN=HLA-F PE=1 SV=1	HLA-F	x	29	3	5	2	161	3
P09429	High mobility group protein B1 OS=Homo sapiens OX=9606 GN=HMGB1 PE=1 SV=3	HMGB1	x	54	19	150	7	2310	19	0.291	0.245	0.539	1.118	0.412388	0.197465	0.359241	0.197371
Q9UPZ3	Hermansky-Pudlak syndrome 5 protein OS=Homo sapiens OX=9606 GN=HPS5 PE=1 SV=2	HPS5	x	2	2	3	2	25	2	100				2.46138e-17
Q86YV9	Hermansky-Pudlak syndrome 6 protein OS=Homo sapiens OX=9606 GN=HPS6 PE=1 SV=1	HPS6	x	1	1	1	1	67	1
Q9Y251	Heparanase OS=Homo sapiens OX=9606 GN=HPSE PE=1 SV=2	HPSE	x	23	11	29	11	364	11	100	100	100	100	2.46138e-17	2.27001e-17	2.65115e-17	2.34398e-17
Q86YZ3	Hornerin OS=Homo sapiens OX=9606 GN=HRNR PE=1 SV=2	HRNR	x	17	9	22	9	97	9	100	100	0.01	0.01	2.46138e-17	2.27001e-17	2.65115e-17	2.34398e-17
P07900	Heat shock protein HSP 90-alpha OS=Homo sapiens OX=9606 GN=HSP90AA1 PE=1 SV=5	HSP90AA1	x	63	55	291	36	6111	55	0.533	0.754	1.292	3.355	0.953204	0.846208	0.972069	0.909972
P08238	Heat shock protein HSP 90-beta OS=Homo sapiens OX=9606 GN=HSP90AB1 PE=1 SV=4	HSP90AB1	x	63	56	307	36	7224	56	0.549	0.766	1.843	3.295	0.967417	0.829317	0.731144	0.923015
P11142	Heat shock cognate 71 kDa protein OS=Homo sapiens OX=9606 GN=HSPA8 PE=1 SV=1	HSPA8	x	76	56	528	15	13798	56	0.53	0.428	1.072	1.791	0.949757	0.722779	0.938447	0.610336	Acetyl [N-Term]
P98160	Basement membrane-specific heparan sulfate proteoglycan core protein OS=Homo sapiens OX=9606 GN=HSPG2 PE=1 SV=4	HSPG2	x	25	76	230	76	4446	76	1.396	0.66	0.871	1.593	0.316036	0.945794	0.797808	0.48767
P22304	Iduronate 2-sulfatase OS=Homo sapiens OX=9606 GN=IDS PE=1 SV=1	IDS	x	13	6	17	6	274	6	100	100	100	100	2.46138e-17	2.27001e-17	2.65115e-17	2.34398e-17
P35475	Alpha-L-iduronidase OS=Homo sapiens OX=9606 GN=IDUA PE=1 SV=2	IDUA	x	3	2	3	2	45	2	100	100			2.46138e-17	2.27001e-17
P13284	Gamma-interferon-inducible lysosomal thiol reductase OS=Homo sapiens OX=9606 GN=IFI30 PE=1 SV=3	IFI30	x	15	2	41	2	439	2	18.811	13.936	15.638	46.778	5.38822e-08	3.92871e-08	9.58799e-05	4.02158e-06
Q01628	Interferon-induced transmembrane protein 3 OS=Homo sapiens OX=9606 GN=IFITM3 PE=1 SV=2	IFITM3	x	13	2	3	2	170	2			100				2.65115e-17
P11717	Cation-independent mannose-6-phosphate receptor OS=Homo sapiens OX=9606 GN=IGF2R PE=1 SV=3	IGF2R	x	45	95	426	95	9384	95	1.162	1.743	3.429	7.179	0.475954	0.109358	0.195225	0.216218
P20839	Inosine-5'-monophosphate dehydrogenase 1 OS=Homo sapiens OX=9606 GN=IMPDH1 PE=1 SV=2	IMPDH1	x	21	10	25	9	234	10	100	100	100		2.46138e-17	2.27001e-17	2.65115e-17
P53990	IST1 homolog OS=Homo sapiens OX=9606 GN=IST1 PE=1 SV=1	IST1	x	25	7	23	7	223	7	0.524	0.487	1.54	1.654	0.96307	0.858631	0.866613	0.580866
Q969R8	KICSTOR complex protein ITFG2 OS=Homo sapiens OX=9606 GN=ITFG2 PE=1 SV=1	ITFG2	x	26	7	8	7	78	7	100				2.46138e-17
Q9NQX7	Integral membrane protein 2C OS=Homo sapiens OX=9606 GN=ITM2C PE=1 SV=1	ITM2C	x	25	5	12	5	244	5	100	100	100	100	2.46138e-17	2.27001e-17	2.65115e-17	2.34398e-17
O00139	Kinesin-like protein KIF2A OS=Homo sapiens OX=9606 GN=KIF2A PE=1 SV=3	KIF2A	x	38	22	62	15	886	22	0.45	0.241	1.74	2.637	0.809983	0.187977	0.781918	0.973246
P33176	Kinesin-1 heavy chain OS=Homo sapiens OX=9606 GN=KIF5B PE=1 SV=1	KIF5B	x	65	61	169	47	3124	61	1.3		3.931	5.854	0.374045		0.126218	0.374311	Acetyl [N-Term]
M0QY77	KxDL motif-containing protein 1 OS=Homo sapiens OX=9606 GN=KXD1 PE=1 SV=1	KXD1	x	30	8	31	8	1234	8	6.145	100			3.59222e-06	2.27001e-17			Acetyl [N-Term]
P11279	Lysosome-associated membrane glycoprotein 1 OS=Homo sapiens OX=9606 GN=LAMP1 PE=1 SV=3	LAMP1	x	28	16	103	16	2609	16	12.924	9.028	16.13	19.484	1.47742e-06	2.62898e-06	7.7525e-05	0.00227206
P13473	Lysosome-associated membrane glycoprotein 2 OS=Homo sapiens OX=9606 GN=LAMP2 PE=1 SV=2	LAMP2	x	18	8	45	4	756	8	13.152	9.255	13.748	28.804	1.27642e-06	2.09958e-06	0.000229511	0.000175057
Q6IAA8	Ragulator complex protein LAMTOR1 OS=Homo sapiens OX=9606 GN=LAMTOR1 PE=1 SV=2	LAMTOR1	x	84	12	152	12	4045	12	15.958	12.075	15.324	32.829	2.39923e-07	1.67223e-07	0.000110241	6.75878e-05
Q9Y2Q5	Ragulator complex protein LAMTOR2 OS=Homo sapiens OX=9606 GN=LAMTOR2 PE=1 SV=1	LAMTOR2	x	92	8	70	8	2876	8	9.225	100	16.548	30.236	2.14314e-05	2.27001e-17	6.49716e-05	0.000123728
Q9UHA4	Ragulator complex protein LAMTOR3 OS=Homo sapiens OX=9606 GN=LAMTOR3 PE=1 SV=1	LAMTOR3	x	70	6	41	6	714	6	14.262	13.43	15.222	65.85	6.39813e-07	5.74881e-08	0.000115404	1.86406e-07	Acetyl [N-Term]
Q0VGL1	Ragulator complex protein LAMTOR4 OS=Homo sapiens OX=9606 GN=LAMTOR4 PE=1 SV=1	LAMTOR4	x	37	6	19	6	349	6	18.166	13.746	9.619	100	7.44914e-08	4.52648e-08	0.00209464	2.34398e-17	Acetyl [N-Term; N-Term]
O43504	Ragulator complex protein LAMTOR5 OS=Homo sapiens OX=9606 GN=LAMTOR5 PE=1 SV=1	LAMTOR5	x	97	7	76	2	2808	7	7.849	7.235	17.546	32.09	6.98329e-05	1.79877e-05	4.27425e-05	8.00772e-05	Acetyl [N-Term]
Q15012	Lysosomal-associated transmembrane protein 4A OS=Homo sapiens OX=9606 GN=LAPTM4A PE=1 SV=1	LAPTM4A	x	12	1	5	1	73	1	100	100	100		2.46138e-17	2.27001e-17	2.65115e-17
Q86VI4	Lysosomal-associated transmembrane protein 4B OS=Homo sapiens OX=9606 GN=LAPTM4B PE=1 SV=2	LAPTM4B	x	2	1	2	1	28	1		100	100	100		2.27001e-17	2.65115e-17	2.34398e-17
Q9P2J5	Leucine--tRNA ligase, cytoplasmic OS=Homo sapiens OX=9606 GN=LARS PE=1 SV=2	LARS	x	36	37	107	37	1479	37	0.514	0.642	1.48	3.297	0.97115	0.963447	0.896448	0.837045
Q9GZY6	Linker for activation of T-cells family member 2 OS=Homo sapiens OX=9606 GN=LAT2 PE=1 SV=1	LAT2	x	3	1	1	1	0	1			2.84				0.33082
H0YMD1	Low-density lipoprotein receptor OS=Homo sapiens OX=9606 GN=LDLR PE=1 SV=1	LDLR	x	14	11	41	11	704	11	1.036	0.355	1.547		0.447928	0.522422	0.864128
P17931	Galectin-3 OS=Homo sapiens OX=9606 GN=LGALS3 PE=1 SV=5	LGALS3	x	26	5	16	5	41	5	0.283	0.243	0.574	1.315	0.385714	0.193337	0.415677	0.437792
Q99538	Legumain OS=Homo sapiens OX=9606 GN=LGMN PE=1 SV=1	LGMN	x	38	14	93	14	2028	14	15.979	15.746	24.365	45.621	2.37172e-07	1.08095e-08	3.48786e-06	4.96755e-06
P38571	Lysosomal acid lipase/cholesteryl ester hydrolase OS=Homo sapiens OX=9606 GN=LIPA PE=1 SV=2	LIPA	x	41	12	47	12	1348	12	17.836	100	8.975	100	8.80211e-08	2.27001e-17	0.00309392	2.34398e-17
Q99732	Lipopolysaccharide-induced tumor necrosis factor-alpha factor OS=Homo sapiens OX=9606 GN=LITAF PE=1 SV=2	LITAF	x	4	1	4	1	39	1	100		100	100	2.46138e-17		2.65115e-17	2.34398e-17
A0A3B3IT31	Probable lysosomal cobalamin transporter OS=Homo sapiens OX=9606 GN=LMBRD1 PE=1 SV=1	LMBRD1	x	9	4	16	4	531	4	100	100	100	100	2.46138e-17	2.27001e-17	2.65115e-17	2.34398e-17
Q9UIQ6	Leucyl-cystinyl aminopeptidase OS=Homo sapiens OX=9606 GN=LNPEP PE=1 SV=3	LNPEP	x	29	27	55	27	867	27		100	4.705	100		2.27001e-17	0.0657874	2.34398e-17
Q8NF37	Lysophosphatidylcholine acyltransferase 1 OS=Homo sapiens OX=9606 GN=LPCAT1 PE=1 SV=2	LPCAT1	x	24	12	45	12	1294	12	1.238	1.529	3.659	11.001	0.237971	0.177069	0.160261	0.0269822
P06858	Lipoprotein lipase OS=Homo sapiens OX=9606 GN=LPL PE=1 SV=1	LPL	x	4	1	2	1	15	1		100	0.01			2.27001e-17	2.65115e-17
P50851	Lipopolysaccharide-responsive and beige-like anchor protein OS=Homo sapiens OX=9606 GN=LRBA PE=1 SV=4	LRBA	x	1	3	9	2	119	3	0.195		1.122	100	0.120248		0.971901	2.34398e-17
Q07954	Prolow-density lipoprotein receptor-related protein 1 OS=Homo sapiens OX=9606 GN=LRP1 PE=1 SV=2	LRP1	x	2	9	12	8	118	9	100				2.46138e-17
P98164	Low-density lipoprotein receptor-related protein 2 OS=Homo sapiens OX=9606 GN=LRP2 PE=1 SV=3	LRP2	x	0	1	2	1	15	1
O75096	Low-density lipoprotein receptor-related protein 4 OS=Homo sapiens OX=9606 GN=LRP4 PE=1 SV=4	LRP4	x	8	10	19	10	252	10	100		100		2.46138e-17		2.65115e-17
P07948	Tyrosine-protein kinase Lyn OS=Homo sapiens OX=9606 GN=LYN PE=1 SV=3	LYN	x	50	24	63	21	718	24	0.992	0.682	2	2.815	0.476892	0.923995	0.656827	0.996042
sp	Lysozyme C OS=Homo sapiens OX=9606 GN=LYZ PE=1 SV=1	LYZ	x	35	3	3	3	70	3
P20645	Cation-dependent mannose-6-phosphate receptor OS=Homo sapiens OX=9606 GN=M6PR PE=1 SV=1	M6PR	x	30	9	39	9	959	9	1.591	2.137	3.64	100	0.10124	0.0467773	0.163026	2.34398e-17
A0A087WU53	Magnesium transporter protein 1 OS=Homo sapiens OX=9606 GN=MAGT1 PE=1 SV=1	MAGT1	x	12	4	16	4	174	4	1.267	1.694	3.414	13.676	0.231671	0.122284	0.197615	0.00810714
O00754	Lysosomal alpha-mannosidase OS=Homo sapiens OX=9606 GN=MAN2B1 PE=1 SV=3	MAN2B1	x	52	41	208	36	4999	41	17.138	2.389	12.008	15.116	1.26712e-07	0.0276302	0.0005507	0.0095289
Q9Y2E5	Epididymis-specific alpha-mannosidase OS=Homo sapiens OX=9606 GN=MAN2B2 PE=1 SV=4	MAN2B2	x	23	19	57	19	1032	19	1.036	100	100	100	0.436903	2.27001e-17	2.65115e-17	2.34398e-17
O00462	Beta-mannosidase OS=Homo sapiens OX=9606 GN=MANBA PE=1 SV=3	MANBA	x	38	27	62	26	1634	27	100	0.659	0.694		2.46138e-17	0.946251	0.59592
P28482	Mitogen-activated protein kinase 1 OS=Homo sapiens OX=9606 GN=MAPK1 PE=1 SV=3	MAPK1	x	43	13	36	8	321	13	0.701	0.723	0.882	1.695	0.859178	0.879465	0.806833	0.693261	Acetyl [N-Term]
Q9GZU1	Mucolipin-1 OS=Homo sapiens OX=9606 GN=MCOLN1 PE=1 SV=1	MCOLN1	x	13	8	18	8	251	8	100	100	100	100	2.46138e-17	2.27001e-17	2.65115e-17	2.34398e-17
Q8IZK6	Mucolipin-2 OS=Homo sapiens OX=9606 GN=MCOLN2 PE=1 SV=2	MCOLN2	x	3	2	2	2	39	2
Q9H3U5	Major facilitator superfamily domain-containing protein 1 OS=Homo sapiens OX=9606 GN=MFSD1 PE=2 SV=2	MFSD1	x	13	5	17	5	244	5	16.817	100		100	9.55558e-11	2.27001e-17		2.34398e-17	Acetyl [N-Term]
Q6NUT3	Major facilitator superfamily domain-containing protein 12 OS=Homo sapiens OX=9606 GN=MFSD12 PE=1 SV=2	MFSD12	x	1	1	1	1	25	1	100				2.46138e-17
Q8NHS3	Major facilitator superfamily domain-containing protein 8 OS=Homo sapiens OX=9606 GN=MFSD8 PE=1 SV=1	MFSD8	x	12	4	13	4	410	4	100	100	1.124	100	2.46138e-17	2.27001e-17	0.964868	2.34398e-17
Q9NXC5	GATOR complex protein MIOS OS=Homo sapiens OX=9606 GN=MIOS PE=1 SV=2	MIOS	x	64	47	144	47	2853	47	3.206	1.895	4.092	4.921	0.0143759	0.0783009	0.109887	0.465267	Acetyl [N-Term]
Q9BVC4	Target of rapamycin complex subunit LST8 OS=Homo sapiens OX=9606 GN=MLST8 PE=1 SV=1	MLST8	x	47	11	80	11	1994	11	1.678	0.832	1.63	8.213	0.188216	0.741715	0.833856	0.138666	Acetyl [N-Term]
Q86VX9	Vacuolar fusion protein MON1 homolog A OS=Homo sapiens OX=9606 GN=MON1A PE=1 SV=3	MON1A	x	7	4	5	4	108	4	100	100			2.46138e-17	2.27001e-17
P05164	Myeloperoxidase OS=Homo sapiens OX=9606 GN=MPO PE=1 SV=1	MPO	x	4	3	4	3	53	3
Q8N565	Melanoregulin OS=Homo sapiens OX=9606 GN=MREG PE=1 SV=1	MREG	x	21	4	9	4	195	4	100	0.175	100	100	2.46138e-17	0.0535475	2.65115e-17	2.34398e-17
P42345	Serine/threonine-protein kinase mTOR OS=Homo sapiens OX=9606 GN=MTOR PE=1 SV=1	MTOR	x	57	135	546	135	10446	135	1.652	2.722	1.571	6.542	0.197367	0.0141798	0.858654	0.283185	Acetyl [N-Term]
F8W6H6	Unconventional myosin-Va OS=Homo sapiens OX=9606 GN=MYO5A PE=1 SV=2	MYO5A	x	11	17	37	16	356	17	0.488	0.788	0.416	1.746	0.938838	0.798691	0.169141	0.71343	Acetyl [N-Term]
A0A0A0MRM8	Unconventional myosin-VI OS=Homo sapiens OX=9606 GN=MYO6 PE=1 SV=1	MYO6	x	41	43	107	43	1696	43	1.358	0.936	3.628	6.695	0.214536	0.614516	0.164663	0.217466
Q02083	N-acylethanolamine-hydrolyzing acid amidase OS=Homo sapiens OX=9606 GN=NAAA PE=1 SV=3	NAAA	x	39	14	43	4	547	14	100	15.377	100	100	2.46138e-17	1.39283e-08	2.65115e-17	2.34398e-17
P17050	Alpha-N-acetylgalactosaminidase OS=Homo sapiens OX=9606 GN=NAGA PE=1 SV=2	NAGA	x	36	15	71	15	2126	15	20.628	100	23.599	6.542	2.26219e-08	2.27001e-17	4.50163e-06	0.283185
P54802	Alpha-N-acetylglucosaminidase OS=Homo sapiens OX=9606 GN=NAGLU PE=1 SV=2	NAGLU	x	35	21	75	21	1703	21	100	100	100	100	2.46138e-17	2.27001e-17	2.65115e-17	2.34398e-17
Q99747	Gamma-soluble NSF attachment protein OS=Homo sapiens OX=9606 GN=NAPG PE=1 SV=1	NAPG	x	44	16	59	16	1033	16	0.382	0.324	0.909	1.606	0.619435	0.428333	0.833856	0.541937
Q14596	Next to BRCA1 gene 1 protein OS=Homo sapiens OX=9606 GN=NBR1 PE=1 SV=3	NBR1	x	3	2	2	2	26	2	0.01	0.01	100		2.46138e-17	2.27001e-17	2.65115e-17
Q13772	Nuclear receptor coactivator 4 OS=Homo sapiens OX=9606 GN=NCOA4 PE=1 SV=1	NCOA4	x	2	1	2	1	48	1		100	0.01	0.01		2.27001e-17	2.65115e-17	2.34398e-17
Q92542	Nicastrin OS=Homo sapiens OX=9606 GN=NCSTN PE=1 SV=2	NCSTN	x	27	15	76	15	1716	15	8.031	6.887	9.205	26.987	5.93037e-05	2.70546e-05	0.00268633	0.000276203
O95298	NADH dehydrogenase [ubiquinone] 1 subunit C2 OS=Homo sapiens OX=9606 GN=NDUFC2 PE=1 SV=1	NDUFC2	x	30	5	25	5	148	5	0.635	0.63	0.695	2	0.920678	0.973458	0.596952	0.746175
P46934	E3 ubiquitin-protein ligase NEDD4 OS=Homo sapiens OX=9606 GN=NEDD4 PE=1 SV=4	NEDD4	x	1	1	1	1	0	1	100				2.46138e-17
Q99519	Sialidase-1 OS=Homo sapiens OX=9606 GN=NEU1 PE=1 SV=1	NEU1	x	35	17	63	17	1145	17	1.734	4.111	12.045	51.218	0.169741	0.00122445	0.000539993	1.83813e-06
Q5JS37	NHL repeat-containing protein 3 OS=Homo sapiens OX=9606 GN=NHLRC3 PE=2 SV=1	NHLRC3	x	19	8	17	8	306	8	100	100	100	100	2.46138e-17	2.27001e-17	2.65115e-17	2.34398e-17
O15118	NPC intracellular cholesterol transporter 1 OS=Homo sapiens OX=9606 GN=NPC1 PE=1 SV=2	NPC1	x	17	20	87	20	1570	20	15.026	9.216	22.095	28.657	4.06858e-07	2.18056e-06	7.57775e-06	0.000181446
G3V3D1	NPC intracellular cholesterol transporter 2 (Fragment) OS=Homo sapiens OX=9606 GN=NPC2 PE=1 SV=1	NPC2	x	35	13	59	13	762	13	100		18.224	100	2.46138e-17		3.25027e-05	2.34398e-17
Q8WTW4	GATOR complex protein NPRL2 OS=Homo sapiens OX=9606 GN=NPRL2 PE=1 SV=2	NPRL2	x	14	4	5	4	57	4	100				2.46138e-17
Q12980	GATOR complex protein NPRL3 OS=Homo sapiens OX=9606 GN=NPRL3 PE=1 SV=1	NPRL3	x	2	1	1	1	18	1	100				2.46138e-17
P46459	Vesicle-fusing ATPase OS=Homo sapiens OX=9606 GN=NSF PE=1 SV=3	NSF	x	66	48	191	48	2601	48	0.341	0.347	0.718	1.607	0.561717	0.497504	0.628665	0.496771
Q9BXW6	Oxysterol-binding protein-related protein 1 OS=Homo sapiens OX=9606 GN=OSBPL1A PE=1 SV=2	OSBPL1A	x	6	5	7	5	82	5			100	100			2.65115e-17	2.34398e-17	Acetyl [N-Term]
Q86WC4	Osteopetrosis-associated transmembrane protein 1 OS=Homo sapiens OX=9606 GN=OSTM1 PE=1 SV=1	OSTM1	x	16	6	38	6	1104	6	100	19.214	13.617	28.029	2.46138e-17	1.19087e-09	0.000244442	0.00021191
Q99571	P2X purinoceptor 4 OS=Homo sapiens OX=9606 GN=P2RX4 PE=1 SV=2	P2RX4	x	24	7	23	7	154	7	100	100	100	100	2.46138e-17	2.27001e-17	2.65115e-17	2.34398e-17
Q9UQ80	Proliferation-associated protein 2G4 OS=Homo sapiens OX=9606 GN=PA2G4 PE=1 SV=3	PA2G4	x	70	31	216	31	4798	31	0.365	0.329	0.607	1.177	0.626133	0.442974	0.470634	0.231513	Acetyl [N-Term]
Q9UHG3	Prenylcysteine oxidase 1 OS=Homo sapiens OX=9606 GN=PCYOX1 PE=1 SV=3	PCYOX1	x	52	22	75	22	1586	22	4.168	3.25	4.085	9.394	0.00372735	0.00529204	0.110546	0.0603858
Q9BTU6	Phosphatidylinositol 4-kinase type 2-alpha OS=Homo sapiens OX=9606 GN=PI4K2A PE=1 SV=1	PI4K2A	x	72	34	130	34	2135	34	6.202	7.899	10.508	26.532	0.000345743	8.54926e-06	0.001251	0.000310421	Acetyl [N-Term]
A0A1W2PS05	Phosphatidylinositol 3-kinase catalytic subunit type 3 OS=Homo sapiens OX=9606 GN=PIK3C3 PE=1 SV=1	PIK3C3	x	34	21	56	21	677	21	1.176	1.069	0.925	1.633	0.323722	0.473999	0.844107	0.653194
Q86T03	Type 1 phosphatidylinositol 4,5-bisphosphate 4-phosphatase OS=Homo sapiens OX=9606 GN=PIP4P1 PE=1 SV=1	PIP4P1	x	30	9	34	8	527	9	1.799	0.019	9.947	100	0.110219	1.59852e-09	0.00172912	2.34398e-17
Q8NCC3	Group XV phospholipase A2 OS=Homo sapiens OX=9606 GN=PLA2G15 PE=1 SV=2	PLA2G15	x	42	16	43	16	910	16	0.281	0.488	6.331	20.581	0.381254	0.859622	0.0184903	0.000308663
Q9Y263	Phospholipase A-2-activating protein OS=Homo sapiens OX=9606 GN=PLAA PE=1 SV=2	PLAA	x	4	2	4	2	101	2
Q8NHP8	Putative phospholipase B-like 2 OS=Homo sapiens OX=9606 GN=PLBD2 PE=1 SV=2	PLBD2	x	43	24	116	24	2542	24	17.71	100	20.921	33.697	9.38953e-08	2.27001e-17	1.15612e-05	5.55425e-05
Q13393	Phospholipase D1 OS=Homo sapiens OX=9606 GN=PLD1 PE=1 SV=1	PLD1	x	1	1	1	1	30	1
Q8IV08	Phospholipase D3 OS=Homo sapiens OX=9606 GN=PLD3 PE=1 SV=1	PLD3	x	42	17	82	17	1810	17	13.201	10.028	18.277	36.369	1.2367e-06	1.00135e-06	3.18518e-05	3.09397e-05
Q9Y4G2	Pleckstrin homology domain-containing family M member 1 OS=Homo sapiens OX=9606 GN=PLEKHM1 PE=1 SV=3	PLEKHM1	x	4	4	6	4	99	4	100	100	100		2.46138e-17	2.27001e-17	2.65115e-17
Q8IWE5	Pleckstrin homology domain-containing family M member 2 OS=Homo sapiens OX=9606 GN=PLEKHM2 PE=1 SV=2	PLEKHM2	x	1	1	1	1	23	1	100	100			2.46138e-17	2.27001e-17
A0A0J9YXF2	Paraoxonase 2, isoform CRA_a OS=Homo sapiens OX=9606 GN=PON2 PE=1 SV=1	PON2	x	15	4	12	4	221	4	100	100	100	100	2.46138e-17	2.27001e-17	2.65115e-17	2.34398e-17
A0A286YFF7	Palmitoyl-protein thioesterase 1 OS=Homo sapiens OX=9606 GN=PPT1 PE=1 SV=1	PPT1	x	47	16	207	12	5657	16	17.939	13.181	20.855	46.865	8.34761e-08	6.95659e-08	1.18404e-05	3.95861e-06
A0A024RCQ8	HCG1999928, isoform CRA_a OS=Homo sapiens OX=9606 GN=PPT2 PE=1 SV=1	PPT2	x	42	9	57	9	956	9	21.177	12.819	23.923	100	1.75728e-08	9.2153e-08	4.03522e-06	2.34398e-17
Q6ZP29	Lysosomal amino acid transporter 1 homolog OS=Homo sapiens OX=9606 GN=PQLC2 PE=1 SV=1	PQLC2	x	4	1	1	1	0	1
P42785	Lysosomal Pro-X carboxypeptidase OS=Homo sapiens OX=9606 GN=PRCP PE=1 SV=1	PRCP	x	41	19	84	19	1377	19	16.487	15.487	15.179	12.43	1.79316e-07	1.29096e-08	0.000117677	0.0253317
P30041	Peroxiredoxin-6 OS=Homo sapiens OX=9606 GN=PRDX6 PE=1 SV=3	PRDX6	x	80	16	59	16	850	16	0.624	0.799	1.537	4.645	0.955799	0.783547	0.867349	0.496202
Q05655	Protein kinase C delta type OS=Homo sapiens OX=9606 GN=PRKCD PE=1 SV=2	PRKCD	x	9	6	11	5	65	6				100				2.34398e-17
P07602	Prosaposin OS=Homo sapiens OX=9606 GN=PSAP PE=1 SV=2	PSAP	x	53	32	342	20	3812	32	13.65	9.36	16.343	42.691	9.32032e-07	1.89321e-06	7.08915e-05	8.60367e-06
P49768	Presenilin-1 OS=Homo sapiens OX=9606 GN=PSEN1 PE=1 SV=1	PSEN1	x	6	2	8	1	179	2	100	100	100	100	2.46138e-17	2.27001e-17	2.65115e-17	2.34398e-17
A0A087WW66	26S proteasome non-ATPase regulatory subunit 1 OS=Homo sapiens OX=9606 GN=PSMD1 PE=1 SV=1	PSMD1	x	8	6	17	6	240	6	0.517	1.468	1.699		0.975424	0.202415	0.797808
Q9H7Z7	Prostaglandin E synthase 2 OS=Homo sapiens OX=9606 GN=PTGES2 PE=1 SV=1	PTGES2	x	51	13	49	13	829	13	0.349		0.765	1.873	0.549647		0.687305	0.798086
P53801	Pituitary tumor-transforming gene 1 protein-interacting protein OS=Homo sapiens OX=9606 GN=PTTG1IP PE=1 SV=1	PTTG1IP	x	23	4	36	4	713	4	7.173	100	1.086	15.706	2.95369e-06	2.27001e-17	0.944327	0.00236603
P11216	Glycogen phosphorylase, brain form OS=Homo sapiens OX=9606 GN=PYGB PE=1 SV=5	PYGB	x	3	3	5	1	45	3
Q6IQ22	Ras-related protein Rab-12 OS=Homo sapiens OX=9606 GN=RAB12 PE=1 SV=3	RAB12	x	33	8	28	7	599	8	100		100	2.984	2.46138e-17		2.65115e-17	0.905883	Acetyl [N-Term]
P61106	Ras-related protein Rab-14 OS=Homo sapiens OX=9606 GN=RAB14 PE=1 SV=4	RAB14	x	88	24	168	22	2756	24	1.041	1.487	2.406	2.874	0.580789	0.194668	0.483589	0.999933	Acetyl [N-Term]
Q9ULC3	Ras-related protein Rab-23 OS=Homo sapiens OX=9606 GN=RAB23 PE=1 SV=1	RAB23	x	37	6	19	6	427	6	0.647	100		100	0.919355	2.27001e-17		2.34398e-17
P51159	Ras-related protein Rab-27A OS=Homo sapiens OX=9606 GN=RAB27A PE=1 SV=3	RAB27A	x	5	1	1	1	16	1
O14966	Ras-related protein Rab-7L1 OS=Homo sapiens OX=9606 GN=RAB29 PE=1 SV=1	RAB29	x	11	2	4	1	45	2	100				2.46138e-17
P61019	Ras-related protein Rab-2A OS=Homo sapiens OX=9606 GN=RAB2A PE=1 SV=1	RAB2A	x	79	17	101	9	2524	17	1.329	1.404	4.006	5.273	0.355005	0.234194	0.118301	0.471878	Acetyl [N-Term]
Q9BZG1	Ras-related protein Rab-34 OS=Homo sapiens OX=9606 GN=RAB34 PE=1 SV=1	RAB34	x	22	4	8	4	163	4	100	100	100	100	2.46138e-17	2.27001e-17	2.65115e-17	2.34398e-17	Acetyl [N-Term]
Q14964	Ras-related protein Rab-39A OS=Homo sapiens OX=9606 GN=RAB39A PE=1 SV=2	RAB39A	x	54	11	40	8	735	11	100	100	100	100	2.46138e-17	2.27001e-17	2.65115e-17	2.34398e-17
O95716	Ras-related protein Rab-3D OS=Homo sapiens OX=9606 GN=RAB3D PE=1 SV=1	RAB3D	x	36	8	38	3	605	8			100				2.65115e-17		Acetyl [N-Term]
P51148	Ras-related protein Rab-5C OS=Homo sapiens OX=9606 GN=RAB5C PE=1 SV=2	RAB5C	x	69	14	105	10	3014	14	0.973	1.399	2.359	3.943	0.645456	0.236577	0.50258	0.773162
P51149	Ras-related protein Rab-7a OS=Homo sapiens OX=9606 GN=RAB7A PE=1 SV=1	RAB7A	x	86	25	160	11	3911	25	2.506	2.256	6.074	9.09	0.0436939	0.0363477	0.0223746	0.0954749
P51151	Ras-related protein Rab-9A OS=Homo sapiens OX=9606 GN=RAB9A PE=1 SV=1	RAB9A	x	55	10	39	9	735	10	1.558	100	5.439	11.795	0.108332	2.27001e-17	0.0363632	0.0190252
P61224	Ras-related protein Rap-1b OS=Homo sapiens OX=9606 GN=RAP1B PE=1 SV=1	RAP1B	x	67	15	102	5	1903	15	0.648	0.402	0.769	1.888	0.975877	0.655706	0.690491	0.669699
Q9H1K0	Rabenosyn-5 OS=Homo sapiens OX=9606 GN=RBSN PE=1 SV=2	RBSN	x	6	4	6	4	109	4		0.023	100	100		1.13745e-08	2.65115e-17	2.34398e-17
Q9HBH5	Retinol dehydrogenase 14 OS=Homo sapiens OX=9606 GN=RDH14 PE=1 SV=1	RDH14	x	50	14	65	14	1233	14	1.457	2.216	3.176	8.673	0.154121	0.0395243	0.244379	0.0728226
Q15382	GTP-binding protein Rheb OS=Homo sapiens OX=9606 GN=RHEB PE=1 SV=1	RHEB	x	19	3	4	3	82	3	0.934		100	100	0.561122		2.65115e-17	2.34398e-17
P62745	Rho-related GTP-binding protein RhoB OS=Homo sapiens OX=9606 GN=RHOB PE=1 SV=1	RHOB	x	48	13	63	11	1117	13	7.049	3.646	13.708	16.671	0.000147668	0.00263772	0.000234048	0.00256481
O00584	Ribonuclease T2 OS=Homo sapiens OX=9606 GN=RNASET2 PE=1 SV=2	RNASET2	x	56	18	153	18	2929	18	14.921	12.601	20.365	46.705	4.32332e-07	1.09577e-07	1.41864e-05	4.07325e-06
O43567	E3 ubiquitin-protein ligase RNF13 OS=Homo sapiens OX=9606 GN=RNF13 PE=1 SV=1	RNF13	x	23	9	43	9	742	9	4.525	100		71.632	0.00235488	2.27001e-17		8.30364e-08
Q8N122	Regulatory-associated protein of mTOR OS=Homo sapiens OX=9606 GN=RPTOR PE=1 SV=1	RPTOR	x	41	43	177	43	3703	43	1.712	2.6	1.531	5.188	0.176816	0.0180444	0.870991	0.487134
Q7L523	Ras-related GTP-binding protein A OS=Homo sapiens OX=9606 GN=RRAGA PE=1 SV=1	RRAGA	x	38	12	57	3	899	12	0.808	0.721	1.46	2.282	0.821143	0.8812	0.906622	0.872214
Q5VZM2	Ras-related GTP-binding protein B OS=Homo sapiens OX=9606 GN=RRAGB PE=1 SV=1	RRAGB	x	30	10	44	1	712	10	100	100		100	2.46138e-17	2.27001e-17		2.34398e-17	Acetyl [N-Term]
Q9HB90	Ras-related GTP-binding protein C OS=Homo sapiens OX=9606 GN=RRAGC PE=1 SV=1	RRAGC	x	51	19	102	8	2343	19	0.697	0.924	1.748	3.848	0.936675	0.629294	0.77695	0.771943	Acetyl [N-Term]
Q9NQL2	Ras-related GTP-binding protein D OS=Homo sapiens OX=9606 GN=RRAGD PE=1 SV=1	RRAGD	x	22	12	67	1	1088	12	100	100	100		2.46138e-17	2.27001e-17	2.65115e-17
Q92622	Run domain Beclin-1-interacting and cysteine-rich domain-containing protein OS=Homo sapiens OX=9606 GN=RUBCN PE=1 SV=4	RUBCN	x	16	9	14	9	287	9	100	100		100	2.46138e-17	2.27001e-17		2.34398e-17
Q99584	Protein S100-A13 OS=Homo sapiens OX=9606 GN=S100A13 PE=1 SV=1	S100A13	x	46	6	19	6	255	6	0.42		0.801	100	0.741829		0.729019	2.34398e-17
P31151	Protein S100-A7 OS=Homo sapiens OX=9606 GN=S100A7 PE=1 SV=4	S100A7	x	11	1	6	1	86	1	100	100	0.01	0.01	2.46138e-17	2.27001e-17	2.65115e-17	2.34398e-17
P05109	Protein S100-A8 OS=Homo sapiens OX=9606 GN=S100A8 PE=1 SV=1	S100A8	x	24	2	5	2	56	2	100	100	0.01	0.01	2.46138e-17	2.27001e-17	2.65115e-17	2.34398e-17
P06702	Protein S100-A9 OS=Homo sapiens OX=9606 GN=S100A9 PE=1 SV=1	S100A9	x	32	3	9	3	64	3	100	100	0.01		2.46138e-17	2.27001e-17	2.65115e-17
B7ZKQ9	SCARB1 protein OS=Homo sapiens OX=9606 GN=SCARB1 PE=1 SV=1	SCARB1	x	23	12	48	12	906	12	21.338		100	7.598	1.6368e-08		2.65115e-17	0.180612
A0A1W2PRS1	Lysosome membrane protein 2 (Fragment) OS=Homo sapiens OX=9606 GN=SCARB2 PE=1 SV=1	SCARB2	x	33	18	102	18	2166	18	5.187	1.111	12.081	15.028	0.00105722	0.434932	0.000529955	0.00981859
Q9HB40	Retinoid-inducible serine carboxypeptidase OS=Homo sapiens OX=9606 GN=SCPEP1 PE=1 SV=1	SCPEP1	x	38	21	150	21	3676	21	14.833	11.757	24.553	16.627	4.54937e-07	2.1762e-07	3.27968e-06	0.00568033
P18827	Syndecan-1 OS=Homo sapiens OX=9606 GN=SDC1 PE=1 SV=3	SDC1	x	16	4	9	4	140	4	0.01	0.248	0.429	100	2.46138e-17	0.205636	0.191844	2.34398e-17
P34741	Syndecan-2 OS=Homo sapiens OX=9606 GN=SDC2 PE=1 SV=2	SDC2	x	7	1	6	1	339	1	100	100	100	100	2.46138e-17	2.27001e-17	2.65115e-17	2.34398e-17
P31431	Syndecan-4 OS=Homo sapiens OX=9606 GN=SDC4 PE=1 SV=2	SDC4	x	12	2	6	2	26	2	0.632	100	100	100	0.938594	2.27001e-17	2.65115e-17	2.34398e-17
O00560	Syntenin-1 OS=Homo sapiens OX=9606 GN=SDCBP PE=1 SV=1	SDCBP	x	80	21	89	4	1652	21	8.594	4.922	12.99	28.673	3.62917e-05	0.000355036	0.000333134	0.000180743	Acetyl [N-Term]
P55735	Protein SEC13 homolog OS=Homo sapiens OX=9606 GN=SEC13 PE=1 SV=3	SEC13	x	51	11	55	11	1868	11	0.447	0.534	1.14	3.268	0.804559	0.927127	0.96967	0.837045	Acetyl [N-Term]
Q96EE3	Nucleoporin SEH1 OS=Homo sapiens OX=9606 GN=SEH1L PE=1 SV=3	SEH1L	x	60	14	38	14	1022	14	2.099	100			0.0604994	2.27001e-17
P51688	N-sulphoglucosamine sulphohydrolase OS=Homo sapiens OX=9606 GN=SGSH PE=1 SV=1	SGSH	x	44	20	98	20	1864	20	0.482	100	13.09	39.329	0.877735	2.27001e-17	0.000316953	1.66934e-05
Q9P0V3	SH3 domain-binding protein 4 OS=Homo sapiens OX=9606 GN=SH3BP4 PE=1 SV=1	SH3BP4	x	3	2	3	2	18	2
Q9HAT2	Sialate O-acetylesterase OS=Homo sapiens OX=9606 GN=SIAE PE=1 SV=1	SIAE	x	19	8	34	8	621	8	100	100	100	100	2.46138e-17	2.27001e-17	2.65115e-17	2.34398e-17
C9JBG5	SID1 transmembrane family member 2 OS=Homo sapiens OX=9606 GN=SIDT2 PE=1 SV=2	SIDT2	x	8	9	22	1	188	9	1.935	100	2.774	100	0.0504756	2.27001e-17	0.349669	2.34398e-17
A0A2R8YD71	Natural resistance-associated macrophage protein 2 OS=Homo sapiens OX=9606 GN=SLC11A2 PE=1 SV=1	SLC11A2	x	12	5	9	5	77	5	2.73	0.784	100	100	0.00441841	0.804635	2.65115e-17	2.34398e-17
Q9UP95	Solute carrier family 12 member 4 OS=Homo sapiens OX=9606 GN=SLC12A4 PE=1 SV=2	SLC12A4	x	7	8	12	5	63	8	100	100	100	100	2.46138e-17	2.27001e-17	2.65115e-17	2.34398e-17
Q8N697	Solute carrier family 15 member 4 OS=Homo sapiens OX=9606 GN=SLC15A4 PE=1 SV=1	SLC15A4	x	17	11	30	11	794	11	100	100	100	100	2.46138e-17	2.27001e-17	2.65115e-17	2.34398e-17	Acetyl [N-Term]
Q9NRA2	Sialin OS=Homo sapiens OX=9606 GN=SLC17A5 PE=1 SV=2	SLC17A5	x	16	7	18	7	189	7	100	100	10.118	100	2.46138e-17	2.27001e-17	0.00156466	2.34398e-17
Q86WA9	Sodium-independent sulfate anion transporter OS=Homo sapiens OX=9606 GN=SLC26A11 PE=2 SV=2	SLC26A11	x	5	2	5	2	74	2			0.522	1.587			0.332632	0.517163
Q9BZD2	Equilibrative nucleoside transporter 3 OS=Homo sapiens OX=9606 GN=SLC29A3 PE=1 SV=3	SLC29A3	x	4	2	2	2	69	2	0.01		100	100	2.46138e-17		2.65115e-17	2.34398e-17
P11166	Solute carrier family 2, facilitated glucose transporter member 1 OS=Homo sapiens OX=9606 GN=SLC2A1 PE=1 SV=2	SLC2A1	x	8	5	20	5	417	5	3.677	100	4.007	100	0.00126234	2.27001e-17	0.118168	2.34398e-17
Q9NY64	Solute carrier family 2, facilitated glucose transporter member 8 OS=Homo sapiens OX=9606 GN=SLC2A8 PE=1 SV=3	SLC2A8	x	4	2	7	2	124	2	100	100	100	100	2.46138e-17	2.27001e-17	2.65115e-17	2.34398e-17
Q8N357	Solute carrier family 35 member F6 OS=Homo sapiens OX=9606 GN=SLC35F6 PE=1 SV=1	SLC35F6	x	11	4	17	4	334	4	100	6.46	19.819	36.186	2.46138e-17	4.54513e-05	1.74408e-05	4.27776e-06
Q7Z2H8	Proton-coupled amino acid transporter 1 OS=Homo sapiens OX=9606 GN=SLC36A1 PE=1 SV=1	SLC36A1	x	11	2	4	2	70	2	100	100	100	100	2.46138e-17	2.27001e-17	2.65115e-17	2.34398e-17
Q8NCC5	Sugar phosphate exchanger 3 OS=Homo sapiens OX=9606 GN=SLC37A3 PE=2 SV=2	SLC37A3	x	3	2	4	2	35	2	100	100	19.649	100	2.46138e-17	2.27001e-17	1.85894e-05	2.34398e-17
Q9NVC3	Putative sodium-coupled neutral amino acid transporter 7 OS=Homo sapiens OX=9606 GN=SLC38A7 PE=1 SV=1	SLC38A7	x	12	6	14	6	290	6	100	100	3.038	100	2.46138e-17	2.27001e-17	0.276897	2.34398e-17	Acetyl [N-Term]
Q8NBW4	Sodium-coupled neutral amino acid transporter 9 OS=Homo sapiens OX=9606 GN=SLC38A9 PE=1 SV=2	SLC38A9	x	17	7	31	7	411	7	3.722	5.354	100	100	0.00680105	0.000193217	2.65115e-17	2.34398e-17
J3KPF3	4F2 cell-surface antigen heavy chain OS=Homo sapiens OX=9606 GN=SLC3A2 PE=1 SV=1	SLC3A2	x	46	29	199	29	4132	29	3.148	2.604	3.461	10.322	0.0156959	0.0178963	0.189812	0.0577029	Acetyl [N-Term]
Q8IWA5	Choline transporter-like protein 2 OS=Homo sapiens OX=9606 GN=SLC44A2 PE=1 SV=3	SLC44A2	x	1	2	4	2	18	2	100	100	100	100	2.46138e-17	2.27001e-17	2.65115e-17	2.34398e-17
Q96SL1	Solute carrier family 49 member 4 OS=Homo sapiens OX=9606 GN=SLC49A4 PE=1 SV=1	SLC49A4	x	17	5	13	5	95	5	100	100	1.587	100	2.46138e-17	2.27001e-17	0.851402	2.34398e-17
Q01650	Large neutral amino acids transporter small subunit 1 OS=Homo sapiens OX=9606 GN=SLC7A5 PE=1 SV=2	SLC7A5	x	8	5	33	5	750	5	4.184	3.589	4.446	15.83	0.000498014	0.00290854	0.0813102	0.00371314
Q8TEV9	Guanine nucleotide exchange protein SMCR8 OS=Homo sapiens OX=9606 GN=SMCR8 PE=1 SV=2	SMCR8	x	19	15	27	15	545	15	100	100	100	100	2.46138e-17	2.27001e-17	2.65115e-17	2.34398e-17
P17405	Sphingomyelin phosphodiesterase OS=Homo sapiens OX=9606 GN=SMPD1 PE=1 SV=5	SMPD1	x	21	13	35	13	440	13
O00161	Synaptosomal-associated protein 23 OS=Homo sapiens OX=9606 GN=SNAP23 PE=1 SV=1	SNAP23	x	74	14	32	14	881	14	4.511	0.728	4.452	11.406	0.000306054	0.875391	0.0808762	0.0214852	Acetyl [N-Term]
O95721	Synaptosomal-associated protein 29 OS=Homo sapiens OX=9606 GN=SNAP29 PE=1 SV=1	SNAP29	x	23	5	13	5	240	5	0.01	0.399	1.567	3.338	2.46138e-17	0.64812	0.852015	0.798796
O95295	SNARE-associated protein Snapin OS=Homo sapiens OX=9606 GN=SNAPIN PE=1 SV=1	SNAPIN	x	64	11	40	11	1115	11		100	8.742	100		2.27001e-17	0.00357718	2.34398e-17	Acetyl [N-Term]
Q13596	Sorting nexin-1 OS=Homo sapiens OX=9606 GN=SNX1 PE=1 SV=3	SNX1	x	21	9	19	8	514	9		100	100	100		2.27001e-17	2.65115e-17	2.34398e-17
Q9Y5W7	Sorting nexin-14 OS=Homo sapiens OX=9606 GN=SNX14 PE=1 SV=3	SNX14	x	6	5	6	5	83	5	100		100		2.46138e-17		2.65115e-17
P57768	Sorting nexin-16 OS=Homo sapiens OX=9606 GN=SNX16 PE=1 SV=2	SNX16	x	16	4	7	4	83	4	100	100			2.46138e-17	2.27001e-17
O60749	Sorting nexin-2 OS=Homo sapiens OX=9606 GN=SNX2 PE=1 SV=2	SNX2	x	33	16	38	15	596	16	0.7	0.422	0.844	1.762	0.83462	0.707485	0.773712	0.715243
Q96L92	Sorting nexin-27 OS=Homo sapiens OX=9606 GN=SNX27 PE=1 SV=2	SNX27	x	42	24	81	18	896	24	0.359	0.391	0.722	1.105	0.611434	0.623351	0.63327	0.175235
Q9UNH7	Sorting nexin-6 OS=Homo sapiens OX=9606 GN=SNX6 PE=1 SV=1	SNX6	x	46	16	48	16	430	16	0.535	0.615	0.899	1.339	0.98315	0.988162	0.823738	0.404441	Acetyl [N-Term; N-Term]
P00441	Superoxide dismutase [Cu-Zn] OS=Homo sapiens OX=9606 GN=SOD1 PE=1 SV=2	SOD1	x	58	5	8	5	30	5	100	100	100	100	2.46138e-17	2.27001e-17	2.65115e-17	2.34398e-17
Q92673	Sortilin-related receptor OS=Homo sapiens OX=9606 GN=SORL1 PE=1 SV=2	SORL1	x	2	4	4	4	23	4	100				2.46138e-17
Q99523	Sortilin OS=Homo sapiens OX=9606 GN=SORT1 PE=1 SV=3	SORT1	x	10	7	14	7	182	7	100	100	100	0.913	2.46138e-17	2.27001e-17	2.65115e-17	0.142667
O60271	C-Jun-amino-terminal kinase-interacting protein 4 OS=Homo sapiens OX=9606 GN=SPAG9 PE=1 SV=4	SPAG9	x	15	17	23	2	214	17		100				2.27001e-17
Q96JI7	Spatacsin OS=Homo sapiens OX=9606 GN=SPG11 PE=1 SV=3	SPG11	x	24	46	138	46	1867	46	1.02	0.78	2.82	4.031	0.600439	0.807922	0.336195	0.686894	Acetyl [N-Term]
M0R344	Sphingosine kinase 2 OS=Homo sapiens OX=9606 GN=SPHK2 PE=1 SV=1	SPHK2	x	2	1	4	1	113	1	100	100	3.009	100	2.46138e-17	2.27001e-17	0.265287	2.34398e-17
Q9H2V7	Protein spinster homolog 1 OS=Homo sapiens OX=9606 GN=SPNS1 PE=1 SV=1	SPNS1	x	20	8	47	8	981	8	4.05	0.738	16.341	24.963	0.00365181	0.863578	7.09028e-05	0.000144992	Acetyl [N-Term]
Q8TCT8	Signal peptide peptidase-like 2A OS=Homo sapiens OX=9606 GN=SPPL2A PE=1 SV=2	SPPL2A	x	12	6	26	6	299	6	8.949	7.339	8.862	100	4.50631e-07	1.59648e-05	0.00331742	2.34398e-17
Q8TCT7	Signal peptide peptidase-like 2B OS=Homo sapiens OX=9606 GN=SPPL2B PE=1 SV=2	SPPL2B	x	1	1	1	1	0	1	100	100			2.46138e-17	2.27001e-17
Q13501	Sequestosome-1 OS=Homo sapiens OX=9606 GN=SQSTM1 PE=1 SV=1	SQSTM1	x	19	5	20	5	387	5	0.953	1.451		13.032	0.523641	0.209988		0.0100572
P12931	Proto-oncogene tyrosine-protein kinase Src OS=Homo sapiens OX=9606 GN=SRC PE=1 SV=3	SRC	x	28	15	36	7	472	15	1.224	100	100	100	0.292566	2.27001e-17	2.65115e-17	2.34398e-17
O95630	STAM-binding protein OS=Homo sapiens OX=9606 GN=STAMBP PE=1 SV=1	STAMBP	x	6	2	2	2	37	2
J3QLM1	StAR-related lipid transfer protein 3 OS=Homo sapiens OX=9606 GN=STARD3 PE=1 SV=1	STARD3	x	34	11	33	11	900	11	100	100	100	100	2.46138e-17	2.27001e-17	2.65115e-17	2.34398e-17
O95772	STARD3 N-terminal-like protein OS=Homo sapiens OX=9606 GN=STARD3NL PE=1 SV=1	STARD3NL	x	20	3	15	3	251	3	17.36	8.516	5.04	46.42	1.28814e-10	4.43025e-06	0.0499506	7.23194e-07	Acetyl [N-Term]
O95210	Starch-binding domain-containing protein 1 OS=Homo sapiens OX=9606 GN=STBD1 PE=1 SV=1	STBD1	x	4	1	1	1	22	1	100				2.46138e-17
Q8N1F8	Serine/threonine-protein kinase 11-interacting protein OS=Homo sapiens OX=9606 GN=STK11IP PE=1 SV=4	STK11IP	x	34	34	139	34	3270	34	11.587	100	3.142	5.828	3.62866e-06	2.27001e-17	0.252157	0.378727
P27105	Erythrocyte band 7 integral membrane protein OS=Homo sapiens OX=9606 GN=STOM PE=1 SV=3	STOM	x	63	20	93	20	2170	20	3.357	10.568	15.318	26.856	0.0114677	6.11064e-07	0.000110521	0.000285687
P08842	Steryl-sulfatase OS=Homo sapiens OX=9606 GN=STS PE=1 SV=2	STS	x	7	3	5	3	47	3			100				2.65115e-17
P56962	Syntaxin-17 OS=Homo sapiens OX=9606 GN=STX17 PE=1 SV=2	STX17	x	13	3	3	3	62	3	100				2.46138e-17				Acetyl [N-Term]
Q13277	Syntaxin-3 OS=Homo sapiens OX=9606 GN=STX3 PE=1 SV=3	STX3	x	36	12	32	12	600	12	3.89	100	100	100	0.000937751	2.27001e-17	2.65115e-17	2.34398e-17
O15400	Syntaxin-7 OS=Homo sapiens OX=9606 GN=STX7 PE=1 SV=4	STX7	x	62	15	88	15	2501	15	4.913	4.992	7.405	17.725	0.00146189	0.000321053	0.0086112	0.00395245	Acetyl [N-Term]
Q9UNK0	Syntaxin-8 OS=Homo sapiens OX=9606 GN=STX8 PE=1 SV=2	STX8	x	50	15	52	15	1413	15	12.57	7.002	9.12	6.654	6.57096e-09	2.36135e-05	0.00282993	0.221037
Q15833	Syntaxin-binding protein 2 OS=Homo sapiens OX=9606 GN=STXBP2 PE=1 SV=2	STXBP2	x	26	13	24	13	306	13	100	1.221	1.147	2.869	2.46138e-17	0.347571	0.972385	0.929445
O15260	Surfeit locus protein 4 OS=Homo sapiens OX=9606 GN=SURF4 PE=1 SV=3	SURF4	x	19	4	20	4	343	4	0.803	0.924	1.625	3.244	0.656866	0.629048	0.834641	0.848019
O43759	Synaptogyrin-1 OS=Homo sapiens OX=9606 GN=SYNGR1 PE=1 SV=2	SYNGR1	x	9	2	6	2	98	2	100	100		100	2.46138e-17	2.27001e-17		2.34398e-17	Acetyl [N-Term]
Q9BT88	Synaptotagmin-11 OS=Homo sapiens OX=9606 GN=SYT11 PE=1 SV=2	SYT11	x	3	1	1	1	77	1			100				2.65115e-17
Q5T011	KICSTOR complex protein SZT2 OS=Homo sapiens OX=9606 GN=SZT2 PE=1 SV=3	SZT2	x	6	14	31	14	460	14	100	100	100	100	2.46138e-17	2.27001e-17	2.65115e-17	2.34398e-17
Q13488	V-type proton ATPase 116 kDa subunit a isoform 3 OS=Homo sapiens OX=9606 GN=TCIRG1 PE=1 SV=3	TCIRG1	x	12	7	22	7	427	7	4.09	100	100	100	0.000645282	2.27001e-17	2.65115e-17	2.34398e-17
P19532	Transcription factor E3 OS=Homo sapiens OX=9606 GN=TFE3 PE=1 SV=4	TFE3	x	3	2	4	2	18	2		100		100		2.27001e-17		2.34398e-17
Q8NE00	Transmembrane protein 104 OS=Homo sapiens OX=9606 GN=TMEM104 PE=1 SV=2	TMEM104	x	4	3	6	3	67	3	100	100	100	100	2.46138e-17	2.27001e-17	2.65115e-17	2.34398e-17
Q9NUM4	Transmembrane protein 106B OS=Homo sapiens OX=9606 GN=TMEM106B PE=1 SV=2	TMEM106B	x	37	10	44	10	719	10	0.225	100	3.017	3.618	0.160693	2.27001e-17	0.282259	0.802685
Q9HC07	Transmembrane protein 165 OS=Homo sapiens OX=9606 GN=TMEM165 PE=1 SV=1	TMEM165	x	20	4	11	4	361	4		1.383	0.266	100		0.244566	0.033064	2.34398e-17
Q9BSA9	Endosomal/lysosomal potassium channel TMEM175 OS=Homo sapiens OX=9606 GN=TMEM175 PE=1 SV=1	TMEM175	x	10	4	4	4	88	4			100				2.65115e-17
Q7Z7N9	Transmembrane protein 179B OS=Homo sapiens OX=9606 GN=TMEM179B PE=1 SV=1	TMEM179B	x	7	1	3	1	216	1	100	100	100	100	2.46138e-17	2.27001e-17	2.65115e-17	2.34398e-17
Q8IY95	Transmembrane protein 192 OS=Homo sapiens OX=9606 GN=TMEM192 PE=1 SV=1	TMEM192	x	27	14	72	14	1596	14	3.696	100	19.009	100	0.00704955	2.27001e-17	2.38263e-05	2.34398e-17
Q8N511	Transmembrane protein 199 OS=Homo sapiens OX=9606 GN=TMEM199 PE=1 SV=1	TMEM199	x	13	3	7	3	81	3	100	0.259	100		2.46138e-17	0.23599	2.65115e-17		Acetyl [N-Term]
Q9NV96	Cell cycle control protein 50A OS=Homo sapiens OX=9606 GN=TMEM30A PE=1 SV=1	TMEM30A	x	19	10	30	10	257	10			2.628	13.404			0.398808	0.00754015	Acetyl [N-Term]
Q9BXS4	Transmembrane protein 59 OS=Homo sapiens OX=9606 GN=TMEM59 PE=1 SV=1	TMEM59	x	24	9	16	9	105	9	100	100	100	100	2.46138e-17	2.27001e-17	2.65115e-17	2.34398e-17
O94886	CSC1-like protein 1 OS=Homo sapiens OX=9606 GN=TMEM63A PE=1 SV=3	TMEM63A	x	3	2	6	2	99	2	100	100	100	100	2.46138e-17	2.27001e-17	2.65115e-17	2.34398e-17
Q9HCN3	Post-GPI attachment to proteins factor 6 OS=Homo sapiens OX=9606 GN=TMEM8A PE=1 SV=3	TMEM8A	x	6	4	8	4	80	4	100	100			2.46138e-17	2.27001e-17
B1ALM5	Transmembrane protein 9 OS=Homo sapiens OX=9606 GN=TMEM9 PE=1 SV=1	TMEM9	x	22	3	13	2	273	3	3.445	100	100	3.492	0.00129978	2.27001e-17	2.65115e-17	0.802377
Q5BJF2	Sigma intracellular receptor 2 OS=Homo sapiens OX=9606 GN=TMEM97 PE=1 SV=1	TMEM97	x	5	1	3	1	0	1	100	100	3.209		2.46138e-17	2.27001e-17	0.227212
Q9NQ34	Transmembrane protein 9B OS=Homo sapiens OX=9606 GN=TMEM9B PE=1 SV=1	TMEM9B	x	11	2	6	1	64	2
Q9H0E2	Toll-interacting protein OS=Homo sapiens OX=9606 GN=TOLLIP PE=1 SV=1	TOLLIP	x	54	14	42	14	785	14	4.229	100	6.807	8.495	0.000301066	2.27001e-17	0.013089	0.119103	Acetyl [N-Term]
O60784	Target of Myb protein 1 OS=Homo sapiens OX=9606 GN=TOM1 PE=1 SV=2	TOM1	x	47	15	38	15	1075	15	100	100	100	100	2.46138e-17	2.27001e-17	2.65115e-17	2.34398e-17	Acetyl [N-Term]
O75674	TOM1-like protein 1 OS=Homo sapiens OX=9606 GN=TOM1L1 PE=1 SV=2	TOM1L1	x	14	5	6	5	66	5	100				2.46138e-17
Q9ULQ1	Two pore calcium channel protein 1 OS=Homo sapiens OX=9606 GN=TPCN1 PE=1 SV=3	TPCN1	x	2	1	1	1	56	1
Q8NHX9	Two pore calcium channel protein 2 OS=Homo sapiens OX=9606 GN=TPCN2 PE=1 SV=2	TPCN2	x	14	7	11	7	98	7	100		100		2.46138e-17		2.65115e-17		Acetyl [N-Term]
O14773	Tripeptidyl-peptidase 1 OS=Homo sapiens OX=9606 GN=TPP1 PE=1 SV=2	TPP1	x	36	11	94	11	3075	11	14.792	10.679	14.599	39.733	4.65985e-07	5.53223e-07	0.000153664	1.53832e-05
Q9UI30	Multifunctional methyltransferase subunit TRM112-like protein OS=Homo sapiens OX=9606 GN=TRMT112 PE=1 SV=1	TRMT112	x	42	4	15	4	336	4	0.336	0.555	1.669	1.777	0.566153	0.952	0.812249	0.738091
P49815	Tuberin OS=Homo sapiens OX=9606 GN=TSC2 PE=1 SV=2	TSC2	x	4	4	5	4	52	4		100				2.27001e-17
Q9BSA4	Protein tweety homolog 2 OS=Homo sapiens OX=9606 GN=TTYH2 PE=1 SV=3	TTYH2	x	4	2	3	2	14	2	100	100			2.46138e-17	2.27001e-17
Q9C0H2	Protein tweety homolog 3 OS=Homo sapiens OX=9606 GN=TTYH3 PE=1 SV=3	TTYH3	x	26	9	41	9	1069	9	100	100	21.403	25.958	2.46138e-17	2.27001e-17	9.70471e-06	0.000155123
P07437	Tubulin beta chain OS=Homo sapiens OX=9606 GN=TUBB PE=1 SV=2	TUBB	x	75	31	416	6	8681	31	0.94	1.531	1.195	2.837	0.680278	0.176175	0.993407	0.992719
P68371	Tubulin beta-4B chain OS=Homo sapiens OX=9606 GN=TUBB4B PE=1 SV=1	TUBB4B	x	75	31	373	2	7698	31	0.993	1.334	1.468	4.211	0.623416	0.272338	0.903482	0.711303
Q8NBS9	Thioredoxin domain-containing protein 5 OS=Homo sapiens OX=9606 GN=TXNDC5 PE=1 SV=2	TXNDC5	x	60	28	200	28	3055	28	1.072	0.947	2.178	6.106	0.550918	0.60226	0.576341	0.33963
P22314	Ubiquitin-like modifier-activating enzyme 1 OS=Homo sapiens OX=9606 GN=UBA1 PE=1 SV=3	UBA1	x	35	28	114	28	2411	28	0.615	1.125	1.237	3.023	0.978574	0.424089	0.994208	0.956539
P62987	Ubiquitin-60S ribosomal protein L40 OS=Homo sapiens OX=9606 GN=UBA52 PE=1 SV=2	UBA52	x	59	14	273	1	4381	14				100				2.34398e-17
P09936	Ubiquitin carboxyl-terminal hydrolase isozyme L1 OS=Homo sapiens OX=9606 GN=UCHL1 PE=1 SV=2	UCHL1	x	56	11	43	11	447	11	0.473	0.447	1.285	4.217	0.866254	0.767147	0.974103	0.679757
K7EM66	Protein unc-13 homolog D (Fragment) OS=Homo sapiens OX=9606 GN=UNC13D PE=1 SV=1	UNC13D	x	5	1	1	1	0	1		100	0.01	0.01		2.27001e-17	2.65115e-17	2.34398e-17
Q9H1C4	Protein unc-93 homolog B1 OS=Homo sapiens OX=9606 GN=UNC93B1 PE=1 SV=2	UNC93B1	x	5	2	3	2	164	2
P45974	Ubiquitin carboxyl-terminal hydrolase 5 OS=Homo sapiens OX=9606 GN=USP5 PE=1 SV=2	USP5	x	7	4	8	4	70	4	100	100	100		2.46138e-17	2.27001e-17	2.65115e-17
Q9P2Y5	UV radiation resistance-associated gene protein OS=Homo sapiens OX=9606 GN=UVRAG PE=1 SV=1	UVRAG	x	17	10	25	10	279	10	0.755		1.162		0.765134		0.978607
O75379	Vesicle-associated membrane protein 4 OS=Homo sapiens OX=9606 GN=VAMP4 PE=1 SV=2	VAMP4	x	40	6	21	6	657	6	2.124	100	14.691	24.219	0.0457422	2.27001e-17	0.000154522	0.000112263
P51809	Vesicle-associated membrane protein 7 OS=Homo sapiens OX=9606 GN=VAMP7 PE=1 SV=3	VAMP7	x	70	17	56	17	1369	17	5.176	6.231	4.83	100	5.7329e-05	6.04887e-05	0.0591717	2.34398e-17
Q9BV40	Vesicle-associated membrane protein 8 OS=Homo sapiens OX=9606 GN=VAMP8 PE=1 SV=1	VAMP8	x	55	7	16	7	166	7	100	100	1.806	100	2.46138e-17	2.27001e-17	0.749815	2.34398e-17	Acetyl [N-Term]
Q9P0L0	Vesicle-associated membrane protein-associated protein A OS=Homo sapiens OX=9606 GN=VAPA PE=1 SV=3	VAPA	x	72	19	114	18	1386	19	1.251	1.273	2.528	5.663	0.407971	0.309719	0.43443	0.405892	Acetyl [N-Term]
Q99536	Synaptic vesicle membrane protein VAT-1 homolog OS=Homo sapiens OX=9606 GN=VAT1 PE=1 SV=2	VAT1	x	47	15	68	14	1258	15	0.394	0.473	0.697	1.47	0.701262	0.828685	0.600424	0.413172
P13611	Versican core protein OS=Homo sapiens OX=9606 GN=VCAN PE=1 SV=3	VCAN	x	6	17	55	8	1068	17	0.106	3.556	6.845	2.183	0.00188688	0.00307514	0.0127539	0.87062
P55072	Transitional endoplasmic reticulum ATPase OS=Homo sapiens OX=9606 GN=VCP PE=1 SV=4	VCP	x	75	73	404	72	8173	73	0.572	0.663	1.549	2.413	0.985063	0.943266	0.862926	0.894255	Acetyl [N-Term]
P98155	Very low-density lipoprotein receptor OS=Homo sapiens OX=9606 GN=VLDLR PE=1 SV=1	VLDLR	x	3	2	2	2	0	2	100	100			2.46138e-17	2.27001e-17
Q3ZAQ7	Vacuolar ATPase assembly integral membrane protein VMA21 OS=Homo sapiens OX=9606 GN=VMA21 PE=1 SV=1	VMA21	x	35	3	4	3	57	3		100	0.01	0.01		2.27001e-17	2.65115e-17	2.34398e-17
O95497	Pantetheinase OS=Homo sapiens OX=9606 GN=VNN1 PE=1 SV=2	VNN1	x	4	1	1	1	59	1
A0A087WXL6	Vacuolar protein sorting-associated protein 11 homolog OS=Homo sapiens OX=9606 GN=VPS11 PE=1 SV=1	VPS11	x	59	49	145	49	2484	49	2.277	2.49	3.934	0.698	0.064575	0.0225117	0.125885	0.0315741	Acetyl [N-Term]
Q96RL7	Vacuolar protein sorting-associated protein 13A OS=Homo sapiens OX=9606 GN=VPS13A PE=1 SV=2	VPS13A	x	2	5	8	5	135	5	100		100	0.01	2.46138e-17		2.65115e-17	2.34398e-17
Q9H269	Vacuolar protein sorting-associated protein 16 homolog OS=Homo sapiens OX=9606 GN=VPS16 PE=1 SV=2	VPS16	x	53	33	102	33	2082	33	2.243	1.657	4.144	9.675	0.0683425	0.132744	0.105109	0.0395123	Acetyl [N-Term]
Q9P253	Vacuolar protein sorting-associated protein 18 homolog OS=Homo sapiens OX=9606 GN=VPS18 PE=1 SV=2	VPS18	x	48	41	130	41	1770	41	2.5	2.404	4.381	10.125	0.0441073	0.0268046	0.0859599	0.0263311	Acetyl [N-Term]
O75436	Vacuolar protein sorting-associated protein 26A OS=Homo sapiens OX=9606 GN=VPS26A PE=1 SV=2	VPS26A	x	55	16	67	14	1174	16	0.576	0.463	1.222	3.349	0.987608	0.804138	0.99827	0.880925
A0A2R8YF87	Vacuolar protein sorting-associated protein 33A OS=Homo sapiens OX=9606 GN=VPS33A PE=1 SV=1	VPS33A	x	37	20	58	20	908	20	2.042	1.535	4.898	12.211	0.0970835	0.174575	0.0559973	0.0272408	Acetyl [N-Term]
Q9H267	Vacuolar protein sorting-associated protein 33B OS=Homo sapiens OX=9606 GN=VPS33B PE=1 SV=2	VPS33B	x	14	7	13	7	169	7	0.591	0.7	100	2.056	0.991971	0.906815	2.65115e-17	0.874257	Acetyl [N-Term]
Q96QK1	Vacuolar protein sorting-associated protein 35 OS=Homo sapiens OX=9606 GN=VPS35 PE=1 SV=2	VPS35	x	48	40	203	40	4340	40	0.656	0.643	1.264	2.629	0.97115	0.962341	0.982028	0.95219
Q86VN1	Vacuolar protein-sorting-associated protein 36 OS=Homo sapiens OX=9606 GN=VPS36 PE=1 SV=1	VPS36	x	9	3	3	3	103	3	100				2.46138e-17
Q96JC1	Vam6/Vps39-like protein OS=Homo sapiens OX=9606 GN=VPS39 PE=1 SV=2	VPS39	x	53	40	88	40	1442	40	2.983	100	0.84	100	0.0202514	2.27001e-17	0.770058	2.34398e-17
P49754	Vacuolar protein sorting-associated protein 41 homolog OS=Homo sapiens OX=9606 GN=VPS41 PE=1 SV=3	VPS41	x	43	35	102	35	1815	35	3.362	0.154	4.948	10.389	0.0113744	0.0294825	0.0537969	0.0227852
Q9UN37	Vacuolar protein sorting-associated protein 4A OS=Homo sapiens OX=9606 GN=VPS4A PE=1 SV=1	VPS4A	x	36	13	31	10	184	13	0.457	0.327	1.16	1.448	0.820335	0.436093	0.978346	0.412152
O75351	Vacuolar protein sorting-associated protein 4B OS=Homo sapiens OX=9606 GN=VPS4B PE=1 SV=2	VPS4B	x	17	5	10	2	58	5
Q8N1B4	Vacuolar protein sorting-associated protein 52 homolog OS=Homo sapiens OX=9606 GN=VPS52 PE=1 SV=1	VPS52	x	6	4	7	4	67	4	100	100			2.46138e-17	2.27001e-17
Q5VIR6	Vacuolar protein sorting-associated protein 53 homolog OS=Homo sapiens OX=9606 GN=VPS53 PE=1 SV=1	VPS53	x	4	3	3	3	37	3			100				2.65115e-17
Q9NP79	Vacuolar protein sorting-associated protein VTA1 homolog OS=Homo sapiens OX=9606 GN=VTA1 PE=1 SV=1	VTA1	x	34	8	57	8	1291	8	0.458	0.414	1.689	1.851	0.839851	0.689531	0.803557	0.645119	Acetyl [N-Term]
Q9UEU0	Vesicle transport through interaction with t-SNAREs homolog 1B OS=Homo sapiens OX=9606 GN=VTI1B PE=1 SV=3	VTI1B	x	66	18	76	18	1895	18	100	6.542	10.329	24.185	2.46138e-17	4.10752e-05	0.00138422	5.99779e-05	Acetyl [N-Term]
Q9BZH6	WD repeat-containing protein 11 OS=Homo sapiens OX=9606 GN=WDR11 PE=1 SV=1	WDR11	x	27	23	41	23	754	23	0.63	100	1.127	2.648	0.909157	2.27001e-17	0.965656	0.924963
Q96S15	GATOR complex protein WDR24 OS=Homo sapiens OX=9606 GN=WDR24 PE=1 SV=1	WDR24	x	25	16	27	16	204	16		100	0.231			2.27001e-17	0.0175794
Q9HAD4	WD repeat-containing protein 41 OS=Homo sapiens OX=9606 GN=WDR41 PE=1 SV=3	WDR41	x	31	10	17	10	347	10	100	100	100		2.46138e-17	2.27001e-17	2.65115e-17
Q5MNZ6	WD repeat domain phosphoinositide-interacting protein 3 OS=Homo sapiens OX=9606 GN=WDR45B PE=1 SV=2	WDR45B	x	17	5	9	5	123	5	0.404		100		0.757671		2.65115e-17
Q8TAF3	WD repeat-containing protein 48 OS=Homo sapiens OX=9606 GN=WDR48 PE=1 SV=1	WDR48	x	17	9	17	9	355	9	0.559	0.334		100	0.998467	0.458268		2.34398e-17
Q6PJI9	GATOR complex protein WDR59 OS=Homo sapiens OX=9606 GN=WDR59 PE=1 SV=2	WDR59	x	34	28	65	28	724	28	2.115	0.244	1.747	3.838	0.023601	0.195557	0.777465	0.672664
Q562E7	WD repeat-containing protein 81 OS=Homo sapiens OX=9606 GN=WDR81 PE=1 SV=2	WDR81	x	1	2	2	2	24	2
Q9Y4P8	WD repeat domain phosphoinositide-interacting protein 2 OS=Homo sapiens OX=9606 GN=WIPI2 PE=1 SV=1	WIPI2	x	8	2	2	2	21	2
Q7Z2W4	Zinc finger CCCH-type antiviral protein 1 OS=Homo sapiens OX=9606 GN=ZC3HAV1 PE=1 SV=3	ZC3HAV1	x	47	34	153	34	3039	34	0.385	0.385	1.19	1.934	0.679776	0.607138	0.991178	0.695439	Acetyl [N-Term]
Q68DK2	Zinc finger FYVE domain-containing protein 26 OS=Homo sapiens OX=9606 GN=ZFYVE26 PE=1 SV=3	ZFYVE26	x	26	50	126	50	1917	50	1.018	0.166	0.607	2.627	0.601326	0.0424796	0.469631	0.969532	Acetyl [N-Term]
Q8NHG8	E3 ubiquitin-protein ligase ZNRF2 OS=Homo sapiens OX=9606 GN=ZNRF2 PE=1 SV=1	ZNRF2	x	6	1	1	1	0	1
H0YHG0	Uncharacterized protein (Fragment) OS=Homo sapiens OX=9606 PE=1 SV=1	1		4	2	8	2	64	2	100	100	0.01	0.01	2.46138e-17	2.27001e-17	2.65115e-17	2.34398e-17
B4DLN1	cDNA FLJ60124, highly similar to Mitochondrial dicarboxylate carrier OS=Homo sapiens OX=9606 PE=2 SV=1	2		43	19	143	8	3168	19	0.543	0.578	0.901	2.152	0.960104	0.975226	0.827339	0.801727
H3BNC9	Uncharacterized protein OS=Homo sapiens OX=9606 PE=3 SV=2	3		13	11	110	11	2722	11	0.706	0.517	1.2	2.862	0.925473	0.905954	0.995322	0.997586
A0A096LPI6	Uncharacterized protein (Fragment) OS=Homo sapiens OX=9606 PE=4 SV=2	4		62	16	72	15	789	16	0.318	0.323	0.754	2.5	0.494814	0.424614	0.67425	0.937102
Q9NX47	E3 ubiquitin-protein ligase MARCH5 OS=Homo sapiens OX=9606 GN=MARCH5 PE=1 SV=1	2020-03-05		22	5	11	5	322	5	0.677	100	0.486	0.928	0.89906	2.27001e-17	0.274626	0.137175
O60337	E3 ubiquitin-protein ligase MARCH6 OS=Homo sapiens OX=9606 GN=MARCH6 PE=1 SV=2	2020-03-06		1	1	1	1	41	1			100				2.65115e-17
Q15019	Septin-2 OS=Homo sapiens OX=9606 GN=SEPT2 PE=1 SV=1	2020-09-02		83	28	164	28	4139	28	0.626	0.587	1.01	2.37	0.990217	0.985834	0.90467	0.879989
Q14141	Septin-6 OS=Homo sapiens OX=9606 GN=SEPT6 PE=1 SV=4	2020-09-06		48	20	81	11	1653	20	0.667	0.82	0.6	1.882	0.910329	0.756644	0.459574	0.722649
E7EPK1	Septin-7 OS=Homo sapiens OX=9606 GN=SEPT7 PE=1 SV=2	2020-09-07		48	24	147	23	2536	24	0.639	0.679	1.04	2.152	0.980919	0.926905	0.921375	0.801727
Q92599	Septin-8 OS=Homo sapiens OX=9606 GN=SEPT8 PE=1 SV=4	2020-09-08		45	18	66	12	935	18	0.647	0.676	0.65	1.632	0.914386	0.930592	0.533925	0.639813
Q9UHD8	Septin-9 OS=Homo sapiens OX=9606 GN=SEPT9 PE=1 SV=2	2020-09-09		55	30	133	30	2556	30	0.57	0.711	1.3	2.289	0.98315	0.895519	0.969507	0.853827
B5ME97	Septin 10, isoform CRA_c OS=Homo sapiens OX=9606 GN=SEPT10 PE=1 SV=2	2020-09-10		19	9	19	8	234	9				100				2.34398e-17
D6RER5	Septin-11 OS=Homo sapiens OX=9606 GN=SEPT11 PE=1 SV=1	2020-09-11		57	28	147	18	3098	28	0.578	0.502	1.057	1.975	0.989855	0.880006	0.932758	0.717191	Acetyl [N-Term]
P01023	Alpha-2-macroglobulin OS=Homo sapiens OX=9606 GN=A2M PE=1 SV=3	A2M		4	6	26	4	256	6	100	0.284	0.01	0.01	2.46138e-17	0.307967	2.65115e-17	2.34398e-17
Q9NRG9	Aladin OS=Homo sapiens OX=9606 GN=AAAS PE=1 SV=1	AAAS		58	20	70	20	1134	20	2.04	1.892	1.875	5.203	0.0778942	0.0788604	0.71344	0.388555	Acetyl [N-Term]
Q6P093	Arylacetamide deacetylase-like 2 OS=Homo sapiens OX=9606 GN=AADACL2 PE=2 SV=3	AADACL2		2	1	1	1	0	1			100				2.65115e-17
Q6PD74	Alpha- and gamma-adaptin-binding protein p34 OS=Homo sapiens OX=9606 GN=AAGAB PE=1 SV=1	AAGAB		4	1	2	1	66	1
Q2M2I8	AP2-associated protein kinase 1 OS=Homo sapiens OX=9606 GN=AAK1 PE=1 SV=3	AAK1		6	5	7	3	65	5
C9JEH3	Angio-associated migratory cell protein OS=Homo sapiens OX=9606 GN=AAMP PE=1 SV=1	AAMP		14	4	7	4	137	4
A2A2Q9	Protein AAR2 homolog OS=Homo sapiens OX=9606 GN=AAR2 PE=1 SV=1	AAR2		5	1	1	1	0	1
P49588	Alanine--tRNA ligase, cytoplasmic OS=Homo sapiens OX=9606 GN=AARS PE=1 SV=2	AARS		16	13	27	13	413	13	100				2.46138e-17
Q5JTZ9	Alanine--tRNA ligase, mitochondrial OS=Homo sapiens OX=9606 GN=AARS2 PE=1 SV=1	AARS2		35	29	124	29	2258	29	0.484	0.602	0.882	2.36	0.881438	0.999568	0.807094	0.877811
Q9NRN7	L-aminoadipate-semialdehyde dehydrogenase-phosphopantetheinyl transferase OS=Homo sapiens OX=9606 GN=AASDHPPT PE=1 SV=2	AASDHPPT		7	2	5	2	65	2	0.521	100	10.178	100	0.98207	2.27001e-17	0.0012772	2.34398e-17
Q9UDR5	Alpha-aminoadipic semialdehyde synthase, mitochondrial OS=Homo sapiens OX=9606 GN=AASS PE=1 SV=1	AASS		22	17	36	17	423	17		0.726	1.453	2.441		0.877139	0.909342	0.905921
Q9NY61	Protein AATF OS=Homo sapiens OX=9606 GN=AATF PE=1 SV=1	AATF		2	1	1	1	16	1
Q99758	ATP-binding cassette sub-family A member 3 OS=Homo sapiens OX=9606 GN=ABCA3 PE=1 SV=2	ABCA3		13	17	28	17	178	17	100	100	100	100	2.46138e-17	2.27001e-17	2.65115e-17	2.34398e-17
P08183	Multidrug resistance protein 1 OS=Homo sapiens OX=9606 GN=ABCB1 PE=1 SV=3	ABCB1		16	18	36	18	509	18	0.469		4.276	100	0.903026		0.0940455	2.34398e-17
Q9NRK6	ATP-binding cassette sub-family B member 10, mitochondrial OS=Homo sapiens OX=9606 GN=ABCB10 PE=1 SV=2	ABCB10		11	7	31	6	362	7	0.487	0.704	1.101	2.14	0.930546	0.902494	0.951949	0.902032
O75027	ATP-binding cassette sub-family B member 7, mitochondrial OS=Homo sapiens OX=9606 GN=ABCB7 PE=1 SV=2	ABCB7		7	5	9	5	64	5	0.66	0.617	1.532	2.623	0.941429	0.985911	0.864265	0.910033
P33527	Multidrug resistance-associated protein 1 OS=Homo sapiens OX=9606 GN=ABCC1 PE=1 SV=3	ABCC1		7	9	14	8	146	9	100	0.479	1.027	100	2.46138e-17	0.835846	0.922992	2.34398e-17
Q96J66	ATP-binding cassette sub-family C member 11 OS=Homo sapiens OX=9606 GN=ABCC11 PE=1 SV=1	ABCC11		1	1	1	1	0	1
O15439	Multidrug resistance-associated protein 4 OS=Homo sapiens OX=9606 GN=ABCC4 PE=1 SV=3	ABCC4		13	14	22	13	384	14	0.565	100	100	100	0.995478	2.27001e-17	2.65115e-17	2.34398e-17
O15440	Multidrug resistance-associated protein 5 OS=Homo sapiens OX=9606 GN=ABCC5 PE=1 SV=2	ABCC5		3	3	3	3	28	3	100		100		2.46138e-17		2.65115e-17
P28288	ATP-binding cassette sub-family D member 3 OS=Homo sapiens OX=9606 GN=ABCD3 PE=1 SV=1	ABCD3		29	20	39	20	388	20	0.813	1.093	2.672	6.065	0.652294	0.450145	0.383178	0.218482
P61221	ATP-binding cassette sub-family E member 1 OS=Homo sapiens OX=9606 GN=ABCE1 PE=1 SV=1	ABCE1		48	29	132	29	1727	29	0.375	0.356	0.823	1.592	0.652887	0.525277	0.753573	0.486669
Q8NE71	ATP-binding cassette sub-family F member 1 OS=Homo sapiens OX=9606 GN=ABCF1 PE=1 SV=2	ABCF1		32	26	116	26	2063	26	0.349	0.354	0.807	1.746	0.53871	0.518472	0.734611	0.585507
Q9UG63	ATP-binding cassette sub-family F member 2 OS=Homo sapiens OX=9606 GN=ABCF2 PE=1 SV=2	ABCF2		23	18	76	18	789	18	0.432	0.424	0.761	1.418	0.765812	0.71205	0.681413	0.395906
Q9NUQ8	ATP-binding cassette sub-family F member 3 OS=Homo sapiens OX=9606 GN=ABCF3 PE=1 SV=2	ABCF3		5	3	4	3	62	3			100	100			2.65115e-17	2.34398e-17
Q9NUJ1	Mycophenolic acid acyl-glucuronide esterase, mitochondrial OS=Homo sapiens OX=9606 GN=ABHD10 PE=1 SV=1	ABHD10		42	11	43	11	1331	11	0.468	0.218	1.092		0.898774	0.131073	0.947441
Q8NFV4	Protein ABHD11 OS=Homo sapiens OX=9606 GN=ABHD11 PE=1 SV=1	ABHD11		13	2	2	2	0	2
Q8N2K0	Monoacylglycerol lipase ABHD12 OS=Homo sapiens OX=9606 GN=ABHD12 PE=1 SV=2	ABHD12		12	4	11	4	108	4	1.32	100	100	2.869	0.240752	2.27001e-17	2.65115e-17	0.801727
A0A0G2JJD3	HLA-B associated transcript 5, isoform CRA_b OS=Homo sapiens OX=9606 GN=ABHD16A PE=1 SV=1	ABHD16A		4	2	3	2	73	2
Q96GS6	Alpha/beta hydrolase domain-containing protein 17A OS=Homo sapiens OX=9606 GN=ABHD17A PE=1 SV=1	ABHD17A		11	3	5	2	53	3
Q5VST6	Alpha/beta hydrolase domain-containing protein 17B OS=Homo sapiens OX=9606 GN=ABHD17B PE=1 SV=1	ABHD17B		51	11	21	10	193	11	100	100	100	100	2.46138e-17	2.27001e-17	2.65115e-17	2.34398e-17
Q8WTS1	1-acylglycerol-3-phosphate O-acyltransferase ABHD5 OS=Homo sapiens OX=9606 GN=ABHD5 PE=1 SV=1	ABHD5		5	1	1	1	18	1
Q8IZP0	Abl interactor 1 OS=Homo sapiens OX=9606 GN=ABI1 PE=1 SV=4	ABI1		11	5	11	4	120	5			2.051	0.01			0.627069	2.34398e-17
F8WAL6	Abl interactor 2 OS=Homo sapiens OX=9606 GN=ABI2 PE=1 SV=2	ABI2		15	6	9	5	45	6	100		100	100	2.46138e-17		2.65115e-17	2.34398e-17	Acetyl [N-Term]
P42684	Tyrosine-protein kinase ABL2 OS=Homo sapiens OX=9606 GN=ABL2 PE=1 SV=1	ABL2		2	2	2	2	30	2	0.01		100		2.46138e-17		2.65115e-17
A0A3B3IS55	Actin-binding LIM protein 1 OS=Homo sapiens OX=9606 GN=ABLIM1 PE=1 SV=1	ABLIM1		1	1	1	1	43	1
Q9P1F3	Costars family protein ABRACL OS=Homo sapiens OX=9606 GN=ABRACL PE=1 SV=1	ABRACL		36	2	10	2	196	2	0.422	0.664	1.332	100	0.819103	0.94191	0.945401	2.34398e-17	Acetyl [N-Term]
Q15018	BRISC complex subunit Abraxas 2 OS=Homo sapiens OX=9606 GN=ABRAXAS2 PE=1 SV=2	ABRAXAS2		8	3	4	3	53	3		100		100		2.27001e-17		2.34398e-17
P09110	3-ketoacyl-CoA thiolase, peroxisomal OS=Homo sapiens OX=9606 GN=ACAA1 PE=1 SV=2	ACAA1		44	12	51	12	1011	12	0.299	1.088	2.349	5.924	0.433308	0.454581	0.506432	0.220119
P42765	3-ketoacyl-CoA thiolase, mitochondrial OS=Homo sapiens OX=9606 GN=ACAA2 PE=1 SV=2	ACAA2		64	23	77	23	1015	23	0.482	0.699	0.78	3.551	0.920809	0.908518	0.70184	0.829941
Q13085	Acetyl-CoA carboxylase 1 OS=Homo sapiens OX=9606 GN=ACACA PE=1 SV=2	ACACA		3	5	6	5	85	5			100				2.65115e-17
Q6JQN1	Acyl-CoA dehydrogenase family member 10 OS=Homo sapiens OX=9606 GN=ACAD10 PE=1 SV=1	ACAD10		3	2	4	2	29	2		100		0.01		2.27001e-17		2.34398e-17
Q709F0	Acyl-CoA dehydrogenase family member 11 OS=Homo sapiens OX=9606 GN=ACAD11 PE=1 SV=3	ACAD11		14	9	20	9	310	9			1.567	100			0.858654	2.34398e-17
Q9UKU7	Isobutyryl-CoA dehydrogenase, mitochondrial OS=Homo sapiens OX=9606 GN=ACAD8 PE=1 SV=1	ACAD8		8	3	3	3	45	3	100	100	0.01		2.46138e-17	2.27001e-17	2.65115e-17
Q9H845	Acyl-CoA dehydrogenase family member 9, mitochondrial OS=Homo sapiens OX=9606 GN=ACAD9 PE=1 SV=1	ACAD9		43	27	83	27	1255	27	0.446	0.438	1.081	2.48	0.796095	0.7465	0.94305	0.931797
Q5T4U5	Acyl-Coenzyme A dehydrogenase, C-4 to C-12 straight chain, isoform CRA_a OS=Homo sapiens OX=9606 GN=ACADM PE=1 SV=1	ACADM		41	19	120	19	1954	19	0.451	0.608	0.944	2.506	0.828348	0.994495	0.858654	0.922616
P16219	Short-chain specific acyl-CoA dehydrogenase, mitochondrial OS=Homo sapiens OX=9606 GN=ACADS PE=1 SV=1	ACADS		22	6	9	6	181	6	0.524	100	0.116		0.980919	2.27001e-17	0.000392998
P45954	Short/branched chain specific acyl-CoA dehydrogenase, mitochondrial OS=Homo sapiens OX=9606 GN=ACADSB PE=1 SV=1	ACADSB		33	10	30	10	924	10	0.59	100	1.152	100	0.978574	2.27001e-17	0.974366	2.34398e-17
P49748	Very long-chain specific acyl-CoA dehydrogenase, mitochondrial OS=Homo sapiens OX=9606 GN=ACADVL PE=1 SV=1	ACADVL		42	20	47	20	552	20	0.487	100	0.532	2.136	0.92815	2.27001e-17	0.34739	0.898151
Q15057	Arf-GAP with coiled-coil, ANK repeat and PH domain-containing protein 2 OS=Homo sapiens OX=9606 GN=ACAP2 PE=1 SV=3	ACAP2		1	1	1	1	0	1			100	100			2.65115e-17	2.34398e-17
P24752	Acetyl-CoA acetyltransferase, mitochondrial OS=Homo sapiens OX=9606 GN=ACAT1 PE=1 SV=1	ACAT1		57	26	219	26	5618	26	0.507	0.553	0.784	2.131	0.914897	0.949128	0.706816	0.790654
Q9BWD1	Acetyl-CoA acetyltransferase, cytosolic OS=Homo sapiens OX=9606 GN=ACAT2 PE=1 SV=2	ACAT2		23	4	7	4	43	4		100	100			2.27001e-17	2.65115e-17
Q9H3P7	Golgi resident protein GCP60 OS=Homo sapiens OX=9606 GN=ACBD3 PE=1 SV=4	ACBD3		31	11	54	11	1707	11	0.39	0.277	0.712	1.373	0.642167	0.287626	0.62101	0.433144
B7Z2R7	Acyl-CoA-binding domain-containing protein 5 OS=Homo sapiens OX=9606 GN=ACBD5 PE=1 SV=1	ACBD5		23	9	16	9	249	9	1.005	100	100		0.532164	2.27001e-17	2.65115e-17
Q9BR61	Acyl-CoA-binding domain-containing protein 6 OS=Homo sapiens OX=9606 GN=ACBD6 PE=1 SV=1	ACBD6		5	1	1	1	0	1
S4R3H4	Apoptotic chromatin condensation inducer in the nucleus OS=Homo sapiens OX=9606 GN=ACIN1 PE=1 SV=1	ACIN1		5	5	12	5	169	5	100	100	100		2.46138e-17	2.27001e-17	2.65115e-17		Acetyl [N-Term]
P21399	Cytoplasmic aconitate hydratase OS=Homo sapiens OX=9606 GN=ACO1 PE=1 SV=3	ACO1		17	11	38	11	687	11	100	100	0.01	0.01	2.46138e-17	2.27001e-17	2.65115e-17	2.34398e-17
A2A274	Aconitate hydratase, mitochondrial OS=Homo sapiens OX=9606 GN=ACO2 PE=1 SV=1	ACO2		47	35	202	35	4439	35	0.629	0.621	0.676	3.355	0.986671	0.982588	0.57269	0.909972
Q9NPJ3	Acyl-coenzyme A thioesterase 13 OS=Homo sapiens OX=9606 GN=ACOT13 PE=1 SV=1	ACOT13		38	4	13	4	234	4	0.545	0.508	0.721	100	0.99306	0.891859	0.632409	2.34398e-17
A0A087X0W7	Acyl-coenzyme A thioesterase 2, mitochondrial OS=Homo sapiens OX=9606 GN=ACOT2 PE=1 SV=1	ACOT2		40	14	55	14	867	14	0.508	0.724	1.157	2.795	0.95686	0.878639	0.97713	0.997586
O00154	Cytosolic acyl coenzyme A thioester hydrolase OS=Homo sapiens OX=9606 GN=ACOT7 PE=1 SV=3	ACOT7		10	3	6	3	97	3	0.712	100	1.286	100	0.85344	2.27001e-17	0.965656	2.34398e-17
O14734	Acyl-coenzyme A thioesterase 8 OS=Homo sapiens OX=9606 GN=ACOT8 PE=1 SV=1	ACOT8		26	7	9	7	104	7		100	100	100		2.27001e-17	2.65115e-17	2.34398e-17
Q9Y305	Acyl-coenzyme A thioesterase 9, mitochondrial OS=Homo sapiens OX=9606 GN=ACOT9 PE=1 SV=2	ACOT9		33	10	19	10	288	10	0.583	0.54	1.299	2.694	0.989745	0.933514	0.969507	0.96925
Q15067	Peroxisomal acyl-coenzyme A oxidase 1 OS=Homo sapiens OX=9606 GN=ACOX1 PE=1 SV=3	ACOX1		38	16	37	15	881	16	0.495	0.13	100	5.12	0.900409	0.0124318	2.65115e-17	0.384415	Acetyl [N-Term]
O15254	Peroxisomal acyl-coenzyme A oxidase 3 OS=Homo sapiens OX=9606 GN=ACOX3 PE=1 SV=2	ACOX3		4	2	3	2	57	2	0.01		100		2.46138e-17		2.65115e-17
P24666	Low molecular weight phosphotyrosine protein phosphatase OS=Homo sapiens OX=9606 GN=ACP1 PE=1 SV=3	ACP1		28	4	10	4	223	4		100	1.155	100		2.27001e-17	0.975986	2.34398e-17
Q9NPH0	Lysophosphatidic acid phosphatase type 6 OS=Homo sapiens OX=9606 GN=ACP6 PE=1 SV=3	ACP6		4	2	4	2	50	2		100	0.01			2.27001e-17	2.65115e-17
Q96CM8	Acyl-CoA synthetase family member 2, mitochondrial OS=Homo sapiens OX=9606 GN=ACSF2 PE=1 SV=2	ACSF2		14	6	13	6	244	6	0.01	100	0.564	100	2.46138e-17	2.27001e-17	0.410433	2.34398e-17
Q4G176	Acyl-CoA synthetase family member 3, mitochondrial OS=Homo sapiens OX=9606 GN=ACSF3 PE=1 SV=3	ACSF3		23	9	20	9	246	9	100	100	0.323	100	2.46138e-17	2.27001e-17	0.0726785	2.34398e-17
P33121	Long-chain-fatty-acid--CoA ligase 1 OS=Homo sapiens OX=9606 GN=ACSL1 PE=1 SV=1	ACSL1		23	13	18	13	186	13	100	100	1.315	100	2.46138e-17	2.27001e-17	0.965231	2.34398e-17	Acetyl [N-Term]
O95573	Long-chain-fatty-acid--CoA ligase 3 OS=Homo sapiens OX=9606 GN=ACSL3 PE=1 SV=3	ACSL3		52	31	104	27	2030	31	1.211	1.232	2.598	2.493	0.438895	0.339453	0.408456	0.936937	Acetyl [N-Term]
O60488	Long-chain-fatty-acid--CoA ligase 4 OS=Homo sapiens OX=9606 GN=ACSL4 PE=1 SV=2	ACSL4		42	24	61	20	774	24	0.459	0.434	1.249	3.314	0.881087	0.737259	0.988952	0.764581
Q9NUB1	Acetyl-coenzyme A synthetase 2-like, mitochondrial OS=Homo sapiens OX=9606 GN=ACSS1 PE=1 SV=2	ACSS1		4	3	4	3	27	3			100	100			2.65115e-17	2.34398e-17
Q9H6R3	Acyl-CoA synthetase short-chain family member 3, mitochondrial OS=Homo sapiens OX=9606 GN=ACSS3 PE=1 SV=1	ACSS3		5	2	2	2	21	2	100	100	0.586		2.46138e-17	2.27001e-17	0.44878
P60709	Actin, cytoplasmic 1 OS=Homo sapiens OX=9606 GN=ACTB PE=1 SV=1	ACTB		83	36	599	1	15153	36	1.074	1.044	1.904	3.74	0.548466	0.498607	0.699132	0.823673	Acetyl [N-Term]
Q562R1	Beta-actin-like protein 2 OS=Homo sapiens OX=9606 GN=ACTBL2 PE=1 SV=2	ACTBL2		21	11	167	2	2440	11	100		0.676		2.46138e-17		0.585076
P68032	Actin, alpha cardiac muscle 1 OS=Homo sapiens OX=9606 GN=ACTC1 PE=1 SV=1	ACTC1		56	27	328	8	5264	27	1.187	1.281	2.047	3.789	0.457689	0.304322	0.634996	0.755279
P63261	Actin, cytoplasmic 2 OS=Homo sapiens OX=9606 GN=ACTG1 PE=1 SV=1	ACTG1		83	36	614	1	15619	36	0.864	0.885	2.816	3.939	0.611842	0.677897	0.337015	0.611592	Acetyl [N-Term]
O96019	Actin-like protein 6A OS=Homo sapiens OX=9606 GN=ACTL6A PE=1 SV=1	ACTL6A		14	4	10	4	163	4	0.01	100	0.86		2.46138e-17	2.27001e-17	0.799788
P12814	Alpha-actinin-1 OS=Homo sapiens OX=9606 GN=ACTN1 PE=1 SV=2	ACTN1		59	47	158	27	3019	47	0.997		5.724	4.178	0.47047		0.029196	0.595023
O43707	Alpha-actinin-4 OS=Homo sapiens OX=9606 GN=ACTN4 PE=1 SV=2	ACTN4		76	67	312	47	6454	67	3.381	2.309	5.277	9.662	0.0110638	0.0325563	0.0412763	0.0753385
P61163	Alpha-centractin OS=Homo sapiens OX=9606 GN=ACTR1A PE=1 SV=1	ACTR1A		45	12	57	7	1317	12	0.68	0.919	1.023	2.434	0.888069	0.6356	0.911278	0.9199	Acetyl [N-Term]
P42025	Beta-centractin OS=Homo sapiens OX=9606 GN=ACTR1B PE=1 SV=1	ACTR1B		23	6	30	1	754	6
P61158	Actin-related protein 3 OS=Homo sapiens OX=9606 GN=ACTR3 PE=1 SV=3	ACTR3		60	20	92	20	1445	20	0.587	0.68	1.164	1.829	0.998276	0.926263	0.979612	0.638695	Acetyl [N-Term]
P36896	Activin receptor type-1B OS=Homo sapiens OX=9606 GN=ACVR1B PE=1 SV=1	ACVR1B		5	2	2	2	47	2	100		100		2.46138e-17		2.65115e-17
P27037	Activin receptor type-2A OS=Homo sapiens OX=9606 GN=ACVR2A PE=1 SV=1	ACVR2A		5	2	2	2	29	2	100				2.46138e-17
Q9NZK5	Adenosine deaminase 2 OS=Homo sapiens OX=9606 GN=ADA2 PE=1 SV=2	ADA2		4	1	1	1	0	1		100				2.27001e-17
O14672	Disintegrin and metalloproteinase domain-containing protein 10 OS=Homo sapiens OX=9606 GN=ADAM10 PE=1 SV=1	ADAM10		27	17	47	17	774	17	100	0.266	9.465		2.46138e-17	0.254145	0.0022973
Q13444	Disintegrin and metalloproteinase domain-containing protein 15 OS=Homo sapiens OX=9606 GN=ADAM15 PE=1 SV=4	ADAM15		5	4	10	4	380	4	100	100	100	100	2.46138e-17	2.27001e-17	2.65115e-17	2.34398e-17
P78536	Disintegrin and metalloproteinase domain-containing protein 17 OS=Homo sapiens OX=9606 GN=ADAM17 PE=1 SV=1	ADAM17		11	7	12	7	54	7	100	100	100	100	2.46138e-17	2.27001e-17	2.65115e-17	2.34398e-17
Q9P0K1	Disintegrin and metalloproteinase domain-containing protein 22 OS=Homo sapiens OX=9606 GN=ADAM22 PE=1 SV=1	ADAM22		2	1	1	1	0	1	100				2.46138e-17
E7EWD3	Disintegrin and metalloproteinase domain-containing protein 23 OS=Homo sapiens OX=9606 GN=ADAM23 PE=1 SV=2	ADAM23		1	1	2	1	30	1
Q6NVV9	Putative disintegrin and metalloproteinase domain-containing protein 5 OS=Homo sapiens OX=9606 GN=ADAM5 PE=5 SV=2	ADAM5		2	1	1	1	22	1
Q13443	Disintegrin and metalloproteinase domain-containing protein 9 OS=Homo sapiens OX=9606 GN=ADAM9 PE=1 SV=1	ADAM9		12	9	14	9	179	9	100				2.46138e-17
Q9UHI8	A disintegrin and metalloproteinase with thrombospondin motifs 1 OS=Homo sapiens OX=9606 GN=ADAMTS1 PE=1 SV=4	ADAMTS1		17	11	30	11	433	11		100	100	100		2.27001e-17	2.65115e-17	2.34398e-17
A0A0A0MQW6	A disintegrin and metalloproteinase with thrombospondin motifs 10 OS=Homo sapiens OX=9606 GN=ADAMTS10 PE=4 SV=1	ADAMTS10		1	1	1	1	0	1
O15072	A disintegrin and metalloproteinase with thrombospondin motifs 3 OS=Homo sapiens OX=9606 GN=ADAMTS3 PE=2 SV=4	ADAMTS3		3	2	3	2	22	2	100				2.46138e-17
O75173	A disintegrin and metalloproteinase with thrombospondin motifs 4 OS=Homo sapiens OX=9606 GN=ADAMTS4 PE=1 SV=3	ADAMTS4		1	1	1	1	15	1
P55265	Double-stranded RNA-specific adenosine deaminase OS=Homo sapiens OX=9606 GN=ADAR PE=1 SV=4	ADAR		7	7	13	7	137	7			100	100			2.65115e-17	2.34398e-17
A0A0A0MSC1	Adenylate cyclase OS=Homo sapiens OX=9606 GN=ADCY3 PE=1 SV=1	ADCY3		1	1	1	1	0	1			100				2.65115e-17
O60503	Adenylate cyclase type 9 OS=Homo sapiens OX=9606 GN=ADCY9 PE=1 SV=4	ADCY9		8	9	19	9	420	9	100	19.213	100	0.339	2.46138e-17	1.19134e-09	2.65115e-17	0.000957315
P35611	Alpha-adducin OS=Homo sapiens OX=9606 GN=ADD1 PE=1 SV=2	ADD1		30	17	35	16	738	17	100	100	1.955	9.187	2.46138e-17	2.27001e-17	0.678143	0.0552573
P35612	Beta-adducin OS=Homo sapiens OX=9606 GN=ADD2 PE=1 SV=3	ADD2		8	6	11	5	109	6	100			100	2.46138e-17			2.34398e-17
Q9UEY8	Gamma-adducin OS=Homo sapiens OX=9606 GN=ADD3 PE=1 SV=1	ADD3		22	11	19	11	336	11	100	100	100	100	2.46138e-17	2.27001e-17	2.65115e-17	2.34398e-17
H7C570	Adhesion G-protein-coupled receptor F1 (Fragment) OS=Homo sapiens OX=9606 GN=ADGRF1 PE=1 SV=1	ADGRF1		6	1	1	1	0	1	100	0.512	0.71	1.572	2.46138e-17	0.897837	0.616655	0.615818
O95490	Adhesion G protein-coupled receptor L2 OS=Homo sapiens OX=9606 GN=ADGRL2 PE=1 SV=2	ADGRL2		15	17	37	16	675	17	100		100		2.46138e-17		2.65115e-17
E7EUW2	Adhesion G protein-coupled receptor L3 OS=Homo sapiens OX=9606 GN=ADGRL3 PE=1 SV=1	ADGRL3		2	2	2	2	0	2				100				2.34398e-17
P00326	Alcohol dehydrogenase 1C OS=Homo sapiens OX=9606 GN=ADH1C PE=1 SV=2	ADH1C		2	1	1	1	0	1
A0A0D9SFB5	Alcohol dehydrogenase 4 OS=Homo sapiens OX=9606 GN=ADH4 PE=1 SV=1	ADH4		6	1	2	1	0	1
P11766	Alcohol dehydrogenase class-3 OS=Homo sapiens OX=9606 GN=ADH5 PE=1 SV=4	ADH5		11	4	9	4	49	4	1.538	100	0.398	0.697	0.129212	2.27001e-17	0.152603	0.0420341
P28332	Alcohol dehydrogenase 6 OS=Homo sapiens OX=9606 GN=ADH6 PE=1 SV=3	ADH6		3	1	1	1	0	1
Q9BV57	1,2-dihydroxy-3-keto-5-methylthiopentene dioxygenase OS=Homo sapiens OX=9606 GN=ADI1 PE=1 SV=1	ADI1		8	1	1	1	0	1		100				2.27001e-17
P55263	Adenosine kinase OS=Homo sapiens OX=9606 GN=ADK PE=1 SV=2	ADK		14	4	7	4	103	4	100	100	0.01	0.01	2.46138e-17	2.27001e-17	2.65115e-17	2.34398e-17
Q9BRR6	ADP-dependent glucokinase OS=Homo sapiens OX=9606 GN=ADPGK PE=1 SV=1	ADPGK		36	11	48	11	1304	11	2.156	1.485	2.303	8.489	0.018628	0.19518	0.523971	0.0851924
Q9NX46	ADP-ribose glycohydrolase ARH3 OS=Homo sapiens OX=9606 GN=ADPRHL2 PE=1 SV=1	ADPRHL2		13	4	4	4	32	4
Q16186	Proteasomal ubiquitin receptor ADRM1 OS=Homo sapiens OX=9606 GN=ADRM1 PE=1 SV=2	ADRM1		12	3	10	3	189	3	100	100	1.05	100	2.46138e-17	2.27001e-17	0.937089	2.34398e-17	Acetyl [N-Term]
A0A0A6YY92	Adenylosuccinate lyase OS=Homo sapiens OX=9606 GN=ADSL PE=1 SV=1	ADSL		15	5	10	5	226	5	100	1.137	0.527	0.61	2.46138e-17	0.413278	0.338362	0.0190589	Acetyl [N-Term]
P30520	Adenylosuccinate synthetase isozyme 2 OS=Homo sapiens OX=9606 GN=ADSS PE=1 SV=3	ADSS		3	1	1	1	0	1
J3KN01	Afadin OS=Homo sapiens OX=9606 GN=AFDN PE=1 SV=1	AFDN		30	43	119	2	2481	43	0.691	0.826	1.866	3.683	0.887424	0.749605	0.717452	0.81888
Q9Y4W6	AFG3-like protein 2 OS=Homo sapiens OX=9606 GN=AFG3L2 PE=1 SV=2	AFG3L2		36	34	125	33	1538	34	0.476	0.671	0.709	2.76	0.872497	0.934901	0.616417	0.981034
J3KMX3	Alpha-fetoprotein OS=Homo sapiens OX=9606 GN=AFP PE=1 SV=1	AFP		1	1	4	1	33	1	100	100		0.01	2.46138e-17	2.27001e-17		2.34398e-17
E7EUN2	Arf-GAP with GTPase, ANK repeat and PH domain-containing protein 1 OS=Homo sapiens OX=9606 GN=AGAP1 PE=1 SV=1	AGAP1		6	4	9	3	136	4	100	100	100	100	2.46138e-17	2.27001e-17	2.65115e-17	2.34398e-17
Q96P47	Arf-GAP with GTPase, ANK repeat and PH domain-containing protein 3 OS=Homo sapiens OX=9606 GN=AGAP3 PE=1 SV=2	AGAP3		6	3	4	2	62	3
P52594	Arf-GAP domain and FG repeat-containing protein 1 OS=Homo sapiens OX=9606 GN=AGFG1 PE=1 SV=2	AGFG1		22	8	20	8	743	8	1.054	1.235	2.218	3.269	0.472352	0.337221	0.56039	0.833626
Q53H12	Acylglycerol kinase, mitochondrial OS=Homo sapiens OX=9606 GN=AGK PE=1 SV=2	AGK		41	17	59	17	708	17	0.559	0.601	0.974	2.528	0.99306	0.998959	0.878999	0.94539
Q9UL18	Protein argonaute-1 OS=Homo sapiens OX=9606 GN=AGO1 PE=1 SV=3	AGO1		17	10	17	6	210	10	1.293	0.779	0.888	3.214	0.245069	0.807922	0.823023	0.695684	Acetyl [N-Term]
Q9UKV8	Protein argonaute-2 OS=Homo sapiens OX=9606 GN=AGO2 PE=1 SV=3	AGO2		12	9	17	5	282	9	0.893		100	100	0.658134		2.65115e-17	2.34398e-17
Q9H9G7	Protein argonaute-3 OS=Homo sapiens OX=9606 GN=AGO3 PE=1 SV=2	AGO3		12	7	10	3	181	7	10.933	100	0.141	100	2.37143e-07	2.27001e-17	0.00111636	2.34398e-17
Q99943	1-acyl-sn-glycerol-3-phosphate acyltransferase alpha OS=Homo sapiens OX=9606 GN=AGPAT1 PE=1 SV=2	AGPAT1		7	2	5	2	37	2	100	100	100	100	2.46138e-17	2.27001e-17	2.65115e-17	2.34398e-17
O15120	1-acyl-sn-glycerol-3-phosphate acyltransferase beta OS=Homo sapiens OX=9606 GN=AGPAT2 PE=1 SV=1	AGPAT2		3	1	1	1	33	1
Q9NRZ7	1-acyl-sn-glycerol-3-phosphate acyltransferase gamma OS=Homo sapiens OX=9606 GN=AGPAT3 PE=1 SV=1	AGPAT3		6	3	3	3	22	3	0.01	0.01	100	100	2.46138e-17	2.27001e-17	2.65115e-17	2.34398e-17
Q9NRZ5	1-acyl-sn-glycerol-3-phosphate acyltransferase delta OS=Homo sapiens OX=9606 GN=AGPAT4 PE=1 SV=1	AGPAT4		7	3	6	3	128	3			100	100			2.65115e-17	2.34398e-17
Q9NUQ2	1-acyl-sn-glycerol-3-phosphate acyltransferase epsilon OS=Homo sapiens OX=9606 GN=AGPAT5 PE=1 SV=3	AGPAT5		19	6	15	6	226	6	0.588	100	1.801	100	0.982841	2.27001e-17	0.740759	2.34398e-17
O00116	Alkyldihydroxyacetonephosphate synthase, peroxisomal OS=Homo sapiens OX=9606 GN=AGPS PE=1 SV=1	AGPS		64	36	159	36	3080	36	1.038	1.317	2.862	5.394	0.583608	0.282509	0.324258	0.43437
J3KNS1	Cytosolic carboxypeptidase 1 OS=Homo sapiens OX=9606 GN=AGTPBP1 PE=1 SV=1	AGTPBP1		1	1	1	1	0	1	100	100			2.46138e-17	2.27001e-17
Q6RW13	Type-1 angiotensin II receptor-associated protein OS=Homo sapiens OX=9606 GN=AGTRAP PE=1 SV=1	AGTRAP		25	2	17	2	752	2	9.41	100	1.402	100	1.45633e-07	2.27001e-17	0.932696	2.34398e-17
Q8WYP5	Protein ELYS OS=Homo sapiens OX=9606 GN=AHCTF1 PE=1 SV=3	AHCTF1		0	1	1	1	0	1
P23526	Adenosylhomocysteinase OS=Homo sapiens OX=9606 GN=AHCY PE=1 SV=4	AHCY		44	24	88	22	1420	24	1.427	1.253	0.217	0.602	0.299128	0.324039	0.0130233	0.00726672	Acetyl [N-Term]
O43865	S-adenosylhomocysteine hydrolase-like protein 1 OS=Homo sapiens OX=9606 GN=AHCYL1 PE=1 SV=2	AHCYL1		15	10	20	8	193	10	0.757	0.487	1.794		0.876118	0.859038	0.754344
Q8IVF2	Protein AHNAK2 OS=Homo sapiens OX=9606 GN=AHNAK2 PE=1 SV=2	AHNAK2		1	2	2	2	0	2		0.01				2.27001e-17
O95433	Activator of 90 kDa heat shock protein ATPase homolog 1 OS=Homo sapiens OX=9606 GN=AHSA1 PE=1 SV=1	AHSA1		33	11	21	11	68	11	0.403		1.264	8.662	0.73817		0.982028	0.0203988
P02765	Alpha-2-HS-glycoprotein OS=Homo sapiens OX=9606 GN=AHSG PE=1 SV=2	AHSG		7	4	17	4	426	4	100	100	0.01	0.01	2.46138e-17	2.27001e-17	2.65115e-17	2.34398e-17
H0YGF6	Single-stranded DNA cytosine deaminase (Fragment) OS=Homo sapiens OX=9606 GN=AICDA PE=1 SV=1	AICDA		4	1	1	1	0	1	0.01	0.01	100	100	2.46138e-17	2.27001e-17	2.65115e-17	2.34398e-17
Q96BJ3	Axin interactor, dorsalization-associated protein OS=Homo sapiens OX=9606 GN=AIDA PE=1 SV=1	AIDA		7	2	4	2	45	2			100	100			2.65115e-17	2.34398e-17
O95831	Apoptosis-inducing factor 1, mitochondrial OS=Homo sapiens OX=9606 GN=AIFM1 PE=1 SV=1	AIFM1		45	29	171	29	3266	29	0.455	0.507	0.947	2.333	0.83462	0.890275	0.85932	0.868742
Q12904	Aminoacyl tRNA synthase complex-interacting multifunctional protein 1 OS=Homo sapiens OX=9606 GN=AIMP1 PE=1 SV=2	AIMP1		39	11	56	11	573	11	0.418	0.622	1.274	3.044	0.728293	0.980069	0.978607	0.946282
Q13155	Aminoacyl tRNA synthase complex-interacting multifunctional protein 2 OS=Homo sapiens OX=9606 GN=AIMP2 PE=1 SV=2	AIMP2		23	5	19	5	367	5	0.523	0.538	1.223	4.007	0.963572	0.931734	0.997755	0.439526
O00170	AH receptor-interacting protein OS=Homo sapiens OX=9606 GN=AIP PE=1 SV=2	AIP		12	3	7	3	108	3	100	100		100	2.46138e-17	2.27001e-17		2.34398e-17
P54819	Adenylate kinase 2, mitochondrial OS=Homo sapiens OX=9606 GN=AK2 PE=1 SV=2	AK2		74	22	159	22	2440	22	0.465	0.545	0.599	2.09	0.854979	0.940654	0.456623	0.770824	Acetyl [N-Term]
Q9UIJ7	GTP:AMP phosphotransferase AK3, mitochondrial OS=Homo sapiens OX=9606 GN=AK3 PE=1 SV=4	AK3		51	11	37	11	546	11		0.629	0.724	5.131		0.974577	0.635699	0.37477
P27144	Adenylate kinase 4, mitochondrial OS=Homo sapiens OX=9606 GN=AK4 PE=1 SV=1	AK4		67	15	85	15	799	15	0.562	0.569	0.94	2.561	0.991287	0.969039	0.856537	0.955681
Q92667	A-kinase anchor protein 1, mitochondrial OS=Homo sapiens OX=9606 GN=AKAP1 PE=1 SV=1	AKAP1		25	16	29	16	298	16			1.07	1.393			0.937089	0.46585
Q02952	A-kinase anchor protein 12 OS=Homo sapiens OX=9606 GN=AKAP12 PE=1 SV=4	AKAP12		21	26	65	26	1065	26	1.083	0.693	1.627	5.347	0.541094	0.914364	0.834138	0.458854
Q12802	A-kinase anchor protein 13 OS=Homo sapiens OX=9606 GN=AKAP13 PE=1 SV=2	AKAP13		2	5	9	5	43	5	2.4	100	100	100	0.0192168	2.27001e-17	2.65115e-17	2.34398e-17
Q02040	A-kinase anchor protein 17A OS=Homo sapiens OX=9606 GN=AKAP17A PE=1 SV=2	AKAP17A		1	1	1	1	0	1	100		0.01	0.01	2.46138e-17		2.65115e-17	2.34398e-17
Q9Y2D5	A-kinase anchor protein 2 OS=Homo sapiens OX=9606 GN=AKAP2 PE=1 SV=3	AKAP2		21	12	19	12	167	12	100	1.746		6.194	2.46138e-17	0.10892		0.174596
P24588	A-kinase anchor protein 5 OS=Homo sapiens OX=9606 GN=AKAP5 PE=1 SV=3	AKAP5		4	1	3	1	47	1
Q9ULX6	A-kinase anchor protein 8-like OS=Homo sapiens OX=9606 GN=AKAP8L PE=1 SV=4	AKAP8L		1	1	1	1	0	1				100				2.34398e-17
A0A0A0MRF6	A-kinase anchor protein 9 OS=Homo sapiens OX=9606 GN=AKAP9 PE=1 SV=1	AKAP9		0	1	3	1	58	1	100				2.46138e-17
P14550	Aldo-keto reductase family 1 member A1 OS=Homo sapiens OX=9606 GN=AKR1A1 PE=1 SV=3	AKR1A1		33	9	21	8	205	9	1.117	2.38	0.626		0.361111	0.0281625	0.500087
A0A0A0MSS8	Aldo-keto reductase family 1 member C3 OS=Homo sapiens OX=9606 GN=AKR1C3 PE=1 SV=1	AKR1C3		3	1	1	1	23	1	100				2.46138e-17
O43488	Aflatoxin B1 aldehyde reductase member 2 OS=Homo sapiens OX=9606 GN=AKR7A2 PE=1 SV=3	AKR7A2		23	7	15	6	258	7	100	0.593	0.711	3.24	2.46138e-17	0.991299	0.626815	0.685061
O95154	Aflatoxin B1 aldehyde reductase member 3 OS=Homo sapiens OX=9606 GN=AKR7A3 PE=1 SV=2	AKR7A3		6	1	3	1	30	1	100		0.01		2.46138e-17		2.65115e-17
Q8NHP1	Aflatoxin B1 aldehyde reductase member 4 OS=Homo sapiens OX=9606 GN=AKR7L PE=2 SV=7	AKR7L		11	2	4	1	81	2	100		0.01		2.46138e-17		2.65115e-17
H0YA55	Serum albumin (Fragment) OS=Homo sapiens OX=9606 GN=ALB PE=1 SV=1	ALB		15	9	39	2	815	9
Q13740	CD166 antigen OS=Homo sapiens OX=9606 GN=ALCAM PE=1 SV=2	ALCAM		42	21	67	21	1022	21	0.738	0.743	1.739	20.797	0.745119	0.859622	0.782099	0.000605166
Q8IZ83	Aldehyde dehydrogenase family 16 member A1 OS=Homo sapiens OX=9606 GN=ALDH16A1 PE=1 SV=2	ALDH16A1		1	1	1	1	18	1
P54886	Delta-1-pyrroline-5-carboxylate synthase OS=Homo sapiens OX=9606 GN=ALDH18A1 PE=1 SV=2	ALDH18A1		50	34	200	34	4225	34	0.561	0.536	1.212	2.179	0.978574	0.930592	0.998616	0.811919
P00352	Retinal dehydrogenase 1 OS=Homo sapiens OX=9606 GN=ALDH1A1 PE=1 SV=2	ALDH1A1		5	4	10	1	75	4			100				2.65115e-17
O94788	Retinal dehydrogenase 2 OS=Homo sapiens OX=9606 GN=ALDH1A2 PE=1 SV=3	ALDH1A2		3	3	11	1	74	3	0.01	0.01	100	100	2.46138e-17	2.27001e-17	2.65115e-17	2.34398e-17
P30837	Aldehyde dehydrogenase X, mitochondrial OS=Homo sapiens OX=9606 GN=ALDH1B1 PE=1 SV=3	ALDH1B1		50	25	112	23	2058	25	0.469	0.512	0.892	2.401	0.861889	0.897837	0.818341	0.891555
Q3SY69	Mitochondrial 10-formyltetrahydrofolate dehydrogenase OS=Homo sapiens OX=9606 GN=ALDH1L2 PE=1 SV=2	ALDH1L2		13	12	18	12	201	12	100	100	0.3	3.513	2.46138e-17	2.27001e-17	0.0544188	0.65967
P05091	Aldehyde dehydrogenase, mitochondrial OS=Homo sapiens OX=9606 GN=ALDH2 PE=1 SV=2	ALDH2		49	28	110	25	2023	28	0.514	0.665	0.847	3.509	0.927482	0.941759	0.77695	0.868109
P51648	Fatty aldehyde dehydrogenase OS=Homo sapiens OX=9606 GN=ALDH3A2 PE=1 SV=1	ALDH3A2		31	15	40	15	638	15	0.996	0.359	3.422		0.435421	0.535266	0.196301
P30038	Delta-1-pyrroline-5-carboxylate dehydrogenase, mitochondrial OS=Homo sapiens OX=9606 GN=ALDH4A1 PE=1 SV=3	ALDH4A1		10	5	5	5	43	5		100		100		2.27001e-17		2.34398e-17
P51649	Succinate-semialdehyde dehydrogenase, mitochondrial OS=Homo sapiens OX=9606 GN=ALDH5A1 PE=1 SV=2	ALDH5A1		30	10	26	10	456	10	0.306	0.489	0.944	1.699	0.480061	0.861397	0.858654	0.687811
Q02252	Methylmalonate-semialdehyde dehydrogenase [acylating], mitochondrial OS=Homo sapiens OX=9606 GN=ALDH6A1 PE=1 SV=2	ALDH6A1		30	15	29	15	234	15	100	0.591	0.392	3.767	2.46138e-17	0.988527	0.144369	0.697296
A0A1B0GW77	Alpha-aminoadipic semialdehyde dehydrogenase OS=Homo sapiens OX=9606 GN=ALDH7A1 PE=1 SV=1	ALDH7A1		48	24	75	24	1201	24	0.598	0.737	0.633	2.478	0.998276	0.865313	0.509454	0.935449
Q9H2A2	2-aminomuconic semialdehyde dehydrogenase OS=Homo sapiens OX=9606 GN=ALDH8A1 PE=1 SV=1	ALDH8A1		5	1	3	1	63	1		100	0.01			2.27001e-17	2.65115e-17
P49189	4-trimethylaminobutyraldehyde dehydrogenase OS=Homo sapiens OX=9606 GN=ALDH9A1 PE=1 SV=3	ALDH9A1		36	17	66	17	1676	17	0.813	0.866	0.618	1.037	0.699455	0.699933	0.487773	0.144586	Acetyl [N-Term]
P04075	Fructose-bisphosphate aldolase A OS=Homo sapiens OX=9606 GN=ALDOA PE=1 SV=2	ALDOA		98	49	783	41	20439	49	0.34	0.268	0.657	1.089	0.557536	0.261981	0.544935	0.181721
P09972	Fructose-bisphosphate aldolase C OS=Homo sapiens OX=9606 GN=ALDOC PE=1 SV=2	ALDOC		45	16	160	8	7003	16	0.244	0.23	0.649	1.099	0.27146	0.158457	0.53268	0.186886
Q9BT22	Chitobiosyldiphosphodolichol beta-mannosyltransferase OS=Homo sapiens OX=9606 GN=ALG1 PE=1 SV=2	ALG1		24	12	28	12	368	12	100	1.467	2.836		2.46138e-17	0.202819	0.331802
Q5BKT4	Dol-P-Glc:Glc(2)Man(9)GlcNAc(2)-PP-Dol alpha-1,2-glucosyltransferase OS=Homo sapiens OX=9606 GN=ALG10 PE=2 SV=1	ALG10		4	1	2	1	20	1
Q2TAA5	GDP-Man:Man(3)GlcNAc(2)-PP-Dol alpha-1,2-mannosyltransferase OS=Homo sapiens OX=9606 GN=ALG11 PE=1 SV=2	ALG11		13	6	11	6	132	6	100	1.124	100	100	2.46138e-17	0.428534	2.65115e-17	2.34398e-17
Q9BV10	Dol-P-Man:Man(7)GlcNAc(2)-PP-Dol alpha-1,6-mannosyltransferase OS=Homo sapiens OX=9606 GN=ALG12 PE=1 SV=1	ALG12		2	1	1	1	28	1			100				2.65115e-17
A0A096LP10	Putative bifunctional UDP-N-acetylglucosamine transferase and deubiquitinase ALG13 (Fragment) OS=Homo sapiens OX=9606 GN=ALG13 PE=1 SV=1	ALG13		26	5	10	5	113	5	100	100	100	5.349	2.46138e-17	2.27001e-17	2.65115e-17	0.318666
Q9H553	Alpha-1,3/1,6-mannosyltransferase ALG2 OS=Homo sapiens OX=9606 GN=ALG2 PE=1 SV=1	ALG2		9	3	7	3	151	3	100	100	0.01	0.01	2.46138e-17	2.27001e-17	2.65115e-17	2.34398e-17
Q92685	Dol-P-Man:Man(5)GlcNAc(2)-PP-Dol alpha-1,3-mannosyltransferase OS=Homo sapiens OX=9606 GN=ALG3 PE=1 SV=1	ALG3		4	2	5	2	165	2	100		100	100	2.46138e-17		2.65115e-17	2.34398e-17
Q9Y673	Dolichyl-phosphate beta-glucosyltransferase OS=Homo sapiens OX=9606 GN=ALG5 PE=1 SV=1	ALG5		25	8	24	8	386	8	3.924		100	100	0.00515536		2.65115e-17	2.34398e-17
Q9BVK2	Probable dolichyl pyrophosphate Glc1Man9GlcNAc2 alpha-1,3-glucosyltransferase OS=Homo sapiens OX=9606 GN=ALG8 PE=1 SV=2	ALG8		2	1	1	1	0	1
Q6P6C2	RNA demethylase ALKBH5 OS=Homo sapiens OX=9606 GN=ALKBH5 PE=1 SV=2	ALKBH5		7	1	3	1	82	1
Q8TCU4	Alstrom syndrome protein 1 OS=Homo sapiens OX=9606 GN=ALMS1 PE=1 SV=4	ALMS1		0	1	3	1	15	1	100	100	0.01	0.01	2.46138e-17	2.27001e-17	2.65115e-17	2.34398e-17
Q86V81	THO complex subunit 4 OS=Homo sapiens OX=9606 GN=ALYREF PE=1 SV=3	ALYREF		28	7	56	7	1690	7	0.35	0.43	0.498	1.541	0.587262	0.727077	0.2934	0.418085	Acetyl [N-Term]
Q5JTC6	APC membrane recruitment protein 1 OS=Homo sapiens OX=9606 GN=AMER1 PE=1 SV=2	AMER1		6	5	11	5	485	5	100	100	100	100	2.46138e-17	2.27001e-17	2.65115e-17	2.34398e-17	Acetyl [N-Term]
Q9UKV5	E3 ubiquitin-protein ligase AMFR OS=Homo sapiens OX=9606 GN=AMFR PE=1 SV=2	AMFR		20	10	22	10	355	10	100	100	6.713	100	2.46138e-17	2.27001e-17	0.014007	2.34398e-17
Q8IY63	Angiomotin-like protein 1 OS=Homo sapiens OX=9606 GN=AMOTL1 PE=1 SV=1	AMOTL1		7	5	6	5	25	5	100		100	100	2.46138e-17		2.65115e-17	2.34398e-17
H0Y360	AMP deaminase 2 (Fragment) OS=Homo sapiens OX=9606 GN=AMPD2 PE=1 SV=1	AMPD2		1	1	1	1	0	1
Q9H1A4	Anaphase-promoting complex subunit 1 OS=Homo sapiens OX=9606 GN=ANAPC1 PE=1 SV=1	ANAPC1		3	3	3	3	17	3
Q9UM13	Anaphase-promoting complex subunit 10 OS=Homo sapiens OX=9606 GN=ANAPC10 PE=1 SV=1	ANAPC10		7	1	1	1	14	1	100				2.46138e-17				Acetyl [N-Term]
Q9UJX4	Anaphase-promoting complex subunit 5 OS=Homo sapiens OX=9606 GN=ANAPC5 PE=1 SV=2	ANAPC5		1	1	1	1	0	1
Q9UJX3	Anaphase-promoting complex subunit 7 OS=Homo sapiens OX=9606 GN=ANAPC7 PE=1 SV=4	ANAPC7		8	5	8	5	115	5	100	100	100	100	2.46138e-17	2.27001e-17	2.65115e-17	2.34398e-17
Q9UNK9	Protein angel homolog 1 OS=Homo sapiens OX=9606 GN=ANGEL1 PE=1 SV=1	ANGEL1		4	2	4	2	94	2	0.584	100		4.6	0.979527	2.27001e-17		0.301544
Q9HCJ1	Progressive ankylosis protein homolog OS=Homo sapiens OX=9606 GN=ANKH PE=1 SV=2	ANKH		2	1	1	1	22	1			100				2.65115e-17
Q86XL3	Ankyrin repeat and LEM domain-containing protein 2 OS=Homo sapiens OX=9606 GN=ANKLE2 PE=1 SV=4	ANKLE2		30	22	48	22	516	22	1.398	100	1.998	100	0.182243	2.27001e-17	0.656827	2.34398e-17
S4R3D2	Ankyrin repeat domain-containing protein 13A OS=Homo sapiens OX=9606 GN=ANKRD13A PE=1 SV=1	ANKRD13A		5	1	2	1	0	1	0.01	0.01			2.46138e-17	2.27001e-17
O75179	Ankyrin repeat domain-containing protein 17 OS=Homo sapiens OX=9606 GN=ANKRD17 PE=1 SV=3	ANKRD17		9	18	54	18	872	18	0.361	0.393	1.748	1.625	0.588719	0.629744	0.77695	0.630413
E7ESJ3	Ankyrin repeat domain-containing protein 26 OS=Homo sapiens OX=9606 GN=ANKRD26 PE=1 SV=1	ANKRD26		1	2	2	2	29	2
O15084	Serine/threonine-protein phosphatase 6 regulatory ankyrin repeat subunit A OS=Homo sapiens OX=9606 GN=ANKRD28 PE=1 SV=5	ANKRD28		3	2	2	2	0	2	100	100			2.46138e-17	2.27001e-17
Q86W74	Ankyrin repeat domain-containing protein 46 OS=Homo sapiens OX=9606 GN=ANKRD46 PE=1 SV=1	ANKRD46		12	2	2	2	35	2	100	100			2.46138e-17	2.27001e-17
Q9ULJ7	Ankyrin repeat domain-containing protein 50 OS=Homo sapiens OX=9606 GN=ANKRD50 PE=1 SV=4	ANKRD50		9	10	20	10	213	10	100	100	100	100	2.46138e-17	2.27001e-17	2.65115e-17	2.34398e-17
A0A3B3ISP1	Ankyrin repeat and SAM domain-containing protein 1A OS=Homo sapiens OX=9606 GN=ANKS1A PE=1 SV=1	ANKS1A		1	1	1	1	0	1
K7EPL7	Ankyrin repeat and SAM domain-containing protein 3 (Fragment) OS=Homo sapiens OX=9606 GN=ANKS3 PE=1 SV=1	ANKS3		3	1	1	1	0	1
Q9NQW6	Anillin OS=Homo sapiens OX=9606 GN=ANLN PE=1 SV=2	ANLN		7	6	11	6	142	6	100	100	100	100	2.46138e-17	2.27001e-17	2.65115e-17	2.34398e-17
Q9NW15	Anoctamin-10 OS=Homo sapiens OX=9606 GN=ANO10 PE=1 SV=2	ANO10		6	3	3	3	80	3	100	100	100		2.46138e-17	2.27001e-17	2.65115e-17
Q4KMQ2	Anoctamin-6 OS=Homo sapiens OX=9606 GN=ANO6 PE=1 SV=2	ANO6		10	7	16	7	114	7	100	100	100	100	2.46138e-17	2.27001e-17	2.65115e-17	2.34398e-17
H7C220	Anoctamin (Fragment) OS=Homo sapiens OX=9606 GN=ANO7 PE=3 SV=8	ANO7		4	1	1	1	0	1			0.01				2.65115e-17		Acetyl [N-Term]
P39687	Acidic leucine-rich nuclear phosphoprotein 32 family member A OS=Homo sapiens OX=9606 GN=ANP32A PE=1 SV=1	ANP32A		32	10	56	7	814	10	0.297	0.396	0.537	2.323	0.397236	0.640318	0.35591	0.953261
Q92688	Acidic leucine-rich nuclear phosphoprotein 32 family member B OS=Homo sapiens OX=9606 GN=ANP32B PE=1 SV=1	ANP32B		32	10	60	7	926	10	0.344	0.503	0.64	2.055	0.499758	0.880718	0.520158	0.817396
Q9BTT0	Acidic leucine-rich nuclear phosphoprotein 32 family member E OS=Homo sapiens OX=9606 GN=ANP32E PE=1 SV=1	ANP32E		25	7	37	7	955	7	0.452	0.505	1.011	2.516	0.853381	0.885091	0.904902	0.973771
Q9H6X2	Anthrax toxin receptor 1 OS=Homo sapiens OX=9606 GN=ANTXR1 PE=1 SV=2	ANTXR1		10	5	11	5	157	5	100	100	100	100	2.46138e-17	2.27001e-17	2.65115e-17	2.34398e-17
P58335	Anthrax toxin receptor 2 OS=Homo sapiens OX=9606 GN=ANTXR2 PE=1 SV=5	ANTXR2		2	1	3	1	80	1		100	100	100		2.27001e-17	2.65115e-17	2.34398e-17
P12429	Annexin A3 OS=Homo sapiens OX=9606 GN=ANXA3 PE=1 SV=3	ANXA3		64	24	95	24	2090	24	0.392	0.863	1.099	2.786	0.69774	0.702817	0.951356	0.990455	Acetyl [N-Term]
P09525	Annexin A4 OS=Homo sapiens OX=9606 GN=ANXA4 PE=1 SV=4	ANXA4		60	25	82	24	2647	25	1.324	1.103	4.337	9.443	0.36097	0.440606	0.0891951	0.0416282
P08758	Annexin A5 OS=Homo sapiens OX=9606 GN=ANXA5 PE=1 SV=2	ANXA5		91	41	364	40	10134	41	1.02	0.967	3.24	5.532	0.600439	0.579914	0.23086	0.427583
P20073	Annexin A7 OS=Homo sapiens OX=9606 GN=ANXA7 PE=1 SV=3	ANXA7		45	28	123	27	2966	28	1.104	0.946	3.763	6.573	0.522813	0.602758	0.146246	0.279656
Q06278	Aldehyde oxidase OS=Homo sapiens OX=9606 GN=AOX1 PE=1 SV=2	AOX1		1	1	1	1	47	1
O43299	AP-5 complex subunit zeta-1 OS=Homo sapiens OX=9606 GN=AP5Z1 PE=1 SV=2	AP5Z1		33	21	78	21	1485	21	0.88	0.929	2.257	5.835	0.745919	0.623276	0.543064	0.329102	Acetyl [N-Term]
Q92870	Amyloid-beta A4 precursor protein-binding family B member 2 OS=Homo sapiens OX=9606 GN=APBB2 PE=1 SV=3	APBB2		1	1	1	1	0	1
P25054	Adenomatous polyposis coli protein OS=Homo sapiens OX=9606 GN=APC PE=1 SV=2	APC		26	58	144	58	2280	58	2.726	100		100	0.00517222	2.27001e-17		2.34398e-17	Acetyl [N-Term]
C9JIF9	Acylamino-acid-releasing enzyme OS=Homo sapiens OX=9606 GN=APEH PE=1 SV=1	APEH		24	15	39	15	805	15	100	100	2.198	4.805	2.46138e-17	2.27001e-17	0.56847	0.459129
P27695	DNA-(apurinic or apyrimidinic site) lyase OS=Homo sapiens OX=9606 GN=APEX1 PE=1 SV=2	APEX1		56	12	41	12	544	12	0.276	0.282	0.59	1.331	0.28401	0.302434	0.442189	0.442234
Q96BI3	Gamma-secretase subunit APH-1A OS=Homo sapiens OX=9606 GN=APH1A PE=1 SV=1	APH1A		5	2	2	2	48	2
Q9BZZ5	Apoptosis inhibitor 5 OS=Homo sapiens OX=9606 GN=API5 PE=1 SV=3	API5		11	5	11	5	57	5	0.322	0.238	0.898	1.203	0.521345	0.179423	0.818976	0.342026
Q06481	Amyloid-like protein 2 OS=Homo sapiens OX=9606 GN=APLP2 PE=1 SV=2	APLP2		39	31	135	30	2256	31	1.711	3.954	5.488	9.394	0.177194	0.00157593	0.0350066	0.0841235
Q9HDC9	Adipocyte plasma membrane-associated protein OS=Homo sapiens OX=9606 GN=APMAP PE=1 SV=2	APMAP		40	14	54	14	564	14	1.354	1.521	1.909	5.675	0.189885	0.180257	0.697169	0.348987
P02647	Apolipoprotein A-I OS=Homo sapiens OX=9606 GN=APOA1 PE=1 SV=1	APOA1		6	1	1	1	57	1			0.01				2.65115e-17
P06727	Apolipoprotein A-IV OS=Homo sapiens OX=9606 GN=APOA4 PE=1 SV=3	APOA4		6	2	4	2	79	2	100	100	0.01	0.01	2.46138e-17	2.27001e-17	2.65115e-17	2.34398e-17
Q9NRW3	DNA dC->dU-editing enzyme APOBEC-3C OS=Homo sapiens OX=9606 GN=APOBEC3C PE=1 SV=2	APOBEC3C		22	3	5	3	231	3	0.429				0.828744
P02654	Apolipoprotein C-I OS=Homo sapiens OX=9606 GN=APOC1 PE=1 SV=1	APOC1		13	1	1	1	0	1	100	100			2.46138e-17	2.27001e-17
B0YIW2	Apolipoprotein C-III variant 1 OS=Homo sapiens OX=9606 GN=APOC3 PE=1 SV=1	APOC3		16	2	11	2	680	2	100	100	0.01	0.01	2.46138e-17	2.27001e-17	2.65115e-17	2.34398e-17
C9JF17	Apolipoprotein D (Fragment) OS=Homo sapiens OX=9606 GN=APOD PE=1 SV=1	APOD		5	1	1	1	0	1				0.01				2.34398e-17
P02749	Beta-2-glycoprotein 1 OS=Homo sapiens OX=9606 GN=APOH PE=1 SV=3	APOH		6	3	18	3	133	3	100	100	0.01	2.23	2.46138e-17	2.27001e-17	2.65115e-17	0.852555
J3KQL8	Apolipoprotein L2 OS=Homo sapiens OX=9606 GN=APOL2 PE=1 SV=2	APOL2		7	3	6	3	78	3	100	100	100		2.46138e-17	2.27001e-17	2.65115e-17
O95445	Apolipoprotein M OS=Homo sapiens OX=9606 GN=APOM PE=1 SV=2	APOM		7	2	5	2	66	2	100	100	0.01	0.01	2.46138e-17	2.27001e-17	2.65115e-17	2.34398e-17
Q9BUR5	MICOS complex subunit MIC26 OS=Homo sapiens OX=9606 GN=APOO PE=1 SV=1	APOO		23	3	12	3	292	3	100	0.189	0.898	2.404	2.46138e-17	0.0738697	0.823504	0.98207
A0A087WYF7	MICOS complex subunit OS=Homo sapiens OX=9606 GN=APOOL PE=1 SV=1	APOOL		29	6	24	6	503	6	0.754	0.562	1.012	2.253	0.8028	0.961717	0.905175	0.936423
Q9UKG1	DCC-interacting protein 13-alpha OS=Homo sapiens OX=9606 GN=APPL1 PE=1 SV=1	APPL1		5	2	2	2	29	2
P07741	Adenine phosphoribosyltransferase OS=Homo sapiens OX=9606 GN=APRT PE=1 SV=2	APRT		63	8	28	8	528	8	1.054		1.739	100	0.427657		0.782099	2.34398e-17	Acetyl [N-Term]
O60306	RNA helicase aquarius OS=Homo sapiens OX=9606 GN=AQR PE=1 SV=4	AQR		3	3	5	2	49	3	100				2.46138e-17
Q96P48	Arf-GAP with Rho-GAP domain, ANK repeat and PH domain-containing protein 1 OS=Homo sapiens OX=9606 GN=ARAP1 PE=1 SV=3	ARAP1		2	3	3	3	80	3	100	100	0.01	0.01	2.46138e-17	2.27001e-17	2.65115e-17	2.34398e-17	Acetyl [N-Term]
P48444	Coatomer subunit delta OS=Homo sapiens OX=9606 GN=ARCN1 PE=1 SV=1	ARCN1		65	37	220	37	3122	37	0.346	0.344	0.78	1.557	0.575205	0.489471	0.702768	0.46585
P61204	ADP-ribosylation factor 3 OS=Homo sapiens OX=9606 GN=ARF3 PE=1 SV=2	ARF3		51	8	23	5	385	8	0.979	0.736	1.24	1.324	0.487263	0.865898	0.992318	0.447332
P18085	ADP-ribosylation factor 4 OS=Homo sapiens OX=9606 GN=ARF4 PE=1 SV=3	ARF4		44	6	18	3	242	6	100	0.345	1.24	100	2.46138e-17	0.490909	0.992659	2.34398e-17
P84085	ADP-ribosylation factor 5 OS=Homo sapiens OX=9606 GN=ARF5 PE=1 SV=2	ARF5		44	5	15	2	209	5		100	1.367	100		2.27001e-17	0.936358	2.34398e-17
P62330	ADP-ribosylation factor 6 OS=Homo sapiens OX=9606 GN=ARF6 PE=1 SV=2	ARF6		49	6	13	6	256	6	100	100	2.657		2.46138e-17	2.27001e-17	0.387928
Q8N6T3	ADP-ribosylation factor GTPase-activating protein 1 OS=Homo sapiens OX=9606 GN=ARFGAP1 PE=1 SV=2	ARFGAP1		33	10	30	10	648	10	0.341	0.263	0.63	1.26	0.574074	0.246706	0.50588	0.379353
Q8N6H7	ADP-ribosylation factor GTPase-activating protein 2 OS=Homo sapiens OX=9606 GN=ARFGAP2 PE=1 SV=1	ARFGAP2		28	12	48	11	1456	12	0.294	0.279	0.72	1.389	0.342361	0.293573	0.631774	0.370779	Acetyl [N-Term]
Q9NP61	ADP-ribosylation factor GTPase-activating protein 3 OS=Homo sapiens OX=9606 GN=ARFGAP3 PE=1 SV=1	ARFGAP3		8	3	4	2	19	3	0.01				2.46138e-17				Acetyl [N-Term]
Q9Y6D5	Brefeldin A-inhibited guanine nucleotide-exchange protein 2 OS=Homo sapiens OX=9606 GN=ARFGEF2 PE=1 SV=3	ARFGEF2		1	1	1	1	0	1
Q5TH69	Brefeldin A-inhibited guanine nucleotide-exchange protein 3 OS=Homo sapiens OX=9606 GN=ARFGEF3 PE=1 SV=3	ARFGEF3		1	2	3	2	25	2	100				2.46138e-17
P53367	Arfaptin-1 OS=Homo sapiens OX=9606 GN=ARFIP1 PE=1 SV=2	ARFIP1		3	1	1	1	19	1			100				2.65115e-17
A0A087X1E4	Arfaptin-2 OS=Homo sapiens OX=9606 GN=ARFIP2 PE=1 SV=1	ARFIP2		5	1	2	1	17	1		1.41	0.623	100		0.237815	0.509293	2.34398e-17
P78540	Arginase-2, mitochondrial OS=Homo sapiens OX=9606 GN=ARG2 PE=1 SV=1	ARG2		15	4	10	4	435	4	100	100	100	4.384	2.46138e-17	2.27001e-17	2.65115e-17	0.514291
Q9NWB6	Arginine and glutamate-rich protein 1 OS=Homo sapiens OX=9606 GN=ARGLU1 PE=1 SV=1	ARGLU1		9	3	7	3	24	3	100	100	0.01	0.01	2.46138e-17	2.27001e-17	2.65115e-17	2.34398e-17
Q07960	Rho GTPase-activating protein 1 OS=Homo sapiens OX=9606 GN=ARHGAP1 PE=1 SV=1	ARHGAP1		7	2	5	2	90	2
Q68EM7	Rho GTPase-activating protein 17 OS=Homo sapiens OX=9606 GN=ARHGAP17 PE=1 SV=1	ARHGAP17		8	5	19	5	383	5	0.686	1.037	1.141	2.99	0.877654	0.505629	0.97011	0.854184
Q52LW3	Rho GTPase-activating protein 29 OS=Homo sapiens OX=9606 GN=ARHGAP29 PE=1 SV=2	ARHGAP29		1	1	1	1	0	1
Q13017	Rho GTPase-activating protein 5 OS=Homo sapiens OX=9606 GN=ARHGAP5 PE=1 SV=2	ARHGAP5		1	1	1	1	14	1		0.01		100		2.27001e-17		2.34398e-17
P85298	Rho GTPase-activating protein 8 OS=Homo sapiens OX=9606 GN=ARHGAP8 PE=1 SV=1	ARHGAP8		4	1	1	1	33	1									Acetyl [N-Term]
J3QQX2	Rho GDP-dissociation inhibitor 1 OS=Homo sapiens OX=9606 GN=ARHGDIA PE=1 SV=1	ARHGDIA		37	6	15	6	59	6	100	100	100	3.172	2.46138e-17	2.27001e-17	2.65115e-17	0.713114	Acetyl [N-Term]
M0QZR4	Rho guanine nucleotide exchange factor 1 OS=Homo sapiens OX=9606 GN=ARHGEF1 PE=1 SV=1	ARHGEF1		1	1	2	1	0	1			0.01	0.01			2.65115e-17	2.34398e-17
O94989	Rho guanine nucleotide exchange factor 15 OS=Homo sapiens OX=9606 GN=ARHGEF15 PE=1 SV=4	ARHGEF15		1	1	1	1	0	1
A0A3B3IPE9	Rho guanine nucleotide exchange factor 18 OS=Homo sapiens OX=9606 GN=ARHGEF18 PE=1 SV=1	ARHGEF18		3	3	6	2	0	3		0.01	100	100		2.27001e-17	2.65115e-17	2.34398e-17	Acetyl [N-Term]
V9GYM8	Rho guanine nucleotide exchange factor 2 OS=Homo sapiens OX=9606 GN=ARHGEF2 PE=1 SV=1	ARHGEF2		5	5	6	5	79	5	100	100			2.46138e-17	2.27001e-17
Q8N4T4	Rho guanine nucleotide exchange factor 39 OS=Homo sapiens OX=9606 GN=ARHGEF39 PE=1 SV=1	ARHGEF39		7	1	1	1	0	1
A0A2R8YG42	Rho guanine nucleotide exchange factor 7 OS=Homo sapiens OX=9606 GN=ARHGEF7 PE=1 SV=1	ARHGEF7		21	13	34	13	356	13	0.55	0.647	1.014	2.699	0.998276	0.959987	0.906829	0.91599
Q14865	AT-rich interactive domain-containing protein 5B OS=Homo sapiens OX=9606 GN=ARID5B PE=1 SV=3	ARID5B		1	1	2	1	0	1
F8VYN9	ADP-ribosylation factor-like protein 1 OS=Homo sapiens OX=9606 GN=ARL1 PE=1 SV=1	ARL1		18	4	5	4	32	4		0.794	100			0.797332	2.65115e-17
Q3SXY8	ADP-ribosylation factor-like protein 13B OS=Homo sapiens OX=9606 GN=ARL13B PE=1 SV=1	ARL13B		11	4	8	4	62	4	1.909	100	100		0.0516484	2.27001e-17	2.65115e-17
A0A087WUW9	ADP-ribosylation factor-like protein 15 OS=Homo sapiens OX=9606 GN=ARL15 PE=1 SV=1	ARL15		19	3	7	3	228	3	100	100	100	100	2.46138e-17	2.27001e-17	2.65115e-17	2.34398e-17
P36404	ADP-ribosylation factor-like protein 2 OS=Homo sapiens OX=9606 GN=ARL2 PE=1 SV=4	ARL2		26	5	12	5	91	5	0.63	0.76	0.732	2.12	0.961588	0.837765	0.64609	0.936581
P36405	ADP-ribosylation factor-like protein 3 OS=Homo sapiens OX=9606 GN=ARL3 PE=1 SV=2	ARL3		12	2	6	2	100	2	100	0.639	0.075	0.476	2.46138e-17	0.97057	1.88904e-05	0.00273555
Q66PJ3	ADP-ribosylation factor-like protein 6-interacting protein 4 OS=Homo sapiens OX=9606 GN=ARL6IP4 PE=1 SV=2	ARL6IP4		14	5	24	5	850	5	0.342	0.296	0.576	1.478	0.569257	0.344184	0.418266	0.447332
O75915	PRA1 family protein 3 OS=Homo sapiens OX=9606 GN=ARL6IP5 PE=1 SV=1	ARL6IP5		36	8	50	8	945	8	1.476	2.367	2.434	3.069	0.137018	0.028924	0.471737	0.910033	Acetyl [N-Term]
Q8N6S5	ADP-ribosylation factor-like protein 6-interacting protein 6 OS=Homo sapiens OX=9606 GN=ARL6IP6 PE=1 SV=1	ARL6IP6		5	1	2	1	50	1
Q9NVT9	Armadillo repeat-containing protein 1 OS=Homo sapiens OX=9606 GN=ARMC1 PE=1 SV=1	ARMC1		25	4	7	4	80	4	0.379			1.678	0.691697			0.678582
Q8N2F6	Armadillo repeat-containing protein 10 OS=Homo sapiens OX=9606 GN=ARMC10 PE=1 SV=1	ARMC10		10	3	9	3	158	3	100	100	0.712	100	2.46138e-17	2.27001e-17	0.611149	2.34398e-17
Q9H6L4	Armadillo repeat-containing protein 7 OS=Homo sapiens OX=9606 GN=ARMC7 PE=1 SV=1	ARMC7		4	1	1	1	0	1
Q9UH62	Armadillo repeat-containing X-linked protein 3 OS=Homo sapiens OX=9606 GN=ARMCX3 PE=1 SV=1	ARMCX3		32	11	28	11	1112	11	100	0.45	0.794		2.46138e-17	0.772801	0.719143
Q9H993	Protein-glutamate O-methyltransferase OS=Homo sapiens OX=9606 GN=ARMT1 PE=1 SV=1	ARMT1		2	1	1	1	14	1
Q92747	Actin-related protein 2/3 complex subunit 1A OS=Homo sapiens OX=9606 GN=ARPC1A PE=2 SV=2	ARPC1A		32	9	29	8	493	9	0.609	0.248	1.304	3.191	0.960277	0.205108	0.968547	0.864393	Acetyl [N-Term]
O15143	Actin-related protein 2/3 complex subunit 1B OS=Homo sapiens OX=9606 GN=ARPC1B PE=1 SV=3	ARPC1B		34	11	28	10	413	11	0.221	0.309	0.727	2.711	0.186418	0.38312	0.639793	0.964679	Acetyl [N-Term]
O15144	Actin-related protein 2/3 complex subunit 2 OS=Homo sapiens OX=9606 GN=ARPC2 PE=1 SV=1	ARPC2		29	11	31	11	148	11	0.669	0.332	1.335	2.947	0.897724	0.450783	0.955116	0.909455
O15145	Actin-related protein 2/3 complex subunit 3 OS=Homo sapiens OX=9606 GN=ARPC3 PE=1 SV=3	ARPC3		42	10	46	10	416	10	0.552	0.796	1.09	1.621	0.980919	0.787618	0.946021	0.50202
P59998	Actin-related protein 2/3 complex subunit 4 OS=Homo sapiens OX=9606 GN=ARPC4 PE=1 SV=3	ARPC4		17	4	13	4	111	4	100	1.14	1.36	2.063	2.46138e-17	0.411597	0.944877	0.895064
O15511	Actin-related protein 2/3 complex subunit 5 OS=Homo sapiens OX=9606 GN=ARPC5 PE=1 SV=3	ARPC5		26	3	9	2	67	3	0.377	0.639	0.877	1.838	0.696333	0.96685	0.803788	0.780522
Q9BPX5	Actin-related protein 2/3 complex subunit 5-like protein OS=Homo sapiens OX=9606 GN=ARPC5L PE=1 SV=1	ARPC5L		22	3	7	2	138	3	0.58	0.53	1.269	2.823	0.980919	0.923995	0.980285	0.956539
P32121	Beta-arrestin-2 OS=Homo sapiens OX=9606 GN=ARRB2 PE=1 SV=2	ARRB2		18	6	13	6	81	6	1.766	0.511	0.774	3.162	0.0739081	0.897837	0.696625	0.759325
A0A1B0GUI3	Homeobox protein ARX (Fragment) OS=Homo sapiens OX=9606 GN=ARX PE=4 SV=1	ARX		21	1	1	1	24	1
Q8N9N2	Activating signal cointegrator 1 complex subunit 1 OS=Homo sapiens OX=9606 GN=ASCC1 PE=1 SV=1	ASCC1		5	2	3	2	19	2	0.34	0.272	0.631	2.142	0.589363	0.272683	0.507405	0.909972	Acetyl [N-Term]
Q9H1I8	Activating signal cointegrator 1 complex subunit 2 OS=Homo sapiens OX=9606 GN=ASCC2 PE=1 SV=3	ASCC2		5	3	7	3	49	3	0.273	0.53	0.415	1.792	0.35561	0.923995	0.174339	0.73931
Q8N3C0	Activating signal cointegrator 1 complex subunit 3 OS=Homo sapiens OX=9606 GN=ASCC3 PE=1 SV=3	ASCC3		9	17	35	17	356	17	0.616	0.386	1.129	1.843	0.949684	0.609671	0.966291	0.758993
O43681	ATPase ASNA1 OS=Homo sapiens OX=9606 GN=ASNA1 PE=1 SV=2	ASNA1		36	10	38	10	276	10	0.504	0.844	0.927	1.923	0.911588	0.727116	0.845926	0.689052
P08243	Asparagine synthetase [glutamine-hydrolyzing] OS=Homo sapiens OX=9606 GN=ASNS PE=1 SV=4	ASNS		28	12	27	12	469	12	0.536	15.335	1.2	2.519	0.965504	1.43406e-08	0.99561	0.946282
Q12797	Aspartyl/asparaginyl beta-hydroxylase OS=Homo sapiens OX=9606 GN=ASPH PE=1 SV=3	ASPH		37	28	69	28	931	28	0.299	0.452		4.826	0.361126	0.77888		0.48859
Q8IZT6	Abnormal spindle-like microcephaly-associated protein OS=Homo sapiens OX=9606 GN=ASPM PE=1 SV=2	ASPM		0	1	1	1	0	1
Q8IXJ9	Putative Polycomb group protein ASXL1 OS=Homo sapiens OX=9606 GN=ASXL1 PE=1 SV=4	ASXL1		1	1	1	1	0	1	100				2.46138e-17
Q9C0F0	Putative Polycomb group protein ASXL3 OS=Homo sapiens OX=9606 GN=ASXL3 PE=2 SV=3	ASXL3		0	1	1	1	0	1
Q8NBU5	ATPase family AAA domain-containing protein 1 OS=Homo sapiens OX=9606 GN=ATAD1 PE=1 SV=1	ATAD1		29	8	26	8	206	8	0.68	1.146	0.862	2.109	0.875071	0.406398	0.79137	0.899181
Q9NVI7	ATPase family AAA domain-containing protein 3A OS=Homo sapiens OX=9606 GN=ATAD3A PE=1 SV=2	ATAD3A		49	42	194	17	3151	42	0.541	0.584	1.041	2.492	0.958139	0.982588	0.922314	0.919412	Acetyl [N-Term]
Q5T9A4	ATPase family AAA domain-containing protein 3B OS=Homo sapiens OX=9606 GN=ATAD3B PE=1 SV=1	ATAD3B		50	42	178	17	2482	42	0.565	0.6	0.927	2.814	0.997349	0.998127	0.845926	0.998601	Acetyl [N-Term]
P18850	Cyclic AMP-dependent transcription factor ATF-6 alpha OS=Homo sapiens OX=9606 GN=ATF6 PE=1 SV=3	ATF6		6	4	8	4	185	4
Q9BSB4	Autophagy-related protein 101 OS=Homo sapiens OX=9606 GN=ATG101 PE=1 SV=1	ATG101		8	1	1	1	21	1	100				2.46138e-17
Q2TAZ0	Autophagy-related protein 2 homolog A OS=Homo sapiens OX=9606 GN=ATG2A PE=1 SV=3	ATG2A		1	1	1	1	0	1
Q9NT62	Ubiquitin-like-conjugating enzyme ATG3 OS=Homo sapiens OX=9606 GN=ATG3 PE=1 SV=1	ATG3		11	3	4	3	81	3		100	100			2.27001e-17	2.65115e-17
Q9Y4P1	Cysteine protease ATG4B OS=Homo sapiens OX=9606 GN=ATG4B PE=1 SV=2	ATG4B		12	3	5	3	103	3									Acetyl [N-Term]
Q7Z3C6	Autophagy-related protein 9A OS=Homo sapiens OX=9606 GN=ATG9A PE=1 SV=3	ATG9A		15	10	18	10	368	10	100	100	5.897	100	2.46138e-17	2.27001e-17	0.0255816	2.34398e-17	Acetyl [N-Term]
P31939	Bifunctional purine biosynthesis protein PURH OS=Homo sapiens OX=9606 GN=ATIC PE=1 SV=3	ATIC		48	23	70	23	1097	23	1.018	1.152	0.889	1.681	0.418924	0.401603	0.814659	0.661645
Q8WXF7	Atlastin-1 OS=Homo sapiens OX=9606 GN=ATL1 PE=1 SV=1	ATL1		6	3	5	2	55	3
Q8NHH9	Atlastin-2 OS=Homo sapiens OX=9606 GN=ATL2 PE=1 SV=2	ATL2		41	23	80	21	1416	23	1.56	0.762	3.37	8.568	0.181001	0.83522	0.205596	0.0633217	Acetyl [N-Term; N-Term]
Q6DD88	Atlastin-3 OS=Homo sapiens OX=9606 GN=ATL3 PE=1 SV=1	ATL3		4	2	3	1	22	2	100				2.46138e-17
P54259	Atrophin-1 OS=Homo sapiens OX=9606 GN=ATN1 PE=1 SV=3	ATN1		1	1	1	1	21	1		100	0.01	0.01		2.27001e-17	2.65115e-17	2.34398e-17
Q9HD20	Manganese-transporting ATPase 13A1 OS=Homo sapiens OX=9606 GN=ATP13A1 PE=1 SV=2	ATP13A1		29	35	92	35	1481	35	1.537	0.856	2.02	4.595	0.244596	0.711872	0.647327	0.562467
A0A2R8YDN7	Cation-transporting ATPase OS=Homo sapiens OX=9606 GN=ATP13A3 PE=1 SV=1	ATP13A3		10	7	7	7	84	7			100				2.65115e-17
P05023	Sodium/potassium-transporting ATPase subunit alpha-1 OS=Homo sapiens OX=9606 GN=ATP1A1 PE=1 SV=1	ATP1A1		51	59	348	59	8295	59	3.554	2.839	4.536	8.616	0.00860636	0.0113215	0.0754523	0.117065
P05026	Sodium/potassium-transporting ATPase subunit beta-1 OS=Homo sapiens OX=9606 GN=ATP1B1 PE=1 SV=1	ATP1B1		31	8	21	8	305	8	100	100	5.468	100	2.46138e-17	2.27001e-17	0.0355639	2.34398e-17
P54709	Sodium/potassium-transporting ATPase subunit beta-3 OS=Homo sapiens OX=9606 GN=ATP1B3 PE=1 SV=1	ATP1B3		56	13	75	13	1092	13	4.375	2.873	4.195	12.207	0.0028485	0.0106201	0.100716	0.0275342
P16615	Sarcoplasmic/endoplasmic reticulum calcium ATPase 2 OS=Homo sapiens OX=9606 GN=ATP2A2 PE=1 SV=1	ATP2A2		43	49	303	49	7300	49	1.411	1.43	2.74	6.293	0.307831	0.220464	0.360509	0.313985	Acetyl [N-Term]
P20020	Plasma membrane calcium-transporting ATPase 1 OS=Homo sapiens OX=9606 GN=ATP2B1 PE=1 SV=4	ATP2B1		34	41	114	20	2375	41	1.037	100	5.415	100	0.377243	2.27001e-17	0.0370378	2.34398e-17
Q01814	Plasma membrane calcium-transporting ATPase 2 OS=Homo sapiens OX=9606 GN=ATP2B2 PE=1 SV=2	ATP2B2		12	15	49	1	1163	15		100				2.27001e-17
P23634	Plasma membrane calcium-transporting ATPase 4 OS=Homo sapiens OX=9606 GN=ATP2B4 PE=1 SV=2	ATP2B4		36	42	132	24	2225	42	5.834	2.305	3.089	4.653	0.000511213	0.032846	0.264234	0.601128
B4E2Q0	Calcium-transporting ATPase OS=Homo sapiens OX=9606 GN=ATP2C1 PE=1 SV=1	ATP2C1		16	11	25	11	659	11	0.574	0.37	3.484	100	0.991919	0.564714	0.18624	2.34398e-17
P25705	ATP synthase subunit alpha, mitochondrial OS=Homo sapiens OX=9606 GN=ATP5F1A PE=1 SV=1	ATP5F1A		63	44	359	44	8760	44	0.492	0.572	1.016	2.443	0.896425	0.970689	0.908115	0.90604
P06576	ATP synthase subunit beta, mitochondrial OS=Homo sapiens OX=9606 GN=ATP5F1B PE=1 SV=3	ATP5F1B		68	31	471	31	14328	31	0.525	0.584	0.878	2.283	0.941896	0.981884	0.804259	0.852008
P36542	ATP synthase subunit gamma, mitochondrial OS=Homo sapiens OX=9606 GN=ATP5F1C PE=1 SV=1	ATP5F1C		38	14	86	14	1791	14	0.483	0.594	1.066	2.707	0.882224	0.991425	0.93625	0.969543
P30049	ATP synthase subunit delta, mitochondrial OS=Homo sapiens OX=9606 GN=ATP5F1D PE=1 SV=2	ATP5F1D		14	2	12	2	297	2	0.488	0.52	1.758	2.565	0.890072	0.909444	0.77234	0.936951
P56381	ATP synthase subunit epsilon, mitochondrial OS=Homo sapiens OX=9606 GN=ATP5F1E PE=1 SV=2	ATP5F1E		47	4	21	4	116	4	0.317	0.554	1.418	3.572	0.456405	0.951407	0.924243	0.821949
Q9UII2	ATPase inhibitor, mitochondrial OS=Homo sapiens OX=9606 GN=ATP5IF1 PE=1 SV=1	ATP5IF1		49	7	35	7	282	7	0.427	0.49	0.815	2.396	0.779167	0.863197	0.736347	0.890006
Q96IX5	ATP synthase membrane subunit DAPIT, mitochondrial OS=Homo sapiens OX=9606 GN=ATP5MD PE=1 SV=1	ATP5MD		45	3	10	3	359	3	0.08	0.55	2.58	100	0.000312818	0.946352	0.415535	2.34398e-17
P56385	ATP synthase subunit e, mitochondrial OS=Homo sapiens OX=9606 GN=ATP5ME PE=1 SV=2	ATP5ME		67	6	36	6	644	6	0.511	0.548	1.046	3.271	0.922483	0.943797	0.925791	0.926996
P56134	ATP synthase subunit f, mitochondrial OS=Homo sapiens OX=9606 GN=ATP5MF PE=1 SV=3	ATP5MF		43	5	29	3	457	5	0.41	0.831	0.723	2.232	0.78288	0.742291	0.634996	0.90862	Acetyl [N-Term]
G3V325	ATP5MF-PTCD1 readthrough OS=Homo sapiens OX=9606 GN=ATP5MF-PTCD1 PE=4 SV=1	ATP5MF-PTCD1		15	10	52	8	800	10	0.53	0.615	0.997	2.654	0.98119	0.988162	0.89552	0.973724	Acetyl [N-Term]
O75964	ATP synthase subunit g, mitochondrial OS=Homo sapiens OX=9606 GN=ATP5MG PE=1 SV=3	ATP5MG		48	5	23	5	278	5	0.888	0.556	0.824	2.368	0.54705	0.95298	0.754304	0.946214
G3V556	ATP synthase membrane subunit 6.8PL OS=Homo sapiens OX=9606 GN=ATP5MPL PE=1 SV=1	ATP5MPL		7	1	6	1	72	1	0.659	0.528	1.16	2.526	0.913193	0.920433	0.978212	0.997586
P24539	ATP synthase F(0) complex subunit B1, mitochondrial OS=Homo sapiens OX=9606 GN=ATP5PB PE=1 SV=2	ATP5PB		44	14	64	14	955	14	0.355	0.531	1.107	2.049	0.55098	0.923995	0.95462	0.748776
O75947	ATP synthase subunit d, mitochondrial OS=Homo sapiens OX=9606 GN=ATP5PD PE=1 SV=3	ATP5PD		84	17	155	17	2686	17	0.46	0.558	0.89	2.398	0.844999	0.956526	0.81549	0.890417
P18859	ATP synthase-coupling factor 6, mitochondrial OS=Homo sapiens OX=9606 GN=ATP5PF PE=1 SV=1	ATP5PF		64	11	36	11	823	11	0.043	0.478	0.857	2.719	9.05088e-06	0.839942	0.787855	0.987519
P48047	ATP synthase subunit O, mitochondrial OS=Homo sapiens OX=9606 GN=ATP5PO PE=1 SV=1	ATP5PO		77	17	86	13	1631	17	0.554	0.557	0.895	2.525	0.973102	0.955401	0.821271	0.926878
O75787	Renin receptor OS=Homo sapiens OX=9606 GN=ATP6AP2 PE=1 SV=2	ATP6AP2		28	9	24	9	472	9	0.898	100	4.544	100	0.618997	2.27001e-17	0.0749533	2.34398e-17
Q04656	Copper-transporting ATPase 1 OS=Homo sapiens OX=9606 GN=ATP7A PE=1 SV=4	ATP7A		1	1	1	1	41	1
P35670	Copper-transporting ATPase 2 OS=Homo sapiens OX=9606 GN=ATP7B PE=1 SV=4	ATP7B		3	3	8	3	61	3	100	100			2.46138e-17	2.27001e-17
O75110	Probable phospholipid-transporting ATPase IIA OS=Homo sapiens OX=9606 GN=ATP9A PE=1 SV=3	ATP9A		1	1	2	1	25	1			100				2.65115e-17
I3L448	ATP synthase mitochondrial F1 complex assembly factor 1 OS=Homo sapiens OX=9606 GN=ATPAF1 PE=1 SV=1	ATPAF1		34	15	40	15	684	15	0.257	0.301	1.822		0.310796	0.358077	0.740759
Q8N5M1	ATP synthase mitochondrial F1 complex assembly factor 2 OS=Homo sapiens OX=9606 GN=ATPAF2 PE=1 SV=1	ATPAF2		4	1	1	1	19	1
O75882	Attractin OS=Homo sapiens OX=9606 GN=ATRN PE=1 SV=2	ATRN		7	7	8	7	198	7	100	100			2.46138e-17	2.27001e-17
Q9UBB4	Ataxin-10 OS=Homo sapiens OX=9606 GN=ATXN10 PE=1 SV=1	ATXN10		12	5	17	5	225	5	0.397	0.964	1.578	2.715	0.754183	0.58252	0.855205	0.891555
Q99700	Ataxin-2 OS=Homo sapiens OX=9606 GN=ATXN2 PE=1 SV=2	ATXN2		10	9	32	9	393	9	0.436	0.377	0.766	1.431	0.825639	0.585632	0.687746	0.497122
Q8WWM7	Ataxin-2-like protein OS=Homo sapiens OX=9606 GN=ATXN2L PE=1 SV=2	ATXN2L		27	23	76	23	711	23	0.442	0.444	0.659	1.065	0.78404	0.760477	0.547935	0.136588	Acetyl [N-Term]
Q9Y679	Ancient ubiquitous protein 1 OS=Homo sapiens OX=9606 GN=AUP1 PE=1 SV=2	AUP1		44	15	37	15	492	15	1.485	1.27	4.596	6.747	0.0833703	0.311846	0.0718573	0.249487	Acetyl [N-Term]
Q9NWT8	Aurora kinase A-interacting protein OS=Homo sapiens OX=9606 GN=AURKAIP1 PE=1 SV=1	AURKAIP1		7	1	8	1	173	1	0.466	0.587	0.775	2.031	0.89723	0.985843	0.710579	0.874257
Q96GD4	Aurora kinase B OS=Homo sapiens OX=9606 GN=AURKB PE=1 SV=3	AURKB		21	5	13	5	368	5	0.548	100	100	100	0.98315	2.27001e-17	2.65115e-17	2.34398e-17
Q9NQS1	Cell death regulator Aven OS=Homo sapiens OX=9606 GN=AVEN PE=1 SV=1	AVEN		6	1	2	1	0	1	100				2.46138e-17
O15169	Axin-1 OS=Homo sapiens OX=9606 GN=AXIN1 PE=1 SV=2	AXIN1		16	11	26	11	443	11	100	100		100	2.46138e-17	2.27001e-17		2.34398e-17
P25311	Zinc-alpha-2-glycoprotein OS=Homo sapiens OX=9606 GN=AZGP1 PE=1 SV=2	AZGP1		7	1	1	1	0	1
sp	Beta-2-microglobulin OS=Homo sapiens OX=9606 GN=B2M PE=1 SV=1	B2M		38	4	11	4	60	4	0.193	0.123	100	100	0.126082	0.00901295	2.65115e-17	2.34398e-17
O43825	Beta-1,3-galactosyltransferase 2 OS=Homo sapiens OX=9606 GN=B3GALT2 PE=1 SV=1	B3GALT2		5	1	1	1	0	1
Q96L58	Beta-1,3-galactosyltransferase 6 OS=Homo sapiens OX=9606 GN=B3GALT6 PE=1 SV=2	B3GALT6		11	3	5	3	95	3			100	100			2.65115e-17	2.34398e-17
O94766	Galactosylgalactosylxylosylprotein 3-beta-glucuronosyltransferase 3 OS=Homo sapiens OX=9606 GN=B3GAT3 PE=1 SV=2	B3GAT3		32	9	30	9	359	9	0.298	0.563	0.833	2.574	0.410647	0.962286	0.760588	0.990455
Q6Y288	Beta-1,3-glucosyltransferase OS=Homo sapiens OX=9606 GN=B3GLCT PE=1 SV=2	B3GLCT		19	6	11	6	139	6	2.281	100	1.66		0.031039	2.27001e-17	0.808113
Q9NY97	N-acetyllactosaminide beta-1,3-N-acetylglucosaminyltransferase 2 OS=Homo sapiens OX=9606 GN=B3GNT2 PE=1 SV=2	B3GNT2		4	1	1	1	0	1
Q6L9W6	Beta-1,4-N-acetylgalactosaminyltransferase 3 OS=Homo sapiens OX=9606 GN=B4GALNT3 PE=1 SV=2	B4GALNT3		1	1	1	1	0	1
O60909	Beta-1,4-galactosyltransferase 2 OS=Homo sapiens OX=9606 GN=B4GALT2 PE=1 SV=1	B4GALT2		3	1	1	1	34	1
O60512	Beta-1,4-galactosyltransferase 3 OS=Homo sapiens OX=9606 GN=B4GALT3 PE=1 SV=2	B4GALT3		13	3	5	3	83	3	0.01	0.01	100	100	2.46138e-17	2.27001e-17	2.65115e-17	2.34398e-17
O60513	Beta-1,4-galactosyltransferase 4 OS=Homo sapiens OX=9606 GN=B4GALT4 PE=1 SV=1	B4GALT4		5	1	3	1	56	1	0.01				2.46138e-17
O43505	Beta-1,4-glucuronyltransferase 1 OS=Homo sapiens OX=9606 GN=B4GAT1 PE=1 SV=1	B4GAT1		25	9	29	9	936	9	0.631	0.467	1.982	100	0.912307	0.812214	0.665331	2.34398e-17
Q9NXR7	BRISC and BRCA1-A complex member 2 OS=Homo sapiens OX=9606 GN=BABAM2 PE=1 SV=2	BABAM2		7	2	4	2	86	2			100	100			2.65115e-17	2.34398e-17
O95816	BAG family molecular chaperone regulator 2 OS=Homo sapiens OX=9606 GN=BAG2 PE=1 SV=1	BAG2		56	10	53	10	1046	10	0.568	0.906	1.034	1.949	0.981069	0.653175	0.917635	0.713114
O95817	BAG family molecular chaperone regulator 3 OS=Homo sapiens OX=9606 GN=BAG3 PE=1 SV=3	BAG3		11	5	10	5	59	5	100	100		0.01	2.46138e-17	2.27001e-17		2.34398e-17
Q9UL15	BAG family molecular chaperone regulator 5 OS=Homo sapiens OX=9606 GN=BAG5 PE=1 SV=1	BAG5		32	11	30	11	408	11	0.194	0.334	1.431	1.412	0.116182	0.458755	0.916048	0.522163	Acetyl [N-Term]
A0A0G2JK23	Large proline-rich protein BAG6 OS=Homo sapiens OX=9606 GN=BAG6 PE=1 SV=1	BAG6		5	6	13	6	247	6	0.676		1.208	4.183	0.886916		0.999781	0.405892
I3L4C2	Brain-specific angiogenesis inhibitor 1-associated protein 2 OS=Homo sapiens OX=9606 GN=BAIAP2 PE=1 SV=1	BAIAP2		17	6	6	6	38	6	100	100			2.46138e-17	2.27001e-17
Q9UHR4	Brain-specific angiogenesis inhibitor 1-associated protein 2-like protein 1 OS=Homo sapiens OX=9606 GN=BAIAP2L1 PE=1 SV=2	BAIAP2L1		27	11	26	11	564	11	0.707	0.583	2.166	100	0.835584	0.980069	0.567363	2.34398e-17
Q16611	Bcl-2 homologous antagonist/killer OS=Homo sapiens OX=9606 GN=BAK1 PE=1 SV=1	BAK1		21	2	3	2	64	2
O75531	Barrier-to-autointegration factor OS=Homo sapiens OX=9606 GN=BANF1 PE=1 SV=1	BANF1		96	17	202	17	2737	17	0.32	0.518	0.567	1.164	0.499839	0.906445	0.403391	0.223809	Acetyl [N-Term]
P80723	Brain acid soluble protein 1 OS=Homo sapiens OX=9606 GN=BASP1 PE=1 SV=2	BASP1		75	11	46	11	662	11	0.73	0.887	0.45	3.306	0.804559	0.67604	0.220797	0.675362
Q9NRL2	Bromodomain adjacent to zinc finger domain protein 1A OS=Homo sapiens OX=9606 GN=BAZ1A PE=1 SV=2	BAZ1A		2	3	3	3	56	3				100				2.34398e-17
Q9UIG0	Tyrosine-protein kinase BAZ1B OS=Homo sapiens OX=9606 GN=BAZ1B PE=1 SV=2	BAZ1B		2	3	4	3	58	3	100	100			2.46138e-17	2.27001e-17
P50895	Basal cell adhesion molecule OS=Homo sapiens OX=9606 GN=BCAM PE=1 SV=2	BCAM		21	9	14	9	318	9	100	100		100	2.46138e-17	2.27001e-17		2.34398e-17
H7C5E2	B-cell receptor-associated protein 29 (Fragment) OS=Homo sapiens OX=9606 GN=BCAP29 PE=1 SV=1	BCAP29		23	8	25	8	177	8	3.231	1.743	3.206	4.833	0.00314007	0.109358	0.237732	0.351698
P51572	B-cell receptor-associated protein 31 OS=Homo sapiens OX=9606 GN=BCAP31 PE=1 SV=3	BCAP31		53	24	188	24	3269	24	1.194	1.227	3.094	6.334	0.452435	0.343369	0.263026	0.309407
O75934	Pre-mRNA-splicing factor SPF27 OS=Homo sapiens OX=9606 GN=BCAS2 PE=1 SV=1	BCAS2		10	2	5	2	90	2	0.101	100	1.382		0.00465106	2.27001e-17	0.931848
Q9H6U6	Breast carcinoma-amplified sequence 3 OS=Homo sapiens OX=9606 GN=BCAS3 PE=1 SV=3	BCAS3		5	3	5	3	105	3		100				2.27001e-17
P54687	Branched-chain-amino-acid aminotransferase, cytosolic OS=Homo sapiens OX=9606 GN=BCAT1 PE=1 SV=3	BCAT1		12	3	3	3	46	3	100	100			2.46138e-17	2.27001e-17
O15382	Branched-chain-amino-acid aminotransferase, mitochondrial OS=Homo sapiens OX=9606 GN=BCAT2 PE=1 SV=2	BCAT2		28	8	21	8	322	8	0.697	0.508	1.303	1.981	0.89906	0.892009	0.968805	0.829872
Q9P287	BRCA2 and CDKN1A-interacting protein OS=Homo sapiens OX=9606 GN=BCCIP PE=1 SV=1	BCCIP		10	2	3	2	35	2	100	100			2.46138e-17	2.27001e-17
P06276	Cholinesterase OS=Homo sapiens OX=9606 GN=BCHE PE=1 SV=1	BCHE		3	2	2	2	64	2	100				2.46138e-17
P21953	2-oxoisovalerate dehydrogenase subunit beta, mitochondrial OS=Homo sapiens OX=9606 GN=BCKDHB PE=1 SV=2	BCKDHB		20	5	25	5	388	5	0.537	0.481	0.35	2.647	0.978202	0.845181	0.0894542	0.966455
O14874	[3-methyl-2-oxobutanoate dehydrogenase [lipoamide]] kinase, mitochondrial OS=Homo sapiens OX=9606 GN=BCKDK PE=1 SV=2	BCKDK		21	5	14	4	167	5	100	0.248		100	2.46138e-17	0.205239		2.34398e-17
Q07817	Bcl-2-like protein 1 OS=Homo sapiens OX=9606 GN=BCL2L1 PE=1 SV=1	BCL2L1		4	1	1	1	46	1		100				2.27001e-17
Q9BXK5	Bcl-2-like protein 13 OS=Homo sapiens OX=9606 GN=BCL2L13 PE=1 SV=1	BCL2L13		10	4	7	4	96	4	0.751	100	1.153	100	0.773533	2.27001e-17	0.98238	2.34398e-17
Q9NYF8	Bcl-2-associated transcription factor 1 OS=Homo sapiens OX=9606 GN=BCLAF1 PE=1 SV=2	BCLAF1		7	5	14	5	246	5	0.283	0.881	2.075	1.719	0.375885	0.682224	0.621183	0.755529
P11274	Breakpoint cluster region protein OS=Homo sapiens OX=9606 GN=BCR PE=1 SV=2	BCR		4	4	6	4	27	4			100	100			2.65115e-17	2.34398e-17	Acetyl [N-Term]
Q9Y276	Mitochondrial chaperone BCS1 OS=Homo sapiens OX=9606 GN=BCS1L PE=1 SV=1	BCS1L		25	8	21	8	259	8	100	100	1.083	2.018	2.46138e-17	2.27001e-17	0.943694	0.951637
Q9BUT1	3-hydroxybutyrate dehydrogenase type 2 OS=Homo sapiens OX=9606 GN=BDH2 PE=1 SV=2	BDH2		5	1	1	1	23	1			0.01	0.01			2.65115e-17	2.34398e-17
Q14457	Beclin-1 OS=Homo sapiens OX=9606 GN=BECN1 PE=1 SV=2	BECN1		17	6	9	6	108	6	100	100	0.01	2.671	2.46138e-17	2.27001e-17	2.65115e-17	0.878711
H7C1N3	BET1 homolog (Fragment) OS=Homo sapiens OX=9606 GN=BET1 PE=1 SV=1	BET1		8	1	4	1	59	1	0.287	0.695	100	100	0.390054	0.916924	2.65115e-17	2.34398e-17
Q12934	Filensin OS=Homo sapiens OX=9606 GN=BFSP1 PE=1 SV=3	BFSP1		2	1	1	1	0	1			100	100			2.65115e-17	2.34398e-17
Q93088	Betaine--homocysteine S-methyltransferase 1 OS=Homo sapiens OX=9606 GN=BHMT PE=1 SV=2	BHMT		2	1	2	1	0	1
Q96G01	Protein bicaudal D homolog 1 OS=Homo sapiens OX=9606 GN=BICD1 PE=1 SV=3	BICD1		3	2	2	1	0	2									Acetyl [N-Term]
Q8TD16	Protein bicaudal D homolog 2 OS=Homo sapiens OX=9606 GN=BICD2 PE=1 SV=1	BICD2		12	10	17	9	240	10	0.812	100	100		0.712047	2.27001e-17	2.65115e-17
sp	BH3-interacting domain death agonist OS=Homo sapiens OX=9606 GN=BID PE=1 SV=1	BID		6	1	2	1	73	1		100	100	100		2.27001e-17	2.65115e-17	2.34398e-17
Q9NR09	Baculoviral IAP repeat-containing protein 6 OS=Homo sapiens OX=9606 GN=BIRC6 PE=1 SV=2	BIRC6		0	1	3	1	45	1
Q13867	Bleomycin hydrolase OS=Homo sapiens OX=9606 GN=BLMH PE=1 SV=1	BLMH		42	17	46	17	806	17	1.27		3.975		0.393641		0.121436
Q9NUP1	Biogenesis of lysosome-related organelles complex 1 subunit 4 OS=Homo sapiens OX=9606 GN=BLOC1S4 PE=1 SV=1	BLOC1S4		29	5	6	5	65	5	100		100		2.46138e-17		2.65115e-17
Q8TDH9	Biogenesis of lysosome-related organelles complex 1 subunit 5 OS=Homo sapiens OX=9606 GN=BLOC1S5 PE=1 SV=1	BLOC1S5		43	6	7	6	67	6	100	100	100	100	2.46138e-17	2.27001e-17	2.65115e-17	2.34398e-17	Acetyl [N-Term]
A0A2R8YEP4	Flavin reductase (NADPH) OS=Homo sapiens OX=9606 GN=BLVRB PE=1 SV=1	BLVRB		4	1	2	1	24	1	100				2.46138e-17
Q9NSY1	BMP-2-inducible protein kinase OS=Homo sapiens OX=9606 GN=BMP2K PE=1 SV=2	BMP2K		24	17	38	15	713	17	100	100		100	2.46138e-17	2.27001e-17		2.34398e-17
P18075	Bone morphogenetic protein 7 OS=Homo sapiens OX=9606 GN=BMP7 PE=1 SV=1	BMP7		3	1	1	1	0	1
Q13873	Bone morphogenetic protein receptor type-2 OS=Homo sapiens OX=9606 GN=BMPR2 PE=1 SV=2	BMPR2		3	2	2	2	15	2			100				2.65115e-17
Q14692	Ribosome biogenesis protein BMS1 homolog OS=Homo sapiens OX=9606 GN=BMS1 PE=1 SV=1	BMS1		2	2	2	2	42	2		100				2.27001e-17
Q12981	Vesicle transport protein SEC20 OS=Homo sapiens OX=9606 GN=BNIP1 PE=1 SV=3	BNIP1		54	10	23	10	303	10	1.243	100	3.042	0.65	0.220349	2.27001e-17	0.275899	0.0266171	Acetyl [N-Term]
J3KN59	BCL2/adenovirus E1B 19 kDa protein-interacting protein 2 OS=Homo sapiens OX=9606 GN=BNIP2 PE=1 SV=1	BNIP2		3	1	1	1	0	1	100	100	0.01	0.01	2.46138e-17	2.27001e-17	2.65115e-17	2.34398e-17
O60238	BCL2/adenovirus E1B 19 kDa protein-interacting protein 3-like OS=Homo sapiens OX=9606 GN=BNIP3L PE=1 SV=1	BNIP3L		3	1	1	1	0	1
H0Y9Y2	Biorientation of chromosomes in cell division protein 1-like 1 (Fragment) OS=Homo sapiens OX=9606 GN=BOD1L1 PE=1 SV=1	BOD1L1		9	1	1	1	0	1		100				2.27001e-17
Q9Y3E2	BolA-like protein 1 OS=Homo sapiens OX=9606 GN=BOLA1 PE=1 SV=1	BOLA1		7	1	1	1	0	1
Q9H3K6	BolA-like protein 2 OS=Homo sapiens OX=9606 GN=BOLA2 PE=1 SV=1	BOLA2		40	3	8	3	135	3	100	100			2.46138e-17	2.27001e-17			Acetyl [N-Term]
Q53S33	BolA-like protein 3 OS=Homo sapiens OX=9606 GN=BOLA3 PE=1 SV=1	BOLA3		21	3	6	3	155	3		100	1.574			2.27001e-17	0.857066
Q14137	Ribosome biogenesis protein BOP1 OS=Homo sapiens OX=9606 GN=BOP1 PE=1 SV=2	BOP1		9	5	7	5	45	5	100	100	100		2.46138e-17	2.27001e-17	2.65115e-17
P07738	Bisphosphoglycerate mutase OS=Homo sapiens OX=9606 GN=BPGM PE=1 SV=2	BPGM		10	3	6	3	0	3	100	100	0.01	0.01	2.46138e-17	2.27001e-17	2.65115e-17	2.34398e-17
Q86WA6	Valacyclovir hydrolase OS=Homo sapiens OX=9606 GN=BPHL PE=1 SV=1	BPHL		14	4	9	4	74	4	0.463	100	0.01		0.885372	2.27001e-17	2.65115e-17
O95861	3'(2'),5'-bisphosphate nucleotidase 1 OS=Homo sapiens OX=9606 GN=BPNT1 PE=1 SV=1	BPNT1		15	4	9	4	162	4	100	0.768	0.901	100	2.46138e-17	0.82697	0.821577	2.34398e-17
Q6PJG6	BRCA1-associated ATM activator 1 OS=Homo sapiens OX=9606 GN=BRAT1 PE=1 SV=2	BRAT1		1	1	1	1	18	1
A0A0D9SF50	Lys-63-specific deubiquitinase BRCC36 OS=Homo sapiens OX=9606 GN=BRCC3 PE=1 SV=1	BRCC3		8	2	3	2	37	2			100	100			2.65115e-17	2.34398e-17
Q15059	Bromodomain-containing protein 3 OS=Homo sapiens OX=9606 GN=BRD3 PE=1 SV=1	BRD3		2	1	1	1	0	1
O60885	Bromodomain-containing protein 4 OS=Homo sapiens OX=9606 GN=BRD4 PE=1 SV=2	BRD4		1	1	1	1	0	1
Q8WY22	BRI3-binding protein OS=Homo sapiens OX=9606 GN=BRI3BP PE=1 SV=1	BRI3BP		18	4	14	4	599	4	100	100	7.565	100	2.46138e-17	2.27001e-17	0.00803763	2.34398e-17
Q9C0B6	BMP/retinoic acid-inducible neural-specific protein 2 OS=Homo sapiens OX=9606 GN=BRINP2 PE=2 SV=2	BRINP2		1	1	1	1	17	1
Q8TDN6	Ribosome biogenesis protein BRX1 homolog OS=Homo sapiens OX=9606 GN=BRIX1 PE=1 SV=2	BRIX1		19	6	15	6	166	6	100	100	1.697	100	2.46138e-17	2.27001e-17	0.794665	2.34398e-17
Q8WUW1	Protein BRICK1 OS=Homo sapiens OX=9606 GN=BRK1 PE=1 SV=1	BRK1		40	3	8	3	256	3	100	100	100	3.91	2.46138e-17	2.27001e-17	2.65115e-17	0.571484	Acetyl [N-Term]
Q5VW32	BRO1 domain-containing protein BROX OS=Homo sapiens OX=9606 GN=BROX PE=1 SV=1	BROX		20	5	6	5	133	5		100	100	100		2.27001e-17	2.65115e-17	2.34398e-17
Q6RI45	Bromodomain and WD repeat-containing protein 3 OS=Homo sapiens OX=9606 GN=BRWD3 PE=1 SV=2	BRWD3		0	1	1	1	0	1
Q9NW68	BSD domain-containing protein 1 OS=Homo sapiens OX=9606 GN=BSDC1 PE=1 SV=1	BSDC1		13	3	3	3	0	3		100				2.27001e-17
P35613	Basigin OS=Homo sapiens OX=9606 GN=BSG PE=1 SV=2	BSG		42	14	98	10	2792	14	2.706	2.028	4.051	8.158	0.0314358	0.0588151	0.113651	0.14207
P43251	Biotinidase OS=Homo sapiens OX=9606 GN=BTD PE=1 SV=2	BTD		3	1	6	1	114	1
P20290	Transcription factor BTF3 OS=Homo sapiens OX=9606 GN=BTF3 PE=1 SV=1	BTF3		66	9	22	7	634	9	0.261	0.342	1.044	1.881	0.27146	0.482926	0.924243	0.717923
Q96K17	Transcription factor BTF3 homolog 4 OS=Homo sapiens OX=9606 GN=BTF3L4 PE=1 SV=1	BTF3L4		4	1	3	1	52	1	0.434	0.165	100	100	0.830921	0.0413158	2.65115e-17	2.34398e-17
Q7KYR7	Butyrophilin subfamily 2 member A1 OS=Homo sapiens OX=9606 GN=BTN2A1 PE=1 SV=3	BTN2A1		13	6	8	6	53	6	100	100		100	2.46138e-17	2.27001e-17		2.34398e-17
O43684	Mitotic checkpoint protein BUB3 OS=Homo sapiens OX=9606 GN=BUB3 PE=1 SV=1	BUB3		49	13	43	13	812	13	0.412	0.445	1.085	2.462	0.777022	0.762608	0.944147	0.996672
P41223	Protein BUD31 homolog OS=Homo sapiens OX=9606 GN=BUD31 PE=1 SV=2	BUD31		12	2	3	2	66	2	100		100		2.46138e-17		2.65115e-17
Q13895	Bystin OS=Homo sapiens OX=9606 GN=BYSL PE=1 SV=3	BYSL		2	1	1	1	47	1			100				2.65115e-17
Q7L1Q6	Basic leucine zipper and W2 domain-containing protein 1 OS=Homo sapiens OX=9606 GN=BZW1 PE=1 SV=1	BZW1		24	14	36	13	389	14	0.326	0.464	0.975	1.967	0.456635	0.807368	0.879343	0.84359
Q9Y6E2	Basic leucine zipper and W2 domain-containing protein 2 OS=Homo sapiens OX=9606 GN=BZW2 PE=1 SV=1	BZW2		18	9	32	8	394	9	0.282	0.655	1.323	2.983	0.370712	0.949378	0.96082	0.897903
Q9H8K7	Uncharacterized protein C10orf88 OS=Homo sapiens OX=9606 GN=C10orf88 PE=1 SV=2	C10orf88		11	3	4	3	109	3	100	100			2.46138e-17	2.27001e-17
E9PRG8	Uncharacterized protein C11orf98 OS=Homo sapiens OX=9606 GN=C11orf98 PE=4 SV=2	C11orf98		11	1	2	1	24	1		100				2.27001e-17
Q9HB07	UPF0160 protein MYG1, mitochondrial OS=Homo sapiens OX=9606 GN=C12orf10 PE=1 SV=2	C12orf10		6	2	5	2	125	2	100	100	100		2.46138e-17	2.27001e-17	2.65115e-17
Q9NQ89	Protein C12orf4 OS=Homo sapiens OX=9606 GN=C12orf4 PE=2 SV=1	C12orf4		3	1	1	1	0	1	100				2.46138e-17
Q99622	Protein C10 OS=Homo sapiens OX=9606 GN=C12orf57 PE=1 SV=1	C12orf57		64	5	24	5	426	5	1.793	1.569	2.803	3.758	0.0893188	0.159617	0.325968	0.500121	Acetyl [N-Term]
Q69YU5	Uncharacterized protein C12orf73 OS=Homo sapiens OX=9606 GN=C12orf73 PE=3 SV=2	C12orf73		58	4	8	4	87	4	0.082	0.1		5.471	0.000359435	0.00279377		0.348987
Q96GQ5	RUS1 family protein C16orf58 OS=Homo sapiens OX=9606 GN=C16orf58 PE=1 SV=2	C16orf58		15	4	5	4	24	4	100	100			2.46138e-17	2.27001e-17
Q9BSU1	UPF0183 protein C16orf70 OS=Homo sapiens OX=9606 GN=C16orf70 PE=1 SV=1	C16orf70		2	1	2	1	30	1	100	100	0.01	0.01	2.46138e-17	2.27001e-17	2.65115e-17	2.34398e-17
Q9HAS0	Protein Njmu-R1 OS=Homo sapiens OX=9606 GN=C17orf75 PE=1 SV=2	C17orf75		15	5	6	5	20	5		100				2.27001e-17
Q9BSJ5	Uncharacterized protein C17orf80 OS=Homo sapiens OX=9606 GN=C17orf80 PE=2 SV=2	C17orf80		8	4	8	4	22	4		0.587		3.056		0.985647		0.751882
Q9UFG5	UPF0449 protein C19orf25 OS=Homo sapiens OX=9606 GN=C19orf25 PE=1 SV=2	C19orf25		69	5	20	5	376	5	1.093	1.017	0.722	3.121	0.459964	0.526036	0.63865	0.859521
Q9NS00	Glycoprotein-N-acetylgalactosamine 3-beta-galactosyltransferase 1 OS=Homo sapiens OX=9606 GN=C1GALT1 PE=1 SV=1	C1GALT1		4	1	1	1	0	1
Q9NX04	Uncharacterized protein C1orf109 OS=Homo sapiens OX=9606 GN=C1orf109 PE=1 SV=1	C1orf109		5	1	1	1	17	1
Q6ZSJ8	Uncharacterized protein C1orf122 OS=Homo sapiens OX=9606 GN=C1orf122 PE=4 SV=2	C1orf122		46	3	10	3	182	3		0.249	0.791	1.156		0.208476	0.724011	0.299563
G8JLG8	Uncharacterized protein C1orf127 OS=Homo sapiens OX=9606 GN=C1orf127 PE=4 SV=1	C1orf127		1	1	1	1	0	1
Q96HA4	Uncharacterized protein C1orf159 OS=Homo sapiens OX=9606 GN=C1orf159 PE=2 SV=2	C1orf159		3	1	1	1	26	1
Q9H246	Uncharacterized protein C1orf21 OS=Homo sapiens OX=9606 GN=C1orf21 PE=1 SV=1	C1orf21		11	1	1	1	13	1
A1L170	Uncharacterized protein C1orf226 OS=Homo sapiens OX=9606 GN=C1orf226 PE=1 SV=1	C1orf226		13	2	5	2	72	2		100				2.27001e-17
Q9BWL3	Uncharacterized protein C1orf43 OS=Homo sapiens OX=9606 GN=C1orf43 PE=2 SV=1	C1orf43		10	2	2	2	28	2
Q07021	Complement component 1 Q subcomponent-binding protein, mitochondrial OS=Homo sapiens OX=9606 GN=C1QBP PE=1 SV=1	C1QBP		34	10	118	10	4313	10	0.537	0.745	1.025	2.784	0.95627	0.858631	0.911576	0.985707
Q9GZN8	UPF0687 protein C20orf27 OS=Homo sapiens OX=9606 GN=C20orf27 PE=1 SV=3	C20orf27		8	1	1	1	0	1
H7BZW1	Uncharacterized protein (Fragment) OS=Homo sapiens OX=9606 GN=C21orf59-TCP10L PE=4 SV=1	C21orf59-TCP10L		8	2	2	2	22	2	100	100			2.46138e-17	2.27001e-17
Q9Y426	C2 domain-containing protein 2 OS=Homo sapiens OX=9606 GN=C2CD2 PE=1 SV=2	C2CD2		8	3	7	3	67	3	100	100	100	100	2.46138e-17	2.27001e-17	2.65115e-17	2.34398e-17
O14523	Phospholipid transfer protein C2CD2L OS=Homo sapiens OX=9606 GN=C2CD2L PE=1 SV=3	C2CD2L		4	2	3	2	60	2	100	100			2.46138e-17	2.27001e-17
A6NLJ0	C2 calcium-dependent domain-containing protein 4B OS=Homo sapiens OX=9606 GN=C2CD4B PE=2 SV=1	C2CD4B		10	2	6	2	0	2	0.01	0.01		100	2.46138e-17	2.27001e-17		2.34398e-17
Q86YS7	C2 domain-containing protein 5 OS=Homo sapiens OX=9606 GN=C2CD5 PE=1 SV=1	C2CD5		6	6	8	6	125	6	100	100	100	100	2.46138e-17	2.27001e-17	2.65115e-17	2.34398e-17
H7BZF5	Uncharacterized protein C2orf80 (Fragment) OS=Homo sapiens OX=9606 GN=C2orf80 PE=4 SV=1	C2orf80		6	1	3	1	0	1	0.347	100	0.618	100	0.595538	2.27001e-17	0.483502	2.34398e-17
A0A0G2JPR0	Complement C4-A OS=Homo sapiens OX=9606 GN=C4A PE=1 SV=1	C4A		3	7	22	7	239	7	100	100	0.01	0.01	2.46138e-17	2.27001e-17	2.65115e-17	2.34398e-17
Q8WVX3	Uncharacterized protein C4orf3 OS=Homo sapiens OX=9606 GN=C4orf3 PE=1 SV=2	C4orf3		17	1	4	1	40	1	1.745	1.52	1.909	100	0.118655	0.180571	0.697071	2.34398e-17	Acetyl [N-Term]
P01031	Complement C5 OS=Homo sapiens OX=9606 GN=C5 PE=1 SV=4	C5		3	6	17	6	281	6		100	0.01	0.01		2.27001e-17	2.65115e-17	2.34398e-17
P13671	Complement component C6 OS=Homo sapiens OX=9606 GN=C6 PE=1 SV=3	C6		3	2	5	2	234	2		100	0.01			2.27001e-17	2.65115e-17
A0A0D9SEI0	Uncharacterized protein C6orf203 OS=Homo sapiens OX=9606 GN=C6orf203 PE=1 SV=1	C6orf203		5	1	1	1	22	1	100	100			2.46138e-17	2.27001e-17
O95873	Uncharacterized protein C6orf47 OS=Homo sapiens OX=9606 GN=C6orf47 PE=1 SV=2	C6orf47		12	2	5	2	66	2	100	100			2.46138e-17	2.27001e-17
Q6UWU4	Bombesin receptor-activated protein C6orf89 OS=Homo sapiens OX=9606 GN=C6orf89 PE=1 SV=1	C6orf89		8	2	5	2	77	2	100	100	100	100	2.46138e-17	2.27001e-17	2.65115e-17	2.34398e-17
P10643	Complement component C7 OS=Homo sapiens OX=9606 GN=C7 PE=1 SV=2	C7		3	5	13	5	55	5	100	100	0.01	0.01	2.46138e-17	2.27001e-17	2.65115e-17	2.34398e-17
Q9BRJ6	Uncharacterized protein C7orf50 OS=Homo sapiens OX=9606 GN=C7orf50 PE=1 SV=1	C7orf50		6	1	1	1	0	1
P07358	Complement component C8 beta chain OS=Homo sapiens OX=9606 GN=C8B PE=1 SV=3	C8B		2	1	3	1	89	1		100	0.01	0.01		2.27001e-17	2.65115e-17	2.34398e-17
A0A3B3ITY0	Complement component C8 gamma chain (Fragment) OS=Homo sapiens OX=9606 GN=C8G PE=4 SV=1	C8G		22	1	3	1	72	1		100	0.01	0.01		2.27001e-17	2.65115e-17	2.34398e-17
A0A3B3ITA3	UPF0488 protein C8orf33 OS=Homo sapiens OX=9606 GN=C8orf33 PE=1 SV=1	C8orf33		27	6	18	6	385	6	0.418	0.384	0.554	1.42	0.801889	0.603327	0.382707	0.48132	Acetyl [N-Term]
H0YF29	UPF0598 protein C8orf82 (Fragment) OS=Homo sapiens OX=9606 GN=C8orf82 PE=1 SV=1	C8orf82		12	2	3	2	56	2
P02748	Complement component C9 OS=Homo sapiens OX=9606 GN=C9 PE=1 SV=2	C9		4	3	11	3	191	3		100	0.01	0.01		2.27001e-17	2.65115e-17	2.34398e-17
H0Y549	UPF0691 protein C9orf116 (Fragment) OS=Homo sapiens OX=9606 GN=C9orf116 PE=4 SV=1	C9orf116		11	1	1	1	0	1									Acetyl [N-Term]
O43570	Carbonic anhydrase 12 OS=Homo sapiens OX=9606 GN=CA12 PE=1 SV=1	CA12		14	3	6	3	64	3	100	100			2.46138e-17	2.27001e-17
P00918	Carbonic anhydrase 2 OS=Homo sapiens OX=9606 GN=CA2 PE=1 SV=2	CA2		35	8	36	8	609	8	0.484	0.552	1.553	5.569	0.884609	0.949128	0.861006	0.338153
Q9Y376	Calcium-binding protein 39 OS=Homo sapiens OX=9606 GN=CAB39 PE=1 SV=1	CAB39		8	3	3	3	51	3			100				2.65115e-17
Q8TDN4	CDK5 and ABL1 enzyme substrate 1 OS=Homo sapiens OX=9606 GN=CABLES1 PE=1 SV=2	CABLES1		3	1	2	1	27	1
J3KTE8	Calcium-binding tyrosine phosphorylation-regulated protein (Fragment) OS=Homo sapiens OX=9606 GN=CABYR PE=1 SV=1	CABYR		2	1	1	1	0	1		100				2.27001e-17
Q5VU97	VWFA and cache domain-containing protein 1 OS=Homo sapiens OX=9606 GN=CACHD1 PE=2 SV=2	CACHD1		6	6	7	6	116	6	100	100			2.46138e-17	2.27001e-17
P54289	Voltage-dependent calcium channel subunit alpha-2/delta-1 OS=Homo sapiens OX=9606 GN=CACNA2D1 PE=1 SV=3	CACNA2D1		25	20	52	20	1240	20	1.937		1.011	2.228	0.0587951		0.90512	0.931444
Q9BXT2	Voltage-dependent calcium channel gamma-6 subunit OS=Homo sapiens OX=9606 GN=CACNG6 PE=1 SV=1	CACNG6		3	1	8	1	164	1	1.264	1.062	2.015	4.686	0.234093	0.481011	0.649486	0.544776
Q9HB71	Calcyclin-binding protein OS=Homo sapiens OX=9606 GN=CACYBP PE=1 SV=2	CACYBP		63	12	70	12	1002	12	0.407	0.477	1.405	2.562	0.734281	0.837765	0.930067	0.956405	Acetyl [N-Term]
P27708	CAD protein OS=Homo sapiens OX=9606 GN=CAD PE=1 SV=3	CAD		35	63	224	60	3928	63	0.436	0.495	0.688	2.236	0.798953	0.869351	0.589125	0.833976	Acetyl [N-Term]
X5DQS5	Cell adhesion molecule 1 isoform C (Fragment) OS=Homo sapiens OX=9606 GN=CADM1 PE=1 SV=1	CADM1		39	12	45	12	600	12	1.447	0.721	2.341	3.071	0.127754	0.8812	0.50936	0.910033
Q13137	Calcium-binding and coiled-coil domain-containing protein 2 OS=Homo sapiens OX=9606 GN=CALCOCO2 PE=1 SV=1	CALCOCO2		9	4	5	4	73	4	0.01		100		2.46138e-17		2.65115e-17
E9PGZ1	Caldesmon OS=Homo sapiens OX=9606 GN=CALD1 PE=1 SV=1	CALD1		21	10	22	10	306	10	100	100	100	100	2.46138e-17	2.27001e-17	2.65115e-17	2.34398e-17
P0DP24	Calmodulin-2 OS=Homo sapiens OX=9606 GN=CALM2 PE=1 SV=1	CALM2		36	4	9	4	46	4	0.864	0.426	16.093	2.78	0.619435	0.718061	7.87039e-05	0.956539	Acetyl [N-Term]
Q9NZT1	Calmodulin-like protein 5 OS=Homo sapiens OX=9606 GN=CALML5 PE=1 SV=2	CALML5		15	2	5	2	97	2	100	0.171			2.46138e-17	0.048513			Acetyl [N-Term]
P27797	Calreticulin OS=Homo sapiens OX=9606 GN=CALR PE=1 SV=1	CALR		65	33	323	33	7505	33	1.076	1.071	1.951	6.06	0.54705	0.472277	0.679434	0.346077
O43852	Calumenin OS=Homo sapiens OX=9606 GN=CALU PE=1 SV=2	CALU		52	20	121	20	1213	20	1.122	0.982	1.879	4.782	0.507316	0.563656	0.711781	0.572938
Q9UQM7	Calcium/calmodulin-dependent protein kinase type II subunit alpha OS=Homo sapiens OX=9606 GN=CAMK2A PE=1 SV=2	CAMK2A		12	5	28	1	597	5
E9PF82	Calcium/calmodulin-dependent protein kinase type II subunit delta OS=Homo sapiens OX=9606 GN=CAMK2D PE=1 SV=1	CAMK2D		32	16	67	11	1316	16	0.461	0.561	0.766	2.197	0.828354	0.959987	0.687746	0.835149
Q13555	Calcium/calmodulin-dependent protein kinase type II subunit gamma OS=Homo sapiens OX=9606 GN=CAMK2G PE=1 SV=4	CAMK2G		19	9	39	6	532	9	0.581	0.568	0.793	2.14	0.98315	0.962341	0.731648	0.958312
Q96RR4	Calcium/calmodulin-dependent protein kinase kinase 2 OS=Homo sapiens OX=9606 GN=CAMKK2 PE=1 SV=2	CAMKK2		2	1	3	1	38	1	100	100	0.01	0.01	2.46138e-17	2.27001e-17	2.65115e-17	2.34398e-17
P49069	Calcium signal-modulating cyclophilin ligand OS=Homo sapiens OX=9606 GN=CAMLG PE=1 SV=1	CAMLG		20	4	11	4	392	4	100	0.431	100	100	2.46138e-17	0.725349	2.65115e-17	2.34398e-17
Q86VP6	Cullin-associated NEDD8-dissociated protein 1 OS=Homo sapiens OX=9606 GN=CAND1 PE=1 SV=2	CAND1		14	12	25	12	262	12	0.475	100	1.609		0.910604	2.27001e-17	0.833856		Acetyl [N-Term]
Q8WVQ1	Soluble calcium-activated nucleotidase 1 OS=Homo sapiens OX=9606 GN=CANT1 PE=1 SV=1	CANT1		23	8	11	8	221	8	100	100	0.193	0.409	2.46138e-17	2.27001e-17	0.00726285	0.00185261
P27824	Calnexin OS=Homo sapiens OX=9606 GN=CANX PE=1 SV=2	CANX		53	46	305	19	5873	46	1.414	1.679	2.287	6.089	0.306235	0.126452	0.530481	0.342026
A0A0C4DGQ5	Calpain small subunit 1 OS=Homo sapiens OX=9606 GN=CAPNS1 PE=1 SV=1	CAPNS1		51	13	78	13	1920	13	0.323	0.384	0.652	1.777	0.450739	0.605793	0.537408	0.624742	Acetyl [N-Term]
Q14444	Caprin-1 OS=Homo sapiens OX=9606 GN=CAPRIN1 PE=1 SV=2	CAPRIN1		26	18	96	18	1471	18	0.419	0.321	1.425	1.778	0.761774	0.420129	0.920968	0.602874
P52907	F-actin-capping protein subunit alpha-1 OS=Homo sapiens OX=9606 GN=CAPZA1 PE=1 SV=3	CAPZA1		66	13	63	12	1289	13	0.532	0.589	0.949	1.843	0.951767	0.987774	0.860347	0.641688	Acetyl [N-Term]
P47755	F-actin-capping protein subunit alpha-2 OS=Homo sapiens OX=9606 GN=CAPZA2 PE=1 SV=3	CAPZA2		38	7	38	6	1006	7	0.569	0.832	0.647	100	0.997643	0.741181	0.529842	2.34398e-17	Acetyl [N-Term]
B1AK88	F-actin-capping protein subunit beta OS=Homo sapiens OX=9606 GN=CAPZB PE=1 SV=1	CAPZB		57	20	67	6	1463	20	0.507	0.488	1.085	2.83	0.91456	0.859622	0.944323	0.9999	Acetyl [N-Term]
H0YBW7	Caspase recruitment domain-containing protein 8 (Fragment) OS=Homo sapiens OX=9606 GN=CARD8 PE=1 SV=1	CARD8		29	1	1	1	0	1
Q9Y2V2	Calcium-regulated heat-stable protein 1 OS=Homo sapiens OX=9606 GN=CARHSP1 PE=1 SV=2	CARHSP1		11	1	2	1	32	1	100		0.668	100	2.46138e-17		0.574368	2.34398e-17
Q86X55	Histone-arginine methyltransferase CARM1 OS=Homo sapiens OX=9606 GN=CARM1 PE=1 SV=3	CARM1		4	2	2	2	28	2	100	100		0.01	2.46138e-17	2.27001e-17		2.34398e-17
P49589	Cysteine--tRNA ligase, cytoplasmic OS=Homo sapiens OX=9606 GN=CARS PE=1 SV=3	CARS		3	2	2	2	0	2
Q9HA77	Probable cysteine--tRNA ligase, mitochondrial OS=Homo sapiens OX=9606 GN=CARS2 PE=1 SV=1	CARS2		14	7	15	7	223	7	0.635	100	0.449	0.621	0.958468	2.27001e-17	0.220002	0.0235132
O15234	Protein CASC3 OS=Homo sapiens OX=9606 GN=CASC3 PE=1 SV=2	CASC3		6	3	7	3	36	3		100	1.735	100		2.27001e-17	0.774605	2.34398e-17
Q6P4E1	Protein CASC4 OS=Homo sapiens OX=9606 GN=CASC4 PE=1 SV=1	CASC4		14	4	13	4	68	4	0.292	0.438	100	100	0.441538	0.748328	2.65115e-17	2.34398e-17
O14936	Peripheral plasma membrane protein CASK OS=Homo sapiens OX=9606 GN=CASK PE=1 SV=3	CASK		47	49	155	2	1928	49	2.334		11.633	3.231	0.0584186		0.000671607	0.935449
P31944	Caspase-14 OS=Homo sapiens OX=9606 GN=CASP14 PE=1 SV=2	CASP14		12	2	3	2	19	2
Q9UKL3	CASP8-associated protein 2 OS=Homo sapiens OX=9606 GN=CASP8AP2 PE=1 SV=1	CASP8AP2		1	1	1	1	0	1	0.01	0.01	100	100	2.46138e-17	2.27001e-17	2.65115e-17	2.34398e-17
P51636	Caveolin-2 OS=Homo sapiens OX=9606 GN=CAV2 PE=1 SV=2	CAV2		10	1	2	1	40	1				100				2.34398e-17
Q6NZI2	Caveolae-associated protein 1 OS=Homo sapiens OX=9606 GN=CAVIN1 PE=1 SV=1	CAVIN1		13	4	9	4	153	4	100	100	100	100	2.46138e-17	2.27001e-17	2.65115e-17	2.34398e-17
E9PIE3	Caveolae-associated protein 3 OS=Homo sapiens OX=9606 GN=CAVIN3 PE=1 SV=1	CAVIN3		2	1	2	1	0	1			100	100			2.65115e-17	2.34398e-17	Acetyl [N-Term]
P23435	Cerebellin-1 OS=Homo sapiens OX=9606 GN=CBLN1 PE=1 SV=1	CBLN1		4	1	1	1	0	1			100				2.65115e-17
P16152	Carbonyl reductase [NADPH] 1 OS=Homo sapiens OX=9606 GN=CBR1 PE=1 SV=3	CBR1		40	9	14	9	265	9	100	100	0.01		2.46138e-17	2.27001e-17	2.65115e-17
Q13185	Chromobox protein homolog 3 OS=Homo sapiens OX=9606 GN=CBX3 PE=1 SV=4	CBX3		57	8	27	7	622	8	0.304	0.194	0.868		0.462174	0.0830747	0.79418
P45973	Chromobox protein homolog 5 OS=Homo sapiens OX=9606 GN=CBX5 PE=1 SV=1	CBX5		35	6	20	5	393	6		1.472	0.788	3.362		0.201096	0.712018	0.752313
Q6P1N0	Coiled-coil and C2 domain-containing protein 1A OS=Homo sapiens OX=9606 GN=CC2D1A PE=1 SV=1	CC2D1A		25	22	83	22	1760	22	0.321	0.271	0.548	1.463	0.431827	0.27064	0.372738	0.422901
Q5T0F9	Coiled-coil and C2 domain-containing protein 1B OS=Homo sapiens OX=9606 GN=CC2D1B PE=1 SV=1	CC2D1B		11	6	7	6	150	6		0.01	100	100		2.27001e-17	2.65115e-17	2.34398e-17
Q8IX12	Cell division cycle and apoptosis regulator protein 1 OS=Homo sapiens OX=9606 GN=CCAR1 PE=1 SV=2	CCAR1		2	2	2	2	38	2			100	100			2.65115e-17	2.34398e-17
Q8N163	Cell cycle and apoptosis regulator protein 2 OS=Homo sapiens OX=9606 GN=CCAR2 PE=1 SV=2	CCAR2		7	4	8	4	129	4	100	100	0.01	0.01	2.46138e-17	2.27001e-17	2.65115e-17	2.34398e-17
Q96A19	Coiled-coil domain-containing protein 102A OS=Homo sapiens OX=9606 GN=CCDC102A PE=1 SV=2	CCDC102A		5	2	2	2	26	2
Q96M63	Coiled-coil domain-containing protein 114 OS=Homo sapiens OX=9606 GN=CCDC114 PE=1 SV=3	CCDC114		2	1	1	1	0	1
J3KR35	Coiled-coil domain containing 12, isoform CRA_a OS=Homo sapiens OX=9606 GN=CCDC12 PE=1 SV=1	CCDC12		7	1	6	1	16	1	0.01	0.363		1.086	2.46138e-17	0.548308		0.358902
Q96CT7	Coiled-coil domain-containing protein 124 OS=Homo sapiens OX=9606 GN=CCDC124 PE=1 SV=1	CCDC124		30	7	28	7	532	7	0.364	0.244	0.977	2.136	0.648237	0.195568	0.880736	0.912627
Q96BQ5	Coiled-coil domain-containing protein 127 OS=Homo sapiens OX=9606 GN=CCDC127 PE=1 SV=1	CCDC127		8	2	3	2	52	2		100				2.27001e-17
Q9H6E4	Coiled-coil domain-containing protein 134 OS=Homo sapiens OX=9606 GN=CCDC134 PE=1 SV=1	CCDC134		17	4	8	4	56	4	100	100	100		2.46138e-17	2.27001e-17	2.65115e-17
Q49A88	Coiled-coil domain-containing protein 14 OS=Homo sapiens OX=9606 GN=CCDC14 PE=1 SV=3	CCDC14		2	1	1	1	42	1
Q5M9N0	Coiled-coil domain-containing protein 158 OS=Homo sapiens OX=9606 GN=CCDC158 PE=2 SV=2	CCDC158		1	1	1	1	0	1		0.01	100			2.27001e-17	2.65115e-17
Q9P0B6	Coiled-coil domain-containing protein 167 OS=Homo sapiens OX=9606 GN=CCDC167 PE=1 SV=2	CCDC167		12	1	1	1	0	1	100				2.46138e-17
Q8IYT3	Coiled-coil domain-containing protein 170 OS=Homo sapiens OX=9606 GN=CCDC170 PE=1 SV=3	CCDC170		1	1	2	1	0	1	100	100	0.01	0.01	2.46138e-17	2.27001e-17	2.65115e-17	2.34398e-17
J3KP97	Coiled-coil domain-containing protein 18 (Fragment) OS=Homo sapiens OX=9606 GN=CCDC18 PE=1 SV=1	CCDC18		1	1	1	1	0	1	100				2.46138e-17
Q7Z3E2	Coiled-coil domain-containing protein 186 OS=Homo sapiens OX=9606 GN=CCDC186 PE=1 SV=2	CCDC186		1	1	2	1	0	1	100	0.236			2.46138e-17	0.178444
A0A1W2PQX5	Coiled-coil domain-containing protein 187 OS=Homo sapiens OX=9606 GN=CCDC187 PE=1 SV=1	CCDC187		0	1	1	1	0	1
O60826	Coiled-coil domain-containing protein 22 OS=Homo sapiens OX=9606 GN=CCDC22 PE=1 SV=1	CCDC22		61	34	122	34	1595	34	1.257	1.106	1.505	7.38	0.404018	0.438719	0.887288	0.151994	Acetyl [N-Term]
Q8IWP9	Coiled-coil domain-containing protein 28A OS=Homo sapiens OX=9606 GN=CCDC28A PE=1 SV=1	CCDC28A		5	1	1	1	48	1		100				2.27001e-17
Q96A33	Coiled-coil domain-containing protein 47 OS=Homo sapiens OX=9606 GN=CCDC47 PE=1 SV=1	CCDC47		48	27	140	27	2134	27	1.005	1.544	2.075	4.621	0.613955	0.17149	0.62214	0.609113
Q8IVM0	Coiled-coil domain-containing protein 50 OS=Homo sapiens OX=9606 GN=CCDC50 PE=1 SV=1	CCDC50		17	4	16	4	273	4	0.291	0.448	0.504	100	0.419706	0.768118	0.313579	2.34398e-17	Acetyl [N-Term]
Q96ER9	Coiled-coil domain-containing protein 51 OS=Homo sapiens OX=9606 GN=CCDC51 PE=1 SV=2	CCDC51		23	7	21	7	353	7	0.381	0.477	0.719	3.306	0.691758	0.836553	0.630333	0.689052
Q4VC31	Coiled-coil domain-containing protein 58 OS=Homo sapiens OX=9606 GN=CCDC58 PE=1 SV=1	CCDC58		65	9	63	9	1769	9	0.475	0.539	0.674	2.458	0.871156	0.931734	0.568481	0.909972	Acetyl [N-Term]
A2RUB6	Coiled-coil domain-containing protein 66 OS=Homo sapiens OX=9606 GN=CCDC66 PE=1 SV=4	CCDC66		1	1	2	1	0	1	100	100	0.01	0.01	2.46138e-17	2.27001e-17	2.65115e-17	2.34398e-17
Q9H0W5	Coiled-coil domain-containing protein 8 OS=Homo sapiens OX=9606 GN=CCDC8 PE=1 SV=2	CCDC8		9	2	2	2	0	2			100				2.65115e-17
A6NKD9	Coiled-coil domain-containing protein 85C OS=Homo sapiens OX=9606 GN=CCDC85C PE=1 SV=1	CCDC85C		19	5	8	5	90	5	0.819	100	100	100	0.671618	2.27001e-17	2.65115e-17	2.34398e-17	Acetyl [N-Term]
Q3V6T2	Girdin OS=Homo sapiens OX=9606 GN=CCDC88A PE=1 SV=2	CCDC88A		1	1	1	1	0	1			100				2.65115e-17
Q567U6	Coiled-coil domain-containing protein 93 OS=Homo sapiens OX=9606 GN=CCDC93 PE=1 SV=2	CCDC93		40	24	61	24	823	24	0.95	0.997	2.865	3.697	0.525673	0.548047	0.323326	0.793815
M0QXS4	Coiled-coil domain-containing protein 97 (Fragment) OS=Homo sapiens OX=9606 GN=CCDC97 PE=1 SV=1	CCDC97		7	1	2	1	0	1	0.01	0.01			2.46138e-17	2.27001e-17			Acetyl [N-Term]
A0A0G2JP87	Coiled-coil alpha-helical rod protein 1 OS=Homo sapiens OX=9606 GN=CCHCR1 PE=1 SV=1	CCHCR1		1	1	1	1	0	1	0.01				2.46138e-17
J3QLQ9	C-C motif chemokine 13 (Fragment) OS=Homo sapiens OX=9606 GN=CCL13 PE=4 SV=1	CCL13		30	1	1	1	0	1		100				2.27001e-17
P48745	CCN family member 3 OS=Homo sapiens OX=9606 GN=CCN3 PE=1 SV=1	CCN3		13	4	9	4	181	4	100			100	2.46138e-17			2.34398e-17
P20248	Cyclin-A2 OS=Homo sapiens OX=9606 GN=CCNA2 PE=1 SV=2	CCNA2		3	1	2	1	66	1
P14635	G2/mitotic-specific cyclin-B1 OS=Homo sapiens OX=9606 GN=CCNB1 PE=1 SV=1	CCNB1		27	7	33	7	512	7	0.588	0.466	1.711	1.737	0.976866	0.811398	0.794312	0.701372
O95067	G2/mitotic-specific cyclin-B2 OS=Homo sapiens OX=9606 GN=CCNB2 PE=1 SV=1	CCNB2		8	3	4	3	73	3		100	100	0.01		2.27001e-17	2.65115e-17	2.34398e-17
J3QSH2	Cyclin-L2 (Fragment) OS=Homo sapiens OX=9606 GN=CCNL2 PE=1 SV=8	CCNL2		11	1	1	1	0	1
Q8ND76	Cyclin-Y OS=Homo sapiens OX=9606 GN=CCNY PE=1 SV=2	CCNY		12	3	11	2	392	3	100	0.555	4.576	100	2.46138e-17	0.952135	0.0720265	2.34398e-17
Q8N7R7	Cyclin-Y-like protein 1 OS=Homo sapiens OX=9606 GN=CCNYL1 PE=1 SV=2	CCNYL1		9	3	6	2	138	3	100	100	100	100	2.46138e-17	2.27001e-17	2.65115e-17	2.34398e-17
O43303	Centriolar coiled-coil protein of 110 kDa OS=Homo sapiens OX=9606 GN=CCP110 PE=1 SV=3	CCP110		1	1	1	1	0	1			100	100			2.65115e-17	2.34398e-17
P49368	T-complex protein 1 subunit gamma OS=Homo sapiens OX=9606 GN=CCT3 PE=1 SV=4	CCT3		71	46	440	46	9424	46	0.334	0.332	0.735	1.777	0.540405	0.45188	0.650309	0.601962	Acetyl [N-Term]
P50991	T-complex protein 1 subunit delta OS=Homo sapiens OX=9606 GN=CCT4 PE=1 SV=4	CCT4		75	38	364	37	9171	38	0.314	0.339	0.735	1.583	0.483264	0.47285	0.650439	0.481645
P48643	T-complex protein 1 subunit epsilon OS=Homo sapiens OX=9606 GN=CCT5 PE=1 SV=1	CCT5		79	56	550	55	10047	56	0.312	0.333	0.657	1.678	0.478005	0.452659	0.54475	0.541082	Acetyl [N-Term]
P40227	T-complex protein 1 subunit zeta OS=Homo sapiens OX=9606 GN=CCT6A PE=1 SV=3	CCT6A		62	40	343	40	6980	40	0.309	0.331	0.789	1.653	0.469939	0.448193	0.712727	0.524802
Q99832	T-complex protein 1 subunit eta OS=Homo sapiens OX=9606 GN=CCT7 PE=1 SV=2	CCT7		82	49	406	40	11117	49	0.322	0.331	0.716	1.568	0.505769	0.448932	0.624983	0.47256	Acetyl [N-Term]
Q6YHK3	CD109 antigen OS=Homo sapiens OX=9606 GN=CD109 PE=1 SV=2	CD109		9	9	14	9	307	9	100		100		2.46138e-17		2.65115e-17
P48509	CD151 antigen OS=Homo sapiens OX=9606 GN=CD151 PE=1 SV=3	CD151		20	5	12	5	193	5	5.029	3.977	6.971	10.618	1.59335e-05	0.00151857	0.0116572	0.0302899
A0A087WW33	Signal transducer CD24 (Fragment) OS=Homo sapiens OX=9606 GN=CD24 PE=4 SV=1	CD24		7	1	1	1	0	1	100	100			2.46138e-17	2.27001e-17
Q5ZPR3	CD276 antigen OS=Homo sapiens OX=9606 GN=CD276 PE=1 SV=1	CD276		20	5	19	5	420	5	100	2.085	2.102	6.047	2.46138e-17	0.0521154	0.61017	0.252731
Q9Y5K6	CD2-associated protein OS=Homo sapiens OX=9606 GN=CD2AP PE=1 SV=1	CD2AP		38	24	76	24	677	24	0.477	0.595	1.38	1.953	0.868322	0.992517	0.939122	0.715243
O95400	CD2 antigen cytoplasmic tail-binding protein 2 OS=Homo sapiens OX=9606 GN=CD2BP2 PE=1 SV=1	CD2BP2		3	1	3	1	29	1			100	100			2.65115e-17	2.34398e-17
Q8IX05	CD302 antigen OS=Homo sapiens OX=9606 GN=CD302 PE=1 SV=1	CD302		6	1	1	1	0	1
Q9NPF0	CD320 antigen OS=Homo sapiens OX=9606 GN=CD320 PE=1 SV=1	CD320		16	4	12	4	413	4	100	100	100		2.46138e-17	2.27001e-17	2.65115e-17
P16070	CD44 antigen OS=Homo sapiens OX=9606 GN=CD44 PE=1 SV=3	CD44		13	11	33	11	737	11	3.098	2.172	5.688	5.731	0.0169268	0.0434108	0.0300178	0.301182
P15529	Membrane cofactor protein OS=Homo sapiens OX=9606 GN=CD46 PE=1 SV=3	CD46		9	5	10	5	65	5		0.01	100	100		2.27001e-17	2.65115e-17	2.34398e-17
Q08722	Leukocyte surface antigen CD47 OS=Homo sapiens OX=9606 GN=CD47 PE=1 SV=1	CD47		11	4	14	4	207	4	2.607	2.198	5.507	17.317	0.0117257	0.0411208	0.0344824	0.00117062
H7BY55	Complement decay-accelerating factor OS=Homo sapiens OX=9606 GN=CD55 PE=1 SV=2	CD55		16	8	25	8	382	8	2.153	1.652	100	100	0.0217908	0.134139	2.65115e-17	2.34398e-17
P19256	Lymphocyte function-associated antigen 3 OS=Homo sapiens OX=9606 GN=CD58 PE=1 SV=1	CD58		4	1	2	1	64	1		100	100	100		2.27001e-17	2.65115e-17	2.34398e-17
P13987	CD59 glycoprotein OS=Homo sapiens OX=9606 GN=CD59 PE=1 SV=1	CD59		28	6	33	6	478	6	4.051	3.14	5.646	9	0.000606087	0.00645872	0.030984	0.0522561
P32970	CD70 antigen OS=Homo sapiens OX=9606 GN=CD70 PE=1 SV=2	CD70		14	2	6	2	200	2		100	100	100		2.27001e-17	2.65115e-17	2.34398e-17
A6NMH8	Tetraspanin OS=Homo sapiens OX=9606 GN=CD81 PE=1 SV=1	CD81		26	6	21	6	1059	6	100	0.354	10.977	100	2.46138e-17	0.519771	0.000960773	2.34398e-17
G8JLH6	Tetraspanin OS=Homo sapiens OX=9606 GN=CD9 PE=1 SV=2	CD9		4	1	7	1	189	1	100	100	100	100	2.46138e-17	2.27001e-17	2.65115e-17	2.34398e-17
P48960	CD97 antigen OS=Homo sapiens OX=9606 GN=CD97 PE=1 SV=4	CD97		16	8	22	8	494	8	0.094	0.384	100	100	0.00119168	0.604045	2.65115e-17	2.34398e-17
P14209	CD99 antigen OS=Homo sapiens OX=9606 GN=CD99 PE=1 SV=1	CD99		16	4	20	3	403	4	100	1.13	4.596	100	2.46138e-17	0.419665	0.0718857	2.34398e-17
Q8TCZ2	CD99 antigen-like protein 2 OS=Homo sapiens OX=9606 GN=CD99L2 PE=1 SV=1	CD99L2		8	1	1	1	21	1	100	100			2.46138e-17	2.27001e-17
O75794	Cell division cycle protein 123 homolog OS=Homo sapiens OX=9606 GN=CDC123 PE=1 SV=1	CDC123		5	2	4	2	85	2	0.42	100	6.436	100	0.809983	2.27001e-17	0.0146644	2.34398e-17
Q12834	Cell division cycle protein 20 homolog OS=Homo sapiens OX=9606 GN=CDC20 PE=1 SV=2	CDC20		9	3	10	3	55	3	1.663	0.399	0.741		0.0915842	0.648944	0.669567
P30260	Cell division cycle protein 27 homolog OS=Homo sapiens OX=9606 GN=CDC27 PE=1 SV=2	CDC27		1	1	1	1	35	1
Q16543	Hsp90 co-chaperone Cdc37 OS=Homo sapiens OX=9606 GN=CDC37 PE=1 SV=1	CDC37		33	13	36	13	363	13	0.441	0.734	1.87	4.217	0.828876	0.867691	0.716634	0.595023
P60953	Cell division control protein 42 homolog OS=Homo sapiens OX=9606 GN=CDC42 PE=1 SV=2	CDC42		40	8	68	7	1660	8	1.153	0.93	0.786	1.68	0.338819	0.621444	0.710644	0.553078
Q5VT25	Serine/threonine-protein kinase MRCK alpha OS=Homo sapiens OX=9606 GN=CDC42BPA PE=1 SV=1	CDC42BPA		4	6	13	3	67	6	100	100	100	100	2.46138e-17	2.27001e-17	2.65115e-17	2.34398e-17
Q9Y5S2	Serine/threonine-protein kinase MRCK beta OS=Homo sapiens OX=9606 GN=CDC42BPB PE=1 SV=2	CDC42BPB		5	8	16	5	134	8	100	100	100	100	2.46138e-17	2.27001e-17	2.65115e-17	2.34398e-17
Q00587	Cdc42 effector protein 1 OS=Homo sapiens OX=9606 GN=CDC42EP1 PE=1 SV=1	CDC42EP1		7	2	6	2	73	2	100	0.408		100	2.46138e-17	0.674355		2.34398e-17
Q9NRR8	CDC42 small effector protein 1 OS=Homo sapiens OX=9606 GN=CDC42SE1 PE=1 SV=1	CDC42SE1		15	1	3	1	29	1		2.766	100	100		0.0130267	2.65115e-17	2.34398e-17
Q9NRR3	CDC42 small effector protein 2 OS=Homo sapiens OX=9606 GN=CDC42SE2 PE=1 SV=1	CDC42SE2		67	2	4	2	137	2
Q99459	Cell division cycle 5-like protein OS=Homo sapiens OX=9606 GN=CDC5L PE=1 SV=2	CDC5L		8	6	13	6	32	6	100	0.3	100		2.46138e-17	0.357654	2.65115e-17
O00311	Cell division cycle 7-related protein kinase OS=Homo sapiens OX=9606 GN=CDC7 PE=1 SV=1	CDC7		3	1	1	1	0	1
Q6P1J9	Parafibromin OS=Homo sapiens OX=9606 GN=CDC73 PE=1 SV=1	CDC73		9	5	15	5	143	5	0.473	0.342	1.384	1.849	0.910604	0.482636	0.933532	0.849973	Acetyl [N-Term]
Q53HL2	Borealin OS=Homo sapiens OX=9606 GN=CDCA8 PE=1 SV=2	CDCA8		12	3	5	3	77	3	100	0.083	24.759	4.345	2.46138e-17	0.000836286	3.06469e-06	0.383021
Q9H5V8	CUB domain-containing protein 1 OS=Homo sapiens OX=9606 GN=CDCP1 PE=1 SV=3	CDCP1		1	1	1	1	0	1	100				2.46138e-17
P19022	Cadherin-2 OS=Homo sapiens OX=9606 GN=CDH2 PE=1 SV=4	CDH2		10	4	8	4	188	4	100	100	100	100	2.46138e-17	2.27001e-17	2.65115e-17	2.34398e-17
B3KY94	CDP-diacylglycerol--inositol 3-phosphatidyltransferase OS=Homo sapiens OX=9606 GN=CDIPT PE=1 SV=1	CDIPT		21	5	20	5	354	5	100	0.665	2.004	100	2.46138e-17	0.941759	0.654962	2.34398e-17
P06493	Cyclin-dependent kinase 1 OS=Homo sapiens OX=9606 GN=CDK1 PE=1 SV=3	CDK1		60	17	80	15	707	17	0.499	0.579	1.465	2.034	0.910604	0.975493	0.90465	0.760277	Acetyl [N-Term]
P21127	Cyclin-dependent kinase 11B OS=Homo sapiens OX=9606 GN=CDK11B PE=1 SV=4	CDK11B		2	1	1	1	0	1
Q00536	Cyclin-dependent kinase 16 OS=Homo sapiens OX=9606 GN=CDK16 PE=1 SV=1	CDK16		11	6	19	3	145	6	100	0.315	100	100	2.46138e-17	0.403557	2.65115e-17	2.34398e-17
Q00537	Cyclin-dependent kinase 17 OS=Homo sapiens OX=9606 GN=CDK17 PE=1 SV=2	CDK17		8	4	15	1	148	4			100				2.65115e-17
G3V5T9	Cyclin-dependent kinase 2 OS=Homo sapiens OX=9606 GN=CDK2 PE=1 SV=1	CDK2		27	6	22	4	187	6	100			0.01	2.46138e-17			2.34398e-17
P11802	Cyclin-dependent kinase 4 OS=Homo sapiens OX=9606 GN=CDK4 PE=1 SV=2	CDK4		16	4	20	3	136	4	100	100	3.463	2.665	2.46138e-17	2.27001e-17	0.185123	0.890417
Q00535	Cyclin-dependent-like kinase 5 OS=Homo sapiens OX=9606 GN=CDK5 PE=1 SV=3	CDK5		18	5	23	4	207	5	100	100			2.46138e-17	2.27001e-17
Q96SZ6	CDK5 regulatory subunit-associated protein 1 OS=Homo sapiens OX=9606 GN=CDK5RAP1 PE=1 SV=2	CDK5RAP1		5	3	3	3	27	3	100	100	0.01	0.01	2.46138e-17	2.27001e-17	2.65115e-17	2.34398e-17
Q96SN8	CDK5 regulatory subunit-associated protein 2 OS=Homo sapiens OX=9606 GN=CDK5RAP2 PE=1 SV=5	CDK5RAP2		1	2	2	2	21	2
Q96JB5	CDK5 regulatory subunit-associated protein 3 OS=Homo sapiens OX=9606 GN=CDK5RAP3 PE=1 SV=2	CDK5RAP3		38	20	59	20	661	20	0.597	2.092	1.9	0.523	0.98315	0.0513639	0.701015	0.00990545	Acetyl [N-Term]
Q00534	Cyclin-dependent kinase 6 OS=Homo sapiens OX=9606 GN=CDK6 PE=1 SV=1	CDK6		7	2	13	1	126	2
Q5VV42	Threonylcarbamoyladenosine tRNA methylthiotransferase OS=Homo sapiens OX=9606 GN=CDKAL1 PE=1 SV=1	CDKAL1		36	14	31	14	348	14	100	100	2.078	100	2.46138e-17	2.27001e-17	0.62101	2.34398e-17
P42771	Cyclin-dependent kinase inhibitor 2A OS=Homo sapiens OX=9606 GN=CDKN2A PE=1 SV=2	CDKN2A		48	5	22	5	508	5	1.052	0.817	2.201	3.979	0.49392	0.759907	0.56191	0.623536	Acetyl [N-Term]
Q9NXV6	CDKN2A-interacting protein OS=Homo sapiens OX=9606 GN=CDKN2AIP PE=1 SV=3	CDKN2AIP		3	1	1	1	0	1
Q01850	Cerebellar degeneration-related protein 2 OS=Homo sapiens OX=9606 GN=CDR2 PE=1 SV=2	CDR2		9	2	3	2	101	2	100	100			2.46138e-17	2.27001e-17
O95674	Phosphatidate cytidylyltransferase 2 OS=Homo sapiens OX=9606 GN=CDS2 PE=1 SV=1	CDS2		4	1	1	1	29	1				100				2.34398e-17
Q9UKY7	Protein CDV3 homolog OS=Homo sapiens OX=9606 GN=CDV3 PE=1 SV=1	CDV3		19	1	2	1	38	1
A0A0J9YX60	Carcinoembryonic antigen-related cell adhesion molecule 21 (Fragment) OS=Homo sapiens OX=9606 GN=CEACAM21 PE=4 SV=1	CEACAM21		8	1	2	1	0	1			100	100			2.65115e-17	2.34398e-17
Q15744	CCAAT/enhancer-binding protein epsilon OS=Homo sapiens OX=9606 GN=CEBPE PE=1 SV=2	CEBPE		4	1	1	1	0	1			100	100			2.65115e-17	2.34398e-17
Q03701	CCAAT/enhancer-binding protein zeta OS=Homo sapiens OX=9606 GN=CEBPZ PE=1 SV=3	CEBPZ		3	3	3	3	75	3		100				2.27001e-17
G5EA30	CUG triplet repeat, RNA binding protein 1, isoform CRA_c OS=Homo sapiens OX=9606 GN=CELF1 PE=1 SV=1	CELF1		14	6	10	6	62	6		100				2.27001e-17
Q9NYQ6	Cadherin EGF LAG seven-pass G-type receptor 1 OS=Homo sapiens OX=9606 GN=CELSR1 PE=1 SV=1	CELSR1		1	2	2	2	28	2
Q9UHN6	Cell surface hyaluronidase OS=Homo sapiens OX=9606 GN=CEMIP2 PE=1 SV=1	CEMIP2		3	4	6	4	23	4			100	100			2.65115e-17	2.34398e-17
Q02224	Centromere-associated protein E OS=Homo sapiens OX=9606 GN=CENPE PE=1 SV=2	CENPE		2	6	6	6	36	6			100				2.65115e-17
P49454	Centromere protein F OS=Homo sapiens OX=9606 GN=CENPF PE=1 SV=3	CENPF		4	9	14	9	124	9	0.437	0.364	3.324	2.573	0.856282	0.548095	0.205967	0.881139	Acetyl [N-Term]
Q7Z7K6	Centromere protein V OS=Homo sapiens OX=9606 GN=CENPV PE=1 SV=1	CENPV		13	3	11	3	246	3	100	100	100	100	2.46138e-17	2.27001e-17	2.65115e-17	2.34398e-17
O60308	Centrosomal protein of 104 kDa OS=Homo sapiens OX=9606 GN=CEP104 PE=1 SV=1	CEP104		1	1	1	1	0	1
Q6ZU80	Centrosomal protein of 128 kDa OS=Homo sapiens OX=9606 GN=CEP128 PE=1 SV=2	CEP128		3	3	3	3	32	3		100	0.01			2.27001e-17	2.65115e-17
Q9UPN4	Centrosomal protein of 131 kDa OS=Homo sapiens OX=9606 GN=CEP131 PE=1 SV=3	CEP131		4	3	4	2	78	3	100	100			2.46138e-17	2.27001e-17
Q66GS9	Centrosomal protein of 135 kDa OS=Homo sapiens OX=9606 GN=CEP135 PE=1 SV=2	CEP135		16	18	27	18	271	18	100		100	100	2.46138e-17		2.65115e-17	2.34398e-17
O94986	Centrosomal protein of 152 kDa OS=Homo sapiens OX=9606 GN=CEP152 PE=1 SV=4	CEP152		1	1	1	1	0	1
Q5TB80	Centrosomal protein of 162 kDa OS=Homo sapiens OX=9606 GN=CEP162 PE=1 SV=2	CEP162		1	1	1	1	0	1	0.01				2.46138e-17
Q9UPV0	Centrosomal protein of 164 kDa OS=Homo sapiens OX=9606 GN=CEP164 PE=1 SV=3	CEP164		2	2	2	2	0	2		100				2.27001e-17
Q5SW79	Centrosomal protein of 170 kDa OS=Homo sapiens OX=9606 GN=CEP170 PE=1 SV=1	CEP170		7	8	27	8	723	8	0.47	0.363	0.611	2.32	0.90651	0.545673	0.489592	0.974728	Acetyl [N-Term]
J3KNF5	Centrosomal protein of 290 kDa OS=Homo sapiens OX=9606 GN=CEP290 PE=1 SV=1	CEP290		1	2	2	2	0	2		100	0.01	0.01		2.27001e-17	2.65115e-17	2.34398e-17
Q9C0F1	Centrosomal protein of 44 kDa OS=Homo sapiens OX=9606 GN=CEP44 PE=1 SV=2	CEP44		10	3	4	3	153	3
Q53EZ4	Centrosomal protein of 55 kDa OS=Homo sapiens OX=9606 GN=CEP55 PE=1 SV=3	CEP55		34	16	33	16	536	16			0.681	6.329			0.578399	0.224029
Q96MT8	Centrosomal protein of 63 kDa OS=Homo sapiens OX=9606 GN=CEP63 PE=1 SV=1	CEP63		2	1	5	1	107	1	100	100	0.762	5.428	2.46138e-17	2.27001e-17	0.697977	0.179843	Acetyl [N-Term]
Q9P209	Centrosomal protein of 72 kDa OS=Homo sapiens OX=9606 GN=CEP72 PE=1 SV=2	CEP72		1	1	1	1	0	1			100				2.65115e-17
A0A2R8Y7A4	Centrosomal protein of 78 kDa OS=Homo sapiens OX=9606 GN=CEP78 PE=1 SV=1	CEP78		2	1	1	1	0	1
Q9Y592	Centrosomal protein of 83 kDa OS=Homo sapiens OX=9606 GN=CEP83 PE=1 SV=3	CEP83		1	1	1	1	0	1
Q6P2H3	Centrosomal protein of 85 kDa OS=Homo sapiens OX=9606 GN=CEP85 PE=1 SV=1	CEP85		7	4	7	4	192	4			100				2.65115e-17
Q5SZL2	Centrosomal protein of 85 kDa-like OS=Homo sapiens OX=9606 GN=CEP85L PE=1 SV=1	CEP85L		1	1	1	1	0	1
Q9Y6K0	Choline/ethanolaminephosphotransferase 1 OS=Homo sapiens OX=9606 GN=CEPT1 PE=1 SV=1	CEPT1		9	2	15	2	61	2	1.128	100	1.968	5.777	0.347821	2.27001e-17	0.670951	0.288116
P27544	Ceramide synthase 1 OS=Homo sapiens OX=9606 GN=CERS1 PE=1 SV=1	CERS1		10	2	3	2	74	2		100				2.27001e-17			Acetyl [N-Term]
Q96G23	Ceramide synthase 2 OS=Homo sapiens OX=9606 GN=CERS2 PE=1 SV=1	CERS2		19	8	18	8	178	8	1.392	1.54	2.872	4.511	0.182732	0.172744	0.32144	0.519235
Q8N5B7	Ceramide synthase 5 OS=Homo sapiens OX=9606 GN=CERS5 PE=2 SV=1	CERS5		4	2	3	2	19	2
Q6ZMG9	Ceramide synthase 6 OS=Homo sapiens OX=9606 GN=CERS6 PE=1 SV=1	CERS6		5	2	9	2	166	2	1.053	1.389	100	6.639	0.492649	0.246941	2.65115e-17	0.0991164
P41208	Centrin-2 OS=Homo sapiens OX=9606 GN=CETN2 PE=1 SV=1	CETN2		49	6	36	6	525	6	0.349	0.31	2.827	1.994	0.591989	0.387903	0.334063	0.841399
E5RJF8	Centrin-3 OS=Homo sapiens OX=9606 GN=CETN3 PE=1 SV=1	CETN3		15	3	7	3	91	3	0.525	0.48	100	2.899	0.979132	0.843228	2.65115e-17	0.815837
Q5T655	Cilia- and flagella-associated protein 58 OS=Homo sapiens OX=9606 GN=CFAP58 PE=1 SV=1	CFAP58		1	1	1	1	0	1		100	0.01			2.27001e-17	2.65115e-17
Q9P2B7	Cilia- and flagella-associated protein 97 OS=Homo sapiens OX=9606 GN=CFAP97 PE=1 SV=2	CFAP97		5	2	3	2	32	2	100	100	0.643		2.46138e-17	2.27001e-17	0.540868
P23528	Cofilin-1 OS=Homo sapiens OX=9606 GN=CFL1 PE=1 SV=3	CFL1		87	22	144	13	3393	22	0.615	0.431	1.234	2.51	0.99306	0.730748	0.995254	0.923482	Acetyl [N-Term]
Q9Y281	Cofilin-2 OS=Homo sapiens OX=9606 GN=CFL2 PE=1 SV=1	CFL2		70	17	74	8	1541	17	0.898	0.303	2.074	2.942	0.547948	0.36464	0.622628	0.906541	Acetyl [N-Term]
Q9P2M7	Cingulin OS=Homo sapiens OX=9606 GN=CGN PE=1 SV=2	CGN		19	21	40	21	679	21	100	100	0.48	100	2.46138e-17	2.27001e-17	0.265317	2.34398e-17
Q13112	Chromatin assembly factor 1 subunit B OS=Homo sapiens OX=9606 GN=CHAF1B PE=1 SV=1	CHAF1B		5	2	4	2	78	2	0.561				0.998276
Q96JM3	Chromosome alignment-maintaining phosphoprotein 1 OS=Homo sapiens OX=9606 GN=CHAMP1 PE=1 SV=2	CHAMP1		1	1	2	1	28	1	100	100		0.01	2.46138e-17	2.27001e-17		2.34398e-17
Q96BP2	Coiled-coil-helix-coiled-coil-helix domain-containing protein 1 OS=Homo sapiens OX=9606 GN=CHCHD1 PE=1 SV=1	CHCHD1		38	4	12	4	67	4	0.519	0.618	0.843	2.826	0.975424	0.985547	0.772369	0.927932
Q9Y6H1	Coiled-coil-helix-coiled-coil-helix domain-containing protein 2 OS=Homo sapiens OX=9606 GN=CHCHD2 PE=1 SV=1	CHCHD2		34	3	26	3	365	3	1.452	0.783	0.849	1.496	0.0970832	0.804983	0.779737	0.44266
C9JRZ6	MICOS complex subunit OS=Homo sapiens OX=9606 GN=CHCHD3 PE=1 SV=2	CHCHD3		48	16	121	16	2308	16	0.458	0.536	1.017	2.133	0.840403	0.930592	0.908115	0.791524
Q8N4Q1	Mitochondrial intermembrane space import and assembly protein 40 OS=Homo sapiens OX=9606 GN=CHCHD4 PE=1 SV=1	CHCHD4		16	1	1	1	0	1				100				2.34398e-17
J3QTA6	MICOS complex subunit OS=Homo sapiens OX=9606 GN=CHCHD6 PE=1 SV=1	CHCHD6		40	7	27	7	244	7	0.613	0.539	0.801	2.043	0.958139	0.931734	0.729264	0.83148
J3KPV1	Coiled-coil-helix-coiled-coil-helix domain-containing protein 7 OS=Homo sapiens OX=9606 GN=CHCHD7 PE=1 SV=1	CHCHD7		7	1	2	1	0	1	100	100	0.01		2.46138e-17	2.27001e-17	2.65115e-17
O14646	Chromodomain-helicase-DNA-binding protein 1 OS=Homo sapiens OX=9606 GN=CHD1 PE=1 SV=2	CHD1		1	1	1	1	0	1	100				2.46138e-17
Q86WJ1	Chromodomain-helicase-DNA-binding protein 1-like OS=Homo sapiens OX=9606 GN=CHD1L PE=1 SV=3	CHD1L		27	28	82	28	801	28	0.284	0.318	0.703	0.786	0.391897	0.410997	0.607596	0.0770526
A0A0C4DGG9	Chromodomain-helicase-DNA-binding protein 4 OS=Homo sapiens OX=9606 GN=CHD4 PE=1 SV=1	CHD4		4	7	11	7	117	7	0.371	1.044	1.674	2.114	0.682638	0.49825	0.797297	0.985031
Q8NE62	Choline dehydrogenase, mitochondrial OS=Homo sapiens OX=9606 GN=CHDH PE=1 SV=2	CHDH		5	2	2	2	15	2	100				2.46138e-17
E7EPP6	Serine/threonine-protein kinase Chk1 OS=Homo sapiens OX=9606 GN=CHEK1 PE=1 SV=1	CHEK1		7	3	8	3	256	3	0.538	100	0.63	1.848	0.991287	2.27001e-17	0.516924	0.868109
J3QK89	Calcium homeostasis endoplasmic reticulum protein OS=Homo sapiens OX=9606 GN=CHERP PE=1 SV=1	CHERP		4	3	3	3	0	3		100				2.27001e-17
Q9UHD1	Cysteine and histidine-rich domain-containing protein 1 OS=Homo sapiens OX=9606 GN=CHORDC1 PE=1 SV=2	CHORDC1		5	2	5	2	27	2	0.465	100	100	100	0.897658	2.27001e-17	2.65115e-17	2.34398e-17	Acetyl [N-Term]
Q99653	Calcineurin B homologous protein 1 OS=Homo sapiens OX=9606 GN=CHP1 PE=1 SV=3	CHP1		76	13	56	13	1262	13	100	2.087	3.746	5.329	2.46138e-17	0.0518881	0.14853	0.408104
Q8IZ52	Chondroitin sulfate synthase 2 OS=Homo sapiens OX=9606 GN=CHPF PE=1 SV=2	CHPF		6	3	4	3	0	3		100				2.27001e-17
Q9P2E5	Chondroitin sulfate glucuronyltransferase OS=Homo sapiens OX=9606 GN=CHPF2 PE=2 SV=2	CHPF2		3	2	6	2	108	2		100				2.27001e-17
Q8WUD6	Cholinephosphotransferase 1 OS=Homo sapiens OX=9606 GN=CHPT1 PE=1 SV=1	CHPT1		7	2	3	2	34	2	100	100	100		2.46138e-17	2.27001e-17	2.65115e-17
Q9UGM1	Neuronal acetylcholine receptor subunit alpha-9 OS=Homo sapiens OX=9606 GN=CHRNA9 PE=1 SV=2	CHRNA9		1	1	1	1	0	1
Q8NCH0	Carbohydrate sulfotransferase 14 OS=Homo sapiens OX=9606 GN=CHST14 PE=1 SV=2	CHST14		11	3	5	3	125	3		100		100		2.27001e-17		2.34398e-17
Q7L1S5	Carbohydrate sulfotransferase 9 OS=Homo sapiens OX=9606 GN=CHST9 PE=2 SV=2	CHST9		4	1	2	1	16	1		100	0.01			2.27001e-17	2.65115e-17
Q86X52	Chondroitin sulfate synthase 1 OS=Homo sapiens OX=9606 GN=CHSY1 PE=1 SV=3	CHSY1		3	1	1	1	0	1
A0A0D9SF58	Chromosome transmission fidelity protein 18 homolog OS=Homo sapiens OX=9606 GN=CHTF18 PE=1 SV=1	CHTF18		1	1	1	1	52	1
Q9Y3Y2	Chromatin target of PRMT1 protein OS=Homo sapiens OX=9606 GN=CHTOP PE=1 SV=2	CHTOP		10	2	9	2	441	2	0.453	0.47	0.833	1.423	0.881787	0.8215	0.77028	0.567555
O15111	Inhibitor of nuclear factor kappa-B kinase subunit alpha OS=Homo sapiens OX=9606 GN=CHUK PE=1 SV=2	CHUK		1	1	1	1	19	1			100				2.65115e-17
O76071	Probable cytosolic iron-sulfur protein assembly protein CIAO1 OS=Homo sapiens OX=9606 GN=CIAO1 PE=1 SV=1	CIAO1		6	2	3	2	21	2	100	100			2.46138e-17	2.27001e-17
Q9Y3D0	Cytosolic iron-sulfur assembly component 2B OS=Homo sapiens OX=9606 GN=CIAO2B PE=1 SV=1	CIAO2B		30	3	6	3	61	3		100	0.01			2.27001e-17	2.65115e-17
Q6FI81	Anamorsin OS=Homo sapiens OX=9606 GN=CIAPIN1 PE=1 SV=2	CIAPIN1		4	1	3	1	28	1
K7EPJ4	Cartilage intermediate layer protein 2, isoform CRA_b OS=Homo sapiens OX=9606 GN=CILP2 PE=1 SV=1	CILP2		18	18	36	18	388	18	0.144	0.047	100	2.554	0.0312884	9.59732e-06	2.65115e-17	0.999071
Q14011	Cold-inducible RNA-binding protein OS=Homo sapiens OX=9606 GN=CIRBP PE=1 SV=1	CIRBP		17	3	10	3	139	3	0.315			1.103	0.537844			0.257531
Q9NZ45	CDGSH iron-sulfur domain-containing protein 1 OS=Homo sapiens OX=9606 GN=CISD1 PE=1 SV=1	CISD1		51	6	22	6	503	6	0.274	1.401	1.178	13.132	0.364484	0.235683	0.984484	0.00386448
Q8N5K1	CDGSH iron-sulfur domain-containing protein 2 OS=Homo sapiens OX=9606 GN=CISD2 PE=1 SV=1	CISD2		50	8	17	8	192	8	1.974	1.548	2.43		0.0387156	0.169963	0.473005
P0C7P0	CDGSH iron-sulfur domain-containing protein 3, mitochondrial OS=Homo sapiens OX=9606 GN=CISD3 PE=1 SV=1	CISD3		15	2	4	2	24	2			100	100			2.65115e-17	2.34398e-17
O14578	Citron Rho-interacting kinase OS=Homo sapiens OX=9606 GN=CIT PE=1 SV=2	CIT		16	30	39	30	473	30			100	100			2.65115e-17	2.34398e-17
Q8WWK9	Cytoskeleton-associated protein 2 OS=Homo sapiens OX=9606 GN=CKAP2 PE=1 SV=1	CKAP2		11	7	40	7	1349	7	0.423	0.28	0.793	1.144	0.808319	0.294606	0.717452	0.270006
Q14008	Cytoskeleton-associated protein 5 OS=Homo sapiens OX=9606 GN=CKAP5 PE=1 SV=3	CKAP5		45	93	351	93	4748	93	0.671	0.623	1.269	2.842	0.957384	0.979543	0.980285	0.99375	Acetyl [N-Term]
P12277	Creatine kinase B-type OS=Homo sapiens OX=9606 GN=CKB PE=1 SV=1	CKB		68	20	81	20	1807	20	0.567	1.276	1.781	5.002	0.980919	0.307795	0.759989	0.469781
P12532	Creatine kinase U-type, mitochondrial OS=Homo sapiens OX=9606 GN=CKMT1A PE=1 SV=1	CKMT1A		48	19	108	19	1777	19	0.574	0.566	0.854	3.297	0.985698	0.96452	0.784137	0.922616
P61024	Cyclin-dependent kinases regulatory subunit 1 OS=Homo sapiens OX=9606 GN=CKS1B PE=1 SV=1	CKS1B		46	2	4	2	18	2	0.367		100		0.658529		2.65115e-17
P33552	Cyclin-dependent kinases regulatory subunit 2 OS=Homo sapiens OX=9606 GN=CKS2 PE=1 SV=1	CKS2		14	2	3	2	35	2	0.438	0.261	100	2.131	0.842384	0.240941	2.65115e-17	0.902925
Q7Z460	CLIP-associating protein 1 OS=Homo sapiens OX=9606 GN=CLASP1 PE=1 SV=1	CLASP1		12	15	33	11	600	15	0.359	100	100	0.01	0.648138	2.27001e-17	2.65115e-17	2.34398e-17
E7EW49	CLIP-associating protein 2 OS=Homo sapiens OX=9606 GN=CLASP2 PE=1 SV=1	CLASP2		20	26	76	22	1731	26	0.505	0.338	0.678	1.796	0.95686	0.47055	0.573889	0.7297
Q96S66	Chloride channel CLIC-like protein 1 OS=Homo sapiens OX=9606 GN=CLCC1 PE=1 SV=1	CLCC1		34	14	32	14	748	14	1.183	0.893	2.226	100	0.303143	0.668026	0.557449	2.34398e-17
P51790	H(+)/Cl(-) exchange transporter 3 OS=Homo sapiens OX=9606 GN=CLCN3 PE=1 SV=2	CLCN3		8	7	20	6	278	7	100		100	6.163	2.46138e-17		2.65115e-17	0.218992	Acetyl [N-Term]
P56749	Claudin-12 OS=Homo sapiens OX=9606 GN=CLDN12 PE=1 SV=1	CLDN12		6	1	3	1	98	1
A0A0R4J2F2	Claudin domain-containing protein 1 OS=Homo sapiens OX=9606 GN=CLDND1 PE=1 SV=1	CLDND1		5	1	1	1	41	1
P05452	Tetranectin OS=Homo sapiens OX=9606 GN=CLEC3B PE=1 SV=3	CLEC3B		6	1	2	1	28	1	100		0.01	0.01	2.46138e-17		2.65115e-17	2.34398e-17
O14967	Calmegin OS=Homo sapiens OX=9606 GN=CLGN PE=1 SV=1	CLGN		21	10	39	9	408	10	100	100	1.098	4.955	2.46138e-17	2.27001e-17	0.951035	0.42612
O00299	Chloride intracellular channel protein 1 OS=Homo sapiens OX=9606 GN=CLIC1 PE=1 SV=4	CLIC1		48	11	35	11	634	11	0.584	1.828	0.746	0.997	0.989623	0.0905649	0.663983	0.229486	Acetyl [N-Term]
Q9Y696	Chloride intracellular channel protein 4 OS=Homo sapiens OX=9606 GN=CLIC4 PE=1 SV=4	CLIC4		20	6	7	6	70	6	100	100			2.46138e-17	2.27001e-17
Q96NY7	Chloride intracellular channel protein 6 OS=Homo sapiens OX=9606 GN=CLIC6 PE=2 SV=3	CLIC6		3	2	3	2	55	2
Q14677	Clathrin interactor 1 OS=Homo sapiens OX=9606 GN=CLINT1 PE=1 SV=1	CLINT1		25	13	40	13	621	13	0.596	0.768	1.006	1.601	0.95686	0.826781	0.900944	0.523958
P30622	CAP-Gly domain-containing linker protein 1 OS=Homo sapiens OX=9606 GN=CLIP1 PE=1 SV=2	CLIP1		1	1	1	1	0	1			100	100			2.65115e-17	2.34398e-17
Q9NWW5	Ceroid-lipofuscinosis neuronal protein 6 OS=Homo sapiens OX=9606 GN=CLN6 PE=1 SV=1	CLN6		4	1	1	1	25	1		100				2.27001e-17
P54105	Methylosome subunit pICln OS=Homo sapiens OX=9606 GN=CLNS1A PE=1 SV=1	CLNS1A		16	2	9	2	272	2	1.335	100	2.304	0.01	0.282305	2.27001e-17	0.509454	2.34398e-17
Q9H078	Caseinolytic peptidase B protein homolog OS=Homo sapiens OX=9606 GN=CLPB PE=1 SV=1	CLPB		32	20	60	14	782	20	0.502	0.463	1.705	2.529	0.911662	0.804635	0.797065	0.948485
Q16740	ATP-dependent Clp protease proteolytic subunit, mitochondrial OS=Homo sapiens OX=9606 GN=CLPP PE=1 SV=1	CLPP		38	9	75	9	1101	9	0.586	0.657	0.86	1.569	0.997686	0.948534	0.790615	0.436778
O96005	Cleft lip and palate transmembrane protein 1 OS=Homo sapiens OX=9606 GN=CLPTM1 PE=1 SV=1	CLPTM1		15	10	32	10	490	10	1.65	1.363	3.639	7.013	0.0888167	0.255196	0.163026	0.157569	Acetyl [N-Term]
Q96KA5	Cleft lip and palate transmembrane protein 1-like protein OS=Homo sapiens OX=9606 GN=CLPTM1L PE=1 SV=1	CLPTM1L		15	8	37	8	715	8	0.797	1.246	3.097	5.804	0.690791	0.329379	0.262619	0.245779
O76031	ATP-dependent Clp protease ATP-binding subunit clpX-like, mitochondrial OS=Homo sapiens OX=9606 GN=CLPX PE=1 SV=2	CLPX		46	25	106	25	1687	25	0.401	0.606	1.556	2.577	0.72	0.99609	0.860869	0.940275
Q9HAW4	Claspin OS=Homo sapiens OX=9606 GN=CLSPN PE=1 SV=3	CLSPN		2	2	2	2	13	2	100	100		0.01	2.46138e-17	2.27001e-17		2.34398e-17
O94985	Calsyntenin-1 OS=Homo sapiens OX=9606 GN=CLSTN1 PE=1 SV=1	CLSTN1		3	2	3	2	28	2	100	100		0.01	2.46138e-17	2.27001e-17		2.34398e-17
Q9BQT9	Calsyntenin-3 OS=Homo sapiens OX=9606 GN=CLSTN3 PE=1 SV=1	CLSTN3		1	1	1	1	17	1
P09497	Clathrin light chain B OS=Homo sapiens OX=9606 GN=CLTB PE=1 SV=1	CLTB		31	14	45	14	356	14	0.837	1.321	1.938	5.362	0.685418	0.280195	0.684676	0.400234
P10909	Clusterin OS=Homo sapiens OX=9606 GN=CLU PE=1 SV=1	CLU		29	14	45	14	1017	14	1.951	2.416	2.884	7.469	0.0368905	0.0261267	0.318167	0.12976
I3L2B0	Clustered mitochondria protein homolog (Fragment) OS=Homo sapiens OX=9606 GN=CLUH PE=1 SV=2	CLUH		10	10	14	10	30	10		0.456	100	100		0.789985	2.65115e-17	2.34398e-17
Q8N0X4	Citramalyl-CoA lyase, mitochondrial OS=Homo sapiens OX=9606 GN=CLYBL PE=1 SV=2	CLYBL		14	3	8	3	197	3	100	100	0.01		2.46138e-17	2.27001e-17	2.65115e-17
Q9Y471	Inactive cytidine monophosphate-N-acetylneuraminic acid hydroxylase OS=Homo sapiens OX=9606 GN=CMAHP PE=1 SV=4	CMAHP		3	1	1	1	0	1
Q8NFW8	N-acylneuraminate cytidylyltransferase OS=Homo sapiens OX=9606 GN=CMAS PE=1 SV=2	CMAS		3	1	1	1	0	1
Q96DG6	Carboxymethylenebutenolidase homolog OS=Homo sapiens OX=9606 GN=CMBL PE=1 SV=1	CMBL		7	1	1	1	0	1
Q7Z7K0	COX assembly mitochondrial protein homolog OS=Homo sapiens OX=9606 GN=CMC1 PE=1 SV=1	CMC1		37	4	25	4	469	4	0.433	0.482	0.724	2.251	0.831597	0.846811	0.636402	0.858057	Acetyl [N-Term]
Q9NRP2	COX assembly mitochondrial protein 2 homolog OS=Homo sapiens OX=9606 GN=CMC2 PE=1 SV=1	CMC2		25	2	4	2	41	2		100	1.07			2.27001e-17	0.94305
P30085	UMP-CMP kinase OS=Homo sapiens OX=9606 GN=CMPK1 PE=1 SV=3	CMPK1		37	7	10	7	172	7	100	0.045	100	100	2.46138e-17	7.03869e-06	2.65115e-17	2.34398e-17
Q8IZR5	CKLF-like MARVEL transmembrane domain-containing protein 4 OS=Homo sapiens OX=9606 GN=CMTM4 PE=1 SV=1	CMTM4		4	1	1	1	0	1			100				2.65115e-17
Q96FZ5	CKLF-like MARVEL transmembrane domain-containing protein 7 OS=Homo sapiens OX=9606 GN=CMTM7 PE=2 SV=1	CMTM7		19	1	2	1	67	1
Q8N1G2	Cap-specific mRNA (nucleoside-2'-O-)-methyltransferase 1 OS=Homo sapiens OX=9606 GN=CMTR1 PE=1 SV=1	CMTR1		1	1	2	1	25	1
P62633	Cellular nucleic acid-binding protein OS=Homo sapiens OX=9606 GN=CNBP PE=1 SV=1	CNBP		24	4	13	4	84	4	0.351	0.205	100	1.474	0.613687	0.102845	2.65115e-17	0.556771
Q96KP4	Cytosolic non-specific dipeptidase OS=Homo sapiens OX=9606 GN=CNDP2 PE=1 SV=2	CNDP2		12	4	6	4	51	4		100		100		2.27001e-17		2.34398e-17	Acetyl [N-Term]
Q9P003	Protein cornichon homolog 4 OS=Homo sapiens OX=9606 GN=CNIH4 PE=1 SV=1	CNIH4		14	1	4	1	120	1		100	1.272			2.27001e-17	0.979555
Q6P9H4	Connector enhancer of kinase suppressor of ras 3 OS=Homo sapiens OX=9606 GN=CNKSR3 PE=1 SV=1	CNKSR3		3	1	1	1	0	1
O75829	Leukocyte cell-derived chemotaxin 1 OS=Homo sapiens OX=9606 GN=CNMD PE=1 SV=1	CNMD		3	1	3	1	0	1			0.01				2.65115e-17
Q15417	Calponin-3 OS=Homo sapiens OX=9606 GN=CNN3 PE=1 SV=1	CNN3		35	8	30	8	609	8	0.639	100	1.209	1.989	0.941896	2.27001e-17	0.997755	0.85609	Acetyl [N-Term]
Q9H8M5	Metal transporter CNNM2 OS=Homo sapiens OX=9606 GN=CNNM2 PE=1 SV=2	CNNM2		5	3	4	2	25	3	100	100	100		2.46138e-17	2.27001e-17	2.65115e-17
Q8NE01	Metal transporter CNNM3 OS=Homo sapiens OX=9606 GN=CNNM3 PE=1 SV=1	CNNM3		29	15	32	15	324	15	0.495	100	3.827	100	0.949757	2.27001e-17	0.138302	2.34398e-17	Acetyl [N-Term]
Q6P4Q7	Metal transporter CNNM4 OS=Homo sapiens OX=9606 GN=CNNM4 PE=1 SV=3	CNNM4		9	5	8	4	189	5		100		100		2.27001e-17		2.34398e-17
A5YKK6	CCR4-NOT transcription complex subunit 1 OS=Homo sapiens OX=9606 GN=CNOT1 PE=1 SV=2	CNOT1		19	37	84	37	1131	37	0.56	0.741	1.88	2.58	0.993995	0.862025	0.711687	0.990455
Q9H9A5	CCR4-NOT transcription complex subunit 10 OS=Homo sapiens OX=9606 GN=CNOT10 PE=1 SV=1	CNOT10		9	4	12	4	267	4	100		1.55		2.46138e-17		0.857246		Acetyl [N-Term]
Q9UKZ1	CCR4-NOT transcription complex subunit 11 OS=Homo sapiens OX=9606 GN=CNOT11 PE=1 SV=1	CNOT11		9	3	8	3	98	3		100	1.831	100		2.27001e-17	0.714043	2.34398e-17
Q9NZN8	CCR4-NOT transcription complex subunit 2 OS=Homo sapiens OX=9606 GN=CNOT2 PE=1 SV=1	CNOT2		16	5	9	5	186	5	100	100	100	100	2.46138e-17	2.27001e-17	2.65115e-17	2.34398e-17
O75175	CCR4-NOT transcription complex subunit 3 OS=Homo sapiens OX=9606 GN=CNOT3 PE=1 SV=1	CNOT3		8	8	23	8	576	8	0.487	0.3	100	3.94	0.929512	0.357513	2.65115e-17	0.670022
Q9ULM6	CCR4-NOT transcription complex subunit 6 OS=Homo sapiens OX=9606 GN=CNOT6 PE=1 SV=2	CNOT6		6	3	4	3	62	3			100	100			2.65115e-17	2.34398e-17
Q9UIV1	CCR4-NOT transcription complex subunit 7 OS=Homo sapiens OX=9606 GN=CNOT7 PE=1 SV=3	CNOT7		15	3	7	3	112	3	0.978	100	0.503	100	0.496456	2.27001e-17	0.310657	2.34398e-17
Q9UFF9	CCR4-NOT transcription complex subunit 8 OS=Homo sapiens OX=9606 GN=CNOT8 PE=1 SV=1	CNOT8		8	2	3	2	28	2
Q92600	CCR4-NOT transcription complex subunit 9 OS=Homo sapiens OX=9606 GN=CNOT9 PE=1 SV=1	CNOT9		31	7	29	7	522	7	0.602	1.075		2.809	0.969959	0.468585		0.933147	Acetyl [N-Term]
P09543	2',3'-cyclic-nucleotide 3'-phosphodiesterase OS=Homo sapiens OX=9606 GN=CNP PE=1 SV=2	CNP		54	27	80	27	683	27	0.557	0.433	1.492	2.346	0.987608	0.734547	0.892046	0.89304
Q9Y2B0	Protein canopy homolog 2 OS=Homo sapiens OX=9606 GN=CNPY2 PE=1 SV=1	CNPY2		73	16	117	16	2321	16	1.122	1.15	1.769	5.919	0.507648	0.403664	0.765426	0.364225
Q9BT09	Protein canopy homolog 3 OS=Homo sapiens OX=9606 GN=CNPY3 PE=1 SV=1	CNPY3		33	11	28	11	618	11	0.58			1.334	0.9919			0.347082
Q8N129	Protein canopy homolog 4 OS=Homo sapiens OX=9606 GN=CNPY4 PE=2 SV=1	CNPY4		9	3	7	3	192	3	100	100	100	100	2.46138e-17	2.27001e-17	2.65115e-17	2.34398e-17
P26992	Ciliary neurotrophic factor receptor subunit alpha OS=Homo sapiens OX=9606 GN=CNTFR PE=1 SV=2	CNTFR		3	1	2	1	0	1	100	100			2.46138e-17	2.27001e-17
Q12860	Contactin-1 OS=Homo sapiens OX=9606 GN=CNTN1 PE=1 SV=1	CNTN1		2	2	2	2	16	2			100	100			2.65115e-17	2.34398e-17
P78357	Contactin-associated protein 1 OS=Homo sapiens OX=9606 GN=CNTNAP1 PE=1 SV=1	CNTNAP1		2	2	2	2	25	2
I3L1A6	Centrobin (Fragment) OS=Homo sapiens OX=9606 GN=CNTROB PE=1 SV=1	CNTROB		13	1	1	1	0	1									Acetyl [N-Term]
Q9GZY4	Cytochrome c oxidase assembly factor 1 homolog OS=Homo sapiens OX=9606 GN=COA1 PE=1 SV=1	COA1		8	1	4	1	38	1		0.437	1.11	2.819		0.743229	0.962346	0.847164
Q9Y2R0	Cytochrome c oxidase assembly factor 3 homolog, mitochondrial OS=Homo sapiens OX=9606 GN=COA3 PE=1 SV=1	COA3		41	5	17	5	314	5	0.559	0.462	1.345	5.914	0.998276	0.80186	0.951548	0.300992	Acetyl [N-Term]
Q9NYJ1	Cytochrome c oxidase assembly factor 4 homolog, mitochondrial OS=Homo sapiens OX=9606 GN=COA4 PE=1 SV=2	COA4		15	1	2	1	49	1		0.418		100		0.690582		2.34398e-17	Acetyl [N-Term]
X6R5Z6	Cytochrome c oxidase assembly factor 6 homolog OS=Homo sapiens OX=9606 GN=COA6 PE=1 SV=1	COA6		27	4	14	4	553	4		0.119	100	5.458		0.00781253	2.65115e-17	0.352705
Q96BR5	Cytochrome c oxidase assembly factor 7 OS=Homo sapiens OX=9606 GN=COA7 PE=1 SV=2	COA7		58	13	75	13	1117	13	0.366	0.498	0.657	2.387	0.583272	0.874234	0.545227	0.885846	Acetyl [N-Term]
Q13057	Bifunctional coenzyme A synthase OS=Homo sapiens OX=9606 GN=COASY PE=1 SV=4	COASY		13	5	16	5	169	5	0.417	0.49	1.386	3.263	0.726659	0.862489	0.936704	0.822188
A0A2U3TZE7	Cochlin OS=Homo sapiens OX=9606 GN=COCH PE=1 SV=1	COCH		13	7	17	7	264	7	1.068		100	100	0.405635		2.65115e-17	2.34398e-17
Q8WTW3	Conserved oligomeric Golgi complex subunit 1 OS=Homo sapiens OX=9606 GN=COG1 PE=1 SV=1	COG1		10	8	10	8	38	8		100		100		2.27001e-17		2.34398e-17	Acetyl [N-Term]
Q14746	Conserved oligomeric Golgi complex subunit 2 OS=Homo sapiens OX=9606 GN=COG2 PE=1 SV=1	COG2		6	3	4	3	88	3		100	100			2.27001e-17	2.65115e-17
Q96JB2	Conserved oligomeric Golgi complex subunit 3 OS=Homo sapiens OX=9606 GN=COG3 PE=1 SV=3	COG3		7	4	8	4	121	4	100	0.123		0.01	2.46138e-17	0.00903028		2.34398e-17	Acetyl [N-Term]
J3KNI1	Conserved oligomeric Golgi complex subunit 4 OS=Homo sapiens OX=9606 GN=COG4 PE=1 SV=1	COG4		3	2	3	2	37	2
Q9UP83	Conserved oligomeric Golgi complex subunit 5 OS=Homo sapiens OX=9606 GN=COG5 PE=1 SV=3	COG5		3	2	2	2	49	2		100				2.27001e-17
Q9Y2V7	Conserved oligomeric Golgi complex subunit 6 OS=Homo sapiens OX=9606 GN=COG6 PE=1 SV=2	COG6		2	1	2	1	36	1
P83436	Conserved oligomeric Golgi complex subunit 7 OS=Homo sapiens OX=9606 GN=COG7 PE=1 SV=1	COG7		4	3	3	3	19	3
B4DYU2	Conserved oligomeric Golgi complex subunit 8 OS=Homo sapiens OX=9606 GN=COG8 PE=1 SV=1	COG8		3	1	1	1	0	1
Q05707	Collagen alpha-1(XIV) chain OS=Homo sapiens OX=9606 GN=COL14A1 PE=1 SV=3	COL14A1		2	3	6	3	73	3		100	100	100		2.27001e-17	2.65115e-17	2.34398e-17
P39060	Collagen alpha-1(XVIII) chain OS=Homo sapiens OX=9606 GN=COL18A1 PE=1 SV=5	COL18A1		11	13	51	13	765	13	100	100	100	7.703	2.46138e-17	2.27001e-17	2.65115e-17	0.12897
P02458	Collagen alpha-1(II) chain OS=Homo sapiens OX=9606 GN=COL2A1 PE=1 SV=3	COL2A1		2	2	5	2	44	2		100	100			2.27001e-17	2.65115e-17
P02462	Collagen alpha-1(IV) chain OS=Homo sapiens OX=9606 GN=COL4A1 PE=1 SV=4	COL4A1		6	9	43	9	839	9	3.01	1.745	0.943	4.183	0.00416987	0.109132	0.858654	0.652781
P08572	Collagen alpha-2(IV) chain OS=Homo sapiens OX=9606 GN=COL4A2 PE=1 SV=4	COL4A2		10	10	35	10	552	10	2.089	2.304	2.983	100	0.0288829	0.0328559	0.290779	2.34398e-17
Q01955	Collagen alpha-3(IV) chain OS=Homo sapiens OX=9606 GN=COL4A3 PE=1 SV=3	COL4A3		2	2	8	2	40	2	0.01				2.46138e-17
Q9Y6Z7	Collectin-10 OS=Homo sapiens OX=9606 GN=COLEC10 PE=1 SV=2	COLEC10		4	1	1	1	21	1
Q5KU26	Collectin-12 OS=Homo sapiens OX=9606 GN=COLEC12 PE=1 SV=3	COLEC12		5	3	8	3	198	3	100	100	1.627	100	2.46138e-17	2.27001e-17	0.814599	2.34398e-17
Q8NBJ5	Procollagen galactosyltransferase 1 OS=Homo sapiens OX=9606 GN=COLGALT1 PE=1 SV=1	COLGALT1		46	27	95	26	1289	27	0.812	0.97	2.179	4.548	0.816219	0.576076	0.575629	0.625616
Q8IYK4	Procollagen galactosyltransferase 2 OS=Homo sapiens OX=9606 GN=COLGALT2 PE=1 SV=1	COLGALT2		4	2	5	1	70	2
Q8N668	COMM domain-containing protein 1 OS=Homo sapiens OX=9606 GN=COMMD1 PE=1 SV=1	COMMD1		33	6	13	6	333	6			1.703	100			0.797297	2.34398e-17
Q9Y6G5	COMM domain-containing protein 10 OS=Homo sapiens OX=9606 GN=COMMD10 PE=1 SV=1	COMMD10		4	1	6	1	116	1	1.478	1.161	2.609	6.369	0.159916	0.39345	0.40083	0.0945074	Acetyl [N-Term]
Q86X83	COMM domain-containing protein 2 OS=Homo sapiens OX=9606 GN=COMMD2 PE=1 SV=2	COMMD2		18	3	4	3	41	3	100				2.46138e-17
H0Y6Z9	COMM domain-containing protein 3 (Fragment) OS=Homo sapiens OX=9606 GN=COMMD3 PE=4 SV=1	COMMD3		57	9	33	8	828	9	1.627	1.306	1.897	4.636	0.0914254	0.288984	0.702768	0.434121	Acetyl [N-Term]
Q9H0A8	COMM domain-containing protein 4 OS=Homo sapiens OX=9606 GN=COMMD4 PE=1 SV=1	COMMD4		56	6	10	6	200	6	0.844	100	100		0.668749	2.27001e-17	2.65115e-17
Q9GZQ3	COMM domain-containing protein 5 OS=Homo sapiens OX=9606 GN=COMMD5 PE=1 SV=1	COMMD5		33	6	18	6	140	6	1.074	1.396	100	100	0.393564	0.237815	2.65115e-17	2.34398e-17	Acetyl [N-Term]
Q7Z4G1	COMM domain-containing protein 6 OS=Homo sapiens OX=9606 GN=COMMD6 PE=1 SV=1	COMMD6		87	6	20	6	477	6	1.18	1.658	0.84	100	0.322298	0.132477	0.763465	2.34398e-17	Acetyl [N-Term]
A0A2R8Y455	COMM domain-containing protein 7 OS=Homo sapiens OX=9606 GN=COMMD7 PE=4 SV=1	COMMD7		17	3	4	3	129	3	100	100			2.46138e-17	2.27001e-17
Q9NX08	COMM domain-containing protein 8 OS=Homo sapiens OX=9606 GN=COMMD8 PE=1 SV=1	COMMD8		53	8	22	8	340	8	1.093	100	0.513	100	0.333938	2.27001e-17	0.317231	2.34398e-17	Acetyl [N-Term]
Q9P000	COMM domain-containing protein 9 OS=Homo sapiens OX=9606 GN=COMMD9 PE=1 SV=2	COMMD9		51	8	33	8	771	8	1.335	1.107	2.74	6.203	0.173893	0.438046	0.360599	0.245234	Acetyl [N-Term]
P49747	Cartilage oligomeric matrix protein OS=Homo sapiens OX=9606 GN=COMP PE=1 SV=2	COMP		10	5	8	3	119	5			0.01				2.65115e-17
P21964	Catechol O-methyltransferase OS=Homo sapiens OX=9606 GN=COMT PE=1 SV=2	COMT		73	18	86	18	1559	18	1.36	1.558	1.939	4.663	0.337447	0.165915	0.684263	0.487784
Q86VU5	Catechol O-methyltransferase domain-containing protein 1 OS=Homo sapiens OX=9606 GN=COMTD1 PE=1 SV=1	COMTD1		17	3	6	3	53	3		100	0.01			2.27001e-17	2.65115e-17
P53621	Coatomer subunit alpha OS=Homo sapiens OX=9606 GN=COPA PE=1 SV=2	COPA		62	74	392	74	6853	74	0.398	0.362	0.778	1.68	0.711256	0.544088	0.700192	0.542512
P53618	Coatomer subunit beta OS=Homo sapiens OX=9606 GN=COPB1 PE=1 SV=3	COPB1		57	48	226	48	4080	48	0.392	0.374	0.786	1.599	0.696333	0.577952	0.710005	0.48581	Acetyl [N-Term]
P35606	Coatomer subunit beta' OS=Homo sapiens OX=9606 GN=COPB2 PE=1 SV=2	COPB2		59	41	208	41	4090	41	0.418	0.47	0.885	1.84	0.759277	0.82229	0.809629	0.640365
O14579	Coatomer subunit epsilon OS=Homo sapiens OX=9606 GN=COPE PE=1 SV=3	COPE		63	18	111	18	2895	18	0.376	0.354	0.66	1.845	0.655612	0.518738	0.549337	0.620912
Q9Y678	Coatomer subunit gamma-1 OS=Homo sapiens OX=9606 GN=COPG1 PE=1 SV=1	COPG1		55	36	191	33	4070	36	0.382	0.349	0.771	1.501	0.671577	0.502123	0.693805	0.432814
Q9UBF2	Coatomer subunit gamma-2 OS=Homo sapiens OX=9606 GN=COPG2 PE=1 SV=1	COPG2		36	22	96	19	1919	22	0.363	0.447	0.678	1.501	0.590642	0.766389	0.574494	0.438417
P61201	COP9 signalosome complex subunit 2 OS=Homo sapiens OX=9606 GN=COPS2 PE=1 SV=1	COPS2		11	4	7	4	116	4			100	100			2.65115e-17	2.34398e-17
Q9UNS2	COP9 signalosome complex subunit 3 OS=Homo sapiens OX=9606 GN=COPS3 PE=1 SV=3	COPS3		16	5	13	5	365	5	100	0.956	1.54	20.842	2.46138e-17	0.595184	0.860869	9.77106e-05	Acetyl [N-Term]
D6RAX7	COP9 constitutive photomorphogenic-like protein subunit 4 isoform 2 OS=Homo sapiens OX=9606 GN=COPS4 PE=1 SV=1	COPS4		12	4	10	4	94	4	0.833	100	100	100	0.685827	2.27001e-17	2.65115e-17	2.34398e-17
Q92905	COP9 signalosome complex subunit 5 OS=Homo sapiens OX=9606 GN=COPS5 PE=1 SV=4	COPS5		7	3	3	3	42	3	100				2.46138e-17
Q99627	COP9 signalosome complex subunit 8 OS=Homo sapiens OX=9606 GN=COPS8 PE=1 SV=1	COPS8		5	1	1	1	0	1
F8VVA7	Coatomer subunit zeta-1 OS=Homo sapiens OX=9606 GN=COPZ1 PE=1 SV=1	COPZ1		37	9	56	9	1337	9	0.366	0.328	0.825	1.56	0.627679	0.4403	0.754567	0.475398	Acetyl [N-Term]
Q9NZJ6	Ubiquinone biosynthesis O-methyltransferase, mitochondrial OS=Homo sapiens OX=9606 GN=COQ3 PE=1 SV=3	COQ3		7	2	6	2	60	2	100		0.759	100	2.46138e-17		0.680785	2.34398e-17
Q5HYK3	2-methoxy-6-polyprenyl-1,4-benzoquinol methylase, mitochondrial OS=Homo sapiens OX=9606 GN=COQ5 PE=1 SV=2	COQ5		16	3	7	3	75	3	100	100	0.496		2.46138e-17	2.27001e-17	0.301729
Q9Y2Z9	Ubiquinone biosynthesis monooxygenase COQ6, mitochondrial OS=Homo sapiens OX=9606 GN=COQ6 PE=1 SV=2	COQ6		8	3	6	3	65	3	100	100	0.473	100	2.46138e-17	2.27001e-17	0.257252	2.34398e-17
Q99807	5-demethoxyubiquinone hydroxylase, mitochondrial OS=Homo sapiens OX=9606 GN=COQ7 PE=1 SV=3	COQ7		5	1	2	1	45	1	100	100	0.01		2.46138e-17	2.27001e-17	2.65115e-17
Q8NI60	Atypical kinase COQ8A, mitochondrial OS=Homo sapiens OX=9606 GN=COQ8A PE=1 SV=1	COQ8A		30	17	46	17	919	17	0.631	0.619	0.895	1.391	0.929355	0.983937	0.82061	0.461462	Acetyl [N-Term]
O75208	Ubiquinone biosynthesis protein COQ9, mitochondrial OS=Homo sapiens OX=9606 GN=COQ9 PE=1 SV=1	COQ9		24	6	29	6	344	6	0.389	0.63	0.524	2.397	0.742504	0.9735	0.335718	0.985031
Q9BR76	Coronin-1B OS=Homo sapiens OX=9606 GN=CORO1B PE=1 SV=1	CORO1B		27	12	41	12	401	12	0.543	0.367	1.092	2.016	0.99306	0.558143	0.947375	0.802377
Q9ULV4	Coronin-1C OS=Homo sapiens OX=9606 GN=CORO1C PE=1 SV=1	CORO1C		48	27	170	26	2990	27	0.51	0.417	0.79	2.086	0.92092	0.696865	0.714043	0.769355
A0A0A6YYL4	Coronin OS=Homo sapiens OX=9606 GN=CORO7-PAM16 PE=3 SV=1	CORO7-PAM16		12	9	34	9	1602	9	0.184	0.252	1.046	4.086	0.0809969	0.216421	0.925477	0.572158
Q14019	Coactosin-like protein OS=Homo sapiens OX=9606 GN=COTL1 PE=1 SV=3	COTL1		11	1	2	1	71	1
Q9Y6N1	Cytochrome c oxidase assembly protein COX11, mitochondrial OS=Homo sapiens OX=9606 GN=COX11 PE=1 SV=3	COX11		10	1	1	1	0	1		100				2.27001e-17
Q7KZN9	Cytochrome c oxidase assembly protein COX15 homolog OS=Homo sapiens OX=9606 GN=COX15 PE=1 SV=1	COX15		5	2	3	2	0	2
Q9P0S2	Cytochrome c oxidase assembly protein COX16 homolog, mitochondrial OS=Homo sapiens OX=9606 GN=COX16 PE=1 SV=1	COX16		29	3	4	1	40	3			100	100			2.65115e-17	2.34398e-17
C9J8T6	Cytochrome c oxidase copper chaperone OS=Homo sapiens OX=9606 GN=COX17 PE=1 SV=1	COX17		16	1	4	1	283	1			0.366				0.121239
Q49B96	Cytochrome c oxidase assembly protein COX19 OS=Homo sapiens OX=9606 GN=COX19 PE=1 SV=1	COX19		21	2	6	2	56	2	100		0.01		2.46138e-17		2.65115e-17
Q5RI15	Cytochrome c oxidase assembly protein COX20, mitochondrial OS=Homo sapiens OX=9606 GN=COX20 PE=1 SV=2	COX20		33	3	4	3	148	3		100	0.01			2.27001e-17	2.65115e-17		Acetyl [N-Term]
P13073	Cytochrome c oxidase subunit 4 isoform 1, mitochondrial OS=Homo sapiens OX=9606 GN=COX4I1 PE=1 SV=1	COX4I1		57	15	81	15	828	15	0.394	0.511	1.197	3.106	0.701029	0.897837	0.994824	0.957983
P20674	Cytochrome c oxidase subunit 5A, mitochondrial OS=Homo sapiens OX=9606 GN=COX5A PE=1 SV=2	COX5A		61	10	85	10	1758	10	0.48	0.491	1.078	2.463	0.878565	0.864201	0.94234	0.909972
P10606	Cytochrome c oxidase subunit 5B, mitochondrial OS=Homo sapiens OX=9606 GN=COX5B PE=1 SV=2	COX5B		36	8	51	8	263	8	0.431	0.536	0.825	2.343	0.787202	0.930018	0.754304	0.872182
P12074	Cytochrome c oxidase subunit 6A1, mitochondrial OS=Homo sapiens OX=9606 GN=COX6A1 PE=1 SV=4	COX6A1		27	1	1	1	0	1
P14854	Cytochrome c oxidase subunit 6B1 OS=Homo sapiens OX=9606 GN=COX6B1 PE=1 SV=2	COX6B1		58	4	25	4	464	4	0.486	0.797	0.758	3.142	0.8846	0.785807	0.678864	0.952203
P09669	Cytochrome c oxidase subunit 6C OS=Homo sapiens OX=9606 GN=COX6C PE=1 SV=2	COX6C		53	9	55	9	491	9	0.426	0.5	0.995	3.012	0.775974	0.878016	0.894428	0.977868
H0UI06	Cytochrome c oxidase subunit 7A2, mitochondrial OS=Homo sapiens OX=9606 GN=COX7A2 PE=1 SV=1	COX7A2		22	4	28	4	916	4	0.558	0.555	0.685	2.272	0.975424	0.952135	0.583692	0.848019
O14548	Cytochrome c oxidase subunit 7A-related protein, mitochondrial OS=Homo sapiens OX=9606 GN=COX7A2L PE=1 SV=2	COX7A2L		48	3	12	3	271	3	0.01	100	0.996		2.46138e-17	2.27001e-17	0.895
P15954	Cytochrome c oxidase subunit 7C, mitochondrial OS=Homo sapiens OX=9606 GN=COX7C PE=1 SV=1	COX7C		29	2	8	2	84	2		0.48	0.933	2.467		0.844285	0.851867	0.931695
P15085	Carboxypeptidase A1 OS=Homo sapiens OX=9606 GN=CPA1 PE=1 SV=2	CPA1		4	2	2	2	0	2	100	100			2.46138e-17	2.27001e-17
Q96IY4	Carboxypeptidase B2 OS=Homo sapiens OX=9606 GN=CPB2 PE=1 SV=2	CPB2		2	1	1	1	0	1			0.01				2.65115e-17
O75976	Carboxypeptidase D OS=Homo sapiens OX=9606 GN=CPD PE=1 SV=2	CPD		29	31	105	31	1454	31	0.721	0.951	1.005	2.463	0.849461	0.597366	0.900367	0.931695
P16870	Carboxypeptidase E OS=Homo sapiens OX=9606 GN=CPE PE=1 SV=1	CPE		11	4	6	4	30	4			100	100			2.65115e-17	2.34398e-17
P15169	Carboxypeptidase N catalytic chain OS=Homo sapiens OX=9606 GN=CPN1 PE=1 SV=1	CPN1		5	2	2	2	14	2	100	100			2.46138e-17	2.27001e-17
Q96FN4	Copine-2 OS=Homo sapiens OX=9606 GN=CPNE2 PE=1 SV=3	CPNE2		4	2	8	1	159	2	100	100		100	2.46138e-17	2.27001e-17		2.34398e-17
Q9UBL6	Copine-7 OS=Homo sapiens OX=9606 GN=CPNE7 PE=1 SV=1	CPNE7		4	2	6	1	116	2
Q86YQ8	Copine-8 OS=Homo sapiens OX=9606 GN=CPNE8 PE=1 SV=2	CPNE8		33	14	39	13	457	14	100	0.626		6.071	2.46138e-17	0.975493		0.219872
P36551	Oxygen-dependent coproporphyrinogen-III oxidase, mitochondrial OS=Homo sapiens OX=9606 GN=CPOX PE=1 SV=3	CPOX		49	24	108	24	1443	24	0.617	0.566	0.915	2.147	0.99306	0.964524	0.835905	0.798796
P31327	Carbamoyl-phosphate synthase [ammonia], mitochondrial OS=Homo sapiens OX=9606 GN=CPS1 PE=1 SV=2	CPS1		20	24	66	21	745	24	1.114	0.672	0.895	3.181	0.375358	0.93344	0.821009	0.9199
Q16630	Cleavage and polyadenylation specificity factor subunit 6 OS=Homo sapiens OX=9606 GN=CPSF6 PE=1 SV=2	CPSF6		11	4	16	4	338	4	0.367	100	0.381	1.103	0.651609	2.27001e-17	0.135283	0.223047
Q8N684	Cleavage and polyadenylation specificity factor subunit 7 OS=Homo sapiens OX=9606 GN=CPSF7 PE=1 SV=1	CPSF7		2	1	1	1	0	1
P50416	Carnitine O-palmitoyltransferase 1, liver isoform OS=Homo sapiens OX=9606 GN=CPT1A PE=1 SV=2	CPT1A		2	1	3	1	144	1	100	100	100	100	2.46138e-17	2.27001e-17	2.65115e-17	2.34398e-17
P23786	Carnitine O-palmitoyltransferase 2, mitochondrial OS=Homo sapiens OX=9606 GN=CPT2 PE=1 SV=2	CPT2		33	18	57	18	806	18	0.607	0.578	0.927	2.273	0.955386	0.975409	0.845926	0.94189
P43155	Carnitine O-acetyltransferase OS=Homo sapiens OX=9606 GN=CRAT PE=1 SV=5	CRAT		2	1	2	1	15	1
Q96HD1	Cysteine-rich with EGF-like domain protein 1 OS=Homo sapiens OX=9606 GN=CRELD1 PE=1 SV=3	CRELD1		11	3	4	3	73	3			100				2.65115e-17
Q6UXH1	Cysteine-rich with EGF-like domain protein 2 OS=Homo sapiens OX=9606 GN=CRELD2 PE=1 SV=1	CRELD2		15	7	12	7	140	7	100	100	100	100	2.46138e-17	2.27001e-17	2.65115e-17	2.34398e-17
P34998	Corticotropin-releasing factor receptor 1 OS=Homo sapiens OX=9606 GN=CRHR1 PE=1 SV=1	CRHR1		2	1	1	1	0	1
Q9H336	Cysteine-rich secretory protein LCCL domain-containing 1 OS=Homo sapiens OX=9606 GN=CRISPLD1 PE=2 SV=1	CRISPLD1		7	3	4	3	42	3		0.01	100			2.27001e-17	2.65115e-17
I3L297	Adapter molecule crk OS=Homo sapiens OX=9606 GN=CRK PE=1 SV=1	CRK		8	2	2	2	0	2
P46109	Crk-like protein OS=Homo sapiens OX=9606 GN=CRKL PE=1 SV=1	CRKL		11	3	5	3	54	3			100	100			2.65115e-17	2.34398e-17
Q8IUI8	Cytokine receptor-like factor 3 OS=Homo sapiens OX=9606 GN=CRLF3 PE=1 SV=2	CRLF3		3	1	1	1	0	1			100				2.65115e-17
Q5TZA2	Rootletin OS=Homo sapiens OX=9606 GN=CROCC PE=1 SV=1	CROCC		2	3	9	2	135	3	0.01	0.394	100	100	2.46138e-17	0.63443	2.65115e-17	2.34398e-17
O75718	Cartilage-associated protein OS=Homo sapiens OX=9606 GN=CRTAP PE=1 SV=1	CRTAP		46	17	66	16	722	17	0.798	1.063	2.651	5.264	0.806356	0.479749	0.390252	0.412949
Q08257	Quinone oxidoreductase OS=Homo sapiens OX=9606 GN=CRYZ PE=1 SV=1	CRYZ		37	10	50	10	648	10	0.538	0.651	1.011	2.16	0.978574	0.954497	0.905056	0.862498
O95825	Quinone oxidoreductase-like protein 1 OS=Homo sapiens OX=9606 GN=CRYZL1 PE=1 SV=2	CRYZL1		12	3	4	3	21	3	100				2.46138e-17
O75390	Citrate synthase, mitochondrial OS=Homo sapiens OX=9606 GN=CS PE=1 SV=2	CS		52	23	134	23	2361	23	0.457	0.57	0.999	2.201	0.837181	0.969331	0.896097	0.820773
O75534	Cold shock domain-containing protein E1 OS=Homo sapiens OX=9606 GN=CSDE1 PE=1 SV=2	CSDE1		28	21	71	21	941	21	0.479	0.418	0.772	1.08	0.880973	0.699151	0.694598	0.22274
P55060	Exportin-2 OS=Homo sapiens OX=9606 GN=CSE1L PE=1 SV=3	CSE1L		19	17	51	17	1124	17	0.298	0.421	1.481	0.902	0.380696	0.70515	0.896117	0.160222	Acetyl [N-Term]
P41240	Tyrosine-protein kinase CSK OS=Homo sapiens OX=9606 GN=CSK PE=1 SV=1	CSK		8	3	9	3	48	3	1.287	100	2.009	100	0.257343	2.27001e-17	0.639509	2.34398e-17
P48729	Casein kinase I isoform alpha OS=Homo sapiens OX=9606 GN=CSNK1A1 PE=1 SV=2	CSNK1A1		31	9	26	9	191	9	0.888	0.499	1.726	4	0.616209	0.877139	0.787868	0.593255
H7BYT1	Casein kinase I isoform delta OS=Homo sapiens OX=9606 GN=CSNK1D PE=1 SV=2	CSNK1D		16	6	7	1	65	6			100	100			2.65115e-17	2.34398e-17
P49674	Casein kinase I isoform epsilon OS=Homo sapiens OX=9606 GN=CSNK1E PE=1 SV=1	CSNK1E		19	7	11	2	107	7			2.072	100			0.623408	2.34398e-17
U3KQB3	Casein kinase I isoform gamma-1 OS=Homo sapiens OX=9606 GN=CSNK1G1 PE=1 SV=1	CSNK1G1		10	5	16	1	293	5	100	100	100	100	2.46138e-17	2.27001e-17	2.65115e-17	2.34398e-17
P78368	Casein kinase I isoform gamma-2 OS=Homo sapiens OX=9606 GN=CSNK1G2 PE=1 SV=1	CSNK1G2		24	9	30	2	412	9	100		100		2.46138e-17		2.65115e-17
Q9Y6M4	Casein kinase I isoform gamma-3 OS=Homo sapiens OX=9606 GN=CSNK1G3 PE=1 SV=2	CSNK1G3		29	12	35	5	433	12	100				2.46138e-17
P68400	Casein kinase II subunit alpha OS=Homo sapiens OX=9606 GN=CSNK2A1 PE=1 SV=1	CSNK2A1		60	21	89	20	924	21	0.673	0.98	1.033	1.902	0.910604	0.565366	0.917516	0.689756
P19784	Casein kinase II subunit alpha' OS=Homo sapiens OX=9606 GN=CSNK2A2 PE=1 SV=1	CSNK2A2		41	12	39	11	458	12	0.427	0.733	0.843	1.535	0.811375	0.869151	0.772533	0.598235
Q5SRQ6	Casein kinase II subunit beta OS=Homo sapiens OX=9606 GN=CSNK2B PE=1 SV=2	CSNK2B		41	7	35	7	463	7	0.745	0.785	0.574	2.647	0.750001	0.803229	0.415677	0.970625
P21291	Cysteine and glycine-rich protein 1 OS=Homo sapiens OX=9606 GN=CSRP1 PE=1 SV=3	CSRP1		8	1	2	1	116	1
F8VW96	Cysteine and glycine-rich protein 2 OS=Homo sapiens OX=9606 GN=CSRP2 PE=1 SV=1	CSRP2		22	4	14	4	322	4	0.355	0.208	2.389	3.183	0.619435	0.109358	0.476679	0.720325
P04080	Cystatin-B OS=Homo sapiens OX=9606 GN=CSTB PE=1 SV=2	CSTB		49	3	8	3	81	3	0.01	100	100	100	2.46138e-17	2.27001e-17	2.65115e-17	2.34398e-17	Acetyl [N-Term]
E7EWR4	Cleavage stimulation factor subunit 2 OS=Homo sapiens OX=9606 GN=CSTF2 PE=1 SV=1	CSTF2		4	2	7	2	99	2	0.677	100	0.456	0.954	0.865661	2.27001e-17	0.23651	0.233432
Q96RT6	cTAGE family member 2 OS=Homo sapiens OX=9606 GN=CTAGE1 PE=1 SV=2	CTAGE1		5	3	8	1	101	3
Q9GZU7	Carboxy-terminal domain RNA polymerase II polypeptide A small phosphatase 1 OS=Homo sapiens OX=9606 GN=CTDSP1 PE=1 SV=1	CTDSP1		20	4	10	4	164	4	100	100	100	100	2.46138e-17	2.27001e-17	2.65115e-17	2.34398e-17	Acetyl [N-Term]
P35221	Catenin alpha-1 OS=Homo sapiens OX=9606 GN=CTNNA1 PE=1 SV=1	CTNNA1		46	30	87	30	2100	30	1.838	0.683	2.606	100	0.0340193	0.923995	0.405268	2.34398e-17	Acetyl [N-Term]
Q9UBT7	Alpha-catulin OS=Homo sapiens OX=9606 GN=CTNNAL1 PE=1 SV=2	CTNNAL1		21	10	16	10	356	10	5.63	100	100	6.909	0.000245703	2.27001e-17	2.65115e-17	0.0586111
A0A2R8Y5A3	Catenin beta-1 OS=Homo sapiens OX=9606 GN=CTNNB1 PE=1 SV=1	CTNNB1		36	20	76	16	2117	20	1.457	2.777	9.207	14.511	0.157952	0.0127574	0.00268409	0.00232532	Acetyl [N-Term]
A0A087WUB9	Beta-catenin-like protein 1 OS=Homo sapiens OX=9606 GN=CTNNBL1 PE=1 SV=1	CTNNBL1		3	2	6	2	67	2	0.216	0.659	0.61	100	0.180125	0.946365	0.486567	2.34398e-17
O60716	Catenin delta-1 OS=Homo sapiens OX=9606 GN=CTNND1 PE=1 SV=1	CTNND1		49	39	190	39	3865	39	0.658	0.656	1.72	2.614	0.969257	0.949128	0.790615	0.948263	Acetyl [N-Term]
P17812	CTP synthase 1 OS=Homo sapiens OX=9606 GN=CTPS1 PE=1 SV=2	CTPS1		23	13	33	13	264	13	0.576	0.323	0.951		0.991971	0.424089	0.860801
Q6PD62	RNA polymerase-associated protein CTR9 homolog OS=Homo sapiens OX=9606 GN=CTR9 PE=1 SV=1	CTR9		5	4	4	4	43	4	0.01	0.01	100		2.46138e-17	2.27001e-17	2.65115e-17
Q14247	Src substrate cortactin OS=Homo sapiens OX=9606 GN=CTTN PE=1 SV=2	CTTN		27	15	52	15	523	15	0.63	0.572	1.249	3.914	0.949338	0.970799	0.989046	0.686094
Q13616	Cullin-1 OS=Homo sapiens OX=9606 GN=CUL1 PE=1 SV=2	CUL1		21	17	32	17	350	17	0.354	0.384	0.599		0.608355	0.603327	0.45785
A0A0A0MTN0	Cullin-2 OS=Homo sapiens OX=9606 GN=CUL2 PE=1 SV=1	CUL2		10	7	17	7	161	7	1.197	100	1.501	100	0.303749	2.27001e-17	0.879776	2.34398e-17
Q13618	Cullin-3 OS=Homo sapiens OX=9606 GN=CUL3 PE=1 SV=2	CUL3		31	22	54	22	807	22	0.571	0.718	2.02	2.852	0.990265	0.885091	0.647327	0.932293
Q13620	Cullin-4B OS=Homo sapiens OX=9606 GN=CUL4B PE=1 SV=4	CUL4B		1	1	1	1	23	1			100				2.65115e-17
Q8IWT3	Cullin-9 OS=Homo sapiens OX=9606 GN=CUL9 PE=1 SV=2	CUL9		1	1	1	1	0	1
O60888	Protein CutA OS=Homo sapiens OX=9606 GN=CUTA PE=1 SV=2	CUTA		23	2	8	2	192	2	100		100	100	2.46138e-17		2.65115e-17	2.34398e-17
Q13948	Protein CASP OS=Homo sapiens OX=9606 GN=CUX1 PE=1 SV=2	CUX1		8	5	12	5	124	5	0.088	0.222	1.29	2.977	0.00214166	0.135105	0.965231	0.758234	Acetyl [N-Term]
Q6UX04	Spliceosome-associated protein CWC27 homolog OS=Homo sapiens OX=9606 GN=CWC27 PE=1 SV=1	CWC27		6	2	7	2	176	2	0.01		100	100	2.46138e-17		2.65115e-17	2.34398e-17
Q69YN2	CWF19-like protein 1 OS=Homo sapiens OX=9606 GN=CWF19L1 PE=1 SV=2	CWF19L1		6	2	2	2	20	2
Q2TBE0	CWF19-like protein 2 OS=Homo sapiens OX=9606 GN=CWF19L2 PE=1 SV=4	CWF19L2		1	1	1	1	0	1
P78310	Coxsackievirus and adenovirus receptor OS=Homo sapiens OX=9606 GN=CXADR PE=1 SV=1	CXADR		48	16	43	16	481	16	0.715	0.623	5.17	11.286	0.842413	0.979261	0.0450131	0.00949243
Q9H5V9	UPF0428 protein CXorf56 OS=Homo sapiens OX=9606 GN=CXorf56 PE=1 SV=1	CXorf56		6	1	6	1	156	1	100				2.46138e-17
O14569	Cytochrome b561 domain-containing protein 2 OS=Homo sapiens OX=9606 GN=CYB561D2 PE=1 SV=1	CYB561D2		5	1	6	1	47	1	0.147	0.883	100	100	0.0308567	0.687411	2.65115e-17	2.34398e-17
P00167	Cytochrome b5 OS=Homo sapiens OX=9606 GN=CYB5A PE=1 SV=2	CYB5A		56	7	43	6	557	7	1.74	1.344	3.014	9.333	0.0690286	0.266007	0.28262	0.0630679	Acetyl [N-Term]
J3KNF8	Cytochrome b5 type B (Outer mitochondrial membrane), isoform CRA_a OS=Homo sapiens OX=9606 GN=CYB5B PE=1 SV=1	CYB5B		63	8	40	8	1141	8	1.082	0.76	1.806	7.637	0.382874	0.837258	0.750295	0.114464	Acetyl [N-Term]
Q9UHQ9	NADH-cytochrome b5 reductase 1 OS=Homo sapiens OX=9606 GN=CYB5R1 PE=1 SV=1	CYB5R1		31	9	30	9	426	9	0.636	0.945	0.827	4.181	0.939312	0.604074	0.756101	0.597572
P13498	Cytochrome b-245 light chain OS=Homo sapiens OX=9606 GN=CYBA PE=1 SV=3	CYBA		13	1	2	1	0	1	100				2.46138e-17
J3KSJ5	Cytochrome b-245 chaperone 1 OS=Homo sapiens OX=9606 GN=CYBC1 PE=1 SV=1	CYBC1		4	1	1	1	0	1	100				2.46138e-17
P08574	Cytochrome c1, heme protein, mitochondrial OS=Homo sapiens OX=9606 GN=CYC1 PE=1 SV=3	CYC1		23	5	39	5	530	5	0.471	0.729	0.792	2.395	0.904139	0.873584	0.716485	0.909972
P99999	Cytochrome c OS=Homo sapiens OX=9606 GN=CYCS PE=1 SV=2	CYCS		70	17	96	14	1874	17	0.539	0.512	0.701	2.532	0.95703	0.898626	0.605125	0.929026
Q7L576	Cytoplasmic FMR1-interacting protein 1 OS=Homo sapiens OX=9606 GN=CYFIP1 PE=1 SV=1	CYFIP1		22	24	73	13	886	24	0.496	0.083	1.54	2.635	0.911147	0.000831878	0.86613	0.987264
E7EVJ5	Cytoplasmic FMR1-interacting protein OS=Homo sapiens OX=9606 GN=CYFIP2 PE=1 SV=1	CYFIP2		12	14	41	3	556	14	100	100	1.81	3.499	2.46138e-17	2.27001e-17	0.733491	0.581781
E9PHG5	Cytochrome P450 20A1 OS=Homo sapiens OX=9606 GN=CYP20A1 PE=1 SV=1	CYP20A1		6	2	2	2	0	2	100	100			2.46138e-17	2.27001e-17
A0A0C4DFL7	Lanosterol 14-alpha demethylase OS=Homo sapiens OX=9606 GN=CYP51A1 PE=1 SV=1	CYP51A1		53	25	75	25	926	25	1.817	2.419	4.159	5.741	0.145562	0.0260198	0.103752	0.313594
O00622	Protein CYR61 OS=Homo sapiens OX=9606 GN=CYR61 PE=1 SV=1	CYR61		27	9	16	9	256	9	100	100	100	100	2.46138e-17	2.27001e-17	2.65115e-17	2.34398e-17
Q9H1C7	Cysteine-rich and transmembrane domain-containing protein 1 OS=Homo sapiens OX=9606 GN=CYSTM1 PE=1 SV=1	CYSTM1		10	1	1	1	70	1			100				2.65115e-17
Q8N465	D-2-hydroxyglutarate dehydrogenase, mitochondrial OS=Homo sapiens OX=9606 GN=D2HGDH PE=1 SV=3	D2HGDH		7	4	4	4	43	4		100	100	0.11		2.27001e-17	2.65115e-17	2.07544e-07
Q9Y4D1	Disheveled-associated activator of morphogenesis 1 OS=Homo sapiens OX=9606 GN=DAAM1 PE=1 SV=2	DAAM1		1	1	1	1	32	1		0.01	100			2.27001e-17	2.65115e-17
Q5VWQ8	Disabled homolog 2-interacting protein OS=Homo sapiens OX=9606 GN=DAB2IP PE=1 SV=2	DAB2IP		1	1	1	1	0	1
P61803	Dolichyl-diphosphooligosaccharide--protein glycosyltransferase subunit DAD1 OS=Homo sapiens OX=9606 GN=DAD1 PE=1 SV=3	DAD1		28	3	15	3	312	3	1.628	100	2.231	100	0.14948	2.27001e-17	0.554372	2.34398e-17	Acetyl [N-Term]
Q14118	Dystroglycan OS=Homo sapiens OX=9606 GN=DAG1 PE=1 SV=2	DAG1		18	12	32	12	308	12	100	2.619	100	15.595	2.46138e-17	0.0173727	2.65115e-17	0.00554773
Q9Y4D2	Sn1-specific diacylglycerol lipase alpha OS=Homo sapiens OX=9606 GN=DAGLA PE=1 SV=3	DAGLA		1	1	1	1	0	1
B4DQ75	cDNA FLJ55133, weakly similar to Death-associated protein 1 OS=Homo sapiens OX=9606 GN=DAP PE=1 SV=1	DAP		5	1	1	1	39	1		100		1.055		2.27001e-17		0.263954	Acetyl [N-Term]
P51398	28S ribosomal protein S29, mitochondrial OS=Homo sapiens OX=9606 GN=DAP3 PE=1 SV=1	DAP3		44	17	60	17	783	17	0.603	0.469	0.738	1.713	0.985063	0.817752	0.654683	0.622446
P14868	Aspartate--tRNA ligase, cytoplasmic OS=Homo sapiens OX=9606 GN=DARS PE=1 SV=2	DARS		57	27	101	27	1529	27	0.439	0.648	1.332	2.996	0.804559	0.959455	0.956354	0.920914
Q6PI48	Aspartate--tRNA ligase, mitochondrial OS=Homo sapiens OX=9606 GN=DARS2 PE=1 SV=1	DARS2		41	22	78	13	1021	22	0.499	0.627	1.224	2.389	0.907204	0.975493	0.997755	0.909972
Q96EP5	DAZ-associated protein 1 OS=Homo sapiens OX=9606 GN=DAZAP1 PE=1 SV=1	DAZAP1		4	1	1	1	35	1
Q15038	DAZ-associated protein 2 OS=Homo sapiens OX=9606 GN=DAZAP2 PE=1 SV=1	DAZAP2		10	1	1	1	44	1
Q16643	Drebrin OS=Homo sapiens OX=9606 GN=DBN1 PE=1 SV=4	DBN1		16	10	39	10	1023	10	1.262	0.963	3.292	5.507	0.19706	0.583739	0.220246	0.279226	Acetyl [N-Term]
Q9UJU6	Drebrin-like protein OS=Homo sapiens OX=9606 GN=DBNL PE=1 SV=1	DBNL		27	8	20	8	621	8	100	100	100	100	2.46138e-17	2.27001e-17	2.65115e-17	2.34398e-17
Q9UK59	Lariat debranching enzyme OS=Homo sapiens OX=9606 GN=DBR1 PE=1 SV=2	DBR1		2	1	2	1	0	1
P11182	Lipoamide acyltransferase component of branched-chain alpha-keto acid dehydrogenase complex, mitochondrial OS=Homo sapiens OX=9606 GN=DBT PE=1 SV=3	DBT		30	11	51	11	602	11	0.565	0.513	0.754	2.133	0.99306	0.899923	0.673933	0.892082
A0A087WT20	DDB1- and CUL4-associated factor 13 OS=Homo sapiens OX=9606 GN=DCAF13 PE=1 SV=1	DCAF13		6	3	7	3	55	3	2.517	100	100	100	0.018662	2.27001e-17	2.65115e-17	2.34398e-17
P61962	DDB1- and CUL4-associated factor 7 OS=Homo sapiens OX=9606 GN=DCAF7 PE=1 SV=1	DCAF7		14	4	14	4	257	4	0.516	0.464	1.178	1.731	0.975424	0.807665	0.991178	0.717191
Q8WVC6	Dephospho-CoA kinase domain-containing protein OS=Homo sapiens OX=9606 GN=DCAKD PE=1 SV=1	DCAKD		9	2	5	2	57	2	100	100	100		2.46138e-17	2.27001e-17	2.65115e-17
Q8N8Z6	Discoidin, CUB and LCCL domain-containing protein 1 OS=Homo sapiens OX=9606 GN=DCBLD1 PE=1 SV=2	DCBLD1		2	1	3	1	0	1
P81605	Dermcidin OS=Homo sapiens OX=9606 GN=DCD PE=1 SV=2	DCD		25	2	4	2	85	2	100	100			2.46138e-17	2.27001e-17
H0Y784	Doublecortin domain-containing protein 2 (Fragment) OS=Homo sapiens OX=9606 GN=DCDC2 PE=1 SV=1	DCDC2		8	1	1	1	0	1	100	100	0.01	0.01	2.46138e-17	2.27001e-17	2.65115e-17	2.34398e-17
X6R9W9	Protein artemis (Fragment) OS=Homo sapiens OX=9606 GN=DCLRE1C PE=1 SV=1	DCLRE1C		20	1	1	1	0	1		0.01				2.27001e-17
Q9NPI6	mRNA-decapping enzyme 1A OS=Homo sapiens OX=9606 GN=DCP1A PE=1 SV=3	DCP1A		16	5	11	5	190	5	100	100	1.045		2.46138e-17	2.27001e-17	0.932758
Q8IZD4	mRNA-decapping enzyme 1B OS=Homo sapiens OX=9606 GN=DCP1B PE=1 SV=2	DCP1B		2	1	1	1	0	1			100				2.65115e-17
Q13561	Dynactin subunit 2 OS=Homo sapiens OX=9606 GN=DCTN2 PE=1 SV=4	DCTN2		44	19	98	19	1856	19	0.497	0.691	0.764	2.017	0.903926	0.917068	0.6846	0.747566
O75935	Dynactin subunit 3 OS=Homo sapiens OX=9606 GN=DCTN3 PE=1 SV=1	DCTN3		13	3	10	3	54	3	0.868	0.342	1.446	4.188	0.684484	0.481244	0.908115	0.403859	Acetyl [N-Term]
Q9UJW0	Dynactin subunit 4 OS=Homo sapiens OX=9606 GN=DCTN4 PE=1 SV=1	DCTN4		21	8	17	8	275	8	100		100	100	2.46138e-17		2.65115e-17	2.34398e-17	Acetyl [N-Term]
Q9BTE1	Dynactin subunit 5 OS=Homo sapiens OX=9606 GN=DCTN5 PE=1 SV=1	DCTN5		12	2	10	2	235	2	0.416	0.521	0.922	2.195	0.810104	0.910667	0.851867	0.996894	Acetyl [N-Term]
O00399	Dynactin subunit 6 OS=Homo sapiens OX=9606 GN=DCTN6 PE=1 SV=1	DCTN6		20	4	6	4	61	4	100	100	100		2.46138e-17	2.27001e-17	2.65115e-17
H3BSA6	dCTP pyrophosphatase 1 OS=Homo sapiens OX=9606 GN=DCTPP1 PE=1 SV=1	DCTPP1		30	3	4	3	39	3	0.01		100	100	2.46138e-17		2.65115e-17	2.34398e-17
Q96GG9	DCN1-like protein 1 OS=Homo sapiens OX=9606 GN=DCUN1D1 PE=1 SV=1	DCUN1D1		7	1	1	1	107	1
Q9BTE7	DCN1-like protein 5 OS=Homo sapiens OX=9606 GN=DCUN1D5 PE=1 SV=1	DCUN1D5		4	1	4	1	126	1	100	100	1.568	100	2.46138e-17	2.27001e-17	0.843709	2.34398e-17
Q7Z4W1	L-xylulose reductase OS=Homo sapiens OX=9606 GN=DCXR PE=1 SV=2	DCXR		50	10	37	10	437	10	0.521	0.517	0.723	2.428	0.975692	0.905417	0.635434	0.985707	Acetyl [N-Term]
O94760	N(G),N(G)-dimethylarginine dimethylaminohydrolase 1 OS=Homo sapiens OX=9606 GN=DDAH1 PE=1 SV=3	DDAH1		7	2	2	2	36	2			100				2.65115e-17
Q16531	DNA damage-binding protein 1 OS=Homo sapiens OX=9606 GN=DDB1 PE=1 SV=1	DDB1		24	21	49	21	333	21	0.422		1.52	100	0.758709		0.878509	2.34398e-17
P20711	Aromatic-L-amino-acid decarboxylase OS=Homo sapiens OX=9606 GN=DDC PE=1 SV=2	DDC		1	1	1	1	0	1		0.01	100			2.27001e-17	2.65115e-17
Q5TDH0	Protein DDI1 homolog 2 OS=Homo sapiens OX=9606 GN=DDI2 PE=1 SV=1	DDI2		2	1	2	1	36	1
Q96HY6	DDRGK domain-containing protein 1 OS=Homo sapiens OX=9606 GN=DDRGK1 PE=1 SV=2	DDRGK1		46	10	52	10	1623	10	1.579	1.081	2.326	5.318	0.102898	0.461471	0.515468	0.334563
P30046	D-dopachrome decarboxylase OS=Homo sapiens OX=9606 GN=DDT PE=1 SV=3	DDT		39	3	3	3	30	3	100	100			2.46138e-17	2.27001e-17
Q92499	ATP-dependent RNA helicase DDX1 OS=Homo sapiens OX=9606 GN=DDX1 PE=1 SV=2	DDX1		50	33	126	33	1178	33	0.45	0.52	0.906	1.512	0.826137	0.910025	0.832604	0.403227
Q96FC9	ATP-dependent DNA helicase DDX11 OS=Homo sapiens OX=9606 GN=DDX11 PE=1 SV=1	DDX11		1	1	3	1	47	1
A0A1W2PQ51	Probable ATP-dependent RNA helicase DDX17 OS=Homo sapiens OX=9606 GN=DDX17 PE=1 SV=1	DDX17		41	28	120	21	2453	28	0.542	0.563	0.786	1.872	0.958139	0.962286	0.710377	0.671536
Q9NVP1	ATP-dependent RNA helicase DDX18 OS=Homo sapiens OX=9606 GN=DDX18 PE=1 SV=2	DDX18		7	4	5	4	32	4			100				2.65115e-17
Q9UHI6	Probable ATP-dependent RNA helicase DDX20 OS=Homo sapiens OX=9606 GN=DDX20 PE=1 SV=2	DDX20		21	14	40	14	395	14	0.395	0.383	2.303	3.201	0.729643	0.602239	0.524023	0.785352
Q9NR30	Nucleolar RNA helicase 2 OS=Homo sapiens OX=9606 GN=DDX21 PE=1 SV=5	DDX21		41	34	102	31	962	34	0.659	0.72	1.121	2.18	0.950846	0.882161	0.962738	0.871576
Q9BUQ8	Probable ATP-dependent RNA helicase DDX23 OS=Homo sapiens OX=9606 GN=DDX23 PE=1 SV=3	DDX23		4	3	4	3	31	3		100	100	1.077		2.27001e-17	2.65115e-17	0.285472
Q96GQ7	Probable ATP-dependent RNA helicase DDX27 OS=Homo sapiens OX=9606 GN=DDX27 PE=1 SV=2	DDX27		1	1	1	1	0	1
Q9NUL7	Probable ATP-dependent RNA helicase DDX28 OS=Homo sapiens OX=9606 GN=DDX28 PE=1 SV=2	DDX28		23	9	19	9	253	9		0.456	1.803	3.101		0.790183	0.740535	0.789478
O00148	ATP-dependent RNA helicase DDX39A OS=Homo sapiens OX=9606 GN=DDX39A PE=1 SV=2	DDX39A		39	13	53	4	500	13	100	100		100	2.46138e-17	2.27001e-17		2.34398e-17
Q13838	Spliceosome RNA helicase DDX39B OS=Homo sapiens OX=9606 GN=DDX39B PE=1 SV=1	DDX39B		42	14	60	5	802	14	0.474	0.955	0.645	2.526	0.861692	0.593449	0.526792	0.973246
A0A0D9SF53	ATP-dependent RNA helicase DDX3X OS=Homo sapiens OX=9606 GN=DDX3X PE=1 SV=1	DDX3X		57	45	282	44	4896	45	0.396	0.325	0.859	1.387	0.706872	0.428661	0.789554	0.359141	Acetyl [N-Term]
J3KNN5	Probable ATP-dependent RNA helicase DDX41 (Fragment) OS=Homo sapiens OX=9606 GN=DDX41 PE=1 SV=1	DDX41		4	2	6	2	35	2		100	0.01	1.985		2.27001e-17	2.65115e-17	0.926444
Q86XP3	ATP-dependent RNA helicase DDX42 OS=Homo sapiens OX=9606 GN=DDX42 PE=1 SV=1	DDX42		1	1	1	1	0	1
A0A0C4DG89	Probable ATP-dependent RNA helicase DDX46 OS=Homo sapiens OX=9606 GN=DDX46 PE=1 SV=1	DDX46		8	8	20	8	151	8	0.383	0.417	1.299	1.39	0.701262	0.697443	0.965656	0.484449
Q9H0S4	Probable ATP-dependent RNA helicase DDX47 OS=Homo sapiens OX=9606 GN=DDX47 PE=1 SV=1	DDX47		18	6	9	6	42	6	100	100	0.64		2.46138e-17	2.27001e-17	0.51772
Q9Y6V7	Probable ATP-dependent RNA helicase DDX49 OS=Homo sapiens OX=9606 GN=DDX49 PE=1 SV=1	DDX49		7	2	2	2	38	2
J3KTA4	Probable ATP-dependent RNA helicase DDX5 OS=Homo sapiens OX=9606 GN=DDX5 PE=1 SV=1	DDX5		50	28	143	16	2206	28	0.378	0.365	1.233	1.389	0.66068	0.552852	0.995711	0.346567
Q9BQ39	ATP-dependent RNA helicase DDX50 OS=Homo sapiens OX=9606 GN=DDX50 PE=1 SV=1	DDX50		10	6	14	3	104	6			100				2.65115e-17
Q9Y2R4	Probable ATP-dependent RNA helicase DDX52 OS=Homo sapiens OX=9606 GN=DDX52 PE=1 SV=3	DDX52		6	2	4	2	28	2			100				2.65115e-17
Q8TDD1	ATP-dependent RNA helicase DDX54 OS=Homo sapiens OX=9606 GN=DDX54 PE=1 SV=2	DDX54		2	2	2	2	65	2		100				2.27001e-17
Q8NHQ9	ATP-dependent RNA helicase DDX55 OS=Homo sapiens OX=9606 GN=DDX55 PE=1 SV=3	DDX55		8	2	2	2	17	2	0.01				2.46138e-17				Acetyl [N-Term]
Q9NY93	Probable ATP-dependent RNA helicase DDX56 OS=Homo sapiens OX=9606 GN=DDX56 PE=1 SV=1	DDX56		5	2	9	2	212	2		100	100	100		2.27001e-17	2.65115e-17	2.34398e-17
P26196	Probable ATP-dependent RNA helicase DDX6 OS=Homo sapiens OX=9606 GN=DDX6 PE=1 SV=2	DDX6		34	13	42	13	865	13	0.274	0.475	0.695	1.224	0.296825	0.833489	0.597059	0.252758
Q16698	2,4-dienoyl-CoA reductase, mitochondrial OS=Homo sapiens OX=9606 GN=DECR1 PE=1 SV=1	DECR1		31	9	20	9	187	9	0.694	100	0.407	100	0.88629	2.27001e-17	0.163228	2.34398e-17
Q9NUI1	Peroxisomal 2,4-dienoyl-CoA reductase OS=Homo sapiens OX=9606 GN=DECR2 PE=1 SV=1	DECR2		4	1	1	1	0	1		100	0.01	0.01		2.27001e-17	2.65115e-17	2.34398e-17
B1AQP5	Death effector domain containing, isoform CRA_b OS=Homo sapiens OX=9606 GN=DEDD PE=1 SV=1	DEDD		2	1	3	1	25	1
Q6ZN54	Differentially expressed in FDCP 8 homolog OS=Homo sapiens OX=9606 GN=DEF8 PE=1 SV=2	DEF8		12	4	7	4	87	4	100	100	100	100	2.46138e-17	2.27001e-17	2.65115e-17	2.34398e-17
O15121	Sphingolipid delta(4)-desaturase DES1 OS=Homo sapiens OX=9606 GN=DEGS1 PE=1 SV=1	DEGS1		19	6	26	6	771	6	0.901	0.626	100	100	0.600358	0.975493	2.65115e-17	2.34398e-17
P35659	Protein DEK OS=Homo sapiens OX=9606 GN=DEK PE=1 SV=1	DEK		20	7	12	7	172	7	100	100	1.712	100	2.46138e-17	2.27001e-17	0.79418	2.34398e-17
O75064	DENN domain-containing protein 4B OS=Homo sapiens OX=9606 GN=DENND4B PE=1 SV=4	DENND4B		1	1	1	1	0	1
Q8IWF6	Protein DENND6A OS=Homo sapiens OX=9606 GN=DENND6A PE=1 SV=1	DENND6A		4	2	3	2	17	2
O43583	Density-regulated protein OS=Homo sapiens OX=9606 GN=DENR PE=1 SV=2	DENR		31	7	18	7	412	7	0.368	0.375	0.763	2.184	0.674262	0.579349	0.678192	0.990455	Acetyl [N-Term]
H0YES2	DEP domain-containing protein 1A (Fragment) OS=Homo sapiens OX=9606 GN=DEPDC1 PE=1 SV=1	DEPDC1		2	1	1	1	31	1	100	100			2.46138e-17	2.27001e-17
Q9BUN8	Derlin-1 OS=Homo sapiens OX=9606 GN=DERL1 PE=1 SV=1	DERL1		16	4	10	4	113	4	0.219	0.16	4.918		0.140328	0.0358972	0.0550966		Acetyl [N-Term]
Q6ICB0	Desumoylating isopeptidase 1 OS=Homo sapiens OX=9606 GN=DESI1 PE=1 SV=1	DESI1		5	1	1	1	0	1	100	100		0.01	2.46138e-17	2.27001e-17		2.34398e-17
Q9BSY9	Deubiquitinase DESI2 OS=Homo sapiens OX=9606 GN=DESI2 PE=1 SV=1	DESI2		9	1	2	1	53	1
O00273	DNA fragmentation factor subunit alpha OS=Homo sapiens OX=9606 GN=DFFA PE=1 SV=1	DFFA		5	1	1	1	17	1	100		0.01	0.01	2.46138e-17		2.65115e-17	2.34398e-17
F6SYP7	Integral membrane protein DGCR2/IDD OS=Homo sapiens OX=9606 GN=DGCR2 PE=1 SV=1	DGCR2		2	1	1	1	42	1
P52429	Diacylglycerol kinase epsilon OS=Homo sapiens OX=9606 GN=DGKE PE=1 SV=1	DGKE		9	4	11	4	146	4			100	100			2.65115e-17	2.34398e-17
Q5KSL6	Diacylglycerol kinase kappa OS=Homo sapiens OX=9606 GN=DGKK PE=1 SV=1	DGKK		1	1	1	1	0	1			100				2.65115e-17
Q7Z3D6	D-glutamate cyclase, mitochondrial OS=Homo sapiens OX=9606 GN=DGLUCY PE=1 SV=2	DGLUCY		2	1	5	1	126	1		100	0.929	1.86		2.27001e-17	0.858654	0.909972
A0A0A0MTI1	Delta(24)-sterol reductase OS=Homo sapiens OX=9606 GN=DHCR24 PE=1 SV=1	DHCR24		21	13	33	13	536	13	1.194	100	3.353	100	0.21976	2.27001e-17	0.208634	2.34398e-17
Q9UBM7	7-dehydrocholesterol reductase OS=Homo sapiens OX=9606 GN=DHCR7 PE=1 SV=1	DHCR7		10	5	29	5	727	5	1.132	0.934	2.988	5.216	0.346903	0.616426	0.289443	0.42612
Q86SQ9	Dehydrodolichyl diphosphate synthase complex subunit DHDDS OS=Homo sapiens OX=9606 GN=DHDDS PE=1 SV=3	DHDDS		4	2	2	2	48	2	100				2.46138e-17
P00374	Dihydrofolate reductase OS=Homo sapiens OX=9606 GN=DHFR PE=1 SV=2	DHFR		4	1	3	1	48	1	100	100	0.01	0.01	2.46138e-17	2.27001e-17	2.65115e-17	2.34398e-17
Q02127	Dihydroorotate dehydrogenase (quinone), mitochondrial OS=Homo sapiens OX=9606 GN=DHODH PE=1 SV=3	DHODH		9	4	6	4	69	4		100	100	100		2.27001e-17	2.65115e-17	2.34398e-17
Q6UX07	Dehydrogenase/reductase SDR family member 13 OS=Homo sapiens OX=9606 GN=DHRS13 PE=2 SV=1	DHRS13		3	1	2	1	38	1
Q13268	Dehydrogenase/reductase SDR family member 2, mitochondrial OS=Homo sapiens OX=9606 GN=DHRS2 PE=1 SV=4	DHRS2		6	2	3	2	31	2			100	100			2.65115e-17	2.34398e-17	Acetyl [N-Term]
Q9BTZ2	Dehydrogenase/reductase SDR family member 4 OS=Homo sapiens OX=9606 GN=DHRS4 PE=1 SV=3	DHRS4		24	9	53	9	762	9	1.065	0.864	1.197	8.306	0.352595	0.702277	0.994767	0.0540947
Q9Y394	Dehydrogenase/reductase SDR family member 7 OS=Homo sapiens OX=9606 GN=DHRS7 PE=1 SV=1	DHRS7		34	9	20	9	446	9	100	100	1.756		2.46138e-17	2.27001e-17	0.772369
Q6IAN0	Dehydrogenase/reductase SDR family member 7B OS=Homo sapiens OX=9606 GN=DHRS7B PE=1 SV=2	DHRS7B		28	8	32	2	909	8	0.845	0.203	3.764	100	0.781734	0.099935	0.146067	2.34398e-17
Q96HY7	Probable 2-oxoglutarate dehydrogenase E1 component DHKTD1, mitochondrial OS=Homo sapiens OX=9606 GN=DHTKD1 PE=1 SV=2	DHTKD1		6	4	4	4	49	4		100	100			2.27001e-17	2.65115e-17
O43143	Pre-mRNA-splicing factor ATP-dependent RNA helicase DHX15 OS=Homo sapiens OX=9606 GN=DHX15 PE=1 SV=2	DHX15		26	19	61	18	674	19	0.379	1.23	1.167	1.77	0.620282	0.341021	0.980285	0.715656
O60231	Pre-mRNA-splicing factor ATP-dependent RNA helicase DHX16 OS=Homo sapiens OX=9606 GN=DHX16 PE=1 SV=2	DHX16		2	2	2	1	27	2
A0A087WYN9	ATP-dependent RNA helicase DHX29 OS=Homo sapiens OX=9606 GN=DHX29 PE=1 SV=1	DHX29		5	5	9	5	102	5		0.352	2.127	100		0.514676	0.575889	2.34398e-17
Q7L2E3	ATP-dependent RNA helicase DHX30 OS=Homo sapiens OX=9606 GN=DHX30 PE=1 SV=1	DHX30		46	55	263	55	3684	55	0.453	0.598	1.354	2.467	0.830456	0.995571	0.947702	0.910033
Q9H2U1	ATP-dependent DNA/RNA helicase DHX36 OS=Homo sapiens OX=9606 GN=DHX36 PE=1 SV=2	DHX36		19	14	42	13	1009	14	0.38	0.334	1.292	1.235	0.690397	0.457396	0.972069	0.357097	Acetyl [N-Term]
Q8IY37	Probable ATP-dependent RNA helicase DHX37 OS=Homo sapiens OX=9606 GN=DHX37 PE=1 SV=1	DHX37		1	1	1	1	0	1
Q92620	Pre-mRNA-splicing factor ATP-dependent RNA helicase PRP16 OS=Homo sapiens OX=9606 GN=DHX38 PE=1 SV=2	DHX38		3	3	3	3	29	3	100	100			2.46138e-17	2.27001e-17
Q8IX18	Probable ATP-dependent RNA helicase DHX40 OS=Homo sapiens OX=9606 GN=DHX40 PE=1 SV=2	DHX40		3	2	9	2	142	2	100	100	100	0.01	2.46138e-17	2.27001e-17	2.65115e-17	2.34398e-17
Q6P158	Putative ATP-dependent RNA helicase DHX57 OS=Homo sapiens OX=9606 GN=DHX57 PE=1 SV=2	DHX57		10	11	20	10	175	11	0.01	0.192	1.281	100	2.46138e-17	0.0771405	0.972653	2.34398e-17
Q14562	ATP-dependent RNA helicase DHX8 OS=Homo sapiens OX=9606 GN=DHX8 PE=1 SV=1	DHX8		2	2	2	1	27	2
Q08211	ATP-dependent RNA helicase A OS=Homo sapiens OX=9606 GN=DHX9 PE=1 SV=4	DHX9		32	36	129	36	2308	36	0.542	0.797	0.944	2.378	0.959109	0.786337	0.858654	0.884637
Q9NR28	Diablo homolog, mitochondrial OS=Homo sapiens OX=9606 GN=DIABLO PE=1 SV=1	DIABLO		34	8	23	8	342	8	0.912	0.477	0.369	1.072	0.530338	0.836593	0.118251	0.182207
A0A0G2JH68	Protein diaphanous homolog 1 OS=Homo sapiens OX=9606 GN=DIAPH1 PE=1 SV=1	DIAPH1		10	12	27	12	369	12	0.357	100	3.241		0.616209	2.27001e-17	0.227426
Q9NSV4	Protein diaphanous homolog 3 OS=Homo sapiens OX=9606 GN=DIAPH3 PE=1 SV=4	DIAPH3		3	3	4	3	0	3	0.01			100	2.46138e-17			2.34398e-17
Q9UPY3	Endoribonuclease Dicer OS=Homo sapiens OX=9606 GN=DICER1 PE=1 SV=3	DICER1		1	1	2	1	28	1
Q9UNQ2	Probable dimethyladenosine transferase OS=Homo sapiens OX=9606 GN=DIMT1 PE=1 SV=1	DIMT1		11	3	6	3	74	3			100	100			2.65115e-17	2.34398e-17
Q14689	Disco-interacting protein 2 homolog A OS=Homo sapiens OX=9606 GN=DIP2A PE=1 SV=2	DIP2A		3	5	8	2	41	5			100				2.65115e-17
Q9P265	Disco-interacting protein 2 homolog B OS=Homo sapiens OX=9606 GN=DIP2B PE=1 SV=3	DIP2B		27	33	60	30	834	33	0.248	0.46	3.139	5.787	0.261763	0.798729	0.252609	0.288088
Q5T7M9	Divergent protein kinase domain 1A OS=Homo sapiens OX=9606 GN=DIPK1A PE=2 SV=1	DIPK1A		8	2	2	2	23	2
Q8NDZ4	Divergent protein kinase domain 2A OS=Homo sapiens OX=9606 GN=DIPK2A PE=1 SV=1	DIPK2A		18	6	11	6	81	6	0.01	0.352			2.46138e-17	0.514329
Q96HU8	GTP-binding protein Di-Ras2 OS=Homo sapiens OX=9606 GN=DIRAS2 PE=1 SV=1	DIRAS2		6	1	1	1	0	1
Q9Y2L1	Exosome complex exonuclease RRP44 OS=Homo sapiens OX=9606 GN=DIS3 PE=1 SV=2	DIS3		5	4	9	4	267	4	100	100		100	2.46138e-17	2.27001e-17		2.34398e-17
A0A075B6Q7	Disrupted in schizophrenia 1 protein OS=Homo sapiens OX=9606 GN=DISC1 PE=1 SV=1	DISC1		2	1	1	1	0	1
O60832	H/ACA ribonucleoprotein complex subunit DKC1 OS=Homo sapiens OX=9606 GN=DKC1 PE=1 SV=3	DKC1		17	7	12	7	237	7		100	1.628	100		2.27001e-17	0.833856	2.34398e-17	Acetyl [N-Term]
P10515	Dihydrolipoyllysine-residue acetyltransferase component of pyruvate dehydrogenase complex, mitochondrial OS=Homo sapiens OX=9606 GN=DLAT PE=1 SV=3	DLAT		41	25	165	25	2988	25	0.523	0.683	0.902	2.138	0.940262	0.923995	0.828307	0.794221
P09622	Dihydrolipoyl dehydrogenase, mitochondrial OS=Homo sapiens OX=9606 GN=DLD PE=1 SV=2	DLD		54	25	176	25	4119	25	0.488	0.679	0.886	2.941	0.891304	0.926974	0.81165	0.989701
Q12959	Disks large homolog 1 OS=Homo sapiens OX=9606 GN=DLG1 PE=1 SV=2	DLG1		46	35	117	1	2239	35	2.85	2.263	1.484	21.872	0.00449952	0.0358178	0.895658	0.00111387
Q5JUW8	Discs, large homolog 3 (Neuroendocrine-dlg, Drosophila), isoform CRA_b OS=Homo sapiens OX=9606 GN=DLG3 PE=1 SV=1	DLG3		9	8	19	5	192	8	100	100	100	100	2.46138e-17	2.27001e-17	2.65115e-17	2.34398e-17
Q9Y2H0	Disks large-associated protein 4 OS=Homo sapiens OX=9606 GN=DLGAP4 PE=1 SV=3	DLGAP4		2	1	2	1	22	1	0.01				2.46138e-17
Q9NYJ7	Delta-like protein 3 OS=Homo sapiens OX=9606 GN=DLL3 PE=1 SV=1	DLL3		2	1	1	1	0	1
P36957	Dihydrolipoyllysine-residue succinyltransferase component of 2-oxoglutarate dehydrogenase complex, mitochondrial OS=Homo sapiens OX=9606 GN=DLST PE=1 SV=4	DLST		49	19	89	19	1569	19	0.582	0.62	0.935	2.153	0.991971	0.983833	0.852297	0.802068
Q9NW81	Distal membrane-arm assembly complex protein 2 OS=Homo sapiens OX=9606 GN=DMAC2 PE=1 SV=3	DMAC2		5	1	3	1	34	1			100	100			2.65115e-17	2.34398e-17
A0A075B6G3	Dystrophin OS=Homo sapiens OX=9606 GN=DMD PE=1 SV=1	DMD		2	7	12	4	223	7			100				2.65115e-17
Q8TDJ6	DmX-like protein 2 OS=Homo sapiens OX=9606 GN=DMXL2 PE=1 SV=2	DMXL2		8	16	28	16	329	16			100	100			2.65115e-17	2.34398e-17
P51530	DNA replication ATP-dependent helicase/nuclease DNA2 OS=Homo sapiens OX=9606 GN=DNA2 PE=1 SV=3	DNA2		3	3	4	2	54	3	0.01				2.46138e-17
Q8NEP3	Dynein assembly factor 1, axonemal OS=Homo sapiens OX=9606 GN=DNAAF1 PE=1 SV=5	DNAAF1		2	1	1	1	0	1
Q86Y56	Dynein assembly factor 5, axonemal OS=Homo sapiens OX=9606 GN=DNAAF5 PE=1 SV=4	DNAAF5		10	6	9	6	69	6		0.01	100	100		2.27001e-17	2.65115e-17	2.34398e-17	Acetyl [N-Term]
E9PG32	Dynein heavy chain 12, axonemal OS=Homo sapiens OX=9606 GN=DNAH12 PE=1 SV=2	DNAH12		0	1	1	1	0	1
Q0VDD8	Dynein heavy chain 14, axonemal OS=Homo sapiens OX=9606 GN=DNAH14 PE=2 SV=3	DNAH14		1	2	4	2	0	2		100	0.01			2.27001e-17	2.65115e-17
A0A075B6F3	Dynein heavy chain 8, axonemal OS=Homo sapiens OX=9606 GN=DNAH8 PE=1 SV=2	DNAH8		0	1	2	1	0	1
Q9NYC9	Dynein heavy chain 9, axonemal OS=Homo sapiens OX=9606 GN=DNAH9 PE=1 SV=3	DNAH9		0	1	1	1	0	1
A0A087WWV9	Dynein intermediate chain 1, axonemal OS=Homo sapiens OX=9606 GN=DNAI1 PE=1 SV=1	DNAI1		3	1	1	1	0	1
P31689	DnaJ homolog subfamily A member 1 OS=Homo sapiens OX=9606 GN=DNAJA1 PE=1 SV=2	DNAJA1		72	36	259	36	4054	36	0.342	0.37	1.125	1.47	0.56482	0.565655	0.965231	0.413208
O60884	DnaJ homolog subfamily A member 2 OS=Homo sapiens OX=9606 GN=DNAJA2 PE=1 SV=1	DNAJA2		62	30	168	30	2214	30	0.311	0.301	0.905	1.343	0.475841	0.360746	0.830679	0.333721	Acetyl [N-Term]
Q96EY1	DnaJ homolog subfamily A member 3, mitochondrial OS=Homo sapiens OX=9606 GN=DNAJA3 PE=1 SV=2	DNAJA3		24	14	67	14	904	14	0.878	0.629	1.03	2.151	0.61969	0.973845	0.915893	0.815837
Q8WW22	DnaJ homolog subfamily A member 4 OS=Homo sapiens OX=9606 GN=DNAJA4 PE=1 SV=1	DNAJA4		11	4	17	4	113	4	0.363	0.492	1.111	0.701	0.651839	0.865749	0.967097	0.0820151
P25685	DnaJ homolog subfamily B member 1 OS=Homo sapiens OX=9606 GN=DNAJB1 PE=1 SV=4	DNAJB1		34	10	36	10	722	10	0.759	0.402	0.606	1.971	0.815949	0.656799	0.468581	0.837153
Q9UBS4	DnaJ homolog subfamily B member 11 OS=Homo sapiens OX=9606 GN=DNAJB11 PE=1 SV=1	DNAJB11		35	15	55	15	1147	15	0.48	0.72	3.569	3.918	0.913945	0.883328	0.173392	0.735577
Q9NXW2	DnaJ homolog subfamily B member 12 OS=Homo sapiens OX=9606 GN=DNAJB12 PE=1 SV=5	DNAJB12		29	11	31	11	481	11	1.326	1.186	5.241	14.182	0.228429	0.373956	0.0424877	0.00669345	Acetyl [N-Term]
Q8TBM8	DnaJ homolog subfamily B member 14 OS=Homo sapiens OX=9606 GN=DNAJB14 PE=1 SV=1	DNAJB14		7	2	5	2	38	2	100	100	100		2.46138e-17	2.27001e-17	2.65115e-17
P25686	DnaJ homolog subfamily B member 2 OS=Homo sapiens OX=9606 GN=DNAJB2 PE=1 SV=3	DNAJB2		14	3	4	2	0	3
O75190	DnaJ homolog subfamily B member 6 OS=Homo sapiens OX=9606 GN=DNAJB6 PE=1 SV=2	DNAJB6		27	8	16	7	262	8	0.447	0.522		1.464	0.863352	0.906815		0.579812
Q96KC8	DnaJ homolog subfamily C member 1 OS=Homo sapiens OX=9606 GN=DNAJC1 PE=1 SV=1	DNAJC1		8	4	8	4	171	4		100	1.492	8.735		2.27001e-17	0.887684	0.019919
Q8IXB1	DnaJ homolog subfamily C member 10 OS=Homo sapiens OX=9606 GN=DNAJC10 PE=1 SV=2	DNAJC10		31	26	102	26	2367	26	1.001	1.138	2.521	4.256	0.618077	0.413114	0.437174	0.621834
Q9NVH1	DnaJ homolog subfamily C member 11 OS=Homo sapiens OX=9606 GN=DNAJC11 PE=1 SV=2	DNAJC11		36	16	55	16	1276	16	0.456	0.463	0.94	2.532	0.871646	0.805928	0.857066	0.999528	Acetyl [N-Term]
Q9Y2G8	DnaJ homolog subfamily C member 16 OS=Homo sapiens OX=9606 GN=DNAJC16 PE=2 SV=3	DNAJC16		4	4	6	4	28	4	100		100	0.01	2.46138e-17		2.65115e-17	2.34398e-17
Q96DA6	Mitochondrial import inner membrane translocase subunit TIM14 OS=Homo sapiens OX=9606 GN=DNAJC19 PE=1 SV=3	DNAJC19		61	8	33	8	276	8	0.674	0.728	0.698	3.013	0.890056	0.874813	0.601839	0.950145
Q99543	DnaJ homolog subfamily C member 2 OS=Homo sapiens OX=9606 GN=DNAJC2 PE=1 SV=4	DNAJC2		23	13	32	13	295	13	0.256	0.354	0.833	1.485	0.222398	0.519771	0.760588	0.519201	Acetyl [N-Term]
A0A024R161	Guanine nucleotide-binding protein subunit gamma OS=Homo sapiens OX=9606 GN=DNAJC25-GNG10 PE=3 SV=1	DNAJC25-GNG10		31	3	3	1	44	3	0.01		100	100	2.46138e-17		2.65115e-17	2.34398e-17
Q99615	DnaJ homolog subfamily C member 7 OS=Homo sapiens OX=9606 GN=DNAJC7 PE=1 SV=2	DNAJC7		68	38	178	38	2738	38	0.32	0.277	0.845	1.183	0.500447	0.287361	0.774795	0.234763	Acetyl [N-Term]
O75937	DnaJ homolog subfamily C member 8 OS=Homo sapiens OX=9606 GN=DNAJC8 PE=1 SV=2	DNAJC8		43	9	30	9	200	9	0.141	0.391	1.227	1.143	0.0392423	0.62387	0.997526	0.317165	Acetyl [N-Term]
Q8WXX5	DnaJ homolog subfamily C member 9 OS=Homo sapiens OX=9606 GN=DNAJC9 PE=1 SV=1	DNAJC9		57	22	121	22	3174	22	0.27	0.347	0.693	1.244	0.346443	0.49825	0.595101	0.255581
Q13609	Deoxyribonuclease gamma OS=Homo sapiens OX=9606 GN=DNASE1L3 PE=1 SV=1	DNASE1L3		4	1	1	1	0	1
A0A0D9SFE4	Dynamin-1 OS=Homo sapiens OX=9606 GN=DNM1 PE=1 SV=1	DNM1		32	28	97	15	975	28		1.062	0.361	0.546		0.480564	0.109193	0.00885208
O00429	Dynamin-1-like protein OS=Homo sapiens OX=9606 GN=DNM1L PE=1 SV=2	DNM1L		15	8	13	8	288	8		100	0.01			2.27001e-17	2.65115e-17		Acetyl [N-Term]
P50570	Dynamin-2 OS=Homo sapiens OX=9606 GN=DNM2 PE=1 SV=2	DNM2		58	51	300	26	5669	51	0.376	0.298	0.667	1.316	0.655376	0.349678	0.560383	0.316382	Acetyl [N-Term]
P26358	DNA (cytosine-5)-methyltransferase 1 OS=Homo sapiens OX=9606 GN=DNMT1 PE=1 SV=2	DNMT1		2	3	8	3	55	3	0.396	0.615	100	100	0.747846	0.987444	2.65115e-17	2.34398e-17
H0Y8X4	2'-deoxynucleoside 5'-phosphate N-hydrolase 1 (Fragment) OS=Homo sapiens OX=9606 GN=DNPH1 PE=1 SV=1	DNPH1		10	2	2	2	0	2	100	100			2.46138e-17	2.27001e-17
Q5QJE6	Deoxynucleotidyltransferase terminal-interacting protein 2 OS=Homo sapiens OX=9606 GN=DNTTIP2 PE=1 SV=2	DNTTIP2		3	2	2	2	24	2
A6NIW2	Dedicator of cytokinesis protein 11 OS=Homo sapiens OX=9606 GN=DOCK11 PE=1 SV=2	DOCK11		1	3	3	3	21	3	100			100	2.46138e-17			2.34398e-17
Q96HP0	Dedicator of cytokinesis protein 6 OS=Homo sapiens OX=9606 GN=DOCK6 PE=1 SV=3	DOCK6		6	10	23	7	236	10	100	100	1.116	7.259	2.46138e-17	2.27001e-17	0.965656	0.0532947
Q96N67	Dedicator of cytokinesis protein 7 OS=Homo sapiens OX=9606 GN=DOCK7 PE=1 SV=4	DOCK7		15	22	53	19	483	22	0.134	0.864	1.749	2.516	0.0130921	0.701757	0.776798	0.997586
Q9H3H5	UDP-N-acetylglucosamine--dolichyl-phosphate N-acetylglucosaminephosphotransferase OS=Homo sapiens OX=9606 GN=DPAGT1 PE=1 SV=2	DPAGT1		3	2	6	2	74	2	100	100		100	2.46138e-17	2.27001e-17		2.34398e-17
Q9BVM2	Protein DPCD OS=Homo sapiens OX=9606 GN=DPCD PE=1 SV=2	DPCD		5	1	7	1	157	1	100	0.466	0.585	1.733	2.46138e-17	0.811583	0.450194	0.852555	Acetyl [N-Term]
Q9BQC3	2-(3-amino-3-carboxypropyl)histidine synthase subunit 2 OS=Homo sapiens OX=9606 GN=DPH2 PE=1 SV=1	DPH2		4	1	1	1	0	1			100				2.65115e-17
H0Y368	Dolichol-phosphate mannosyltransferase subunit 1 (Fragment) OS=Homo sapiens OX=9606 GN=DPM1 PE=1 SV=1	DPM1		35	10	33	10	524	10	2.334	2.35	2.688	7.908	0.020936	0.0298706	0.378065	0.0656477
Q9P2X0	Dolichol-phosphate mannosyltransferase subunit 3 OS=Homo sapiens OX=9606 GN=DPM3 PE=1 SV=2	DPM3		11	1	4	1	139	1	100	100	3.272	100	2.46138e-17	2.27001e-17	0.224236	2.34398e-17
G3V180	Dipeptidyl peptidase 3 OS=Homo sapiens OX=9606 GN=DPP3 PE=1 SV=1	DPP3		2	1	2	1	16	1		100		100		2.27001e-17		2.34398e-17
Q86TI2	Dipeptidyl peptidase 9 OS=Homo sapiens OX=9606 GN=DPP9 PE=1 SV=3	DPP9		1	1	1	1	0	1	100				2.46138e-17
A0A1B0GW05	Probable C-mannosyltransferase DPY19L1 OS=Homo sapiens OX=9606 GN=DPY19L1 PE=1 SV=1	DPY19L1		12	7	13	7	109	7	0.01	0.364	100	100	2.46138e-17	0.548038	2.65115e-17	2.34398e-17
Q9C005	Protein dpy-30 homolog OS=Homo sapiens OX=9606 GN=DPY30 PE=1 SV=1	DPY30		11	1	1	1	17	1	0.01	0.01		1.208	2.46138e-17	2.27001e-17		0.444473
A0A1C7CYX9	Dihydropyrimidinase-related protein 2 OS=Homo sapiens OX=9606 GN=DPYSL2 PE=1 SV=1	DPYSL2		2	1	3	1	27	1	100	100	0.327	0.363	2.46138e-17	2.27001e-17	0.078937	0.000547895
Q14195	Dihydropyrimidinase-related protein 3 OS=Homo sapiens OX=9606 GN=DPYSL3 PE=1 SV=1	DPYSL3		2	1	1	1	0	1
Q9BPU6	Dihydropyrimidinase-related protein 5 OS=Homo sapiens OX=9606 GN=DPYSL5 PE=1 SV=1	DPYSL5		3	2	4	2	37	2
C9JCC6	Dr1-associated corepressor OS=Homo sapiens OX=9606 GN=DRAP1 PE=1 SV=1	DRAP1		6	1	2	1	49	1	100				2.46138e-17
Q96MC2	Dynein regulatory complex protein 1 OS=Homo sapiens OX=9606 GN=DRC1 PE=2 SV=2	DRC1		1	1	1	1	0	1
Q9Y295	Developmentally-regulated GTP-binding protein 1 OS=Homo sapiens OX=9606 GN=DRG1 PE=1 SV=1	DRG1		49	14	66	14	1659	14	0.446	0.33	0.705	1.618	0.856282	0.445762	0.611149	0.499079
P55039	Developmentally-regulated GTP-binding protein 2 OS=Homo sapiens OX=9606 GN=DRG2 PE=1 SV=1	DRG2		12	3	5	3	63	3		100	0.01	0.01		2.27001e-17	2.65115e-17	2.34398e-17
Q9NRR4	Ribonuclease 3 OS=Homo sapiens OX=9606 GN=DROSHA PE=1 SV=2	DROSHA		1	1	1	1	0	1
Q08554	Desmocollin-1 OS=Homo sapiens OX=9606 GN=DSC1 PE=1 SV=2	DSC1		2	1	1	1	0	1	100	100	0.01	0.01	2.46138e-17	2.27001e-17	2.65115e-17	2.34398e-17
Q02487	Desmocollin-2 OS=Homo sapiens OX=9606 GN=DSC2 PE=1 SV=1	DSC2		11	6	9	4	35	6	100	100	0.01		2.46138e-17	2.27001e-17	2.65115e-17
Q14574	Desmocollin-3 OS=Homo sapiens OX=9606 GN=DSC3 PE=1 SV=3	DSC3		17	9	20	6	340	9	100	100	100	100	2.46138e-17	2.27001e-17	2.65115e-17	2.34398e-17
O14972	Down syndrome critical region protein 3 OS=Homo sapiens OX=9606 GN=DSCR3 PE=1 SV=1	DSCR3		42	11	31	11	615	11	1.005	0.906	1.942	20.927	0.413057	0.653175	0.682762	3.6062e-05
Q9UL01	Dermatan-sulfate epimerase OS=Homo sapiens OX=9606 GN=DSE PE=1 SV=1	DSE		1	1	1	1	21	1
Q02413	Desmoglein-1 OS=Homo sapiens OX=9606 GN=DSG1 PE=1 SV=2	DSG1		14	8	17	8	491	8	100	100	0.01	0.01	2.46138e-17	2.27001e-17	2.65115e-17	2.34398e-17
Q14126	Desmoglein-2 OS=Homo sapiens OX=9606 GN=DSG2 PE=1 SV=2	DSG2		27	23	72	23	1850	23			5.494	6.681			0.0348365	0.204523
P15924	Desmoplakin OS=Homo sapiens OX=9606 GN=DSP PE=1 SV=3	DSP		48	124	417	124	6352	124	0.673	0.525	1.416	2.525	0.95686	0.916892	0.925477	0.926878
Q03001	Dystonin OS=Homo sapiens OX=9606 GN=DST PE=1 SV=4	DST		1	7	10	4	161	7	100				2.46138e-17
P60981	Destrin OS=Homo sapiens OX=9606 GN=DSTN PE=1 SV=3	DSTN		44	9	24	6	280	9	100	0.796	1.777	2.246	2.46138e-17	0.788026	0.760588	0.963524	Acetyl [N-Term]
Q8TEA8	D-aminoacyl-tRNA deacylase 1 OS=Homo sapiens OX=9606 GN=DTD1 PE=1 SV=2	DTD1		19	3	11	3	519	3	100	100	0.734	100	2.46138e-17	2.27001e-17	0.659013	2.34398e-17
Q96FN9	D-aminoacyl-tRNA deacylase 2 OS=Homo sapiens OX=9606 GN=DTD2 PE=1 SV=1	DTD2		7	1	2	1	0	1		0.272	1.167	1.669		0.278952	0.991461	0.815837
Q9NZJ0	Denticleless protein homolog OS=Homo sapiens OX=9606 GN=DTL PE=1 SV=3	DTL		1	1	1	1	0	1	100	100		0.01	2.46138e-17	2.27001e-17		2.34398e-17
Q9Y4J8	Dystrobrevin alpha OS=Homo sapiens OX=9606 GN=DTNA PE=1 SV=2	DTNA		16	7	20	4	451	7	100	100	2.617	100	2.46138e-17	2.27001e-17	0.401994	2.34398e-17
O60941	Dystrobrevin beta OS=Homo sapiens OX=9606 GN=DTNB PE=1 SV=1	DTNB		9	4	12	1	196	4	100				2.46138e-17
Q86UW9	Probable E3 ubiquitin-protein ligase DTX2 OS=Homo sapiens OX=9606 GN=DTX2 PE=1 SV=3	DTX2		4	2	6	2	85	2	0.01	0.01	100		2.46138e-17	2.27001e-17	2.65115e-17
Q9Y2E6	E3 ubiquitin-protein ligase DTX4 OS=Homo sapiens OX=9606 GN=DTX4 PE=1 SV=2	DTX4		1	1	1	1	0	1
P23919	Thymidylate kinase OS=Homo sapiens OX=9606 GN=DTYMK PE=1 SV=4	DTYMK		48	12	45	12	536	12	0.531	0.65	0.927	2.762	0.985063	0.955851	0.845926	0.973246
Q9UNI6	Dual specificity protein phosphatase 12 OS=Homo sapiens OX=9606 GN=DUSP12 PE=1 SV=1	DUSP12		28	8	18	8	138	8	0.631	0.654	1.036	4.018	0.936755	0.952	0.919253	0.630282
P33316	Deoxyuridine 5'-triphosphate nucleotidohydrolase, mitochondrial OS=Homo sapiens OX=9606 GN=DUT PE=1 SV=4	DUT		44	9	40	9	765	9	0.686	0.459	0.513	2.22	0.879411	0.794867	0.317073	0.884815
O14641	Segment polarity protein dishevelled homolog DVL-2 OS=Homo sapiens OX=9606 GN=DVL2 PE=1 SV=1	DVL2		19	11	27	11	416	11	100	1.249	0.898		2.46138e-17	0.326777	0.823504		Acetyl [N-Term]
Q92997	Segment polarity protein dishevelled homolog DVL-3 OS=Homo sapiens OX=9606 GN=DVL3 PE=1 SV=2	DVL3		5	3	4	3	22	3		100				2.27001e-17
Q7RTS9	Dymeclin OS=Homo sapiens OX=9606 GN=DYM PE=1 SV=1	DYM		1	1	1	1	31	1	0.01		100		2.46138e-17		2.65115e-17
Q8NCM8	Cytoplasmic dynein 2 heavy chain 1 OS=Homo sapiens OX=9606 GN=DYNC2H1 PE=1 SV=4	DYNC2H1		1	3	6	3	70	3	0.041	0.078	100	100	1.51136e-05	0.000543102	2.65115e-17	2.34398e-17
P63167	Dynein light chain 1, cytoplasmic OS=Homo sapiens OX=9606 GN=DYNLL1 PE=1 SV=1	DYNLL1		65	6	33	3	562	6	0.602	0.593	1.173	2.794	0.980363	0.991425	0.98238	0.958398
Q96FJ2	Dynein light chain 2, cytoplasmic OS=Homo sapiens OX=9606 GN=DYNLL2 PE=1 SV=1	DYNLL2		39	4	23	1	218	4			100				2.65115e-17
Q9NP97	Dynein light chain roadblock-type 1 OS=Homo sapiens OX=9606 GN=DYNLRB1 PE=1 SV=3	DYNLRB1		65	6	23	6	402	6	0.484	0.428	0.54	1.487	0.929355	0.72313	0.360761	0.505755	Acetyl [N-Term]
P63172	Dynein light chain Tctex-type 1 OS=Homo sapiens OX=9606 GN=DYNLT1 PE=1 SV=1	DYNLT1		39	3	14	3	657	3	0.459	0.644	0.927	3.445	0.866737	0.962286	0.854897	0.582731
Q13627	Dual specificity tyrosine-phosphorylation-regulated kinase 1A OS=Homo sapiens OX=9606 GN=DYRK1A PE=1 SV=2	DYRK1A		2	1	1	1	0	1		100				2.27001e-17
O75923	Dysferlin OS=Homo sapiens OX=9606 GN=DYSF PE=1 SV=1	DYSF		0	1	1	1	0	1
Q5JPH6	Probable glutamate--tRNA ligase, mitochondrial OS=Homo sapiens OX=9606 GN=EARS2 PE=1 SV=2	EARS2		17	7	16	7	160	7	0.735	0.734	0.847	2.289	0.818777	0.868338	0.777534	0.964337
O00559	Receptor-binding cancer antigen expressed on SiSo cells OS=Homo sapiens OX=9606 GN=EBAG9 PE=1 SV=1	EBAG9		8	1	1	1	25	1	100	100			2.46138e-17	2.27001e-17
H7C2Q8	EBNA1 binding protein 2, isoform CRA_d OS=Homo sapiens OX=9606 GN=EBNA1BP2 PE=1 SV=1	EBNA1BP2		7	2	3	2	74	2
Q15125	3-beta-hydroxysteroid-Delta(8),Delta(7)-isomerase OS=Homo sapiens OX=9606 GN=EBP PE=1 SV=3	EBP		7	1	4	1	17	1	1.744	2.117	2.139	3.847	0.0620148	0.0487758	0.594134	0.693581	Acetyl [N-Term]
O95905	Protein ecdysoneless homolog OS=Homo sapiens OX=9606 GN=ECD PE=1 SV=1	ECD		3	1	1	1	19	1	100				2.46138e-17
Q13011	Delta(3,5)-Delta(2,4)-dienoyl-CoA isomerase, mitochondrial OS=Homo sapiens OX=9606 GN=ECH1 PE=1 SV=2	ECH1		59	14	76	14	1761	14	0.545	0.595	1.162	2.9	0.962409	0.992624	0.978607	0.985767
Q9NTX5	Ethylmalonyl-CoA decarboxylase OS=Homo sapiens OX=9606 GN=ECHDC1 PE=1 SV=2	ECHDC1		19	4	5	1	93	4
P30084	Enoyl-CoA hydratase, mitochondrial OS=Homo sapiens OX=9606 GN=ECHS1 PE=1 SV=4	ECHS1		52	18	121	18	3279	18	0.466	0.597	0.922	3.25	0.856264	0.994495	0.841063	0.932205
P42126	Enoyl-CoA delta isomerase 1, mitochondrial OS=Homo sapiens OX=9606 GN=ECI1 PE=1 SV=1	ECI1		33	9	59	9	1060	9	0.519	0.561	0.493	2.05	0.936546	0.960782	0.285876	0.770914
O75521	Enoyl-CoA delta isomerase 2, mitochondrial OS=Homo sapiens OX=9606 GN=ECI2 PE=1 SV=4	ECI2		52	20	89	20	2315	20	0.78	0.981	1.448	4.894	0.852179	0.56427	0.910378	0.47275
J3KN16	Proteasome adapter and scaffold protein ECM29 OS=Homo sapiens OX=9606 GN=ECPAS PE=1 SV=1	ECPAS		26	43	100	43	1268	43	0.387	0.534	0.617	1.723	0.702144	0.927467	0.48566	0.698193
Q9BQ95	Evolutionarily conserved signaling intermediate in Toll pathway, mitochondrial OS=Homo sapiens OX=9606 GN=ECSIT PE=1 SV=1	ECSIT		31	10	42	10	707	10	0.521	0.713	0.826	2.272	0.969862	0.893602	0.755884	0.939274
Q96F86	Enhancer of mRNA-decapping protein 3 OS=Homo sapiens OX=9606 GN=EDC3 PE=1 SV=1	EDC3		24	9	26	9	466	9	0.418	0.7	1.239	2.158	0.802928	0.906815	0.98794	0.941307
Q6P2E9	Enhancer of mRNA-decapping protein 4 OS=Homo sapiens OX=9606 GN=EDC4 PE=1 SV=1	EDC4		19	18	64	18	1339	18	0.627	0.888	1.227	2.372	0.961206	0.675114	0.997454	0.933353	Acetyl [N-Term]
Q9BZQ6	ER degradation-enhancing alpha-mannosidase-like protein 3 OS=Homo sapiens OX=9606 GN=EDEM3 PE=1 SV=2	EDEM3		12	8	14	8	218	8	100	100	2.871	100	2.46138e-17	2.27001e-17	0.313308	2.34398e-17
O60869	Endothelial differentiation-related factor 1 OS=Homo sapiens OX=9606 GN=EDF1 PE=1 SV=1	EDF1		47	9	44	9	791	9	0.305	0.239	0.814	1.396	0.404887	0.181461	0.741999	0.338153	Acetyl [N-Term]
O43854	EGF-like repeat and discoidin I-like domain-containing protein 3 OS=Homo sapiens OX=9606 GN=EDIL3 PE=1 SV=1	EDIL3		30	14	27	14	433	14	0.907	0.756	1.208	2.399	0.617873	0.843372	0.997755	0.975157
Q3B7T1	Erythroid differentiation-related factor 1 OS=Homo sapiens OX=9606 GN=EDRF1 PE=1 SV=1	EDRF1		1	1	1	1	36	1		100				2.27001e-17
Q15075	Early endosome antigen 1 OS=Homo sapiens OX=9606 GN=EEA1 PE=1 SV=2	EEA1		39	46	111	46	1458	46	0.542	0.747	1.57	3.506	0.96949	0.854817	0.858654	0.783175
Q8N6R0	eEF1A lysine and N-terminal methyltransferase OS=Homo sapiens OX=9606 GN=EEF1AKNMT PE=1 SV=1	EEF1AKNMT		5	3	4	3	84	3
P24534	Elongation factor 1-beta OS=Homo sapiens OX=9606 GN=EEF1B2 PE=1 SV=3	EEF1B2		44	7	49	7	1181	7	0.408	0.373	0.624	1.556	0.736924	0.574486	0.498145	0.464845
P29692	Elongation factor 1-delta OS=Homo sapiens OX=9606 GN=EEF1D PE=1 SV=5	EEF1D		56	15	92	2	2339	15	0.281	0.298	0.673	1.428	0.380916	0.351083	0.567363	0.385284	Acetyl [N-Term]
O43324	Eukaryotic translation elongation factor 1 epsilon-1 OS=Homo sapiens OX=9606 GN=EEF1E1 PE=1 SV=1	EEF1E1		21	3	11	3	463	3	0.559	0.42	1.461	2.785	0.998276	0.702706	0.906293	0.95101	Acetyl [N-Term]
P26641	Elongation factor 1-gamma OS=Homo sapiens OX=9606 GN=EEF1G PE=1 SV=3	EEF1G		46	22	173	22	4099	22	0.386	0.432	0.81	1.945	0.682638	0.732637	0.737237	0.702202	Acetyl [N-Term]
P13639	Elongation factor 2 OS=Homo sapiens OX=9606 GN=EEF2 PE=1 SV=4	EEF2		60	53	370	52	7581	53	0.603	0.906	1.282	2.704	0.999287	0.653175	0.976036	0.968942
P57772	Selenocysteine-specific elongation factor OS=Homo sapiens OX=9606 GN=EEFSEC PE=1 SV=4	EEFSEC		5	2	2	2	14	2
Q9HA90	EF-hand and coiled-coil domain-containing protein 1 OS=Homo sapiens OX=9606 GN=EFCC1 PE=2 SV=2	EFCC1		1	1	1	1	0	1
Q96C19	EF-hand domain-containing protein D2 OS=Homo sapiens OX=9606 GN=EFHD2 PE=1 SV=1	EFHD2		12	3	5	3	69	3		100	100	100		2.27001e-17	2.65115e-17	2.34398e-17
P98172	Ephrin-B1 OS=Homo sapiens OX=9606 GN=EFNB1 PE=1 SV=1	EFNB1		28	6	16	6	260	6	100	100		100	2.46138e-17	2.27001e-17		2.34398e-17
P52799	Ephrin-B2 OS=Homo sapiens OX=9606 GN=EFNB2 PE=1 SV=1	EFNB2		14	3	9	3	149	3	100	100	100	100	2.46138e-17	2.27001e-17	2.65115e-17	2.34398e-17
A0A1B0GUZ7	Protein EFR3 homolog A OS=Homo sapiens OX=9606 GN=EFR3A PE=1 SV=1	EFR3A		8	6	11	6	242	6	100	100	100	100	2.46138e-17	2.27001e-17	2.65115e-17	2.34398e-17
Q15029	116 kDa U5 small nuclear ribonucleoprotein component OS=Homo sapiens OX=9606 GN=EFTUD2 PE=1 SV=1	EFTUD2		27	22	61	21	591	22	0.611	1.077	1.684	100	0.960277	0.465834	0.804833	2.34398e-17
Q9UHF1	Epidermal growth factor-like protein 7 OS=Homo sapiens OX=9606 GN=EGFL7 PE=1 SV=3	EGFL7		38	8	17	8	340	8	100	100	100	14.335	2.46138e-17	2.27001e-17	2.65115e-17	0.0061682
Q63HQ2	Pikachurin OS=Homo sapiens OX=9606 GN=EGFLAM PE=1 SV=2	EGFLAM		3	2	4	2	82	2	100				2.46138e-17
P00533	Epidermal growth factor receptor OS=Homo sapiens OX=9606 GN=EGFR PE=1 SV=2	EGFR		10	10	18	9	119	10	0.423	100	1.455	100	0.810292	2.27001e-17	0.908566	2.34398e-17
Q9GZT9	Egl nine homolog 1 OS=Homo sapiens OX=9606 GN=EGLN1 PE=1 SV=1	EGLN1		6	2	4	2	46	2		100	100	1.998		2.27001e-17	2.65115e-17	0.948485
Q8NDI1	EH domain-binding protein 1 OS=Homo sapiens OX=9606 GN=EHBP1 PE=1 SV=3	EHBP1		3	4	5	4	23	4	0.32	0.413	1.463	4.14	0.517429	0.687411	0.897904	0.5765
Q9H4M9	EH domain-containing protein 1 OS=Homo sapiens OX=9606 GN=EHD1 PE=1 SV=2	EHD1		59	23	66	14	918	23	0.17	0.45	0.818	2.739	0.0558584	0.775089	0.747713	0.96817	Acetyl [N-Term]
Q9NZN4	EH domain-containing protein 2 OS=Homo sapiens OX=9606 GN=EHD2 PE=1 SV=2	EHD2		7	5	8	1	60	5	0.01	0.01			2.46138e-17	2.27001e-17
Q9NZN3	EH domain-containing protein 3 OS=Homo sapiens OX=9606 GN=EHD3 PE=1 SV=2	EHD3		34	15	36	3	365	15		100	0.01			2.27001e-17	2.65115e-17
Q9H223	EH domain-containing protein 4 OS=Homo sapiens OX=9606 GN=EHD4 PE=1 SV=1	EHD4		53	27	92	20	2060	27	1.282	0.697	1.691	2.997	0.226629	0.910734	0.802625	0.954919	Acetyl [N-Term]
Q08426	Peroxisomal bifunctional enzyme OS=Homo sapiens OX=9606 GN=EHHADH PE=1 SV=3	EHHADH		32	19	39	19	287	19	1.176	1.207	1.611	3.505	0.389883	0.357576	0.838763	0.75892
A0A1B0GV89	Histone-lysine N-methyltransferase EHMT1 (Fragment) OS=Homo sapiens OX=9606 GN=EHMT1 PE=1 SV=1	EHMT1		9	1	1	1	0	1
Q96KQ7	Histone-lysine N-methyltransferase EHMT2 OS=Homo sapiens OX=9606 GN=EHMT2 PE=1 SV=3	EHMT2		2	1	1	1	13	1									Acetyl [N-Term]
O14681	Etoposide-induced protein 2.4 homolog OS=Homo sapiens OX=9606 GN=EI24 PE=1 SV=4	EI24		8	3	10	3	152	3	1.152	1.307	3.639	6.394	0.295556	0.288693	0.163026	0.197861	Acetyl [N-Term]
K7EM18	Eukaryotic translation initiation factor 1 OS=Homo sapiens OX=9606 GN=EIF1 PE=1 SV=1	EIF1		55	5	25	2	289	5	0.498	0.433	0.481	0.297	0.941896	0.734682	0.267527	0.00012829	Acetyl [N-Term]
P47813	Eukaryotic translation initiation factor 1A, X-chromosomal OS=Homo sapiens OX=9606 GN=EIF1AX PE=1 SV=2	EIF1AX		46	7	23	7	453	7	0.461	0.401	1.215	1.913	0.893581	0.65396	0.999781	0.829872
O60739	Eukaryotic translation initiation factor 1b OS=Homo sapiens OX=9606 GN=EIF1B PE=1 SV=2	EIF1B		43	4	19	1	203	4									Acetyl [N-Term]
Q9BY44	Eukaryotic translation initiation factor 2A OS=Homo sapiens OX=9606 GN=EIF2A PE=1 SV=3	EIF2A		49	20	83	20	1048	20	0.426	0.294	0.83	1.458	0.756246	0.337273	0.759305	0.443499
P19525	Interferon-induced, double-stranded RNA-activated protein kinase OS=Homo sapiens OX=9606 GN=EIF2AK2 PE=1 SV=2	EIF2AK2		19	11	18	11	187	11	0.527	0.713	0.832	100	0.979573	0.892211	0.759989	2.34398e-17
Q9NZJ5	Eukaryotic translation initiation factor 2-alpha kinase 3 OS=Homo sapiens OX=9606 GN=EIF2AK3 PE=1 SV=3	EIF2AK3		1	1	2	1	0	1
Q14232	Translation initiation factor eIF-2B subunit alpha OS=Homo sapiens OX=9606 GN=EIF2B1 PE=1 SV=1	EIF2B1		10	3	7	3	86	3	100	0.01	100	100	2.46138e-17	2.27001e-17	2.65115e-17	2.34398e-17	Acetyl [N-Term]
P49770	Translation initiation factor eIF-2B subunit beta OS=Homo sapiens OX=9606 GN=EIF2B2 PE=1 SV=3	EIF2B2		16	4	10	3	154	4	0.377	100	1.28		0.700359	2.27001e-17	0.972069
Q9NR50	Translation initiation factor eIF-2B subunit gamma OS=Homo sapiens OX=9606 GN=EIF2B3 PE=1 SV=1	EIF2B3		20	7	12	7	156	7	0.598	0.501	1.05	100	0.978515	0.879143	0.933639	2.34398e-17	Acetyl [N-Term]
E7ERK9	Translation initiation factor eIF-2B subunit delta OS=Homo sapiens OX=9606 GN=EIF2B4 PE=1 SV=1	EIF2B4		18	6	14	6	149	6	0.01	0.01	0.647	100	2.46138e-17	2.27001e-17	0.52641	2.34398e-17
A0A3B3IUB1	Translation initiation factor eIF-2B subunit epsilon OS=Homo sapiens OX=9606 GN=EIF2B5 PE=1 SV=1	EIF2B5		4	3	4	1	15	3	100	100	1.289		2.46138e-17	2.27001e-17	0.969124
P41214	Eukaryotic translation initiation factor 2D OS=Homo sapiens OX=9606 GN=EIF2D PE=1 SV=3	EIF2D		18	7	19	7	580	7	0.342	0.642	0.419	1.189	0.596988	0.967368	0.187067	0.448301
P05198	Eukaryotic translation initiation factor 2 subunit 1 OS=Homo sapiens OX=9606 GN=EIF2S1 PE=1 SV=3	EIF2S1		61	19	67	19	1511	19	0.493	0.437	0.917	1.858	0.897172	0.745377	0.837191	0.662282
P20042	Eukaryotic translation initiation factor 2 subunit 2 OS=Homo sapiens OX=9606 GN=EIF2S2 PE=1 SV=2	EIF2S2		38	14	28	14	449	14	0.224	0.56	0.745	1.584	0.191319	0.958571	0.663541	0.587958	Acetyl [N-Term]
P41091	Eukaryotic translation initiation factor 2 subunit 3 OS=Homo sapiens OX=9606 GN=EIF2S3 PE=1 SV=3	EIF2S3		47	16	90	16	1909	16	0.485	0.506	0.847	1.734	0.885972	0.887833	0.77695	0.571248	Acetyl [N-Term]
Q14152	Eukaryotic translation initiation factor 3 subunit A OS=Homo sapiens OX=9606 GN=EIF3A PE=1 SV=1	EIF3A		47	66	244	66	3588	66	0.418	0.564	1.31	2.498	0.760109	0.962341	0.967097	0.920549
P55884	Eukaryotic translation initiation factor 3 subunit B OS=Homo sapiens OX=9606 GN=EIF3B PE=1 SV=3	EIF3B		43	34	101	34	1316	34	0.49	0.544	1.313	2.587	0.893224	0.940599	0.965656	0.990734	Acetyl [N-Term]
Q99613	Eukaryotic translation initiation factor 3 subunit C OS=Homo sapiens OX=9606 GN=EIF3C PE=1 SV=1	EIF3C		31	30	146	30	2970	30	0.496	0.523	1.523	2.624	0.902033	0.914975	0.876338	0.95838
O15371	Eukaryotic translation initiation factor 3 subunit D OS=Homo sapiens OX=9606 GN=EIF3D PE=1 SV=1	EIF3D		56	26	96	26	1793	26	0.583	0.8	1.462	2.532	0.991971	0.783261	0.906192	0.945987
P60228	Eukaryotic translation initiation factor 3 subunit E OS=Homo sapiens OX=9606 GN=EIF3E PE=1 SV=1	EIF3E		52	22	73	12	1092	22	0.597	0.573	1.36	2.248	0.99182	0.972313	0.944877	0.856506	Acetyl [N-Term; N-Term]
O00303	Eukaryotic translation initiation factor 3 subunit F OS=Homo sapiens OX=9606 GN=EIF3F PE=1 SV=1	EIF3F		28	9	52	9	1502	9	0.541	0.669	1.47	2.726	0.95496	0.937115	0.902225	0.981034
O75821	Eukaryotic translation initiation factor 3 subunit G OS=Homo sapiens OX=9606 GN=EIF3G PE=1 SV=2	EIF3G		25	9	19	9	153	9			8.549				0.00404136
B3KS98	Eukaryotic translation initiation factor 3 subunit H OS=Homo sapiens OX=9606 GN=EIF3H PE=1 SV=1	EIF3H		45	15	44	15	736	15	0.431		0.476	0.897	0.787871		0.2597	0.100018
Q13347	Eukaryotic translation initiation factor 3 subunit I OS=Homo sapiens OX=9606 GN=EIF3I PE=1 SV=1	EIF3I		70	19	86	19	1400	19	0.46	0.546	1.63	2.738	0.844563	0.942551	0.833856	0.976768
O75822	Eukaryotic translation initiation factor 3 subunit J OS=Homo sapiens OX=9606 GN=EIF3J PE=1 SV=2	EIF3J		28	5	18	5	435	5	0.409	1.911	0.308	1.378	0.763668	0.075546	0.0607415	0.346533	Acetyl [N-Term]
Q9UBQ5	Eukaryotic translation initiation factor 3 subunit K OS=Homo sapiens OX=9606 GN=EIF3K PE=1 SV=1	EIF3K		35	8	26	8	203	8	0.49	0.388	1.117	2.229	0.893224	0.615241	0.960644	0.935831	Acetyl [N-Term]
B0QY89	Eukaryotic translation initiation factor 3 subunit L OS=Homo sapiens OX=9606 GN=EIF3L PE=1 SV=1	EIF3L		40	25	96	25	2105	25	0.562	0.613	1.41	1.258	0.99306	0.989198	0.928388	0.364225
Q7L2H7	Eukaryotic translation initiation factor 3 subunit M OS=Homo sapiens OX=9606 GN=EIF3M PE=1 SV=1	EIF3M		46	13	45	13	1365	13	0.495	0.533	1.339	2.688	0.910737	0.925552	0.953642	0.873886	Acetyl [N-Term]
P60842	Eukaryotic initiation factor 4A-I OS=Homo sapiens OX=9606 GN=EIF4A1 PE=1 SV=1	EIF4A1		59	28	185	14	4402	28	0.42	0.488	1.086	2.376	0.763983	0.859622	0.944327	0.881208
Q14240	Eukaryotic initiation factor 4A-II OS=Homo sapiens OX=9606 GN=EIF4A2 PE=1 SV=2	EIF4A2		43	18	95	4	2048	18	0.972	0.308	0.731	1.24	0.502709	0.382123	0.644672	0.359141
P38919	Eukaryotic initiation factor 4A-III OS=Homo sapiens OX=9606 GN=EIF4A3 PE=1 SV=4	EIF4A3		34	19	73	15	1497	19	0.401	0.652	0.937	1.386	0.685418	0.953651	0.854037	0.43837	Acetyl [N-Term]
E7EX17	Eukaryotic translation initiation factor 4B OS=Homo sapiens OX=9606 GN=EIF4B PE=1 SV=1	EIF4B		23	11	39	11	272	11	0.642	0.255	0.544	1.061	0.951767	0.225278	0.367344	0.126494
D6RBW1	Eukaryotic translation initiation factor 4E OS=Homo sapiens OX=9606 GN=EIF4E PE=1 SV=1	EIF4E		20	6	29	6	319	6	0.548	0.376	0.915	1.989	0.985063	0.581492	0.835905	0.812657
O60573	Eukaryotic translation initiation factor 4E type 2 OS=Homo sapiens OX=9606 GN=EIF4E2 PE=1 SV=1	EIF4E2		29	5	12	5	113	5				100				2.34398e-17
Q9NRA8	Eukaryotic translation initiation factor 4E transporter OS=Homo sapiens OX=9606 GN=EIF4ENIF1 PE=1 SV=2	EIF4ENIF1		1	1	1	1	58	1
Q04637	Eukaryotic translation initiation factor 4 gamma 1 OS=Homo sapiens OX=9606 GN=EIF4G1 PE=1 SV=4	EIF4G1		30	44	146	36	2163	44	0.442	0.424	0.965	2.016	0.809983	0.71205	0.869173	0.749709
P78344	Eukaryotic translation initiation factor 4 gamma 2 OS=Homo sapiens OX=9606 GN=EIF4G2 PE=1 SV=1	EIF4G2		36	27	79	27	904	27	0.476	0.524	0.916	1.648	0.871431	0.915877	0.836234	0.569985	Acetyl [N-Term]
A0A0U1RQK7	Eukaryotic translation initiation factor 4 gamma 3 OS=Homo sapiens OX=9606 GN=EIF4G3 PE=1 SV=1	EIF4G3		9	15	37	7	419	15			0.032				1.32371e-08
Q15056	Eukaryotic translation initiation factor 4H OS=Homo sapiens OX=9606 GN=EIF4H PE=1 SV=5	EIF4H		17	5	12	5	81	5	0.395	0.32	0.96	1.298	0.739456	0.416132	0.865897	0.420796	Acetyl [N-Term]
P55010	Eukaryotic translation initiation factor 5 OS=Homo sapiens OX=9606 GN=EIF5 PE=1 SV=2	EIF5		21	9	45	9	540	9	0.402	0.869	1.205	3.523	0.7091	0.697443	0.997332	0.792761
I3L504	Eukaryotic translation initiation factor 5A-1 OS=Homo sapiens OX=9606 GN=EIF5A PE=1 SV=1	EIF5A		60	14	121	14	3231	14	0.371	0.341	0.576	1.522	0.641861	0.478242	0.419093	0.444473	Acetyl [N-Term]
A0A087WUT6	Eukaryotic translation initiation factor 5B OS=Homo sapiens OX=9606 GN=EIF5B PE=1 SV=1	EIF5B		32	33	107	33	1086	33	0.411	0.507	0.691	1.656	0.719281	0.889322	0.592727	0.509581
P56537	Eukaryotic translation initiation factor 6 OS=Homo sapiens OX=9606 GN=EIF6 PE=1 SV=1	EIF6		46	7	58	7	1519	7	0.612	0.753	0.94	2.181	0.979573	0.846811	0.856637	0.82987
A8MUM1	EARP and GARP complex-interacting protein 1 OS=Homo sapiens OX=9606 GN=EIPR1 PE=1 SV=2	EIPR1		8	3	3	3	15	3
Q9BQ52	Zinc phosphodiesterase ELAC protein 2 OS=Homo sapiens OX=9606 GN=ELAC2 PE=1 SV=2	ELAC2		29	18	41	18	647	18	0.819	0.575	1.137	2.739	0.679776	0.973458	0.969124	0.909972
Q15717	ELAV-like protein 1 OS=Homo sapiens OX=9606 GN=ELAVL1 PE=1 SV=2	ELAVL1		36	10	39	10	852	10	0.204	0.619	1.252	3.624	0.102172	0.983937	0.987034	0.722802
H7C0N5	Engulfment and cell motility protein 1 (Fragment) OS=Homo sapiens OX=9606 GN=ELMO1 PE=1 SV=1	ELMO1		8	1	1	1	0	1									Acetyl [N-Term]
Q8IZ81	ELMO domain-containing protein 2 OS=Homo sapiens OX=9606 GN=ELMOD2 PE=1 SV=1	ELMOD2		25	8	21	8	259	8	0.981	1.796	100	100	0.504011	0.0974434	2.65115e-17	2.34398e-17
Q8IYF1	Elongin-A2 OS=Homo sapiens OX=9606 GN=ELOA2 PE=1 SV=2	ELOA2		1	1	1	1	0	1
Q15370	Elongin-B OS=Homo sapiens OX=9606 GN=ELOB PE=1 SV=1	ELOB		46	4	6	4	35	4			100	100			2.65115e-17	2.34398e-17
Q15369	Elongin-C OS=Homo sapiens OX=9606 GN=ELOC PE=1 SV=1	ELOC		58	6	23	6	257	6	0.181	0.222	1.45	5.303	0.0826555	0.140307	0.909862	0.368736
Q9BW60	Elongation of very long chain fatty acids protein 1 OS=Homo sapiens OX=9606 GN=ELOVL1 PE=1 SV=1	ELOVL1		9	2	3	2	109	2			100	100			2.65115e-17	2.34398e-17	Acetyl [N-Term]
Q9NYP7	Elongation of very long chain fatty acids protein 5 OS=Homo sapiens OX=9606 GN=ELOVL5 PE=1 SV=1	ELOVL5		4	1	6	1	213	1	1.051	100	100	100	0.424358	2.27001e-17	2.65115e-17	2.34398e-17	Acetyl [N-Term]
A1L3X0	Elongation of very long chain fatty acids protein 7 OS=Homo sapiens OX=9606 GN=ELOVL7 PE=1 SV=1	ELOVL7		3	1	1	1	0	1									Acetyl [N-Term]
O95163	Elongator complex protein 1 OS=Homo sapiens OX=9606 GN=ELP1 PE=1 SV=3	ELP1		5	6	17	6	214	6	0.603	100	1.846	100	0.973066	2.27001e-17	0.717452	2.34398e-17
A0A1W2PS44	Elongator complex protein 4 (Fragment) OS=Homo sapiens OX=9606 GN=ELP4 PE=1 SV=1	ELP4		9	1	1	1	28	1
Q8N766	ER membrane protein complex subunit 1 OS=Homo sapiens OX=9606 GN=EMC1 PE=1 SV=1	EMC1		39	31	118	31	2516	31	1.211	1.619	2.411	3.59	0.438895	0.144711	0.481033	0.815837
M0R2A0	ER membrane protein complex subunit 10 OS=Homo sapiens OX=9606 GN=EMC10 PE=1 SV=1	EMC10		5	2	10	2	324	2	1.653	1.333	3.591	100	0.097351	0.272598	0.158979	2.34398e-17
Q15006	ER membrane protein complex subunit 2 OS=Homo sapiens OX=9606 GN=EMC2 PE=1 SV=1	EMC2		42	13	58	13	1058	13	1.101	3.349	3.213	5.425	0.454878	0.00442085	0.23657	0.34254
Q9P0I2	ER membrane protein complex subunit 3 OS=Homo sapiens OX=9606 GN=EMC3 PE=1 SV=3	EMC3		41	13	35	13	1103	13	1.386	1.126	3.669	7.639	0.195557	0.42361	0.158979	0.130322
Q5J8M3	ER membrane protein complex subunit 4 OS=Homo sapiens OX=9606 GN=EMC4 PE=1 SV=2	EMC4		34	6	20	6	366	6	1.227	1.205	1.757	100	0.285433	0.359202	0.772369	2.34398e-17	Acetyl [N-Term]
Q9BV81	ER membrane protein complex subunit 6 OS=Homo sapiens OX=9606 GN=EMC6 PE=1 SV=1	EMC6		21	3	10	3	97	3	0.911	100	2.471	100	0.571212	2.27001e-17	0.457143	2.34398e-17
Q9NPA0	ER membrane protein complex subunit 7 OS=Homo sapiens OX=9606 GN=EMC7 PE=1 SV=1	EMC7		48	8	23	8	268	8	2.982	1.079	3.615	4.544	0.00468031	0.463943	0.166539	0.449383
O43402	ER membrane protein complex subunit 8 OS=Homo sapiens OX=9606 GN=EMC8 PE=1 SV=1	EMC8		46	6	18	6	497	6	1.725	1.361	1.397	100	0.0679619	0.256251	0.933532	2.34398e-17
Q9Y3B6	ER membrane protein complex subunit 9 OS=Homo sapiens OX=9606 GN=EMC9 PE=1 SV=3	EMC9		6	1	4	1	170	1	100	100	100	100	2.46138e-17	2.27001e-17	2.65115e-17	2.34398e-17
P50402	Emerin OS=Homo sapiens OX=9606 GN=EMD PE=1 SV=1	EMD		46	11	69	11	2280	11	1.191	1.103	2.465	5.241	0.454943	0.440784	0.459816	0.414048	Acetyl [N-Term]
Q92979	Ribosomal RNA small subunit methyltransferase NEP1 OS=Homo sapiens OX=9606 GN=EMG1 PE=1 SV=4	EMG1		18	3	8	3	46	3	100	100	0.01		2.46138e-17	2.27001e-17	2.65115e-17		Acetyl [N-Term]
A0A0A0MT20	EMILIN-1 (Fragment) OS=Homo sapiens OX=9606 GN=EMILIN1 PE=1 SV=1	EMILIN1		5	1	2	1	0	1			100	100			2.65115e-17	2.34398e-17
Q9BXX0	EMILIN-2 OS=Homo sapiens OX=9606 GN=EMILIN2 PE=1 SV=3	EMILIN2		30	25	52	25	1482	25	100	0.149	1.238	2.815	2.46138e-17	0.0252514	0.99399	0.944305
Q9NT22	EMILIN-3 OS=Homo sapiens OX=9606 GN=EMILIN3 PE=1 SV=2	EMILIN3		25	12	32	12	617	12	100	100	100	100	2.46138e-17	2.27001e-17	2.65115e-17	2.34398e-17
K7EIK7	Echinoderm microtubule-associated protein-like 2 OS=Homo sapiens OX=9606 GN=EML2 PE=1 SV=1	EML2		3	1	2	1	27	1
B7WPE2	Echinoderm microtubule associated protein like 3, isoform CRA_e OS=Homo sapiens OX=9606 GN=EML3 PE=1 SV=1	EML3		1	1	1	1	0	1	0.01	0.01			2.46138e-17	2.27001e-17
Q9HC35	Echinoderm microtubule-associated protein-like 4 OS=Homo sapiens OX=9606 GN=EML4 PE=1 SV=3	EML4		4	3	7	3	79	3		0.01	100	100		2.27001e-17	2.65115e-17	2.34398e-17
A0A0U1RRM6	Protein enabled homolog OS=Homo sapiens OX=9606 GN=ENAH PE=1 SV=1	ENAH		23	18	94	18	1055	18	0.514	0.483	1.424	2.259	0.928116	0.849719	0.921146	0.842423	Acetyl [N-Term]
O94919	Endonuclease domain-containing 1 protein OS=Homo sapiens OX=9606 GN=ENDOD1 PE=1 SV=2	ENDOD1		24	10	48	10	1097	10	2.123	2.408	1.396	0.041	0.0260105	0.0265638	0.933699	5.2037e-16
Q14249	Endonuclease G, mitochondrial OS=Homo sapiens OX=9606 GN=ENDOG PE=1 SV=4	ENDOG		4	1	3	1	20	1		0.545	100	3.141		0.941759	2.65115e-17	0.704801
P06733	Alpha-enolase OS=Homo sapiens OX=9606 GN=ENO1 PE=1 SV=2	ENO1		67	33	213	30	4964	33	0.638	0.833	1.164	3.155	0.98119	0.740424	0.979612	0.949359
P13929	Beta-enolase OS=Homo sapiens OX=9606 GN=ENO3 PE=1 SV=5	ENO3		14	4	25	1	1053	4
Q9Y6X5	Bis(5'-adenosyl)-triphosphatase ENPP4 OS=Homo sapiens OX=9606 GN=ENPP4 PE=1 SV=3	ENPP4		37	14	49	14	504	14	12.518	5.135	14.115	37.162	1.92725e-06	0.000262214	0.000192555	6.34571e-06
Q5T5H1	Alpha-endosulfine OS=Homo sapiens OX=9606 GN=ENSA PE=1 SV=1	ENSA		6	1	3	1	17	1	0.445	100	0.725	1.849	0.866101	2.27001e-17	0.648904	0.849973
Q9NQZ7	Ectonucleoside triphosphate diphosphohydrolase 7 OS=Homo sapiens OX=9606 GN=ENTPD7 PE=2 SV=1	ENTPD7		4	1	1	1	26	1
Q96C92	Endosome-associated-trafficking regulator 1 OS=Homo sapiens OX=9606 GN=ENTR1 PE=1 SV=3	ENTR1		29	12	26	12	521	12	0.759	1.164	100	100	0.781743	0.391599	2.65115e-17	2.34398e-17
Q9NPA8	Transcription and mRNA export factor ENY2 OS=Homo sapiens OX=9606 GN=ENY2 PE=1 SV=1	ENY2		26	2	4	2	41	2		0.01	100	100		2.27001e-17	2.65115e-17	2.34398e-17
P11171	Protein 4.1 OS=Homo sapiens OX=9606 GN=EPB41 PE=1 SV=4	EPB41		32	25	61	21	893	25		0.265	4.628			0.252199	0.0699444
O43491	Band 4.1-like protein 2 OS=Homo sapiens OX=9606 GN=EPB41L2 PE=1 SV=1	EPB41L2		59	61	204	37	2842	61	2.76	2.005	3.608	9.617	0.0287912	0.061753	0.167644	0.0767426	Acetyl [N-Term]
A0A0A0MRA8	Band 4.1-like protein 3 OS=Homo sapiens OX=9606 GN=EPB41L3 PE=1 SV=1	EPB41L3		45	33	76	3	1092	33	1.566			100	0.102838			2.34398e-17
Q9HCM4	Band 4.1-like protein 5 OS=Homo sapiens OX=9606 GN=EPB41L5 PE=1 SV=3	EPB41L5		8	5	8	5	90	5	100	100	100	100	2.46138e-17	2.27001e-17	2.65115e-17	2.34398e-17
P29317	Ephrin type-A receptor 2 OS=Homo sapiens OX=9606 GN=EPHA2 PE=1 SV=2	EPHA2		6	6	9	4	97	6			100				2.65115e-17
P29320	Ephrin type-A receptor 3 OS=Homo sapiens OX=9606 GN=EPHA3 PE=1 SV=2	EPHA3		5	4	4	2	68	4
P54764	Ephrin type-A receptor 4 OS=Homo sapiens OX=9606 GN=EPHA4 PE=1 SV=1	EPHA4		6	5	7	2	90	5
B7ZKJ3	EPH receptor A5 OS=Homo sapiens OX=9606 GN=EPHA5 PE=1 SV=1	EPHA5		7	6	9	1	262	6
Q15375	Ephrin type-A receptor 7 OS=Homo sapiens OX=9606 GN=EPHA7 PE=1 SV=3	EPHA7		18	15	22	9	473	15				100				2.34398e-17
P29323	Ephrin type-B receptor 2 OS=Homo sapiens OX=9606 GN=EPHB2 PE=1 SV=5	EPHB2		4	4	6	1	67	4			100				2.65115e-17
P54760	Ephrin type-B receptor 4 OS=Homo sapiens OX=9606 GN=EPHB4 PE=1 SV=2	EPHB4		12	10	18	7	270	10	0.892	100	100	100	0.600071	2.27001e-17	2.65115e-17	2.34398e-17
P07099	Epoxide hydrolase 1 OS=Homo sapiens OX=9606 GN=EPHX1 PE=1 SV=1	EPHX1		37	20	54	20	470	20	1.889	1.548	3.271	15.076	0.0456978	0.169963	0.224433	0.00446116
Q9Y6I3	Epsin-1 OS=Homo sapiens OX=9606 GN=EPN1 PE=1 SV=2	EPN1		29	12	34	12	705	12	2.083	100	100	100	0.0342038	2.27001e-17	2.65115e-17	2.34398e-17
O95208	Epsin-2 OS=Homo sapiens OX=9606 GN=EPN2 PE=1 SV=3	EPN2		26	14	34	10	769	14	100	100	1.412	3.414	2.46138e-17	2.27001e-17	0.927574	0.752313
P58107	Epiplakin OS=Homo sapiens OX=9606 GN=EPPK1 PE=1 SV=3	EPPK1		23	18	40	11	669	18	100	100	100		2.46138e-17	2.27001e-17	2.65115e-17
P07814	Bifunctional glutamate/proline--tRNA ligase OS=Homo sapiens OX=9606 GN=EPRS PE=1 SV=5	EPRS		64	93	330	93	5141	93	0.522	0.618	1.115	3.202	0.938838	0.98562	0.958958	0.941307
P42566	Epidermal growth factor receptor substrate 15 OS=Homo sapiens OX=9606 GN=EPS15 PE=1 SV=2	EPS15		39	27	70	22	1901	27	100	100	3.338	100	2.46138e-17	2.27001e-17	0.21148	2.34398e-17	Acetyl [N-Term; N-Term]
Q9UBC2	Epidermal growth factor receptor substrate 15-like 1 OS=Homo sapiens OX=9606 GN=EPS15L1 PE=1 SV=1	EPS15L1		45	34	91	2	1854	34	100		5.887	12.035	2.46138e-17		0.025774	0.0186842	Acetyl [N-Term]
O75616	GTPase Era, mitochondrial OS=Homo sapiens OX=9606 GN=ERAL1 PE=1 SV=2	ERAL1		41	11	33	11	842	11	0.663	0.791	0.814	1.929	0.906716	0.794641	0.742888	0.818526
Q9NZ08	Endoplasmic reticulum aminopeptidase 1 OS=Homo sapiens OX=9606 GN=ERAP1 PE=1 SV=3	ERAP1		3	2	2	2	46	2	100				2.46138e-17
P04626	Receptor tyrosine-protein kinase erbB-2 OS=Homo sapiens OX=9606 GN=ERBB2 PE=1 SV=1	ERBB2		5	6	6	5	66	6
Q96RT1	Erbin OS=Homo sapiens OX=9606 GN=ERBIN PE=1 SV=2	ERBIN		15	16	31	16	491	16	100	100	100		2.46138e-17	2.27001e-17	2.65115e-17
X6RLX0	ELKS/Rab6-interacting/CAST family member 1 OS=Homo sapiens OX=9606 GN=ERC1 PE=1 SV=1	ERC1		11	8	21	6	291	8	0.529	100	0.784	2.408	0.97115	2.27001e-17	0.717452	0.946282
H7C4G9	ERC protein 2 (Fragment) OS=Homo sapiens OX=9606 GN=ERC2 PE=1 SV=1	ERC2		6	3	3	1	0	3
A0A2R8Y6W8	General transcription and DNA repair factor IIH helicase subunit XPB OS=Homo sapiens OX=9606 GN=ERCC3 PE=1 SV=1	ERCC3		1	1	1	1	0	1
Q92889	DNA repair endonuclease XPF OS=Homo sapiens OX=9606 GN=ERCC4 PE=1 SV=3	ERCC4		3	2	3	2	86	2	0.299	100		0.01	0.462341	2.27001e-17		2.34398e-17
Q2NKX8	DNA excision repair protein ERCC-6-like OS=Homo sapiens OX=9606 GN=ERCC6L PE=1 SV=1	ERCC6L		1	1	1	1	0	1
Q969X5	Endoplasmic reticulum-Golgi intermediate compartment protein 1 OS=Homo sapiens OX=9606 GN=ERGIC1 PE=1 SV=1	ERGIC1		9	3	6	3	19	3	0.658	100		100	0.906003	2.27001e-17		2.34398e-17
A0A087WU02	Endoplasmic reticulum-Golgi intermediate compartment protein 2 OS=Homo sapiens OX=9606 GN=ERGIC2 PE=1 SV=1	ERGIC2		19	5	21	5	210	5	0.32	0.485	1.032	100	0.489185	0.853631	0.916143	2.34398e-17
H0Y5K5	Endoplasmic reticulum-Golgi intermediate compartment protein 3 (Fragment) OS=Homo sapiens OX=9606 GN=ERGIC3 PE=1 SV=1	ERGIC3		23	10	30	10	414	10	0.589	0.672	1.072	2.148	0.986671	0.932644	0.938198	0.916689
P84090	Enhancer of rudimentary homolog OS=Homo sapiens OX=9606 GN=ERH PE=1 SV=1	ERH		48	6	27	6	718	6	0.744	0.557	0.822	1.6	0.804718	0.954739	0.752305	0.58274	Acetyl [N-Term]
Q8IV48	3'-5' exoribonuclease 1 OS=Homo sapiens OX=9606 GN=ERI1 PE=1 SV=3	ERI1		2	1	1	1	0	1
Q86X53	Glutamate-rich protein 1 OS=Homo sapiens OX=9606 GN=ERICH1 PE=1 SV=1	ERICH1		4	1	1	1	14	1
Q96DZ1	Endoplasmic reticulum lectin 1 OS=Homo sapiens OX=9606 GN=ERLEC1 PE=1 SV=1	ERLEC1		21	8	21	8	212	8	1.702	0.221	0.675		0.0900042	0.136578	0.570998
O75477	Erlin-1 OS=Homo sapiens OX=9606 GN=ERLIN1 PE=1 SV=1	ERLIN1		50	17	53	14	1078	17	100	100			2.46138e-17	2.27001e-17
O94905	Erlin-2 OS=Homo sapiens OX=9606 GN=ERLIN2 PE=1 SV=1	ERLIN2		55	22	95	19	2451	22	1.406	1.453	2.435	8.094	0.311091	0.209231	0.471014	0.0842174
Q7Z2K6	Endoplasmic reticulum metallopeptidase 1 OS=Homo sapiens OX=9606 GN=ERMP1 PE=1 SV=2	ERMP1		14	10	21	10	384	10	1.549		2.373	100	0.125656		0.496925	2.34398e-17
Q96HE7	ERO1-like protein alpha OS=Homo sapiens OX=9606 GN=ERO1A PE=1 SV=2	ERO1A		68	28	99	27	2124	28	1.2	1.057	1.808	5.572	0.447928	0.485693	0.748541	0.347347
Q86YB8	ERO1-like protein beta OS=Homo sapiens OX=9606 GN=ERO1B PE=1 SV=2	ERO1B		7	3	8	2	80	3
P30040	Endoplasmic reticulum resident protein 29 OS=Homo sapiens OX=9606 GN=ERP29 PE=1 SV=4	ERP29		52	17	124	17	2827	17	1.158	1.178	1.993	6.897	0.478005	0.380512	0.65936	0.243709
Q9BS26	Endoplasmic reticulum resident protein 44 OS=Homo sapiens OX=9606 GN=ERP44 PE=1 SV=1	ERP44		45	20	111	19	1394	20	0.778	0.703	1.508	3.717	0.855074	0.903772	0.884959	0.829872
A0A0U1RQV1	Endogenous retrovirus group K3 member 1 (Fragment) OS=Homo sapiens OX=9606 GN=ERVK3-1 PE=1 SV=1	ERVK3-1		28	2	2	2	24	2	0.01	0.01		100	2.46138e-17	2.27001e-17		2.34398e-17
P10768	S-formylglutathione hydrolase OS=Homo sapiens OX=9606 GN=ESD PE=1 SV=2	ESD		57	10	30	4	291	10	0.965		0.285	1.115	0.530338		0.0443951	0.268234
Q9H501	ESF1 homolog OS=Homo sapiens OX=9606 GN=ESF1 PE=1 SV=1	ESF1		1	1	2	1	0	1		0.01	100			2.27001e-17	2.65115e-17
P11474	Steroid hormone receptor ERR1 OS=Homo sapiens OX=9606 GN=ESRRA PE=1 SV=3	ESRRA		19	6	12	6	53	6	1.462	0.78	2.182	7.462	0.166534	0.808072	0.566775	0.0444989	Acetyl [N-Term]
Q9BSJ8	Extended synaptotagmin-1 OS=Homo sapiens OX=9606 GN=ESYT1 PE=1 SV=1	ESYT1		47	50	279	50	6491	50	2.096	2.103	3.976	9.903	0.0883787	0.0502117	0.121436	0.0681207
A0A087WXU3	Extended synaptotagmin-2 OS=Homo sapiens OX=9606 GN=ESYT2 PE=1 SV=1	ESYT2		27	20	63	20	1404	20	2.557	1.251	3.507	100	0.00852895	0.325917	0.182586	2.34398e-17
P62495	Eukaryotic peptide chain release factor subunit 1 OS=Homo sapiens OX=9606 GN=ETF1 PE=1 SV=3	ETF1		21	7	18	7	380	7	0.34	0.536	0.849	100	0.576844	0.930592	0.779294	2.34398e-17	Acetyl [N-Term]
P13804	Electron transfer flavoprotein subunit alpha, mitochondrial OS=Homo sapiens OX=9606 GN=ETFA PE=1 SV=1	ETFA		59	19	174	19	5216	19	0.533	0.657	0.755	2.687	0.954192	0.948189	0.674635	0.963887
P38117	Electron transfer flavoprotein subunit beta OS=Homo sapiens OX=9606 GN=ETFB PE=1 SV=3	ETFB		73	24	181	24	3280	24	0.604	0.65	0.765	2.93	0.999271	0.955771	0.686315	0.990455
Q16134	Electron transfer flavoprotein-ubiquinone oxidoreductase, mitochondrial OS=Homo sapiens OX=9606 GN=ETFDH PE=1 SV=2	ETFDH		26	12	35	12	739	12		0.295	1.795	3.295		0.341897	0.754304	0.755279
O95571	Persulfide dioxygenase ETHE1, mitochondrial OS=Homo sapiens OX=9606 GN=ETHE1 PE=1 SV=2	ETHE1		25	4	5	4	72	4	100	100			2.46138e-17	2.27001e-17
Q8TBG4	Ethanolamine-phosphate phospho-lyase OS=Homo sapiens OX=9606 GN=ETNPPL PE=1 SV=1	ETNPPL		2	1	1	1	0	1		100	0.01	0.01		2.27001e-17	2.65115e-17	2.34398e-17
P57679	Ellis-van Creveld syndrome protein OS=Homo sapiens OX=9606 GN=EVC PE=1 SV=1	EVC		2	2	2	2	0	2
Q01844	RNA-binding protein EWS OS=Homo sapiens OX=9606 GN=EWSR1 PE=1 SV=1	EWSR1		13	6	30	6	574	6	0.266	0.327	0.677	0.877	0.244494	0.43736	0.573889	0.0744552
Q9NVH0	Exonuclease 3'-5' domain-containing protein 2 OS=Homo sapiens OX=9606 GN=EXD2 PE=1 SV=2	EXD2		17	8	22	8	394	8	100	0.489	1.239		2.46138e-17	0.859906	0.993591
Q9NV70	Exocyst complex component 1 OS=Homo sapiens OX=9606 GN=EXOC1 PE=1 SV=4	EXOC1		31	21	47	21	646	21	0.491	0.279	0.837		0.939879	0.292844	0.765426
Q96KP1	Exocyst complex component 2 OS=Homo sapiens OX=9606 GN=EXOC2 PE=1 SV=1	EXOC2		17	14	31	14	334	14	0.402	0.365	0.638	0.541	0.724154	0.55091	0.517335	0.0186546
O60645	Exocyst complex component 3 OS=Homo sapiens OX=9606 GN=EXOC3 PE=1 SV=3	EXOC3		27	15	38	15	292	15	0.435	0.37	0.95	1.246	0.833093	0.565291	0.860801	0.35988
A0A1C7CYX0	Exocyst complex component 3-like protein 2 OS=Homo sapiens OX=9606 GN=EXOC3L2 PE=1 SV=1	EXOC3L2		1	1	3	1	44	1	100	100	100	8.538	2.46138e-17	2.27001e-17	2.65115e-17	0.082219
Q96A65	Exocyst complex component 4 OS=Homo sapiens OX=9606 GN=EXOC4 PE=1 SV=1	EXOC4		29	22	59	22	854	22	0.471	0.375	0.958	100	0.898006	0.580797	0.86478	2.34398e-17	Acetyl [N-Term]
O00471	Exocyst complex component 5 OS=Homo sapiens OX=9606 GN=EXOC5 PE=1 SV=1	EXOC5		17	10	30	10	569	10	0.365	0.726	0.819	2.533	0.652294	0.878876	0.750592	0.897903	Acetyl [N-Term]
Q8TAG9	Exocyst complex component 6 OS=Homo sapiens OX=9606 GN=EXOC6 PE=1 SV=3	EXOC6		10	8	13	8	292	8	0.271	0.555	100	100	0.333685	0.951468	2.65115e-17	2.34398e-17	Acetyl [N-Term]
A0A0U1RRB6	Exocyst complex component OS=Homo sapiens OX=9606 GN=EXOC6B PE=1 SV=1	EXOC6B		6	4	7	4	58	4			100	100			2.65115e-17	2.34398e-17
Q9UPT5	Exocyst complex component 7 OS=Homo sapiens OX=9606 GN=EXOC7 PE=1 SV=3	EXOC7		33	18	43	18	712	18	0.497	0.441	0.895	1.913	0.90395	0.75306	0.820594	0.683791
Q8IYI6	Exocyst complex component 8 OS=Homo sapiens OX=9606 GN=EXOC8 PE=1 SV=2	EXOC8		25	17	43	17	351	17	0.53	0.384	0.985	2.196	0.94298	0.603327	0.887684	0.819468	Acetyl [N-Term]
Q01780	Exosome component 10 OS=Homo sapiens OX=9606 GN=EXOSC10 PE=1 SV=2	EXOSC10		1	1	1	1	0	1
Q13868	Exosome complex component RRP4 OS=Homo sapiens OX=9606 GN=EXOSC2 PE=1 SV=2	EXOSC2		9	2	2	2	30	2
Q9NQT5	Exosome complex component RRP40 OS=Homo sapiens OX=9606 GN=EXOSC3 PE=1 SV=3	EXOSC3		5	1	2	1	23	1		100	0.01	0.01		2.27001e-17	2.65115e-17	2.34398e-17	Acetyl [N-Term]
Q9NPD3	Exosome complex component RRP41 OS=Homo sapiens OX=9606 GN=EXOSC4 PE=1 SV=3	EXOSC4		14	3	10	3	163	3	0.435	0.301	0.468	100	0.836161	0.359275	0.255559	2.34398e-17	Acetyl [N-Term]
Q9NQT4	Exosome complex component RRP46 OS=Homo sapiens OX=9606 GN=EXOSC5 PE=1 SV=1	EXOSC5		10	1	1	1	23	1
Q5RKV6	Exosome complex component MTR3 OS=Homo sapiens OX=9606 GN=EXOSC6 PE=1 SV=1	EXOSC6		9	2	2	2	36	2
Q15024	Exosome complex component RRP42 OS=Homo sapiens OX=9606 GN=EXOSC7 PE=1 SV=3	EXOSC7		4	1	1	1	0	1
Q96B26	Exosome complex component RRP43 OS=Homo sapiens OX=9606 GN=EXOSC8 PE=1 SV=1	EXOSC8		4	1	1	1	32	1
Q16394	Exostosin-1 OS=Homo sapiens OX=9606 GN=EXT1 PE=1 SV=2	EXT1		10	6	12	6	328	6	100	100	1.318	100	2.46138e-17	2.27001e-17	0.955614	2.34398e-17
Q93063	Exostosin-2 OS=Homo sapiens OX=9606 GN=EXT2 PE=1 SV=1	EXT2		12	5	7	5	120	5	100		100		2.46138e-17		2.65115e-17
Q9UBQ6	Exostosin-like 2 OS=Homo sapiens OX=9606 GN=EXTL2 PE=1 SV=1	EXTL2		12	4	7	4	180	4	100	100	1.708		2.46138e-17	2.27001e-17	0.789554
E5RIQ7	Eyes absent homolog OS=Homo sapiens OX=9606 GN=EYA1 PE=1 SV=1	EYA1		6	1	1	1	0	1			100	100			2.65115e-17	2.34398e-17
Q5T1H1	Protein eyes shut homolog OS=Homo sapiens OX=9606 GN=EYS PE=1 SV=5	EYS		0	1	1	1	0	1
E7EQR4	Ezrin OS=Homo sapiens OX=9606 GN=EZR PE=1 SV=3	EZR		61	46	230	31	3112	46	1.546	1.646	3.264	6.652	0.240606	0.135952	0.225889	0.27062
P00742	Coagulation factor X OS=Homo sapiens OX=9606 GN=F10 PE=1 SV=2	F10		2	1	1	1	0	1
Q9Y624	Junctional adhesion molecule A OS=Homo sapiens OX=9606 GN=F11R PE=1 SV=1	F11R		36	10	14	10	132	10	100	100	0.816	100	2.46138e-17	2.27001e-17	0.742898	2.34398e-17
P00488	Coagulation factor XIII A chain OS=Homo sapiens OX=9606 GN=F13A1 PE=1 SV=4	F13A1		3	2	6	2	37	2	100	100	0.01	0.01	2.46138e-17	2.27001e-17	2.65115e-17	2.34398e-17
P00734	Prothrombin OS=Homo sapiens OX=9606 GN=F2 PE=1 SV=2	F2		11	9	39	9	914	9	100	100	0.01	0.01	2.46138e-17	2.27001e-17	2.65115e-17	2.34398e-17
P25116	Proteinase-activated receptor 1 OS=Homo sapiens OX=9606 GN=F2R PE=1 SV=2	F2R		4	1	2	1	0	1	100	100		100	2.46138e-17	2.27001e-17		2.34398e-17
A0A0A0MRJ7	Coagulation factor V OS=Homo sapiens OX=9606 GN=F5 PE=1 SV=1	F5		4	9	21	9	183	9	100	100	0.01	0.01	2.46138e-17	2.27001e-17	2.65115e-17	2.34398e-17
P00451	Coagulation factor VIII OS=Homo sapiens OX=9606 GN=F8 PE=1 SV=1	F8		0	1	1	1	0	1				100				2.34398e-17
H7C3A6	Fanconi anemia core complex-associated protein 20 (Fragment) OS=Homo sapiens OX=9606 GN=FAAP20 PE=1 SV=1	FAAP20		14	1	1	1	0	1
O60427	Acyl-CoA (8-3)-desaturase OS=Homo sapiens OX=9606 GN=FADS1 PE=1 SV=3	FADS1		27	9	13	5	202	9	100	100	100	100	2.46138e-17	2.27001e-17	2.65115e-17	2.34398e-17	Acetyl [N-Term]
O95864	Acyl-CoA 6-desaturase OS=Homo sapiens OX=9606 GN=FADS2 PE=1 SV=1	FADS2		12	5	5	4	37	5	100		100	100	2.46138e-17		2.65115e-17	2.34398e-17
Q9UNN5	FAS-associated factor 1 OS=Homo sapiens OX=9606 GN=FAF1 PE=1 SV=2	FAF1		2	1	6	1	155	1	0.613	100	1.144	2.471	0.959546	2.27001e-17	0.978212	0.946214
Q6P587	Acylpyruvase FAHD1, mitochondrial OS=Homo sapiens OX=9606 GN=FAHD1 PE=1 SV=2	FAHD1		43	8	35	8	700	8	0.646	0.714	0.811	2.458	0.907204	0.892009	0.739302	0.954919
Q96GK7	Fumarylacetoacetate hydrolase domain-containing protein 2A OS=Homo sapiens OX=9606 GN=FAHD2A PE=1 SV=1	FAHD2A		27	5	12	5	156	5	100	0.908	2.479	5.497	2.46138e-17	0.650277	0.450259	0.235562
Q9NVQ4	Fas apoptotic inhibitory molecule 1 OS=Homo sapiens OX=9606 GN=FAIM PE=1 SV=1	FAIM		7	1	1	1	14	1	100				2.46138e-17
Q8TAY7	Protein FAM110D OS=Homo sapiens OX=9606 GN=FAM110D PE=2 SV=1	FAM110D		4	1	1	1	0	1	0.01	0.01			2.46138e-17	2.27001e-17
Q9NZB2	Constitutive coactivator of PPAR-gamma-like protein 1 OS=Homo sapiens OX=9606 GN=FAM120A PE=1 SV=2	FAM120A		18	13	30	13	683	13	0.634	100	1.569	3.471	0.939555	2.27001e-17	0.851893	0.707169
Q9BYI3	Hyccin OS=Homo sapiens OX=9606 GN=FAM126A PE=1 SV=2	FAM126A		2	1	3	1	75	1	100	100	100		2.46138e-17	2.27001e-17	2.65115e-17
Q96TA1	Niban-like protein 1 OS=Homo sapiens OX=9606 GN=FAM129B PE=1 SV=3	FAM129B		10	5	7	5	118	5	100				2.46138e-17
Q8N9E0	Protein FAM133A OS=Homo sapiens OX=9606 GN=FAM133A PE=1 SV=1	FAM133A		4	1	3	1	43	1		100	100	100		2.27001e-17	2.65115e-17	2.34398e-17
Q96C01	Protein FAM136A OS=Homo sapiens OX=9606 GN=FAM136A PE=1 SV=1	FAM136A		79	14	77	14	1451	14	0.448	0.432	0.626	2.065	0.819184	0.732715	0.500132	0.759186	Acetyl [N-Term]
Q96A26	Protein FAM162A OS=Homo sapiens OX=9606 GN=FAM162A PE=1 SV=2	FAM162A		36	7	44	7	319	7	0.444	0.598	1.324	2.313	0.849742	0.995571	0.960644	0.878711
Q8N128	Protein FAM177A1 OS=Homo sapiens OX=9606 GN=FAM177A1 PE=1 SV=1	FAM177A1		17	3	3	3	56	3			100	100			2.65115e-17	2.34398e-17
Q8NB25	Protein FAM184A OS=Homo sapiens OX=9606 GN=FAM184A PE=2 SV=3	FAM184A		2	2	5	1	28	2
O75063	Glycosaminoglycan xylosylkinase OS=Homo sapiens OX=9606 GN=FAM20B PE=1 SV=1	FAM20B		18	5	13	5	209	5	0.624	0.647	1.206	3.938	0.948272	0.959844	0.999781	0.632907
Q96ND0	Protein FAM210A OS=Homo sapiens OX=9606 GN=FAM210A PE=1 SV=2	FAM210A		7	2	2	2	0	2
Q96KR6	Protein FAM210B, mitochondrial OS=Homo sapiens OX=9606 GN=FAM210B PE=1 SV=2	FAM210B		11	1	1	1	0	1			100				2.65115e-17
A2RU67	Protein FAM234B OS=Homo sapiens OX=9606 GN=FAM234B PE=1 SV=1	FAM234B		10	5	11	5	77	5	100	100		100	2.46138e-17	2.27001e-17		2.34398e-17
Q8N8J7	Uncharacterized protein FAM241A OS=Homo sapiens OX=9606 GN=FAM241A PE=2 SV=2	FAM241A		51	6	15	6	89	6	0.338		1.969	100	0.557376		0.670635	2.34398e-17	Acetyl [N-Term]
Q96D05	Uncharacterized protein FAM241B OS=Homo sapiens OX=9606 GN=FAM241B PE=1 SV=1	FAM241B		11	1	1	1	70	1			100				2.65115e-17
D3DWX8	Family with sequence similarity 3, member A, isoform CRA_c OS=Homo sapiens OX=9606 GN=FAM3A PE=1 SV=1	FAM3A		14	3	8	3	96	3	0.01		100	100	2.46138e-17		2.65115e-17	2.34398e-17
Q92520	Protein FAM3C OS=Homo sapiens OX=9606 GN=FAM3C PE=1 SV=1	FAM3C		52	12	48	12	1336	12	0.524	0.482	1.024	2.764	0.954529	0.849056	0.911547	0.978135
Q6NSW5	Putative protein FAM45B OS=Homo sapiens OX=9606 GN=FAM45BP PE=5 SV=1	FAM45BP		17	8	16	8	225	8	0.298	100	2.295	100	0.445725	2.27001e-17	0.527246	2.34398e-17
Q9NUQ9	Protein FAM49B OS=Homo sapiens OX=9606 GN=FAM49B PE=1 SV=1	FAM49B		14	3	6	3	105	3	100	100	4.869		2.46138e-17	2.27001e-17	0.0508644
Q14320	Protein FAM50A OS=Homo sapiens OX=9606 GN=FAM50A PE=1 SV=2	FAM50A		13	3	7	3	25	3	0.369	0.217	1.359	100	0.66396	0.129089	0.94234	2.34398e-17
Q8TBF8	Protein FAM81A OS=Homo sapiens OX=9606 GN=FAM81A PE=2 SV=3	FAM81A		3	1	1	1	0	1	0.01	0.01	100	100	2.46138e-17	2.27001e-17	2.65115e-17	2.34398e-17
A0A087WXK8	Chromosome 20 open reading frame 129 OS=Homo sapiens OX=9606 GN=FAM83D PE=1 SV=1	FAM83D		3	2	2	2	0	2	0.484	100	0.01		0.929034	2.27001e-17	2.65115e-17
Q6ZRV2	Protein FAM83H OS=Homo sapiens OX=9606 GN=FAM83H PE=1 SV=3	FAM83H		1	1	1	1	34	1	0.01	0.01	100	100	2.46138e-17	2.27001e-17	2.65115e-17	2.34398e-17
Q96KN1	Protein FAM84B OS=Homo sapiens OX=9606 GN=FAM84B PE=1 SV=1	FAM84B		26	6	17	6	520	6	0.632	0.787	0.772	1.278	0.936714	0.799489	0.692503	0.375466
Q9UBU6	Protein FAM8A1 OS=Homo sapiens OX=9606 GN=FAM8A1 PE=1 SV=1	FAM8A1		13	3	9	3	248	3	100	100	100	100	2.46138e-17	2.27001e-17	2.65115e-17	2.34398e-17
Q658Y4	Protein FAM91A1 OS=Homo sapiens OX=9606 GN=FAM91A1 PE=1 SV=3	FAM91A1		23	15	30	15	368	15	0.467	100	0.916		0.897987	2.27001e-17	0.836398
A1XBS5	Protein FAM92A OS=Homo sapiens OX=9606 GN=FAM92A PE=1 SV=2	FAM92A		4	1	5	1	57	1	100		100	100	2.46138e-17		2.65115e-17	2.34398e-17
Q8NCA5	Protein FAM98A OS=Homo sapiens OX=9606 GN=FAM98A PE=1 SV=1	FAM98A		11	4	9	4	323	4		100	100			2.27001e-17	2.65115e-17
Q52LJ0	Protein FAM98B OS=Homo sapiens OX=9606 GN=FAM98B PE=1 SV=1	FAM98B		20	5	10	5	479	5	0.374	100	0.939	0.01	0.679773	2.27001e-17	0.854421	2.34398e-17
Q9BXW9	Fanconi anemia group D2 protein OS=Homo sapiens OX=9606 GN=FANCD2 PE=1 SV=2	FANCD2		2	3	7	3	131	3	100		100	100	2.46138e-17		2.65115e-17	2.34398e-17
Q9NVI1	Fanconi anemia group I protein OS=Homo sapiens OX=9606 GN=FANCI PE=1 SV=4	FANCI		11	11	18	11	268	11			100	100			2.65115e-17	2.34398e-17
Q8WVX9	Fatty acyl-CoA reductase 1 OS=Homo sapiens OX=9606 GN=FAR1 PE=1 SV=1	FAR1		23	12	39	12	694	12	0.626	0.793	4.658	3.664	0.964148	0.792086	0.0683466	0.733802	Acetyl [N-Term]
Q96K12	Fatty acyl-CoA reductase 2 OS=Homo sapiens OX=9606 GN=FAR2 PE=1 SV=1	FAR2		6	3	4	3	60	3			100	100			2.65115e-17	2.34398e-17
Q9Y4F1	FERM, ARHGEF and pleckstrin domain-containing protein 1 OS=Homo sapiens OX=9606 GN=FARP1 PE=1 SV=1	FARP1		23	20	57	7	850	20			0.7	100			0.604955	2.34398e-17
O94887	FERM, ARHGEF and pleckstrin domain-containing protein 2 OS=Homo sapiens OX=9606 GN=FARP2 PE=1 SV=3	FARP2		25	23	68	18	1084	23	2.056	0.073	3.312	100	0.029913	0.00034884	0.216315	2.34398e-17	Acetyl [N-Term]
O95363	Phenylalanine--tRNA ligase, mitochondrial OS=Homo sapiens OX=9606 GN=FARS2 PE=1 SV=1	FARS2		10	3	4	3	23	3	100	100	0.01		2.46138e-17	2.27001e-17	2.65115e-17
Q9Y285	Phenylalanine--tRNA ligase alpha subunit OS=Homo sapiens OX=9606 GN=FARSA PE=1 SV=3	FARSA		40	13	59	7	1714	13	0.355	0.348	0.764	1.661	0.540791	0.499456	0.684426	0.594961	Acetyl [N-Term]
Q9NSD9	Phenylalanine--tRNA ligase beta subunit OS=Homo sapiens OX=9606 GN=FARSB PE=1 SV=3	FARSB		37	20	78	20	983	20	0.339	0.42	0.67	1.63	0.505874	0.702917	0.565504	0.563362
P25445	Tumor necrosis factor receptor superfamily member 6 OS=Homo sapiens OX=9606 GN=FAS PE=1 SV=1	FAS		23	8	14	8	360	8	100	1.318	4.827		2.46138e-17	0.282117	0.0593008
P49327	Fatty acid synthase OS=Homo sapiens OX=9606 GN=FASN PE=1 SV=3	FASN		39	75	222	74	3039	75	0.565	0.99	2.235	4.746	0.98081	0.554727	0.553082	0.516675	Acetyl [N-Term]
Q9NYY8	FAST kinase domain-containing protein 2, mitochondrial OS=Homo sapiens OX=9606 GN=FASTKD2 PE=1 SV=1	FASTKD2		18	9	15	9	229	9	0.01	100	0.524		2.46138e-17	2.27001e-17	0.335718
Q7L8L6	FAST kinase domain-containing protein 5, mitochondrial OS=Homo sapiens OX=9606 GN=FASTKD5 PE=1 SV=1	FASTKD5		1	1	2	1	0	1		0.01	100	100		2.27001e-17	2.65115e-17	2.34398e-17
A0A087WVP1	Protocadherin Fat 1 OS=Homo sapiens OX=9606 GN=FAT1 PE=1 SV=1	FAT1		1	6	7	6	146	6	100	0.574	100		2.46138e-17	0.973232	2.65115e-17
Q9NYQ8	Protocadherin Fat 2 OS=Homo sapiens OX=9606 GN=FAT2 PE=1 SV=2	FAT2		0	1	2	1	0	1			0.01	0.01			2.65115e-17	2.34398e-17
Q8TDW7	Protocadherin Fat 3 OS=Homo sapiens OX=9606 GN=FAT3 PE=2 SV=3	FAT3		0	1	3	1	39	1
Q6V0I7	Protocadherin Fat 4 OS=Homo sapiens OX=9606 GN=FAT4 PE=1 SV=2	FAT4		0	1	1	1	0	1
E9PR30	40S ribosomal protein S30 OS=Homo sapiens OX=9606 GN=FAU PE=1 SV=1	FAU		12	4	34	4	435	4	0.582	0.464	1.39	3.187	0.991971	0.807052	0.935149	0.94439
Q8NFZ0	F-box DNA helicase 1 OS=Homo sapiens OX=9606 GN=FBH1 PE=1 SV=2	FBH1		1	1	1	1	0	1			100	100			2.65115e-17	2.34398e-17
P22087	rRNA 2'-O-methyltransferase fibrillarin OS=Homo sapiens OX=9606 GN=FBL PE=1 SV=2	FBL		47	11	45	11	502	11	0.673	0.614	1.135	2.384	0.898774	0.988162	0.968467	0.944509
P23142	Fibulin-1 OS=Homo sapiens OX=9606 GN=FBLN1 PE=1 SV=4	FBLN1		9	8	18	3	205	8	100	100	0.01	0.01	2.46138e-17	2.27001e-17	2.65115e-17	2.34398e-17
Q53RD9	Fibulin-7 OS=Homo sapiens OX=9606 GN=FBLN7 PE=2 SV=1	FBLN7		2	1	2	1	30	1			100	100			2.65115e-17	2.34398e-17
P35555	Fibrillin-1 OS=Homo sapiens OX=9606 GN=FBN1 PE=1 SV=4	FBN1		5	13	21	10	177	13			4.335	100			0.0894054	2.34398e-17
P35556	Fibrillin-2 OS=Homo sapiens OX=9606 GN=FBN2 PE=1 SV=3	FBN2		8	17	37	14	540	17	2.762	100	2.636	100	0.0158784	2.27001e-17	0.395856	2.34398e-17
P09467	Fructose-1,6-bisphosphatase 1 OS=Homo sapiens OX=9606 GN=FBP1 PE=1 SV=5	FBP1		7	2	7	2	69	2	100	100	0.01	0.01	2.46138e-17	2.27001e-17	2.65115e-17	2.34398e-17
Q9NXK8	F-box/LRR-repeat protein 12 OS=Homo sapiens OX=9606 GN=FBXL12 PE=1 SV=1	FBXL12		5	1	1	1	33	1			0.01				2.65115e-17
Q96ME1	F-box/LRR-repeat protein 18 OS=Homo sapiens OX=9606 GN=FBXL18 PE=1 SV=2	FBXL18		2	1	1	1	0	1
J3KTA1	F-box and leucine-rich repeat protein 20, isoform CRA_a OS=Homo sapiens OX=9606 GN=FBXL20 PE=1 SV=1	FBXL20		8	3	5	3	136	3			100				2.65115e-17
Q96EF6	F-box only protein 17 OS=Homo sapiens OX=9606 GN=FBXO17 PE=1 SV=1	FBXO17		3	1	1	1	20	1
Q8TB52	F-box only protein 30 OS=Homo sapiens OX=9606 GN=FBXO30 PE=1 SV=3	FBXO30		2	1	1	1	22	1
H7C4H6	F-box only protein 9 (Fragment) OS=Homo sapiens OX=9606 GN=FBXO9 PE=1 SV=8	FBXO9		12	1	1	1	0	1									Acetyl [N-Term]
Q9UKB1	F-box/WD repeat-containing protein 11 OS=Homo sapiens OX=9606 GN=FBXW11 PE=1 SV=1	FBXW11		10	5	7	5	175	5	100		100		2.46138e-17		2.65115e-17
Q9Y324	rRNA-processing protein FCF1 homolog OS=Homo sapiens OX=9606 GN=FCF1 PE=2 SV=1	FCF1		7	1	1	1	41	1
Q0JRZ9	F-BAR domain only protein 2 OS=Homo sapiens OX=9606 GN=FCHO2 PE=1 SV=2	FCHO2		16	10	26	10	487	10	100	100	100	100	2.46138e-17	2.27001e-17	2.65115e-17	2.34398e-17
E9PG19	F-BAR and double SH3 domains protein 2 OS=Homo sapiens OX=9606 GN=FCHSD2 PE=1 SV=1	FCHSD2		10	5	6	4	70	5	100	100	100	100	2.46138e-17	2.27001e-17	2.65115e-17	2.34398e-17
P37268	Squalene synthase OS=Homo sapiens OX=9606 GN=FDFT1 PE=1 SV=1	FDFT1		41	17	46	17	957	17	2.007	1.616	100	5.609	0.0365369	0.145564	2.65115e-17	0.317984
P14324	Farnesyl pyrophosphate synthase OS=Homo sapiens OX=9606 GN=FDPS PE=1 SV=4	FDPS		12	4	11	4	185	4	100	100		0.01	2.46138e-17	2.27001e-17		2.34398e-17
P10109	Adrenodoxin, mitochondrial OS=Homo sapiens OX=9606 GN=FDX1 PE=1 SV=1	FDX1		22	4	19	4	252	4	0.574	0.473	0.879	3.444	0.999271	0.829654	0.804833	0.76611
Q6P4F2	Ferredoxin-2, mitochondrial OS=Homo sapiens OX=9606 GN=FDX2 PE=1 SV=2	FDX2		17	2	10	2	198	2	0.525	0.323		2.278	0.978574	0.424614		0.962808
P22570	NADPH:adrenodoxin oxidoreductase, mitochondrial OS=Homo sapiens OX=9606 GN=FDXR PE=1 SV=3	FDXR		58	22	102	3	1216	22	0.668	0.558	0.861	2.875	0.91184	0.955414	0.790686	0.989085
P22830	Ferrochelatase, mitochondrial OS=Homo sapiens OX=9606 GN=FECH PE=1 SV=2	FECH		41	12	53	12	516	12	0.638	0.801	0.741	1.986	0.932665	0.781493	0.656959	0.778126
Q9UK73	Protein fem-1 homolog B OS=Homo sapiens OX=9606 GN=FEM1B PE=1 SV=1	FEM1B		3	2	3	2	38	2			100	100			2.65115e-17	2.34398e-17
P39748	Flap endonuclease 1 OS=Homo sapiens OX=9606 GN=FEN1 PE=1 SV=1	FEN1		53	18	68	18	1516	18	0.335	0.362	0.677	1.291	0.542925	0.544088	0.573889	0.285318
P16591	Tyrosine-protein kinase Fer OS=Homo sapiens OX=9606 GN=FER PE=1 SV=2	FER		1	1	1	1	0	1			0.01				2.65115e-17
Q96AC1	Fermitin family homolog 2 OS=Homo sapiens OX=9606 GN=FERMT2 PE=1 SV=1	FERMT2		14	7	20	7	307	7	1.663	100	1.609	100	0.142739	2.27001e-17	0.839761	2.34398e-17
Q86UX7	Fermitin family homolog 3 OS=Homo sapiens OX=9606 GN=FERMT3 PE=1 SV=1	FERMT3		6	3	5	3	114	3			0.01	0.01			2.65115e-17	2.34398e-17
P02675	Fibrinogen beta chain OS=Homo sapiens OX=9606 GN=FGB PE=1 SV=2	FGB		5	3	6	3	72	3	100	100	0.01	0.01	2.46138e-17	2.27001e-17	2.65115e-17	2.34398e-17
F8VWL3	FYVE, RhoGEF and PH domain-containing protein 4 OS=Homo sapiens OX=9606 GN=FGD4 PE=1 SV=1	FGD4		2	2	2	2	0	2
A0A0A0MQV6	Fibroblast growth factor OS=Homo sapiens OX=9606 GN=FGF2 PE=1 SV=1	FGF2		10	4	11	4	173	4		0.292	0.205	1.234		0.331462	0.00955383	0.377234
P11362	Fibroblast growth factor receptor 1 OS=Homo sapiens OX=9606 GN=FGFR1 PE=1 SV=3	FGFR1		6	4	18	2	173	4	100		100		2.46138e-17		2.65115e-17
O95684	FGFR1 oncogene partner OS=Homo sapiens OX=9606 GN=FGFR1OP PE=1 SV=1	FGFR1OP		10	3	5	3	14	3
Q9NVK5	FGFR1 oncogene partner 2 OS=Homo sapiens OX=9606 GN=FGFR1OP2 PE=1 SV=1	FGFR1OP2		28	6	16	6	150	6	100	100	100	100	2.46138e-17	2.27001e-17	2.65115e-17	2.34398e-17
Q8N441	Fibroblast growth factor receptor-like 1 OS=Homo sapiens OX=9606 GN=FGFRL1 PE=1 SV=1	FGFRL1		6	2	2	2	0	2			100	100			2.65115e-17	2.34398e-17
P07954	Fumarate hydratase, mitochondrial OS=Homo sapiens OX=9606 GN=FH PE=1 SV=3	FH		52	23	101	23	2677	23	0.509	0.649	0.918	2.124	0.918608	0.956526	0.838505	0.784687
Q5JXI8	Four and a half LIM domains protein 1 (Fragment) OS=Homo sapiens OX=9606 GN=FHL1 PE=1 SV=1	FHL1		11	3	5	3	56	3		100	0.01			2.27001e-17	2.65115e-17
A0A0A0MSG2	Four and a half LIM domains protein 2 OS=Homo sapiens OX=9606 GN=FHL2 PE=1 SV=1	FHL2		5	2	3	2	0	2		0.01				2.27001e-17
Q9Y613	FH1/FH2 domain-containing protein 1 OS=Homo sapiens OX=9606 GN=FHOD1 PE=1 SV=3	FHOD1		1	1	1	1	65	1
O43427	Acidic fibroblast growth factor intracellular-binding protein OS=Homo sapiens OX=9606 GN=FIBP PE=1 SV=3	FIBP		26	7	14	7	112	7	0.742	100		100	0.813413	2.27001e-17		2.34398e-17
Q9Y3D6	Mitochondrial fission 1 protein OS=Homo sapiens OX=9606 GN=FIS1 PE=1 SV=2	FIS1		16	2	7	2	167	2		100	1.023			2.27001e-17	0.915893
Q96AY3	Peptidyl-prolyl cis-trans isomerase FKBP10 OS=Homo sapiens OX=9606 GN=FKBP10 PE=1 SV=1	FKBP10		36	22	98	22	1980	22	1.093	1.226	1.719	5.436	0.532164	0.344567	0.790615	0.443336
Q9NWM8	Peptidyl-prolyl cis-trans isomerase FKBP14 OS=Homo sapiens OX=9606 GN=FKBP14 PE=1 SV=1	FKBP14		27	5	13	5	70	5	0.392	0.383	6.805	100	0.721628	0.602063	0.0131078	2.34398e-17
Q5T1M5	FK506-binding protein 15 OS=Homo sapiens OX=9606 GN=FKBP15 PE=1 SV=2	FKBP15		48	51	213	51	5489	51	0.982	1.153	2.635	4.819	0.635204	0.400664	0.395856	0.565385	Acetyl [N-Term]
P62942	Peptidyl-prolyl cis-trans isomerase FKBP1A OS=Homo sapiens OX=9606 GN=FKBP1A PE=1 SV=2	FKBP1A		25	2	3	2	59	2	100	100	100		2.46138e-17	2.27001e-17	2.65115e-17
P26885	Peptidyl-prolyl cis-trans isomerase FKBP2 OS=Homo sapiens OX=9606 GN=FKBP2 PE=1 SV=2	FKBP2		63	8	34	8	547	8	1.214	1.381	2.093	4.077	0.257799	0.24574	0.613135	0.676029
Q00688	Peptidyl-prolyl cis-trans isomerase FKBP3 OS=Homo sapiens OX=9606 GN=FKBP3 PE=1 SV=1	FKBP3		63	18	101	18	1020	18	0.318	0.228	0.44	1.163	0.496011	0.155286	0.206116	0.223263	Acetyl [N-Term]
Q02790	Peptidyl-prolyl cis-trans isomerase FKBP4 OS=Homo sapiens OX=9606 GN=FKBP4 PE=1 SV=3	FKBP4		36	15	34	15	439	15	0.464	100	0.42		0.860631	2.27001e-17	0.180152
Q9Y680	Peptidyl-prolyl cis-trans isomerase FKBP7 OS=Homo sapiens OX=9606 GN=FKBP7 PE=1 SV=2	FKBP7		9	2	5	2	23	2	100	100	0.01	100	2.46138e-17	2.27001e-17	2.65115e-17	2.34398e-17
Q14318	Peptidyl-prolyl cis-trans isomerase FKBP8 OS=Homo sapiens OX=9606 GN=FKBP8 PE=1 SV=2	FKBP8		30	10	40	7	1648	10	0.898	0.831	1.523	1.696	0.594624	0.742437	0.876625	0.557135
O95302	Peptidyl-prolyl cis-trans isomerase FKBP9 OS=Homo sapiens OX=9606 GN=FKBP9 PE=1 SV=2	FKBP9		23	12	33	12	471	12	0.597				0.985063
Q9H9S5	Fukutin-related protein OS=Homo sapiens OX=9606 GN=FKRP PE=1 SV=1	FKRP		14	5	18	5	180	5	0.498	0.726	100	100	0.928116	0.877139	2.65115e-17	2.34398e-17
Q8NFF5	FAD synthase OS=Homo sapiens OX=9606 GN=FLAD1 PE=1 SV=1	FLAD1		18	8	15	8	188	8	0.01		0.904	100	2.46138e-17		0.835905	2.34398e-17
Q5D862	Filaggrin-2 OS=Homo sapiens OX=9606 GN=FLG2 PE=1 SV=1	FLG2		3	4	10	4	195	4	100	100	0.01	0.01	2.46138e-17	2.27001e-17	2.65115e-17	2.34398e-17
Q13045	Protein flightless-1 homolog OS=Homo sapiens OX=9606 GN=FLII PE=1 SV=2	FLII		7	7	18	7	449	7	100	100	1.622	4.115	2.46138e-17	2.27001e-17	0.830057	0.497122	Acetyl [N-Term]
Q60FE5	Filamin-A OS=Homo sapiens OX=9606 GN=FLNA PE=1 SV=1	FLNA		63	145	855	2	19039	145	1.646	1.667	1.976	3.58	0.199762	0.129966	0.667307	0.860012
O75369	Filamin-B OS=Homo sapiens OX=9606 GN=FLNB PE=1 SV=2	FLNB		55	120	375	113	7268	120	2.246	1.91	2.469	6.118	0.067988	0.0756581	0.457956	0.338115
Q14315	Filamin-C OS=Homo sapiens OX=9606 GN=FLNC PE=1 SV=3	FLNC		13	28	74	18	1373	28	100	0.348	0.532		2.46138e-17	0.499081	0.34739
Q14254	Flotillin-2 OS=Homo sapiens OX=9606 GN=FLOT2 PE=1 SV=2	FLOT2		74	48	203	48	4868	48	10.002	12.136	14.448	43.209	1.15797e-05	1.59163e-07	0.000164759	7.79012e-06
O43155	Leucine-rich repeat transmembrane protein FLRT2 OS=Homo sapiens OX=9606 GN=FLRT2 PE=1 SV=1	FLRT2		2	1	1	1	0	1
Q9Y5Y0	Feline leukemia virus subgroup C receptor-related protein 1 OS=Homo sapiens OX=9606 GN=FLVCR1 PE=1 SV=1	FLVCR1		14	5	14	5	154	5	100	100	100	100	2.46138e-17	2.27001e-17	2.65115e-17	2.34398e-17	Acetyl [N-Term]
Q96HJ9	Protein FMC1 homolog OS=Homo sapiens OX=9606 GN=FMC1 PE=1 SV=2	FMC1		20	2	4	2	26	2			100				2.65115e-17		Acetyl [N-Term]
Q9NZ56	Formin-2 OS=Homo sapiens OX=9606 GN=FMN2 PE=1 SV=4	FMN2		1	1	2	1	0	1	0.01		100	100	2.46138e-17		2.65115e-17	2.34398e-17
O95466	Formin-like protein 1 OS=Homo sapiens OX=9606 GN=FMNL1 PE=1 SV=3	FMNL1		3	1	1	1	0	1
[truncated: 3,304 more rows]

## Sheet: HeLa
Accession	Description	Gene Names	Lysosomal	Coverage [%]	# Peptides	# PSMs	# Unique Peptides	# Peptides (by Search Engine): Mascot	Abundance Ratio: SPIONs / Control Rep1	Abundance Ratio: SPIONs / Control Rep2	Abundance Ratio: SPIONs / Control Rep3	Abundance Ratio: SPIONs / Control Rep4	Abundance Ratio Adj. P-Value: SPIONs / Control Rep1	Abundance Ratio Adj. P-Value: SPIONs / Control Rep2	Abundance Ratio Adj. P-Value: SPIONs / Control Rep3	Abundance Ratio Adj. P-Value: SPIONs / Control Rep4	Modifications
Q5VT66	Mitochondrial amidoxime-reducing component 1 OS=Homo sapiens OX=9606 GN=MARC1 PE=1 SV=1	MARC1	x	30	7	16	6	7	0.684		1.471		0.532674		0.943682
Q969Z3	Mitochondrial amidoxime reducing component 2 OS=Homo sapiens OX=9606 GN=MARC2 PE=1 SV=1	MARC2	x	11	3	8	2	3	100		100		2.17795e-17		2.30507e-17
A0A087WXK5	ATP-binding cassette sub-family A member 2 OS=Homo sapiens OX=9606 GN=ABCA2 PE=1 SV=1	ABCA2	x	2	3	3	3	3	100				2.17795e-17
Q9NP58	ATP-binding cassette sub-family B member 6, mitochondrial OS=Homo sapiens OX=9606 GN=ABCB6 PE=1 SV=1	ABCB6	x	44	28	138	28	28	14.461	45.234	8.18	100	0.00014341	2.55057e-17	0.0028069	2.17959e-17
Q6P2Q0	ABCB9 protein OS=Homo sapiens OX=9606 GN=ABCB9 PE=1 SV=1	ABCB9	x	7	4	6	4	4		100		100		2.55057e-17		2.17959e-17
P33897	ATP-binding cassette sub-family D member 1 OS=Homo sapiens OX=9606 GN=ABCD1 PE=1 SV=2	ABCD1	x	34	19	44	19	19	100	100	2.424	100	2.17795e-17	2.55057e-17	0.488607	2.17959e-17
O14678	ATP-binding cassette sub-family D member 4 OS=Homo sapiens OX=9606 GN=ABCD4 PE=1 SV=1	ABCD4	x	7	4	5	4	4	100		100		2.17795e-17		2.30507e-17
Q9BV23	Monoacylglycerol lipase ABHD6 OS=Homo sapiens OX=9606 GN=ABHD6 PE=1 SV=1	ABHD6	x	7	2	3	2	2		100		100		2.55057e-17		2.17959e-17
P53396	ATP-citrate synthase OS=Homo sapiens OX=9606 GN=ACLY PE=1 SV=3	ACLY	x	59	60	400	60	60	2.311	0.506	2.271	0.699	0.67309	0.628985	0.552355	0.953297
P11117	Lysosomal acid phosphatase OS=Homo sapiens OX=9606 GN=ACP2 PE=1 SV=3	ACP2	x	43	17	81	17	17	13.148	0.331	30.815	1.891	0.000289034	0.121631	5.29444e-08	0.0551726
Q9NZ32	Actin-related protein 10 OS=Homo sapiens OX=9606 GN=ACTR10 PE=1 SV=1	ACTR10	x	10	3	5	3	3
P61160	Actin-related protein 2 OS=Homo sapiens OX=9606 GN=ACTR2 PE=1 SV=1	ACTR2	x	39	13	68	13	13	1.455	0.703	1.402	0.812	0.997627	0.980862	0.976784	0.804052
P20933	N(4)-(beta-N-acetylglucosaminyl)-L-asparaginase OS=Homo sapiens OX=9606 GN=AGA PE=1 SV=2	AGA	x	31	7	32	7	7	12.2	100	4.53	100	6.10215e-05	2.55057e-17	0.062896	2.17959e-17
O00468	Agrin OS=Homo sapiens OX=9606 GN=AGRN PE=1 SV=6	AGRN	x	23	34	101	34	34	1.034	0.724	0.796	0.523	0.793108	0.989423	0.538354	0.771575
Q09666	Neuroblast differentiation-associated protein AHNAK OS=Homo sapiens OX=9606 GN=AHNAK PE=1 SV=2	AHNAK	x	84	388	2539	388	388	1.29	0.596	1.248	0.48	0.835601	0.84264	0.9441	0.67091	Acetyl [N-Term]
P15121	Aldo-keto reductase family 1 member B1 OS=Homo sapiens OX=9606 GN=AKR1B1 PE=1 SV=3	AKR1B1	x	61	15	58	13	15	1.033	1.011	1.97	1.518	0.819392	0.639951	0.691901	0.155281
Q96B36	Proline-rich AKT1 substrate 1 OS=Homo sapiens OX=9606 GN=AKT1S1 PE=1 SV=1	AKT1S1	x	19	5	17	5	5	3.09		1.472	100	0.23642		0.943152	2.17959e-17	Acetyl [N-Term]
Q01484	Ankyrin-2 OS=Homo sapiens OX=9606 GN=ANK2 PE=1 SV=4	ANK2	x	1	2	8	1	2		0.01		0.01		2.55057e-17		2.17959e-17
Q12955	Ankyrin-3 OS=Homo sapiens OX=9606 GN=ANK3 PE=1 SV=3	ANK3	x	0	1	1	1	1
Q9P2R3	Rabankyrin-5 OS=Homo sapiens OX=9606 GN=ANKFY1 PE=1 SV=2	ANKFY1	x	18	15	32	15	15	100		100	100	2.17795e-17		2.30507e-17	2.17959e-17	Acetyl [N-Term]
Q96NW4	Ankyrin repeat domain-containing protein 27 OS=Homo sapiens OX=9606 GN=ANKRD27 PE=1 SV=2	ANKRD27	x	1	1	1	1	1	100		100		2.17795e-17		2.30507e-17
P15144	Aminopeptidase N OS=Homo sapiens OX=9606 GN=ANPEP PE=1 SV=4	ANPEP	x	38	31	91	31	31	3.319	0.65	2.629	0.41	0.194398	0.859399	0.406248	0.482121
P04083	Annexin A1 OS=Homo sapiens OX=9606 GN=ANXA1 PE=1 SV=2	ANXA1	x	73	26	173	26	26	2.233	0.658	2.124	0.777	0.707408	0.947246	0.62128	0.852175	Acetyl [N-Term]
P50995	Annexin A11 OS=Homo sapiens OX=9606 GN=ANXA11 PE=1 SV=1	ANXA11	x	42	21	102	21	21	1.637	0.637	1.583	0.543	0.973164	0.893489	0.879266	0.799684
P07355	Annexin A2 OS=Homo sapiens OX=9606 GN=ANXA2 PE=1 SV=2	ANXA2	x	76	38	368	38	38	0.994	0.572	0.954	0.468	0.593548	0.79562	0.712586	0.642181	Acetyl [N-Term]
P08133	Annexin A6 OS=Homo sapiens OX=9606 GN=ANXA6 PE=1 SV=3	ANXA6	x	64	45	270	20	45	1.155	0.522	1.073	0.474	0.738048	0.678412	0.819419	0.654262
Q63HQ0	AP-1 complex-associated regulatory protein OS=Homo sapiens OX=9606 GN=AP1AR PE=1 SV=1	AP1AR	x	4	1	2	1	1	0.01				2.17795e-17
Q10567	AP-1 complex subunit beta-1 OS=Homo sapiens OX=9606 GN=AP1B1 PE=1 SV=2	AP1B1	x	46	47	196	20	47	100	1.656	2.85	100	2.17795e-17	0.0760101	0.328536	2.17959e-17
O43747	AP-1 complex subunit gamma-1 OS=Homo sapiens OX=9606 GN=AP1G1 PE=1 SV=5	AP1G1	x	21	16	44	16	16	100	0.631	100		2.17795e-17	0.944743	2.30507e-17
Q9BXS5	AP-1 complex subunit mu-1 OS=Homo sapiens OX=9606 GN=AP1M1 PE=1 SV=3	AP1M1	x	43	14	29	14	14	2.806	0.481	2.877	0.605	0.332071	0.546521	0.319905	0.922452	Acetyl [N-Term]
H7C1E4	AP complex subunit sigma (Fragment) OS=Homo sapiens OX=9606 GN=AP1S1 PE=1 SV=1	AP1S1	x	17	3	10	3	3	100	100	100	100	2.17795e-17	2.55057e-17	2.30507e-17	2.17959e-17
Q96PC3	AP-1 complex subunit sigma-3 OS=Homo sapiens OX=9606 GN=AP1S3 PE=1 SV=1	AP1S3	x	6	1	1	1	1	100		100		2.17795e-17		2.30507e-17
O95782	AP-2 complex subunit alpha-1 OS=Homo sapiens OX=9606 GN=AP2A1 PE=1 SV=3	AP2A1	x	60	50	253	38	50	3.813	4.799	3.33	4.688	0.20558	2.04496e-06	0.204937	9.09777e-05
O94973	AP-2 complex subunit alpha-2 OS=Homo sapiens OX=9606 GN=AP2A2 PE=1 SV=2	AP2A2	x	51	43	196	10	43	3.714	1.65	1.562	6.663	0.124545	0.0613268	0.893236	3.02531e-06
P63010	AP-2 complex subunit beta OS=Homo sapiens OX=9606 GN=AP2B1 PE=1 SV=1	AP2B1	x	61	56	351	29	56	4.372	4.608	3.668	4.673	0.127038	3.44536e-06	0.14569	9.36819e-05
E9PFW3	AP-2 complex subunit mu OS=Homo sapiens OX=9606 GN=AP2M1 PE=1 SV=1	AP2M1	x	56	29	164	29	29	3.245	4.909	3.675	5.304	0.334686	1.51897e-06	0.144755	2.9183e-05
M0QYZ2	AP complex subunit sigma OS=Homo sapiens OX=9606 GN=AP2S1 PE=1 SV=1	AP2S1	x	40	6	32	6	6		8.143	4.042	3.792		3.29195e-09	0.100305	0.000352865
O00203	AP-3 complex subunit beta-1 OS=Homo sapiens OX=9606 GN=AP3B1 PE=1 SV=3	AP3B1	x	21	20	48	20	20	100	1.238	0.691	100	2.17795e-17	0.371812	0.39584	2.17959e-17
O14617	AP-3 complex subunit delta-1 OS=Homo sapiens OX=9606 GN=AP3D1 PE=1 SV=1	AP3D1	x	22	18	41	18	18	100	0.253	10.177	0.05	2.17795e-17	0.0106101	0.000683344	6.24543e-07
Q9Y2T2	AP-3 complex subunit mu-1 OS=Homo sapiens OX=9606 GN=AP3M1 PE=1 SV=1	AP3M1	x	44	14	38	14	14	100	100	100	100	2.17795e-17	2.55057e-17	2.30507e-17	2.17959e-17
Q92572	AP-3 complex subunit sigma-1 OS=Homo sapiens OX=9606 GN=AP3S1 PE=1 SV=1	AP3S1	x	21	3	7	3	3	100	100	100	0.01	2.17795e-17	2.55057e-17	2.30507e-17	2.17959e-17
Q9NUS5	AP-5 complex subunit sigma-1 OS=Homo sapiens OX=9606 GN=AP5S1 PE=1 SV=1	AP5S1	x	9	2	3	1	2				100				2.17959e-17
P04114	Apolipoprotein B-100 OS=Homo sapiens OX=9606 GN=APOB PE=1 SV=2	APOB	x	3	16	78	16	16	0.308	0.804		0.813	0.00670325	0.859579		0.806726
P02649	Apolipoprotein E OS=Homo sapiens OX=9606 GN=APOE PE=1 SV=1	APOE	x	12	4	19	4	4	0.052	100	0.01	100	1.82226e-09	2.55057e-17	2.30507e-17	2.17959e-17
P05067	Amyloid-beta precursor protein OS=Homo sapiens OX=9606 GN=APP PE=1 SV=3	APP	x	21	15	49	14	15	100	1.001	3.197	0.954	2.17795e-17	0.614572	0.233469	0.606655
P05089	Arginase-1 OS=Homo sapiens OX=9606 GN=ARG1 PE=1 SV=2	ARG1	x	6	1	2	1	1
Q96BM9	ADP-ribosylation factor-like protein 8A OS=Homo sapiens OX=9606 GN=ARL8A PE=1 SV=1	ARL8A	x	53	10	71	3	10	100	100	100	100	2.17795e-17	2.55057e-17	2.30507e-17	2.17959e-17
Q9NVJ2	ADP-ribosylation factor-like protein 8B OS=Homo sapiens OX=9606 GN=ARL8B PE=1 SV=1	ARL8B	x	57	13	92	6	13	9.554	5.566	6.925	3.338	0.00249814	2.76981e-07	0.00751476	0.00149692	Acetyl [N-Term]
Q96B67	Arrestin domain-containing protein 3 OS=Homo sapiens OX=9606 GN=ARRDC3 PE=1 SV=1	ARRDC3	x	8	2	2	2	2			100				2.30507e-17
A0A0C4DFZ2	Arylsulfatase A OS=Homo sapiens OX=9606 GN=ARSA PE=1 SV=1	ARSA	x	21	7	24	7	7	1.96	0.269		0.043	0.613969	0.0110956		3.71345e-08
P15848	Arylsulfatase B OS=Homo sapiens OX=9606 GN=ARSB PE=1 SV=1	ARSB	x	37	19	65	19	19	5.798	0.98	100	1.233	0.0126753	0.671848	2.30507e-17	0.345299
Q6UWY0	Arylsulfatase K OS=Homo sapiens OX=9606 GN=ARSK PE=1 SV=1	ARSK	x	19	9	17	9	9		100		100		2.55057e-17		2.17959e-17
Q13510	Acid ceramidase OS=Homo sapiens OX=9606 GN=ASAH1 PE=1 SV=5	ASAH1	x	55	24	90	24	24	6.321	20.337	12.53	0.933	0.0253227	2.55057e-17	0.000155224	0.646309
P00966	Argininosuccinate synthase OS=Homo sapiens OX=9606 GN=ASS1 PE=1 SV=2	ASS1	x	43	17	61	17	17	0.525	0.543	0.464	0.677	0.112369	0.60261	0.109356	0.987389
E9PEJ6	Phospholipid-transporting ATPase OS=Homo sapiens OX=9606 GN=ATP11A PE=1 SV=1	ATP11A	x	2	1	2	1	1
Q9Y2G3	Probable phospholipid-transporting ATPase IF OS=Homo sapiens OX=9606 GN=ATP11B PE=1 SV=2	ATP11B	x	2	3	6	2	3
Q8NB49	Phospholipid-transporting ATPase IG OS=Homo sapiens OX=9606 GN=ATP11C PE=1 SV=3	ATP11C	x	11	10	17	10	10	100	100	100	100	2.17795e-17	2.55057e-17	2.30507e-17	2.17959e-17
Q9NQ11	Cation-transporting ATPase 13A2 OS=Homo sapiens OX=9606 GN=ATP13A2 PE=1 SV=2	ATP13A2	x	7	6	9	6	6		100		100		2.55057e-17		2.17959e-17
Q15904	V-type proton ATPase subunit S1 OS=Homo sapiens OX=9606 GN=ATP6AP1 PE=1 SV=2	ATP6AP1	x	24	10	36	10	10	2.037	0.953	5.417	0.626	0.682896	0.642862	0.0275794	0.950912
Q93050	V-type proton ATPase 116 kDa subunit a isoform 1 OS=Homo sapiens OX=9606 GN=ATP6V0A1 PE=1 SV=3	ATP6V0A1	x	32	26	112	25	26	4.65	4.216	6.285	3.222	0.0653287	6.0368e-05	0.0128588	0.00136998
Q9Y487	V-type proton ATPase 116 kDa subunit a isoform 2 OS=Homo sapiens OX=9606 GN=ATP6V0A2 PE=1 SV=2	ATP6V0A2	x	21	16	34	15	16	0.672		2.156		0.322		0.605862
P27449	V-type proton ATPase 16 kDa proteolipid subunit OS=Homo sapiens OX=9606 GN=ATP6V0C PE=1 SV=1	ATP6V0C	x	12	1	4	1	1	100	1.411	100	100	2.17795e-17	0.251978	2.30507e-17	2.17959e-17
F5GYQ1	V-type proton ATPase subunit OS=Homo sapiens OX=9606 GN=ATP6V0D1 PE=1 SV=1	ATP6V0D1	x	48	18	70	18	18	8.095	0.136	5.523	0.195	0.00673255	7.505e-05	0.0250952	0.0212359
P38606	V-type proton ATPase catalytic subunit A OS=Homo sapiens OX=9606 GN=ATP6V1A PE=1 SV=2	ATP6V1A	x	72	38	216	38	38	4.996	3.348	7.769	4.884	0.074968	0.000147252	0.00382492	6.28834e-05
P21281	V-type proton ATPase subunit B, brain isoform OS=Homo sapiens OX=9606 GN=ATP6V1B2 PE=1 SV=3	ATP6V1B2	x	62	25	130	25	25	10.205	2.412	4.588	1.27	0.00164473	0.00354739	0.0594595	0.295402
P21283	V-type proton ATPase subunit C 1 OS=Homo sapiens OX=9606 GN=ATP6V1C1 PE=1 SV=4	ATP6V1C1	x	59	20	59	20	20		4.625	3.469			6.1133e-06	0.177803		Acetyl [N-Term]
Q9Y5K8	V-type proton ATPase subunit D OS=Homo sapiens OX=9606 GN=ATP6V1D PE=1 SV=1	ATP6V1D	x	47	10	34	10	10	100	1.691	100	100	2.17795e-17	0.046938	2.30507e-17	2.17959e-17
P36543	V-type proton ATPase subunit E 1 OS=Homo sapiens OX=9606 GN=ATP6V1E1 PE=1 SV=1	ATP6V1E1	x	50	16	56	16	16	4.138	3.688	100	2.774	0.149641	0.000204232	2.30507e-17	0.0055253	Acetyl [N-Term]
Q16864	V-type proton ATPase subunit F OS=Homo sapiens OX=9606 GN=ATP6V1F PE=1 SV=2	ATP6V1F	x	50	5	14	5	5	100	100	100	100	2.17795e-17	2.55057e-17	2.30507e-17	2.17959e-17
O75348	V-type proton ATPase subunit G 1 OS=Homo sapiens OX=9606 GN=ATP6V1G1 PE=1 SV=3	ATP6V1G1	x	45	6	35	6	6	4.945	6.177	11.156	6.932	0.0314306	4.39989e-07	0.000360467	2.25326e-06	Acetyl [N-Term]
Q9UI12	V-type proton ATPase subunit H OS=Homo sapiens OX=9606 GN=ATP6V1H PE=1 SV=1	ATP6V1H	x	54	21	61	21	21	100	1.545	100		2.17795e-17	0.0842721	2.30507e-17
Q6UW56	All-trans retinoic acid-induced differentiation factor OS=Homo sapiens OX=9606 GN=ATRAID PE=1 SV=2	ATRAID	x	7	2	2	2	2	100		100		2.17795e-17		2.30507e-17
P15291	Beta-1,4-galactosyltransferase 1 OS=Homo sapiens OX=9606 GN=B4GALT1 PE=1 SV=5	B4GALT1	x	29	7	44	7	7	1.954	1.458	1.329	0.717	0.652174	0.147158	0.989014	0.932153
Q07812	Apoptosis regulator BAX OS=Homo sapiens OX=9606 GN=BAX PE=1 SV=1	BAX	x	37	7	24	7	7	2.26	100	1.835	0.773	0.463845	2.55057e-17	0.755241	0.82348
P78537	Biogenesis of lysosome-related organelles complex 1 subunit 1 OS=Homo sapiens OX=9606 GN=BLOC1S1 PE=1 SV=2	BLOC1S1	x	37	5	15	5	5	100	100	100	100	2.17795e-17	2.55057e-17	2.30507e-17	2.17959e-17
Q6QNY1	Biogenesis of lysosome-related organelles complex 1 subunit 2 OS=Homo sapiens OX=9606 GN=BLOC1S2 PE=1 SV=1	BLOC1S2	x	30	4	15	4	4	5.135	100	1.733	100	0.0197831	2.55057e-17	0.808763	2.17959e-17	Acetyl [N-Term]
Q6QNY0	Biogenesis of lysosome-related organelles complex 1 subunit 3 OS=Homo sapiens OX=9606 GN=BLOC1S3 PE=1 SV=1	BLOC1S3	x	8	1	1	1	1			100				2.30507e-17
Q969J3	BLOC-1-related complex subunit 5 OS=Homo sapiens OX=9606 GN=BORCS5 PE=1 SV=1	BORCS5	x	59	9	27	9	9	100	0.644	100	100	2.17795e-17	0.982128	2.30507e-17	2.17959e-17
Q96GS4	BLOC-1-related complex subunit 6 OS=Homo sapiens OX=9606 GN=BORCS6 PE=1 SV=2	BORCS6	x	47	12	28	12	12	0.988	100	100	100	0.785674	2.55057e-17	2.30507e-17	2.17959e-17
Q96B45	BLOC-1-related complex subunit 7 OS=Homo sapiens OX=9606 GN=BORCS7 PE=3 SV=2	BORCS7	x	38	3	10	3	3	100	0.01	100		2.17795e-17	2.55057e-17	2.30507e-17
Q96FH0	BLOC-1-related complex subunit 8 OS=Homo sapiens OX=9606 GN=BORCS8 PE=1 SV=1	BORCS8	x	59	6	12	6	6	100		100		2.17795e-17		2.30507e-17		Acetyl [N-Term]
Q10589	Bone marrow stromal antigen 2 OS=Homo sapiens OX=9606 GN=BST2 PE=1 SV=1	BST2	x	23	5	41	5	5	2.599	1.218	2.117	1.143	0.564174	0.394373	0.624252	0.409506	Acetyl [N-Term]
O43709	Probable 18S rRNA (guanine-N(7))-methyltransferase OS=Homo sapiens OX=9606 GN=BUD23 PE=1 SV=2	BUD23	x	12	2	7	2	2	100			0.01	2.17795e-17			2.17959e-17
P01024	Complement C3 OS=Homo sapiens OX=9606 GN=C3 PE=1 SV=2	C3	x	12	19	51	19	19		100		100		2.55057e-17		2.17959e-17
Q7Z4R8	UPF0669 protein C6orf120 OS=Homo sapiens OX=9606 GN=C6orf120 PE=1 SV=1	C6orf120	x	25	2	2	2	2			100	0.01			2.30507e-17	2.17959e-17
A0A2R8Y5K2	Guanine nucleotide exchange C9orf72 OS=Homo sapiens OX=9606 GN=C9orf72 PE=1 SV=1	C9orf72	x	2	1	1	1	1	0.01	100	0.01	100	2.17795e-17	2.55057e-17	2.30507e-17	2.17959e-17
Q01518	Adenylyl cyclase-associated protein 1 OS=Homo sapiens OX=9606 GN=CAP1 PE=1 SV=5	CAP1	x	51	19	101	19	19	1.758	0.524	1.722	0.618	0.85241	0.680145	0.813971	0.926817	Acetyl [N-Term]
P07384	Calpain-1 catalytic subunit OS=Homo sapiens OX=9606 GN=CAPN1 PE=1 SV=1	CAPN1	x	26	15	49	15	15	0.766	0.647	0.693	0.6	0.540537	0.866221	0.398906	0.985878
P17655	Calpain-2 catalytic subunit OS=Homo sapiens OX=9606 GN=CAPN2 PE=1 SV=6	CAPN2	x	33	16	44	16	16	100	0.638			2.17795e-17	0.862846
P04040	Catalase OS=Homo sapiens OX=9606 GN=CAT PE=1 SV=3	CAT	x	52	25	91	25	25	2.698	0.553	2.207	0.604	0.355844	0.643254	0.580407	0.903871	Acetyl [N-Term]
Q03135	Caveolin-1 OS=Homo sapiens OX=9606 GN=CAV1 PE=1 SV=4	CAV1	x	46	8	29	2	8	2.18	1.391	2.138	1.577	0.535133	0.16698	0.61439	0.149422
Q96NT0	Coiled-coil domain-containing protein 115 OS=Homo sapiens OX=9606 GN=CCDC115 PE=1 SV=1	CCDC115	x	15	2	2	2	2	100		100		2.17795e-17		2.30507e-17
P78371	T-complex protein 1 subunit beta OS=Homo sapiens OX=9606 GN=CCT2 PE=1 SV=4	CCT2	x	74	37	242	37	37	2.648	0.838	2.842	1.421	0.541959	0.810146	0.330817	0.198945	Acetyl [N-Term]
P50990	T-complex protein 1 subunit theta OS=Homo sapiens OX=9606 GN=CCT8 PE=1 SV=4	CCT8	x	67	38	210	38	38	3.575	0.714	1.944	1.243	0.252913	0.979477	0.702926	0.316888
P86791	Vacuolar fusion protein CCZ1 homolog OS=Homo sapiens OX=9606 GN=CCZ1 PE=1 SV=1	CCZ1	x	18	7	16	7	7	100	100	100	100	2.17795e-17	2.55057e-17	2.30507e-17	2.17959e-17	Acetyl [N-Term]
P08962	CD63 antigen OS=Homo sapiens OX=9606 GN=CD63 PE=1 SV=2	CD63	x	23	5	32	5	5	9.625	1.96	9.457	2.478	0.0023844	0.0317056	0.00111584	0.0117877
H0YBZ2	HLA class II histocompatibility antigen gamma chain (Fragment) OS=Homo sapiens OX=9606 GN=CD74 PE=1 SV=1	CD74	x	12	3	6	3	3	100	100	100	100	2.17795e-17	2.55057e-17	2.30507e-17	2.17959e-17
Q9BWS9	Chitinase domain-containing protein 1 OS=Homo sapiens OX=9606 GN=CHID1 PE=1 SV=1	CHID1	x	18	6	12	6	6	100	1.325	100	100	2.17795e-17	0.360019	2.30507e-17	2.17959e-17
Q9HD42	Charged multivesicular body protein 1a OS=Homo sapiens OX=9606 GN=CHMP1A PE=1 SV=1	CHMP1A	x	18	4	14	4	4	100	100	100	100	2.17795e-17	2.55057e-17	2.30507e-17	2.17959e-17	Acetyl [N-Term]
Q7LBR1	Charged multivesicular body protein 1b OS=Homo sapiens OX=9606 GN=CHMP1B PE=1 SV=1	CHMP1B	x	4	1	4	1	1	100	0.589	100	100	2.17795e-17	0.898328	2.30507e-17	2.17959e-17
O43633	Charged multivesicular body protein 2a OS=Homo sapiens OX=9606 GN=CHMP2A PE=1 SV=1	CHMP2A	x	30	8	17	7	8	0.99	1.445	1.665	1.209	0.761359	0.205997	0.839935	0.363125	Acetyl [N-Term]
Q9UQN3	Charged multivesicular body protein 2b OS=Homo sapiens OX=9606 GN=CHMP2B PE=1 SV=1	CHMP2B	x	9	2	7	2	2	100		100		2.17795e-17		2.30507e-17
Q9Y3E7	Charged multivesicular body protein 3 OS=Homo sapiens OX=9606 GN=CHMP3 PE=1 SV=3	CHMP3	x	21	5	15	5	5	0.65	100	0.371	100	0.36526	2.55057e-17	0.0425705	2.17959e-17
Q9H444	Charged multivesicular body protein 4b OS=Homo sapiens OX=9606 GN=CHMP4B PE=1 SV=1	CHMP4B	x	32	9	35	9	9	1.027	2.22	1.425	1.63	0.794041	0.00512738	0.967098	0.119888
Q9NZZ3	Charged multivesicular body protein 5 OS=Homo sapiens OX=9606 GN=CHMP5 PE=1 SV=1	CHMP5	x	30	5	14	5	5	0.648	0.641	1.079		0.530049	0.962739	0.824234
I3L4A1	Charged multivesicular body protein 6 (Fragment) OS=Homo sapiens OX=9606 GN=CHMP6 PE=1 SV=1	CHMP6	x	12	2	8	2	2	100	0.01	100		2.17795e-17	2.55057e-17	2.30507e-17
Q07065	Cytoskeleton-associated protein 4 OS=Homo sapiens OX=9606 GN=CKAP4 PE=1 SV=2	CKAP4	x	61	36	263	36	36	1.804	0.943	1.635	0.825	0.898694	0.658287	0.855436	0.79108
P51795	H(+)/Cl(-) exchange transporter 5 OS=Homo sapiens OX=9606 GN=CLCN5 PE=1 SV=1	CLCN5	x	3	3	6	2	3			100				2.30507e-17
P51797	Chloride transport protein 6 OS=Homo sapiens OX=9606 GN=CLCN6 PE=1 SV=2	CLCN6	x	2	1	2	1	1			100				2.30507e-17
P51798	H(+)/Cl(-) exchange transporter 7 OS=Homo sapiens OX=9606 GN=CLCN7 PE=1 SV=2	CLCN7	x	26	16	68	16	16		1.045	100	0.348		0.591575	2.30507e-17	0.293
Q13286	Battenin OS=Homo sapiens OX=9606 GN=CLN3 PE=1 SV=1	CLN3	x	14	4	15	4	4	100	100	2.871	100	2.17795e-17	2.55057e-17	0.321494	2.17959e-17
A0A024R644	Ceroid-lipofuscinosis neuronal protein 5 OS=Homo sapiens OX=9606 GN=CLN5 PE=1 SV=1	CLN5	x	24	9	31	9	9	100	100	0.933	1.824	2.17795e-17	2.55057e-17	0.693549	0.0669395
P09496	Clathrin light chain A OS=Homo sapiens OX=9606 GN=CLTA PE=1 SV=1	CLTA	x	21	8	29	7	8	2.752	1.621	3.473	0.609	0.333123	0.109764	0.177232	0.91485
A0A087WVQ6	Clathrin heavy chain OS=Homo sapiens OX=9606 GN=CLTC PE=1 SV=1	CLTC	x	61	100	790	92	100	4.635	3.336	4.121	4.593	0.101832	0.000153297	0.0929581	0.000109158	Acetyl [N-Term]
Q9NX76	CKLF-like MARVEL transmembrane domain-containing protein 6 OS=Homo sapiens OX=9606 GN=CMTM6 PE=1 SV=1	CMTM6	x	6	1	2	1	1		0.01	100			2.55057e-17	2.30507e-17
P31146	Coronin-1A OS=Homo sapiens OX=9606 GN=CORO1A PE=1 SV=4	CORO1A	x	6	3	8	3	3	5.812	100	0.01	100	0.0106129	2.55057e-17	2.30507e-17	2.17959e-17
Q99829	Copine-1 OS=Homo sapiens OX=9606 GN=CPNE1 PE=1 SV=1	CPNE1	x	21	11	43	11	11	3.895	0.677	4.831	1.316	0.128852	0.94213	0.0472608	0.285715	Acetyl [N-Term]
O75131	Copine-3 OS=Homo sapiens OX=9606 GN=CPNE3 PE=1 SV=1	CPNE3	x	42	18	71	17	18	1.478	0.594	1.56	0.732	0.991416	0.770761	0.894579	0.922538
Q9Y646	Carboxypeptidase Q OS=Homo sapiens OX=9606 GN=CPQ PE=1 SV=1	CPQ	x	8	2	3	2	2		100	0.01			2.55057e-17	2.30507e-17
Q9H3G5	Probable serine carboxypeptidase CPVL OS=Homo sapiens OX=9606 GN=CPVL PE=1 SV=2	CPVL	x	32	14	43	14	14	1.051		100	100	0.79909		2.30507e-17	2.17959e-17
A0A3B3IRL2	Cellular repressor of E1A-stimulated genes 1, isoform CRA_a OS=Homo sapiens OX=9606 GN=CREG1 PE=1 SV=1	CREG1	x	26	6	52	6	6	5.148	1.328	28.66	2.543	0.0661454	0.272805	1.10672e-07	0.00999872
Q6UVK1	Chondroitin sulfate proteoglycan 4 OS=Homo sapiens OX=9606 GN=CSPG4 PE=1 SV=2	CSPG4	x	4	8	15	8	8	100	100	100		2.17795e-17	2.55057e-17	2.30507e-17
Q01459	Di-N-acetylchitobiase OS=Homo sapiens OX=9606 GN=CTBS PE=1 SV=1	CTBS	x	27	9	27	9	9		100	100	100		2.55057e-17	2.30507e-17	2.17959e-17
X6R8A1	Carboxypeptidase OS=Homo sapiens OX=9606 GN=CTSA PE=1 SV=1	CTSA	x	35	15	100	15	15	14.405	16.1	13.482	9.134	0.00014758	2.81325e-15	8.93394e-05	9.08651e-08
P07858	Cathepsin B OS=Homo sapiens OX=9606 GN=CTSB PE=1 SV=3	CTSB	x	33	9	61	9	9	9.732	10.575	11.586	100	0.00219785	9.44072e-12	0.000275042	2.17959e-17
P53634	Dipeptidyl peptidase 1 OS=Homo sapiens OX=9606 GN=CTSC PE=1 SV=2	CTSC	x	48	20	187	20	20	14.895	16.714	14.092	13.937	0.00011462	1.12801e-15	6.34231e-05	4.26392e-10
sp	Cathepsin D OS=Homo sapiens OX=9606 GN=CTSD PE=1 SV=1	CTSD	x	49	20	248	20	20	12.171	17.716	12.216	11.9	0.000501461	5.64586e-16	0.000186856	3.46422e-09
Q9UBX1	Cathepsin F OS=Homo sapiens OX=9606 GN=CTSF PE=1 SV=1	CTSF	x	16	7	19	7	7	100	100	100	100	2.17795e-17	2.55057e-17	2.30507e-17	2.17959e-17
P07711	Cathepsin L1 OS=Homo sapiens OX=9606 GN=CTSL PE=1 SV=2	CTSL	x	25	6	39	6	6	100	10.372	1.041	17.267	2.17795e-17	2.15863e-10	0.79544	4.7028e-11
P25774	Cathepsin S OS=Homo sapiens OX=9606 GN=CTSS PE=1 SV=3	CTSS	x	20	6	11	6	6		100		100		2.55057e-17		2.17959e-17
Q9UBR2	Cathepsin Z OS=Homo sapiens OX=9606 GN=CTSZ PE=1 SV=1	CTSZ	x	42	12	74	12	12	14.622	7.723	12.499	6.149	0.000131862	2.0191e-09	0.000158127	6.89498e-06
P61073	C-X-C chemokine receptor type 4 OS=Homo sapiens OX=9606 GN=CXCR4 PE=1 SV=1	CXCR4	x	9	3	15	3	3		0.975	2.587	1.122		0.658231	0.42223	0.425016
P00387	NADH-cytochrome b5 reductase 3 OS=Homo sapiens OX=9606 GN=CYB5R3 PE=1 SV=3	CYB5R3	x	81	20	130	20	20	1.345	1.279	1.411	1.147	0.872718	0.241748	0.973564	0.405375
Q53TN4	Cytochrome b reductase 1 OS=Homo sapiens OX=9606 GN=CYBRD1 PE=1 SV=1	CYBRD1	x	13	3	7	3	3		100	2.669	100		2.55057e-17	0.350886	2.17959e-17
P98082	Disabled homolog 2 OS=Homo sapiens OX=9606 GN=DAB2 PE=1 SV=3	DAB2	x	49	30	128	30	30	2.298	8.971	2.086	9.181	0.568228	1.69275e-10	0.638651	8.54951e-08	Acetyl [N-Term]
Q8NCG7	Sn1-specific diacylglycerol lipase beta OS=Homo sapiens OX=9606 GN=DAGLB PE=1 SV=2	DAGLB	x	22	13	22	13	13	2.04	0.409	100	100	0.576664	0.524922	2.30507e-17	2.17959e-17
E7EX90	Dynactin subunit 1 OS=Homo sapiens OX=9606 GN=DCTN1 PE=1 SV=1	DCTN1	x	36	33	85	33	33	0.077	0.52	1.475	0.477	4.70063e-08	0.604791	0.942342	0.649152	Acetyl [N-Term]
P39656	Dolichyl-diphosphooligosaccharide--protein glycosyltransferase 48 kDa subunit OS=Homo sapiens OX=9606 GN=DDOST PE=1 SV=4	DDOST	x	42	13	86	13	13	1.775	1.178	1.508	0.934	0.912207	0.340843	0.925609	0.645544
O75165	DnaJ homolog subfamily C member 13 OS=Homo sapiens OX=9606 GN=DNAJC13 PE=1 SV=5	DNAJC13	x	26	47	110	47	47	0.395	1.657	0.889	0.647	0.023114	0.0749204	0.646639	0.980036
Q13217	DnaJ homolog subfamily C member 3 OS=Homo sapiens OX=9606 GN=DNAJC3 PE=1 SV=1	DNAJC3	x	38	17	50	17	17	1.514	0.915	0.329	0.716	0.934858	0.7285	0.0238462	0.892455
Q9H3Z4	DnaJ homolog subfamily C member 5 OS=Homo sapiens OX=9606 GN=DNAJC5 PE=1 SV=1	DNAJC5	x	46	5	19	5	5	100	3.04	100	100	2.17795e-17	0.00113337	2.30507e-17	2.17959e-17
O00115	Deoxyribonuclease-2-alpha OS=Homo sapiens OX=9606 GN=DNASE2 PE=1 SV=2	DNASE2	x	17	6	49	6	6	16.897	13.87	12.179	9.019	4.28113e-05	5.54835e-14	0.000191162	1.05461e-07
Q9UHL4	Dipeptidyl peptidase 2 OS=Homo sapiens OX=9606 GN=DPP7 PE=1 SV=3	DPP7	x	54	22	117	22	22	23.582	12.418	13.734	4.281	2.47226e-06	4.75878e-13	7.74559e-05	0.000201828
Q6UX65	DNA damage-regulated autophagy modulator protein 2 OS=Homo sapiens OX=9606 GN=DRAM2 PE=1 SV=1	DRAM2	x	8	1	2	1	1		100		100		2.55057e-17		2.17959e-17
Q8TDB6	E3 ubiquitin-protein ligase DTX3L OS=Homo sapiens OX=9606 GN=DTX3L PE=1 SV=1	DTX3L	x	2	1	1	1	1
Q14204	Cytoplasmic dynein 1 heavy chain 1 OS=Homo sapiens OX=9606 GN=DYNC1H1 PE=1 SV=5	DYNC1H1	x	49	210	772	210	210	3.12	1.155	3.438	1.451	0.371455	0.368316	0.183688	0.183364
Q13409	Cytoplasmic dynein 1 intermediate chain 2 OS=Homo sapiens OX=9606 GN=DYNC1I2 PE=1 SV=3	DYNC1I2	x	37	17	55	8	17	1.141	1.341	1.582	0.642	0.921596	0.281917	0.879304	0.990854
Q9Y6G9	Cytoplasmic dynein 1 light intermediate chain 1 OS=Homo sapiens OX=9606 GN=DYNC1LI1 PE=1 SV=3	DYNC1LI1	x	39	16	38	15	16	100	0.817	100	100	2.17795e-17	0.835867	2.30507e-17	2.17959e-17
O43237	Cytoplasmic dynein 1 light intermediate chain 2 OS=Homo sapiens OX=9606 GN=DYNC1LI2 PE=1 SV=1	DYNC1LI2	x	25	7	17	6	7	100	0.844	0.678		2.17795e-17	0.81672	0.404661
A0A3B3ISF9	Endothelin-converting enzyme 1 OS=Homo sapiens OX=9606 GN=ECE1 PE=1 SV=1	ECE1	x	39	30	148	30	30	2.268	2.39	2.256	1.901	0.691453	0.0125637	0.559118	0.04893
P68104	Elongation factor 1-alpha 1 OS=Homo sapiens OX=9606 GN=EEF1A1 PE=1 SV=1	EEF1A1	x	69	31	375	3	31	1.894	1.007	1.72	0.926	0.857657	0.560884	0.814466	0.655795
A0A2U3TZH3	Elongation factor 1-alpha OS=Homo sapiens OX=9606 GN=EEF1A2 PE=1 SV=1	EEF1A2	x	34	14	128	2	14	100	100	100	100	2.17795e-17	2.55057e-17	2.30507e-17	2.17959e-17
P22413	Ectonucleotide pyrophosphatase/phosphodiesterase family member 1 OS=Homo sapiens OX=9606 GN=ENPP1 PE=1 SV=2	ENPP1	x	3	1	1	1	1
Q9UM22	Mammalian ependymin-related protein 1 OS=Homo sapiens OX=9606 GN=EPDR1 PE=1 SV=2	EPDR1	x	24	6	27	6	6	100	3.06	0.375	5.36	2.17795e-17	0.000865631	0.0446108	2.88074e-05
Q01469	Fatty acid-binding protein 5 OS=Homo sapiens OX=9606 GN=FABP5 PE=1 SV=3	FABP5	x	64	7	36	7	7	1.383	0.406	1.719	0.399	0.99408	0.300569	0.815369	0.444948	Acetyl [N-Term]
Q96CS3	FAS-associated factor 2 OS=Homo sapiens OX=9606 GN=FAF2 PE=1 SV=2	FAF2	x	40	14	61	14	14	1.67	1.25	1.442	0.581	0.882466	0.261321	0.958155	0.878863	Acetyl [N-Term]
A0A0A0MR25	Fibroblast growth factor receptor OS=Homo sapiens OX=9606 GN=FGFR2 PE=1 SV=1	FGFR2	x	3	2	8	1	2		100		100		2.55057e-17		2.17959e-17
O75955	Flotillin-1 OS=Homo sapiens OX=9606 GN=FLOT1 PE=1 SV=3	FLOT1	x	76	27	166	27	27	3.649	2.716	3.852	1.914	0.237396	0.00121373	0.121302	0.0519364
Q96RU3	Formin-binding protein 1 OS=Homo sapiens OX=9606 GN=FNBP1 PE=1 SV=2	FNBP1	x	3	1	9	1	1		100	0.01	100		2.55057e-17	2.30507e-17	2.17959e-17
P02794	Ferritin heavy chain OS=Homo sapiens OX=9606 GN=FTH1 PE=1 SV=2	FTH1	x	77	15	112	15	15	18.843	11.98	21.686	11.712	1.75109e-05	9.40728e-13	1.61547e-06	4.24977e-09	Acetyl [N-Term]
P02792	Ferritin light chain OS=Homo sapiens OX=9606 GN=FTL PE=1 SV=2	FTL	x	47	8	77	8	8	20.158	27.118	20.901	10.314	9.88766e-06	2.55057e-17	2.26135e-06	2.10409e-08
P04066	Tissue alpha-L-fucosidase OS=Homo sapiens OX=9606 GN=FUCA1 PE=1 SV=4	FUCA1	x	12	5	16	5	5	100	100	1.03	100	2.17795e-17	2.55057e-17	0.784653	2.17959e-17
Q9BTY2	Plasma alpha-L-fucosidase OS=Homo sapiens OX=9606 GN=FUCA2 PE=1 SV=2	FUCA2	x	31	14	33	14	14	100	100	100	100	2.17795e-17	2.55057e-17	2.30507e-17	2.17959e-17
Q9BQS8	FYVE and coiled-coil domain-containing protein 1 OS=Homo sapiens OX=9606 GN=FYCO1 PE=1 SV=3	FYCO1	x	5	5	8	5	5	100	0.169	100	0.09	2.17795e-17	0.0103981	2.30507e-17	0.000331302
P10253	Lysosomal alpha-glucosidase OS=Homo sapiens OX=9606 GN=GAA PE=1 SV=4	GAA	x	36	26	142	26	26	7.977	14.947	7.092	6.685	0.00732518	1.23487e-14	0.00655416	2.92036e-06
O95166	Gamma-aminobutyric acid receptor-associated protein OS=Homo sapiens OX=9606 GN=GABARAP PE=1 SV=1	GABARAP	x	31	3	7	2	3		0.711	2.841	0.515		0.974983	0.331039	0.91778
P60520	Gamma-aminobutyric acid receptor-associated protein-like 2 OS=Homo sapiens OX=9606 GN=GABARAPL2 PE=1 SV=1	GABARAPL2	x	23	3	6	2	3	100			100	2.17795e-17			2.17959e-17
P54803	Galactocerebrosidase OS=Homo sapiens OX=9606 GN=GALC PE=1 SV=3	GALC	x	5	3	5	3	3		100	100	100		2.55057e-17	2.30507e-17	2.17959e-17
P34059	N-acetylgalactosamine-6-sulfatase OS=Homo sapiens OX=9606 GN=GALNS PE=1 SV=1	GALNS	x	41	17	73	17	17	100	0.407	100	0.504	2.17795e-17	0.330577	2.30507e-17	0.707748
P04062	Lysosomal acid glucosylceramidase OS=Homo sapiens OX=9606 GN=GBA PE=1 SV=3	GBA	x	54	21	113	21	21	8.455	9.788	9.484	3.982	0.00522972	3.7491e-11	0.00109512	0.000371173
D6RF35	Vitamin D-binding protein OS=Homo sapiens OX=9606 GN=GC PE=1 SV=1	GC	x	11	4	9	4	4	0.01	100	0.01	100	2.17795e-17	2.55057e-17	2.30507e-17	2.17959e-17
Q9NXN4	Ganglioside-induced differentiation-associated protein 2 OS=Homo sapiens OX=9606 GN=GDAP2 PE=1 SV=1	GDAP2	x	12	5	14	5	5	100	100	100	100	2.17795e-17	2.55057e-17	2.30507e-17	2.17959e-17
P50395	Rab GDP dissociation inhibitor beta OS=Homo sapiens OX=9606 GN=GDI2 PE=1 SV=2	GDI2	x	65	27	114	19	27	1.665	0.453	1.986	0.465	0.894959	0.472624	0.682845	0.633535
K7EPT8	Glial fibrillary acidic protein (Fragment) OS=Homo sapiens OX=9606 GN=GFAP PE=1 SV=2	GFAP	x	16	6	58	2	6									Acetyl [N-Term]
Q92820	Gamma-glutamyl hydrolase OS=Homo sapiens OX=9606 GN=GGH PE=1 SV=2	GGH	x	41	18	91	18	18	16.357	16.019	17.051	8.229	5.54285e-05	2.81325e-15	1.34363e-05	3.03556e-07
P17302	Gap junction alpha-1 protein OS=Homo sapiens OX=9606 GN=GJA1 PE=1 SV=2	GJA1	x	6	2	2	2	2
P06280	Alpha-galactosidase A OS=Homo sapiens OX=9606 GN=GLA PE=1 SV=1	GLA	x	38	14	82	14	14	13.983	4.434	12.595	3.427	0.000184437	5.59967e-06	0.000149568	0.00122669
P16278	Beta-galactosidase OS=Homo sapiens OX=9606 GN=GLB1 PE=1 SV=2	GLB1	x	39	19	114	19	19	3.435	14.96	19.298	7.897	0.285468	1.23487e-14	4.61698e-06	4.82323e-07
P48060	Glioma pathogenesis-related protein 1 OS=Homo sapiens OX=9606 GN=GLIPR1 PE=1 SV=3	GLIPR1	x	9	1	2	1	1			100	0.01			2.30507e-17	2.17959e-17
Q8WWB7	Glycosylated lysosomal membrane protein OS=Homo sapiens OX=9606 GN=GLMP PE=1 SV=1	GLMP	x	15	3	10	3	3	100	100	100	100	2.17795e-17	2.55057e-17	2.30507e-17	2.17959e-17
P17900	Ganglioside GM2 activator OS=Homo sapiens OX=9606 GN=GM2A PE=1 SV=4	GM2A	x	13	3	11	3	3	0.468	100	0.418	100	0.204741	2.55057e-17	0.071704	2.17959e-17
P29992	Guanine nucleotide-binding protein subunit alpha-11 OS=Homo sapiens OX=9606 GN=GNA11 PE=1 SV=2	GNA11	x	41	12	31	7	12	1.594		1.475		0.805448		0.942342		Acetyl [N-Term]
P63096	Guanine nucleotide-binding protein G(i) subunit alpha-1 OS=Homo sapiens OX=9606 GN=GNAI1 PE=1 SV=2	GNAI1	x	41	15	76	7	15	2.095	1.432	2.108	100	0.547731	0.225401	0.628163	2.17959e-17
P08754	Guanine nucleotide-binding protein G(k) subunit alpha OS=Homo sapiens OX=9606 GN=GNAI3 PE=1 SV=3	GNAI3	x	46	17	93	11	17	2.082	1.265	1.853	0.987	0.675673	0.250376	0.747195	0.597593
P50148	Guanine nucleotide-binding protein G(q) subunit alpha OS=Homo sapiens OX=9606 GN=GNAQ PE=1 SV=4	GNAQ	x	35	10	17	5	10		100	100	100		2.55057e-17	2.30507e-17	2.17959e-17
P62873	Guanine nucleotide-binding protein G(I)/G(S)/G(T) subunit beta-1 OS=Homo sapiens OX=9606 GN=GNB1 PE=1 SV=3	GNB1	x	71	18	129	11	18	1.383	0.772	1.375	0.781	0.896587	0.904575	0.991654	0.848069	Acetyl [N-Term]
P62879	Guanine nucleotide-binding protein G(I)/G(S)/G(T) subunit beta-2 OS=Homo sapiens OX=9606 GN=GNB2 PE=1 SV=3	GNB2	x	61	17	126	7	17	1.464	0.706	1.419	0.683	0.942235	0.990357	0.96987	0.974459	Acetyl [N-Term]
Q9HAV0	Guanine nucleotide-binding protein subunit beta-4 OS=Homo sapiens OX=9606 GN=GNB4 PE=1 SV=3	GNB4	x	61	17	97	9	17	1.337	0.528	1.357	0.524	0.91766	0.692433	0.999068	0.773266	Acetyl [N-Term]
P15586	N-acetylglucosamine-6-sulfatase OS=Homo sapiens OX=9606 GN=GNS PE=1 SV=3	GNS	x	43	20	190	20	20	10.57	15.716	12.076	16.153	0.00130995	4.49812e-15	0.000203319	5.48903e-11
Q9HD26	Golgi-associated PDZ and coiled-coil motif-containing protein OS=Homo sapiens OX=9606 GN=GOPC PE=1 SV=1	GOPC	x	11	4	4	4	4
P17174	Aspartate aminotransferase, cytoplasmic OS=Homo sapiens OX=9606 GN=GOT1 PE=1 SV=3	GOT1	x	60	20	78	20	20		0.383	1.14	0.56		0.222003	0.866741	0.845744
P35052	Glypican-1 OS=Homo sapiens OX=9606 GN=GPC1 PE=1 SV=2	GPC1	x	42	16	80	16	16	2.582	1.368	3.094	1.218	0.409925	0.197357	0.258733	0.352064
P78333	Glypican-5 OS=Homo sapiens OX=9606 GN=GPC5 PE=2 SV=1	GPC5	x	8	5	10	5	5	0.01	100		100	2.17795e-17	2.55057e-17		2.17959e-17
P28799	Progranulin OS=Homo sapiens OX=9606 GN=GRN PE=1 SV=2	GRN	x	26	13	32	13	13	3.187	100	0.347	100	0.185828	2.55057e-17	0.030951	2.17959e-17
P08236	Beta-glucuronidase OS=Homo sapiens OX=9606 GN=GUSB PE=1 SV=2	GUSB	x	32	19	92	19	19	2.619	6.307	8.737	5.161	0.553225	4.58411e-08	0.00185945	3.77589e-05
P46976	Glycogenin-1 OS=Homo sapiens OX=9606 GN=GYG1 PE=1 SV=4	GYG1	x	7	2	3	2	2	100	0.01	100		2.17795e-17	2.55057e-17	2.30507e-17		Acetyl [N-Term]
Q9Y5Z4	Heme-binding protein 2 OS=Homo sapiens OX=9606 GN=HEBP2 PE=1 SV=1	HEBP2	x	6	1	2	1	1
H3BP20	Beta-hexosaminidase OS=Homo sapiens OX=9606 GN=HEXA PE=1 SV=1	HEXA	x	48	23	172	22	23	11.752	9.144	10.727	7.914	0.000640148	1.22077e-10	0.000475091	4.70939e-07
P07686	Beta-hexosaminidase subunit beta OS=Homo sapiens OX=9606 GN=HEXB PE=1 SV=3	HEXB	x	50	31	192	30	31	17.153	12.588	14.301	9.719	3.79185e-05	3.66959e-13	5.65368e-05	4.33616e-08
O14964	Hepatocyte growth factor-regulated tyrosine kinase substrate OS=Homo sapiens OX=9606 GN=HGS PE=1 SV=1	HGS	x	13	11	28	11	11		1.488	100	100		0.236764	2.30507e-17	2.17959e-17
Q68CP4	Heparan-alpha-glucosaminide N-acetyltransferase OS=Homo sapiens OX=9606 GN=HGSNAT PE=1 SV=2	HGSNAT	x	9	5	12	5	5	100	100	1.425	0.982	2.17795e-17	2.55057e-17	0.967098	0.557534
P28068	HLA class II histocompatibility antigen, DM beta chain OS=Homo sapiens OX=9606 GN=HLA-DMB PE=1 SV=1	HLA-DMB	x	12	3	6	3	3		100		100		2.55057e-17		2.17959e-17
P20036	HLA class II histocompatibility antigen, DP alpha 1 chain OS=Homo sapiens OX=9606 GN=HLA-DPA1 PE=1 SV=1	HLA-DPA1	x	11	2	3	2	2	100	100		100	2.17795e-17	2.55057e-17		2.17959e-17
A0A182DWE9	HLA class II histocompatibility antigen, DP beta 1 chain OS=Homo sapiens OX=9606 GN=HLA-DPB1 PE=1 SV=1	HLA-DPB1	x	9	2	4	1	2		100		100		2.55057e-17		2.17959e-17
A0A0G2JMH6	HLA class II histocompatibility antigen, DR alpha chain OS=Homo sapiens OX=9606 GN=HLA-DRA PE=1 SV=1	HLA-DRA	x	26	5	15	5	5	100	100		100	2.17795e-17	2.55057e-17		2.17959e-17
P04229	HLA class II histocompatibility antigen, DRB1-1 beta chain OS=Homo sapiens OX=9606 GN=HLA-DRB1 PE=1 SV=2	HLA-DRB1	x	22	4	9	3	4	1.29	1.132	1.339	1.122	0.956875	0.449808	0.994435	0.425689
P30511	HLA class I histocompatibility antigen, alpha chain F OS=Homo sapiens OX=9606 GN=HLA-F PE=1 SV=3	HLA-F	x	7	3	17	1	3
P09429	High mobility group protein B1 OS=Homo sapiens OX=9606 GN=HMGB1 PE=1 SV=3	HMGB1	x	49	11	81	8	11	0.514	0.532	0.909	0.386	0.0823229	0.701101	0.6679	0.414362
Q9UJC3	Protein Hook homolog 1 OS=Homo sapiens OX=9606 GN=HOOK1 PE=1 SV=2	HOOK1	x	1	1	1	1	1
Q96ED9	Protein Hook homolog 2 OS=Homo sapiens OX=9606 GN=HOOK2 PE=1 SV=3	HOOK2	x	1	1	1	1	1
Q86YV9	Hermansky-Pudlak syndrome 6 protein OS=Homo sapiens OX=9606 GN=HPS6 PE=1 SV=1	HPS6	x	1	1	1	1	1
Q9Y251	Heparanase OS=Homo sapiens OX=9606 GN=HPSE PE=1 SV=2	HPSE	x	24	13	46	13	13	9.085	100	4.548	100	0.0010867	2.55057e-17	0.0618263	2.17959e-17
P04196	Histidine-rich glycoprotein OS=Homo sapiens OX=9606 GN=HRG PE=1 SV=1	HRG	x	2	1	1	1	1
Q86YZ3	Hornerin OS=Homo sapiens OX=9606 GN=HRNR PE=1 SV=2	HRNR	x	6	4	8	4	4	0.01	100	0.01	100	2.17795e-17	2.55057e-17	2.30507e-17	2.17959e-17
P07900	Heat shock protein HSP 90-alpha OS=Homo sapiens OX=9606 GN=HSP90AA1 PE=1 SV=5	HSP90AA1	x	64	55	461	33	55	1.893	0.513	1.966	0.63	0.858089	0.652128	0.6932	0.957042
P08238	Heat shock protein HSP 90-beta OS=Homo sapiens OX=9606 GN=HSP90AB1 PE=1 SV=4	HSP90AB1	x	66	57	532	36	57	2.519	0.604	2.655	0.79	0.591423	0.860106	0.396203	0.836
A8K7Q2	Heat shock cognate 71 kDa protein OS=Homo sapiens OX=9606 GN=HSPA8 PE=1 SV=1	HSPA8	x	61	27	196	19	27	1.727	0.56	1.55	0.562	0.933466	0.768001	0.900614	0.849384
P98160	Basement membrane-specific heparan sulfate proteoglycan core protein OS=Homo sapiens OX=9606 GN=HSPG2 PE=1 SV=4	HSPG2	x	27	75	205	75	75	1.135	1.9	1.942	2.372	0.776086	0.0457277	0.703303	0.0154358
Q12794	Hyaluronidase-1 OS=Homo sapiens OX=9606 GN=HYAL1 PE=1 SV=2	HYAL1	x	3	1	1	1	1			100				2.30507e-17
P22304	Iduronate 2-sulfatase OS=Homo sapiens OX=9606 GN=IDS PE=1 SV=1	IDS	x	12	5	8	5	5		100	0.01	100		2.55057e-17	2.30507e-17	2.17959e-17
P35475	Alpha-L-iduronidase OS=Homo sapiens OX=9606 GN=IDUA PE=1 SV=2	IDUA	x	25	13	26	13	13	100	100	100	100	2.17795e-17	2.55057e-17	2.30507e-17	2.17959e-17
P13284	Gamma-interferon-inducible lysosomal thiol reductase OS=Homo sapiens OX=9606 GN=IFI30 PE=1 SV=3	IFI30	x	15	2	35	2	2	100	17.271	35.15	14.794	2.17795e-17	1.69114e-15	1.33094e-08	1.8902e-10
Q01628	Interferon-induced transmembrane protein 3 OS=Homo sapiens OX=9606 GN=IFITM3 PE=1 SV=2	IFITM3	x	31	3	22	1	3									Acetyl [N-Term]
P11717	Cation-independent mannose-6-phosphate receptor OS=Homo sapiens OX=9606 GN=IGF2R PE=1 SV=3	IGF2R	x	44	77	298	77	77	2.798	1.378	3.236	1.346	0.485069	0.170153	0.224975	0.242614
P20839	Inosine-5'-monophosphate dehydrogenase 1 OS=Homo sapiens OX=9606 GN=IMPDH1 PE=1 SV=2	IMPDH1	x	33	14	42	13	14	100	1.839	100	100	2.17795e-17	0.0797544	2.30507e-17	2.17959e-17
P53990	IST1 homolog OS=Homo sapiens OX=9606 GN=IST1 PE=1 SV=1	IST1	x	38	8	25	8	8	100	3.349	2.328	0.923	2.17795e-17	0.0024213	0.529051	0.650193
O00139	Kinesin-like protein KIF2A OS=Homo sapiens OX=9606 GN=KIF2A PE=1 SV=3	KIF2A	x	22	14	40	13	14	100	0.155			2.17795e-17	0.000248567
P33176	Kinesin-1 heavy chain OS=Homo sapiens OX=9606 GN=KIF5B PE=1 SV=1	KIF5B	x	53	45	169	45	45	4.611	1.001	2.947	1.393	0.0905203	0.627808	0.299133	0.214294	Acetyl [N-Term]
M0QY77	KxDL motif-containing protein 1 OS=Homo sapiens OX=9606 GN=KXD1 PE=1 SV=1	KXD1	x	25	4	10	4	4	100		0.167		2.17795e-17		0.000404823		Acetyl [N-Term]
P11279	Lysosome-associated membrane glycoprotein 1 OS=Homo sapiens OX=9606 GN=LAMP1 PE=1 SV=3	LAMP1	x	27	12	78	12	12	14.666	4.075	9.445	9.993	0.000128932	1.57975e-05	0.00112487	3.09889e-08
P13473	Lysosome-associated membrane glycoprotein 2 OS=Homo sapiens OX=9606 GN=LAMP2 PE=1 SV=2	LAMP2	x	15	6	43	3	6	15.232	9.579	12.975	8.379	9.6718e-05	5.46372e-11	0.000119681	2.46881e-07
Q6IAA8	Ragulator complex protein LAMTOR1 OS=Homo sapiens OX=9606 GN=LAMTOR1 PE=1 SV=2	LAMTOR1	x	75	9	65	9	9	13.473	10.493	11.235	8.362	0.000242212	1.0855e-11	0.000342728	2.5269e-07
Q9Y2Q5	Ragulator complex protein LAMTOR2 OS=Homo sapiens OX=9606 GN=LAMTOR2 PE=1 SV=1	LAMTOR2	x	90	7	40	7	7	13.419	0.6	9.642	100	9.04413e-06	0.793943	0.000982723	2.17959e-17
Q9UHA4	Ragulator complex protein LAMTOR3 OS=Homo sapiens OX=9606 GN=LAMTOR3 PE=1 SV=1	LAMTOR3	x	62	5	28	5	5		100	14.154	100		2.55057e-17	6.12832e-05	2.17959e-17
Q0VGL1	Ragulator complex protein LAMTOR4 OS=Homo sapiens OX=9606 GN=LAMTOR4 PE=1 SV=1	LAMTOR4	x	37	6	28	6	6	17.725	2.456	9.261	100	4.52311e-07	0.00628103	0.00127994	2.17959e-17	Acetyl [N-Term; N-Term]
O43504	Ragulator complex protein LAMTOR5 OS=Homo sapiens OX=9606 GN=LAMTOR5 PE=1 SV=1	LAMTOR5	x	97	6	17	6	6	100	100	100	0.128	2.17795e-17	2.55057e-17	2.30507e-17	0.00125407	Acetyl [N-Term]
Q15012	Lysosomal-associated transmembrane protein 4A OS=Homo sapiens OX=9606 GN=LAPTM4A PE=1 SV=1	LAPTM4A	x	12	1	3	1	1	100		100		2.17795e-17		2.30507e-17
Q86VI4	Lysosomal-associated transmembrane protein 4B OS=Homo sapiens OX=9606 GN=LAPTM4B PE=1 SV=2	LAPTM4B	x	2	1	1	1	1
Q9P2J5	Leucine--tRNA ligase, cytoplasmic OS=Homo sapiens OX=9606 GN=LARS PE=1 SV=2	LARS	x	53	58	244	58	58	3.969	0.911	3.071	1.698	0.179732	0.703893	0.264739	0.0934256
J3KMZ9	Low-density lipoprotein receptor (Fragment) OS=Homo sapiens OX=9606 GN=LDLR PE=1 SV=1	LDLR	x	21	16	84	15	16	1.099	0.642	1.801	0.313	0.76947	0.857776	0.773202	0.19854
P17931	Galectin-3 OS=Homo sapiens OX=9606 GN=LGALS3 PE=1 SV=5	LGALS3	x	31	7	54	7	7	0.485	0.423	0.424	0.319	0.0391969	0.362166	0.0766376	0.204636
O00214	Galectin-8 OS=Homo sapiens OX=9606 GN=LGALS8 PE=1 SV=4	LGALS8	x	13	4	6	4	4	0.01	100	100	100	2.17795e-17	2.55057e-17	2.30507e-17	2.17959e-17
Q99538	Legumain OS=Homo sapiens OX=9606 GN=LGMN PE=1 SV=1	LGMN	x	28	9	54	9	9	11.722	1.48	17.064	0.173	4.02834e-05	0.116525	1.33548e-05	0.0101827
P38571	Lysosomal acid lipase/cholesteryl ester hydrolase OS=Homo sapiens OX=9606 GN=LIPA PE=1 SV=2	LIPA	x	40	11	58	11	11	100	5.3	3.592	1.172	2.17795e-17	1.42061e-07	0.15722	0.38703
Q99732	Lipopolysaccharide-induced tumor necrosis factor-alpha factor OS=Homo sapiens OX=9606 GN=LITAF PE=1 SV=2	LITAF	x	4	1	2	1	1		2.34	0.01	0.01		0.0218509	2.30507e-17	2.17959e-17
A0A3B3IT31	Probable lysosomal cobalamin transporter OS=Homo sapiens OX=9606 GN=LMBRD1 PE=1 SV=1	LMBRD1	x	6	2	8	2	2	100	100	100	100	2.17795e-17	2.55057e-17	2.30507e-17	2.17959e-17
Q9UIQ6	Leucyl-cystinyl aminopeptidase OS=Homo sapiens OX=9606 GN=LNPEP PE=1 SV=3	LNPEP	x	37	34	110	34	34	3.083	2.212	3.924	1.198	0.222962	0.0153324	0.112877	0.361386	Acetyl [N-Term]
Q8NF37	Lysophosphatidylcholine acyltransferase 1 OS=Homo sapiens OX=9606 GN=LPCAT1 PE=1 SV=2	LPCAT1	x	24	11	48	11	11	1.657	1.039	1.852	0.809	0.894409	0.535919	0.747548	0.826296
P06858	Lipoprotein lipase OS=Homo sapiens OX=9606 GN=LPL PE=1 SV=1	LPL	x	32	14	78	14	14	1.416	3.181	1.465	2.3	0.966853	0.000748599	0.94706	0.0186362
P50851	Lipopolysaccharide-responsive and beige-like anchor protein OS=Homo sapiens OX=9606 GN=LRBA PE=1 SV=4	LRBA	x	9	21	35	6	21		0.372		100		0.44572		2.17959e-17
Q07954	Prolow-density lipoprotein receptor-related protein 1 OS=Homo sapiens OX=9606 GN=LRP1 PE=1 SV=2	LRP1	x	16	62	136	61	62	0.44	0.241	1.707		0.0278238	0.0221793	0.821075
P98164	Low-density lipoprotein receptor-related protein 2 OS=Homo sapiens OX=9606 GN=LRP2 PE=1 SV=3	LRP2	x	0	1	1	1	1			100				2.30507e-17
P07948	Tyrosine-protein kinase Lyn OS=Homo sapiens OX=9606 GN=LYN PE=1 SV=3	LYN	x	17	8	21	5	8	100	100	100	100	2.17795e-17	2.55057e-17	2.30507e-17	2.17959e-17
sp	Lysozyme C OS=Homo sapiens OX=9606 GN=LYZ PE=1 SV=1	LYZ	x	21	3	5	3	3			0.01	100			2.30507e-17	2.17959e-17
P20645	Cation-dependent mannose-6-phosphate receptor OS=Homo sapiens OX=9606 GN=M6PR PE=1 SV=1	M6PR	x	30	9	52	9	9	3.203	1.015	2.705	1.001	0.221274	0.614501	0.377705	0.588219
A0A087WU53	Magnesium transporter protein 1 OS=Homo sapiens OX=9606 GN=MAGT1 PE=1 SV=1	MAGT1	x	14	5	22	5	5		1.104	0.98	1.054		0.447018	0.737653	0.51014
O00754	Lysosomal alpha-mannosidase OS=Homo sapiens OX=9606 GN=MAN2B1 PE=1 SV=3	MAN2B1	x	35	27	102	23	27	7.297	1.311		1.152	0.0122891	0.21827		0.400661
[truncated: 5,087 more rows]

## Sheet: HuH-7
Accession	Description	Gene Names	Lysosomal	Coverage [%]	# Peptides	# PSMs	# Unique Peptides	Score Mascot: Mascot	# Peptides (by Search Engine): Mascot	Abundance Ratio: SPIONs / Control Rep1	Abundance Ratio: SPIONs / Control Rep2	Abundance Ratio: SPIONs / Control Rep3	Abundance Ratio: SPIONs / Control Rep4	Abundance Ratio Adj. P-Value: SPIONs / Control Rep1	Abundance Ratio Adj. P-Value: SPIONs / Control Rep2	Abundance Ratio Adj. P-Value: SPIONs / Control Rep3	Abundance Ratio Adj. P-Value: SPIONs / Control Rep4	Modifications
[truncated: 4,837 more rows]

[truncated: 5 more sheets: SH-SY5Y, MEF, NIH3T3, Human, Mouse]
