# Supplementary material for: Multi–Cell Line Analysis of Lysosomal Proteomes Reveals Unique Features and Novel Lysosomal Proteins
Source: Mol Cell Proteomics. 2023 Feb 14;22(3):100509. doi: 10.1016/j.mcpro.2023.100509 (PMC10025164; doi:10.1016/j.mcpro.2023.100509)
Supplement: Table S3 [file mmc3.xlsx]

## Sheet: Overview
Table S3 Correlation of cell type specific protein expression profiles
Sheet	Content
Total proteins	Reproducibility of protein identification between cell lines
Lysosomal proteins	Reproducibility of lysosomal protein identification between cell lines

## Sheet: Total proteins
Gene name	HEK293	HeLa	HuH-7	SH-SY5Y	MEF	NIH3T3	Present in # cell lines
AADACL2	A						A
ABCA13	A						A
ABCC11	A						A
ACSS1	A						A
ADA2	A						A
ADAMTS10	A						A
ADCY3	A						A
ADGRL3	A						A
ADH1C	A						A
ADH4	A						A
AGO3	A						A
AGTPBP1	A						A
AKR7L	A						A
AMER1	A						A
AMOTL1	A						A
ANAPC10	A						A
ANGEL1	A						A
ANKRD50	A						A
ANKS1A	A						A
ANO7	A						A
AOX1	A						A
APC	A						A
APOBEC3C	A						A
ARHGAP8	A						A
ARID5B	A						A
ARMC7	A						A
ASPM	A						A
ASXL1	A						A
ASXL3	A						A
ATG2A	A						A
AXIN1	A						A
B3GALT2	A						A
B3GNT2	A						A
B4GALNT3	A						A
B4GALT2	A						A
B4GALT3	A						A
BBC3	A						A
BCAS3	A						A
BCL2L11	A						A
BFSP1	A						A
BMP7	A						A
BRINP2	A						A
BRWD3	A						A
C10orf88	A						A
C12orf4	A						A
C12orf66	A						A
C16orf70	A						A
C17orf75	A						A
C17orf80	A						A
C1orf109	A						A
C1orf127	A						A
C1orf159	A						A
C1orf21	A						A
C1orf43	A						A
C20orf27	A						A
C2CD2L	A						A
C2CD4B	A						A
C2orf80	A						A
C4orf3	A						A
C6orf89	A						A
C9orf116	A						A
CABLES1	A						A
CABYR	A						A
CAMK2A	A						A
CARD8	A						A
CASP8AP2	A						A
CBLN1	A						A
CCDC114	A						A
CCDC14	A						A
CCDC187	A						A
CCDC28A	A						A
CCL13	A						A
CCNA2	A						A
CCNB2	A						A
CCP110	A						A
CDC7	A						A
CDIP1	A						A
CDK16	A						A
CDK5RAP2	A						A
CEACAM21	A						A
CEBPE	A						A
CEP128	A						A
CEP135	A						A
CEP152	A						A
CEP162	A						A
CEP164	A						A
CEP72	A						A
CEP85L	A						A
CFAP58	A						A
CFAP97	A						A
CHCHD4	A						A
CHCHD7	A						A
CHEK1	A						A
CHRNA9	A						A
CHSY1	A						A
CKS2	A						A
CLSPN	A						A
CMAHP	A						A
CMTM4	A						A
CMTM7	A						A
CMTR1	A						A
CNTROB	A						A
COLGALT2	A						A
COX16	A						A
CPNE7	A						A
CRHR1	A						A
CRLF3	A						A
CTAGE1	A						A
CUL9	A						A
DAGLA	A						A
DCLRE1C	A						A
DDX11	A						A
DEDD	A						A
DEF8	A						A
DENND4B	A						A
DGCR2	A						A
DGKK	A						A
DHDDS	A						A
DHRS2	A						A
DIRAS2	A						A
DISC1	A						A
DLL3	A						A
DNA2	A						A
DNAAF1	A						A
DNAH9	A						A
DNAJC25-GNG10	A						A
DNASE1L3	A						A
DPH2	A						A
DRC1	A						A
DROSHA	A						A
DSE	A						A
DTX4	A						A
DVL3	A						A
EGFLAM	A						A
ELOA2	A						A
EMC9	A						A
EMILIN3	A						A
ENTPD7	A						A
EPHA4	A						A
ERCC4	A						A
ERICH1	A						A
ERVK3-1	A						A
ESRRA	A						A
EXOC6	A						A
EXOC6B	A						A
EYA1	A						A
EYS	A						A
F8	A						A
FAAP20	A						A
FAIM	A						A
FAM110D	A						A
FAM83H	A						A
FAM84B	A						A
FAM92A	A						A
FAR2	A						A
FAT2	A						A
FBXL12	A						A
FBXO17	A						A
FBXO9	A						A
FBXW11	A						A
FEM1B	A						A
FGFRL1	A						A
FOXG1	A						A
FRMPD3	A						A
FSTL5	A						A
FUT8	A						A
FZD6	A						A
GALR1	A						A
GAN	A						A
GCC1	A						A
GDF2	A						A
GEMIN2	A						A
GIGYF1	A						A
GK5	A						A
GLB1L2	A						A
GNA12	A						A
GNB1L	A						A
GORAB	A						A
GPD1	A						A
GPR15	A						A
GPR162	A						A
GPR52	A						A
GPT	A						A
GRID2IP	A						A
GRTP1	A						A
GTPBP2	A						A
GUCY1A1	A						A
GUCY2F	A						A
HAUS1	A						A
HAUS5	A						A
HAUS7	A						A
HECA	A						A
HERC6	A						A
HERPUD2	A						A
HHIP	A						A
HIF1A	A						A
HIVEP2	A						A
HLA-DMA	A						A
HMCES	A						A
HMGB1P1	A						A
HOMER1	A						A
HOMER2	A						A
HPSE2	A						A
HS3ST3A1	A						A
HS6ST2	A						A
HSPA6	A						A
ICMT	A						A
IFT140	A						A
IFT172	A						A
IFT27	A						A
IFT46	A						A
IFT57	A						A
IFT74	A						A
IFT81	A						A
INSRR	A						A
INTS13	A						A
IP6K1	A						A
IQCA1	A						A
IQCB1	A						A
ITGA4	A						A
ITPRIPL1	A						A
KATNA1	A						A
KATNAL2	A						A
KCNK3	A						A
KCNQ5	A						A
KCTD15	A						A
KIAA0040	A						A
KIAA0355	A						A
KIAA0825	A						A
KIAA1614	A						A
KIF7	A						A
KLF18	A						A
KLHL11	A						A
KLHL12	A						A
KLHL18	A						A
KLHL33	A						A
KLRG2	A						A
KRT12	A						A
LARP1B	A						A
LAT2	A						A
LATS1	A						A
LCA5L	A						A
LDB2	A						A
LEPR	A						A
LETM2	A						A
LIG4	A						A
LILRB3	A						A
LILRB4	A						A
LMBR1	A						A
LRCH2	A						A
LRFN1	A						A
LRIG2	A						A
LRP4	A						A
LRRC15	A						A
LRRC37B	A						A
LRRIQ1	A						A
MAN1C1	A						A
MANEA	A						A
MAP4K5	A						A
MAP7D3	A						A
MARF1	A						A
MARK1	A						A
MAU2	A						A
MCOLN2	A						A
MCTS1	A						A
MELTF	A						A
MEPCE	A						A
MEPE	A						A
METTL5	A						A
METTL8	A						A
MICAL1	A						A
MICAL3	A						A
MICALL1	A						A
MIEF2	A						A
MMP28	A						A
MMRN2	A						A
MOXD1	A						A
MPO	A						A
MROH9	A						A
MT-CYB	A						A
MTHFR	A						A
MTMR14	A						A
MT-ND3	A						A
MZT1	A						A
NACA2	A						A
NAT1	A						A
NEB	A						A
NEURL4	A						A
NFASC	A						A
NFATC1	A						A
NGRN	A						A
NHS	A						A
NIPA1	A						A
NLRP1	A						A
NLRP5	A						A
NLRX1	A						A
NME8	A						A
NOCT	A						A
NRBF2	A						A
NRDE2	A						A
NRXN1	A						A
NSMAF	A						A
NSRP1	A						A
NTN1	A						A
NTRK3	A						A
NXT1	A						A
OAF	A						A
OFD1	A						A
OPRM1	A						A
OR10H1	A						A
OR4A15	A						A
OR52H1	A						A
OR6V1	A						A
ORAI1	A						A
OSBPL2	A						A
PCBP3	A						A
PCDH15	A						A
PCDHGA2	A						A
PCNX1	A						A
PCSK5	A						A
PDCD2L	A						A
PDCL	A						A
PDE6B	A						A
PDK2	A						A
PDLIM3	A						A
PDRG1	A						A
PER2	A						A
PEX12	A						A
PHF24	A						A
PIGA	A						A
PIGL	A						A
PIGZ	A						A
PIP5K1C	A						A
PLB1	A						A
PLEKHM3	A						A
PMAIP1	A						A
POC5	A						A
POLA1	A						A
POLB	A						A
POLE	A						A
POLE2	A						A
POLR2L	A						A
POLR3D	A						A
POMGNT1	A						A
POMT2	A						A
PPP3CB	A						A
PPP5D1	A						A
PQLC1	A						A
PQLC2	A						A
PRDM9	A						A
PREX2	A						A
PRKAA2	A						A
PRTG	A						A
PRUNE2	A						A
PSD2	A						A
PSD3	A						A
PSTPIP2	A						A
PTPN21	A						A
PTPN3	A						A
PTPRU	A						A
PTX4	A						A
PXDNL	A						A
QRICH2	A						A
RAB11FIP4	A						A
RAB36	A						A
RAB6C	A						A
RASAL2	A						A
RASEF	A						A
RASSF7	A						A
RAVER2	A						A
RBM33	A						A
RCBTB1	A						A
REEP2	A						A
RFLNB	A						A
RGPD2	A						A
RIC8B	A						A
RIPK2	A						A
RNASEH1	A						A
RNF17	A						A
RPAP2	A						A
RPEL1	A						A
RPP25L	A						A
RRAGB	A						A
RSPRY1	A						A
RTEL1-TNFRSF6B	A						A
RWDD4	A						A
SASS6	A						A
SBNO1	A						A
SCLT1	A						A
SCLY	A						A
SEC11C	A						A
SELENON	A						A
SENP2	A						A
SGMS2	A						A
SIGLEC15	A						A
SIX1	A						A
SKOR1	A						A
SLAIN1	A						A
SLC19A2	A						A
SLC22A20P	A						A
SLC25A21	A						A
SLC25A32	A						A
SLC25A33	A						A
SLC25A37	A						A
SLC26A1	A						A
SLC41A3	A						A
SLC4A11	A						A
SLC8B1	A						A
SLFN11	A						A
SLFN13	A						A
SMAD3	A						A
SMAD5	A						A
SMARCAL1	A						A
SMG6	A						A
SNX19	A						A
SOGA1	A						A
SPATA48	A						A
SPHK1	A						A
SPICE1	A						A
SPN	A						A
SRPK3	A						A
SRPX	A						A
SRRD	A						A
SSBP4	A						A
SSX2IP	A						A
STK25	A						A
STMP1	A						A
SUSD5	A						A
SYDE1	A						A
TAB2	A						A
TAF1C	A						A
TAF8	A						A
TARBP1	A						A
TBC1D9	A						A
TCTN3	A						A
TEAD1	A						A
TEP1	A						A
TGFBRAP1	A						A
TGIF1	A						A
TIAM1	A						A
TIMM23	A						A
TLK2	A						A
TMEM115	A						A
TMEM131L	A						A
TMEM143	A						A
TMEM186	A						A
TMEM231	A						A
TMEM242	A						A
TMEM246	A						A
TMEM94	A						A
TMOD2	A						A
TNRC6A	A						A
TRABD2A	A						A
TRAPPC8	A						A
TRIM13	A						A
TRIM41	A						A
TRIM6	A						A
TRPM4	A						A
TSPAN10	A						A
TSPAN15	A						A
TTC12	A						A
TTC30A	A						A
TTC31	A						A
TTC7B	A						A
TUB	A						A
TUBGCP5	A						A
UBA52	A						A
UBE2L5	A						A
UBL3	A						A
UBXN8	A						A
UGT1A5	A						A
ULBP3	A						A
USP1	A						A
USP11	A						A
USP12	A						A
USP20	A						A
USP22	A						A
USP25	A						A
USP28	A						A
USP33	A						A
USP54	A						A
USP9Y	A						A
VAV3	A						A
VN1R17P	A						A
VPS13B	A						A
VPS50	A						A
VPS8	A						A
VRK3	A						A
WBP2NL	A						A
WDCP	A						A
WDFY2	A						A
WDR7	A						A
WNK3	A						A
WNT5B	A						A
WRAP73	A						A
XIAP	A						A
XKRY	A						A
XPA	A						A
XPO4	A						A
XRCC4	A						A
YRDC	A						A
ZC3H13	A						A
ZDHHC2	A						A
ZDHHC4	A						A
ZFYVE16	A						A
ZNF100	A						A
ZNF324	A						A
ZNF330	A						A
ZNF506	A						A
ZNF596	A						A
ZNF782	A						A
ZNF840P	A						A
AAR2	A	B					AB
ABCB9	A	B					AB
ABCC4	A	B					AB
ABHD17A	A	B					AB
ADH6	A	B					AB
AKAP9	A	B					AB
AKR7A3	A	B					AB
ALDH8A1	A	B					AB
ALG13	A	B					AB
ALG8	A	B					AB
ANAPC5	A	B					AB
AP1AR	A	B					AB
APPL1	A	B					AB
ATF6	A	B					AB
BICD1	A	B					AB
BICD2	A	B					AB
C21orf59-TCP10L	A	B					AB
CCDC18	A	B					AB
CCDC186	A	B					AB
CD99L2	A	B					AB
CDCP1	A	B					AB
CDKN2A	A	B					AB
CELSR1	A	B					AB
CHPF	A	B					AB
CIAO2B	A	B					AB
CNMD	A	B					AB
CPNE8	A	B					AB
CSNK1E	A	B					AB
CYBRD1	A	B					AB
DBR1	A	B					AB
DCBLD1	A	B					AB
DDX55	A	B					AB
DIAPH3	A	B					AB
DTL	A	B					AB
DYRK1A	A	B					AB
ECD	A	B					AB
EGFL7	A	B					AB
EGLN1	A	B					AB
EML3	A	B					AB
EPHA5	A	B					AB
EPHA7	A	B					AB
ERCC3	A	B					AB
ETNPPL	A	B					AB
FAHD2A	A	B					AB
FAM241A	A	B					AB
FBN2	A	B					AB
FBXL18	A	B					AB
FBXO30	A	B					AB
FMNL1	A	B					AB
GAL	A	B					AB
GEMIN8	A	B					AB
GIT2	A	B					AB
GMFG	A	B					AB
GNPTG	A	B					AB
GPR180	A	B					AB
GRPEL2	A	B					AB
HAUS6	A	B					AB
HECTD3	A	B					AB
HERC5	A	B					AB
HGH1	A	B					AB
HLA-DPA1	A	B					AB
HLA-DPB1	A	B					AB
HMBS	A	B					AB
HMMR	A	B					AB
HUS1	A	B					AB
ITGA2B	A	B					AB
JPH1	A	B					AB
KATNB1	A	B					AB
MARC1	A	B					AB
MARVELD1	A	B					AB
MCUR1	A	B					AB
MED29	A	B					AB
MED4	A	B					AB
MEF2D	A	B					AB
METTL17	A	B					AB
METTL2B	A	B					AB
MFAP3L	A	B					AB
MFSD12	A	B					AB
MKRN2	A	B					AB
MMRN1	A	B					AB
MRPL42	A	B					AB
MTERF3	A	B					AB
MTMR1	A	B					AB
MUL1	A	B					AB
NCAPD3	A	B					AB
NCAPG2	A	B					AB
NCKIPSD	A	B					AB
NCR3LG1	A	B					AB
NECAP1	A	B					AB
NELFCD	A	B					AB
NEMP1	A	B					AB
NOMO2	A	B					AB
NPNT	A	B					AB
NVL	A	B					AB
OCRL	A	B					AB
ODF2	A	B					AB
OR13C9	A	B					AB
PAAF1	A	B					AB
PCNX4	A	B					AB
PLCB2	A	B					AB
POLD1	A	B					AB
POMT1	A	B					AB
PRIM2	A	B					AB
PRMT3	A	B					AB
PRSS35	A	B					AB
PXMP2	A	B					AB
RAET1G	A	B					AB
RBM27	A	B					AB
RFT1	A	B					AB
RTN2	A	B					AB
SDR39U1	A	B					AB
SELENOK	A	B					AB
SETD3	A	B					AB
SFXN4	A	B					AB
SLC16A2	A	B					AB
SLC1A1	A	B					AB
SLC22A5	A	B					AB
SLC2A14	A	B					AB
SLC35F2	A	B					AB
SMAD4	A	B					AB
SMARCAD1	A	B					AB
SNRNP27	A	B					AB
SPATA5	A	B					AB
STK4	A	B					AB
SUGCT	A	B					AB
SULT1A4	A	B					AB
SYNJ1	A	B					AB
TIMM17A	A	B					AB
TK1	A	B					AB
TMEM126B	A	B					AB
TMEM189	A	B					AB
TMEM243	A	B					AB
TMEM70	A	B					AB
TNFAIP1	A	B					AB
TOE1	A	B					AB
TONSL	A	B					AB
TPD52L1	A	B					AB
TPRKB	A	B					AB
TRIM4	A	B					AB
TRIQK	A	B					AB
TRPM3	A	B					AB
TTC19	A	B					AB
UCK2	A	B					AB
UST	A	B					AB
WDR87	A	B					AB
WNT11	A	B					AB
YBEY	A	B					AB
YEATS2	A	B					AB
ZBTB25	A	B					AB
ZNHIT2	A	B					AB
ZNRF2	A	B					AB
43896	A	B					AB
44082	A	B					AB
AASS	A	B	C				ABC
ABL2	A	B	C				ABC
ACAA1	A	B	C				ABC
ALG12	A	B	C				ABC
ANKRD27	A	B	C				ABC
ANKRD28	A	B	C				ABC
APOL2	A	B	C				ABC
ARFGEF2	A	B	C				ABC
ARMT1	A	B	C				ABC
ASCC3	A	B	C				ABC
C12orf73	A	B	C				ABC
C2CD5	A	B	C				ABC
C6orf120	A	B	C				ABC
C8G	A	B	C				ABC
C9orf72	A	B	C				ABC
CA12	A	B	C				ABC
CA2	A	B	C				ABC
CCDC134	A	B	C				ABC
CCDC170	A	B	C				ABC
CCDC97	A	B	C				ABC
CCNB1	A	B	C				ABC
CD70	A	B	C				ABC
CD99	A	B	C				ABC
CDC20	A	B	C				ABC
CDK5RAP1	A	B	C				ABC
CHPF2	A	B	C				ABC
CHST9	A	B	C				ABC
CHUK	A	B	C				ABC
COG2	A	B	C				ABC
COG7	A	B	C				ABC
COQ6	A	B	C				ABC
COX11	A	B	C				ABC
CPS1	A	B	C				ABC
CSNK1G2	A	B	C				ABC
CTNNAL1	A	B	C				ABC
CUL2	A	B	C				ABC
CYBA	A	B	C				ABC
DESI1	A	B	C				ABC
DRAM2	A	B	C				ABC
DSG2	A	B	C				ABC
DUSP12	A	B	C				ABC
EDC3	A	B	C				ABC
EFCC1	A	B	C				ABC
EIF2D	A	B	C				ABC
EXOSC5	A	B	C				ABC
FAM126A	A	B	C				ABC
FAM210B	A	B	C				ABC
FIBP	A	B	C				ABC
GLRX2	A	B	C				ABC
GPAT3	A	B	C				ABC
GPX2	A	B	C				ABC
GRK2	A	B	C				ABC
GTPBP3	A	B	C				ABC
HAUS4	A	B	C				ABC
HELZ	A	B	C				ABC
HERC2	A	B	C				ABC
HGF	A	B	C				ABC
HIGD2A	A	B	C				ABC
HINT3	A	B	C				ABC
HLA-C	A	B	C				ABC
HLA-F	A	B	C				ABC
HTATIP2	A	B	C				ABC
IER3IP1	A	B	C				ABC
IFRD2	A	B	C				ABC
IQGAP2	A	B	C				ABC
ISCA1	A	B	C				ABC
ITPR2	A	B	C				ABC
KIAA1671	A	B	C				ABC
KIF1B	A	B	C				ABC
KTI12	A	B	C				ABC
LMTK2	A	B	C				ABC
LRBA	A	B	C				ABC
LSM14A	A	B	C				ABC
MAST3	A	B	C				ABC
MDFIC	A	B	C				ABC
MRFAP1	A	B	C				ABC
MRM2	A	B	C				ABC
MTERF4	A	B	C				ABC
MTHFS	A	B	C				ABC
MTO1	A	B	C				ABC
MTX3	A	B	C				ABC
MZT2B	A	B	C				ABC
NAA35	A	B	C				ABC
NDUFAF8	A	B	C				ABC
NME6	A	B	C				ABC
NOS1AP	A	B	C				ABC
NT5C3A	A	B	C				ABC
NUDT16	A	B	C				ABC
OR1M1	A	B	C				ABC
ORMDL2	A	B	C				ABC
OXLD1	A	B	C				ABC
PAFAH2	A	B	C				ABC
PALM2-AKAP2	A	B	C				ABC
PARP16	A	B	C				ABC
PAXX	A	B	C				ABC
PCOLCE2	A	B	C				ABC
PDE3B	A	B	C				ABC
PET100	A	B	C				ABC
PIH1D1	A	B	C				ABC
PISD	A	B	C				ABC
PLEKHA2	A	B	C				ABC
PM20D2	A	B	C				ABC
PNPO	A	B	C				ABC
POLG	A	B	C				ABC
POP1	A	B	C				ABC
QPCTL	A	B	C				ABC
RAB27A	A	B	C				ABC
RAB6B	A	B	C				ABC
RCE1	A	B	C				ABC
ROBO1	A	B	C				ABC
RPS6KA4	A	B	C				ABC
RPUSD3	A	B	C				ABC
SCN10A	A	B	C				ABC
SDHAF2	A	B	C				ABC
SEC16A	A	B	C				ABC
SFT2D2	A	B	C				ABC
SIPA1L3	A	B	C				ABC
SLC16A7	A	B	C				ABC
SLC25A19	A	B	C				ABC
SLC27A2	A	B	C				ABC
SMCR8	A	B	C				ABC
SMG1	A	B	C				ABC
SMG8	A	B	C				ABC
SMG9	A	B	C				ABC
SMIM12	A	B	C				ABC
SMIM20	A	B	C				ABC
SPATA5L1	A	B	C				ABC
SPATS2L	A	B	C				ABC
STC2	A	B	C				ABC
STON2	A	B	C				ABC
TAB1	A	B	C				ABC
TASOR	A	B	C				ABC
TCF25	A	B	C				ABC
THEM4	A	B	C				ABC
TIMM10B	A	B	C				ABC
TMEM160	A	B	C				ABC
TMEM161A	A	B	C				ABC
TOM1L1	A	B	C				ABC
TPRA1	A	B	C				ABC
TRAM1	A	B	C				ABC
TRAPPC5	A	B	C				ABC
TRIM26	A	B	C				ABC
TRIP6	A	B	C				ABC
TRMT11	A	B	C				ABC
TRMT5	A	B	C				ABC
TRUB1	A	B	C				ABC
TTC5	A	B	C				ABC
TTI2	A	B	C				ABC
TUBGCP4	A	B	C				ABC
UBE2J1	A	B	C				ABC
UPF2	A	B	C				ABC
VCPIP1	A	B	C				ABC
VRK2	A	B	C				ABC
VWA3B	A	B	C				ABC
WASH6P	A	B	C				ABC
WDR11	A	B	C				ABC
WDR41	A	B	C				ABC
WDR70	A	B	C				ABC
YTHDC2	A	B	C				ABC
ZBTB6	A	B	C				ABC
1	A	B	C	D			ABCD
3	A	B	C	D			ABCD
4	A	B	C	D			ABCD
ABCB1	A	B	C	D			ABCD
ABCD1	A	B	C	D			ABCD
ABHD10	A	B	C	D			ABCD
ADAR	A	B	C	D			ABCD
ADRM1	A	B	C	D			ABCD
AFP	A	B	C	D			ABCD
ALB	A	B	C	D			ABCD
ALG3	A	B	C	D			ABCD
ALKBH5	A	B	C	D			ABCD
ANK2	A	B	C	D			ABCD
APOA4	A	B	C	D			ABCD
APOC3	A	B	C	D			ABCD
ARFIP2	A	B	C	D			ABCD
ATAD3A	A	B	C	D			ABCD
ATAD3B	A	B	C	D			ABCD
ATG4B	A	B	C	D			ABCD
ATP5F1C	A	B	C	D			ABCD
ATP5MF-PTCD1	A	B	C	D			ABCD
ATPAF1	A	B	C	D			ABCD
ATPAF2	A	B	C	D			ABCD
B3GAT3	A	B	C	D			ABCD
B4GAT1	A	B	C	D			ABCD
BAZ1A	A	B	C	D			ABCD
BID	A	B	C	D			ABCD
BOD1L1	A	B	C	D			ABCD
BRIX1	A	B	C	D			ABCD
BUD23	A	B	C	D			ABCD
C11orf98	A	B	C	D			ABCD
C12orf10	A	B	C	D			ABCD
C12orf57	A	B	C	D			ABCD
C16orf58	A	B	C	D			ABCD
C4A	A	B	C	D			ABCD
C5	A	B	C	D			ABCD
C6orf203	A	B	C	D			ABCD
C7orf50	A	B	C	D			ABCD
C8orf82	A	B	C	D			ABCD
C9	A	B	C	D			ABCD
CACNG6	A	B	C	D			ABCD
CALCOCO2	A	B	C	D			ABCD
CALML5	A	B	C	D			ABCD
CANT1	A	B	C	D			ABCD
CCAR2	A	B	C	D			ABCD
CD2BP2	A	B	C	D			ABCD
CD320	A	B	C	D			ABCD
CD46	A	B	C	D			ABCD
CD58	A	B	C	D			ABCD
CD59	A	B	C	D			ABCD
CD97	A	B	C	D			ABCD
CENPV	A	B	C	D			ABCD
CHCHD2	A	B	C	D			ABCD
CHMP1B	A	B	C	D			ABCD
CIAPIN1	A	B	C	D			ABCD
CIRBP	A	B	C	D			ABCD
CKS1B	A	B	C	D			ABCD
CLCN3	A	B	C	D			ABCD
CLDND1	A	B	C	D			ABCD
CLEC3B	A	B	C	D			ABCD
CLGN	A	B	C	D			ABCD
CMTM6	A	B	C	D			ABCD
CNOT10	A	B	C	D			ABCD
CNTNAP1	A	B	C	D			ABCD
COG4	A	B	C	D			ABCD
COQ5	A	B	C	D			ABCD
COQ8A	A	B	C	D			ABCD
CORO1A	A	B	C	D			ABCD
CORO7-PAM16	A	B	C	D			ABCD
COX5B	A	B	C	D			ABCD
CPN1	A	B	C	D			ABCD
CPSF7	A	B	C	D			ABCD
CPVL	A	B	C	D			ABCD
CTNNBL1	A	B	C	D			ABCD
CWC27	A	B	C	D			ABCD
DCD	A	B	C	D			ABCD
DCP1A	A	B	C	D			ABCD
DDX18	A	B	C	D			ABCD
DDX20	A	B	C	D			ABCD
DDX27	A	B	C	D			ABCD
DDX47	A	B	C	D			ABCD
DDX52	A	B	C	D			ABCD
DDX54	A	B	C	D			ABCD
DDX56	A	B	C	D			ABCD
DIAPH1	A	B	C	D			ABCD
DIMT1	A	B	C	D			ABCD
DIS3	A	B	C	D			ABCD
DMAC2	A	B	C	D			ABCD
DMXL2	A	B	C	D			ABCD
DNAH14	A	B	C	D			ABCD
DPAGT1	A	B	C	D			ABCD
DSC1	A	B	C	D			ABCD
DSG1	A	B	C	D			ABCD
EBNA1BP2	A	B	C	D			ABCD
ECHDC1	A	B	C	D			ABCD
EEF1A2	A	B	C	D			ABCD
EEF1B2	A	B	C	D			ABCD
EIF2B2	A	B	C	D			ABCD
EIF2S3	A	B	C	D			ABCD
EIF3J	A	B	C	D			ABCD
EXOSC6	A	B	C	D			ABCD
EXTL2	A	B	C	D			ABCD
FANCD2	A	B	C	D			ABCD
FANCI	A	B	C	D			ABCD
FAT3	A	B	C	D			ABCD
FGD4	A	B	C	D			ABCD
FLAD1	A	B	C	D			ABCD
FLG2	A	B	C	D			ABCD
FLVCR1	A	B	C	D			ABCD
FOXRED1	A	B	C	D			ABCD
FTL	A	B	C	D			ABCD
G6PD	A	B	C	D			ABCD
GATAD2A	A	B	C	D			ABCD
GC	A	B	C	D			ABCD
GDAP1	A	B	C	D			ABCD
GEMIN4	A	B	C	D			ABCD
GEMIN6	A	B	C	D			ABCD
GFAP	A	B	C	D			ABCD
GGCT	A	B	C	D			ABCD
GLUL	A	B	C	D			ABCD
GPR89B	A	B	C	D			ABCD
GPX3	A	B	C	D			ABCD
GRAMD1A	A	B	C	D			ABCD
GRWD1	A	B	C	D			ABCD
GSTK1	A	B	C	D			ABCD
GTF2E1	A	B	C	D			ABCD
GTF2F1	A	B	C	D			ABCD
GTF3C3	A	B	C	D			ABCD
GTPBP10	A	B	C	D			ABCD
GUK1	A	B	C	D			ABCD
HABP2	A	B	C	D			ABCD
HBA1	A	B	C	D			ABCD
HBD	A	B	C	D			ABCD
hCG_1984214	A	B	C	D			ABCD
HIST2H2BC	A	B	C	D			ABCD
HIST2H3PS2	A	B	C	D			ABCD
HLA-A	A	B	C	D			ABCD
HRNR	A	B	C	D			ABCD
HSPE1-MOB4	A	B	C	D			ABCD
ILKAP	A	B	C	D			ABCD
ISOC2	A	B	C	D			ABCD
ITGA2	A	B	C	D			ABCD
KDELR1	A	B	C	D			ABCD
KDM3B	A	B	C	D			ABCD
KIAA0319L	A	B	C	D			ABCD
KIAA0391	A	B	C	D			ABCD
KIF1BP	A	B	C	D			ABCD
KIF21A	A	B	C	D			ABCD
KIF2C	A	B	C	D			ABCD
KLC2	A	B	C	D			ABCD
KPRP	A	B	C	D			ABCD
KRT1	A	B	C	D			ABCD
KRT2	A	B	C	D			ABCD
KRT6B	A	B	C	D			ABCD
KRT78	A	B	C	D			ABCD
KRT9	A	B	C	D			ABCD
LANCL2	A	B	C	D			ABCD
LAPTM4B	A	B	C	D			ABCD
LDAH	A	B	C	D			ABCD
LRRC40	A	B	C	D			ABCD
LYRM2	A	B	C	D			ABCD
LYRM7	A	B	C	D			ABCD
LYZ	A	B	C	D			ABCD
MAGED2	A	B	C	D			ABCD
MAP1LC3B2	A	B	C	D			ABCD
METTL15	A	B	C	D			ABCD
METTL7A	A	B	C	D			ABCD
MFN2	A	B	C	D			ABCD
MGME1	A	B	C	D			ABCD
MINK1	A	B	C	D			ABCD
MKKS	A	B	C	D			ABCD
MLLT11	A	B	C	D			ABCD
MPG	A	B	C	D			ABCD
MRTO4	A	B	C	D			ABCD
MT-ATP6	A	B	C	D			ABCD
MT-CO1	A	B	C	D			ABCD
MT-CO2	A	B	C	D			ABCD
MTFP1	A	B	C	D			ABCD
MT-ND1	A	B	C	D			ABCD
MT-ND2	A	B	C	D			ABCD
NACA4P	A	B	C	D			ABCD
NARS2	A	B	C	D			ABCD
NAT10	A	B	C	D			ABCD
NAT14	A	B	C	D			ABCD
NELFA	A	B	C	D			ABCD
NIFK	A	B	C	D			ABCD
NIPSNAP3A	A	B	C	D			ABCD
NME1-NME2	A	B	C	D			ABCD
NOB1	A	B	C	D			ABCD
NOC2L	A	B	C	D			ABCD
NOC4L	A	B	C	D			ABCD
NOL6	A	B	C	D			ABCD
NOSIP	A	B	C	D			ABCD
NRDC	A	B	C	D			ABCD
NTPCR	A	B	C	D			ABCD
NUP210	A	B	C	D			ABCD
NUP50	A	B	C	D			ABCD
OXSR1	A	B	C	D			ABCD
PAIP1	A	B	C	D			ABCD
PANX1	A	B	C	D			ABCD
PC	A	B	C	D			ABCD
PCDHGB5	A	B	C	D			ABCD
PEG10	A	B	C	D			ABCD
PEX11B	A	B	C	D			ABCD
PGM3	A	B	C	D			ABCD
PIGO	A	B	C	D			ABCD
PLEK	A	B	C	D			ABCD
PLPP6	A	B	C	D			ABCD
PLRG1	A	B	C	D			ABCD
PNO1	A	B	C	D			ABCD
POLRMT	A	B	C	D			ABCD
POMK	A	B	C	D			ABCD
PPAN-P2RY11	A	B	C	D			ABCD
PPIG	A	B	C	D			ABCD
PPIL4	A	B	C	D			ABCD
PPP2R1B	A	B	C	D			ABCD
PQBP1	A	B	C	D			ABCD
PRPF31	A	B	C	D			ABCD
PRPS1	A	B	C	D			ABCD
PRSS3	A	B	C	D			ABCD
PSME3	A	B	C	D			ABCD
PSMF1	A	B	C	D			ABCD
PTRHD1	A	B	C	D			ABCD
PUS1	A	B	C	D			ABCD
PYGL	A	B	C	D			ABCD
QPRT	A	B	C	D			ABCD
QTRT1	A	B	C	D			ABCD
RAC3	A	B	C	D			ABCD
RBM4	A	B	C	D			ABCD
RBMX	A	B	C	D			ABCD
RCC1L	A	B	C	D			ABCD
RDH10	A	B	C	D			ABCD
RECQL	A	B	C	D			ABCD
RFX2	A	B	C	D			ABCD
RIC8A	A	B	C	D			ABCD
RMDN1	A	B	C	D			ABCD
RMND1	A	B	C	D			ABCD
RNASET2	A	B	C	D			ABCD
RNF170	A	B	C	D			ABCD
RNF5	A	B	C	D			ABCD
ROMO1	A	B	C	D			ABCD
RPAP3	A	B	C	D			ABCD
RPL17-C18orf32	A	B	C	D			ABCD
RPL26L1	A	B	C	D			ABCD
RPL36A	A	B	C	D			ABCD
RPS18	A	B	C	D			ABCD
RRM2	A	B	C	D			ABCD
RRP12	A	B	C	D			ABCD
RRP15	A	B	C	D			ABCD
RTF1	A	B	C	D			ABCD
S100A7	A	B	C	D			ABCD
S100A8	A	B	C	D			ABCD
S100A9	A	B	C	D			ABCD
SAE1	A	B	C	D			ABCD
SBSN	A	B	C	D			ABCD
SCD	A	B	C	D			ABCD
SENP3	A	B	C	D			ABCD
SERINC3	A	B	C	D			ABCD
SERPINF2	A	B	C	D			ABCD
SEZ6L2	A	B	C	D			ABCD
SF3B4	A	B	C	D			ABCD
SLC19A1	A	B	C	D			ABCD
SLC1A4	A	B	C	D			ABCD
SLC20A1	A	B	C	D			ABCD
SLC25A15	A	B	C	D			ABCD
SLC25A6	A	B	C	D			ABCD
SLC39A1	A	B	C	D			ABCD
SLC52A2	A	B	C	D			ABCD
SLC5A6	A	B	C	D			ABCD
SMN1	A	B	C	D			ABCD
SNRPB	A	B	C	D			ABCD
SNRPB2	A	B	C	D			ABCD
SNRPGP15	A	B	C	D			ABCD
SORL1	A	B	C	D			ABCD
SORT1	A	B	C	D			ABCD
SPTA1	A	B	C	D			ABCD
SRPRB	A	B	C	D			ABCD
STX10	A	B	C	D			ABCD
STX16-NPEPL1	A	B	C	D			ABCD
STX5	A	B	C	D			ABCD
SULT1C4	A	B	C	D			ABCD
SUPT16H	A	B	C	D			ABCD
SV2A	A	B	C	D			ABCD
SVIP	A	B	C	D			ABCD
SYNJ2BP-COX16	A	B	C	D			ABCD
TBC1D10C	A	B	C	D			ABCD
TBL3	A	B	C	D			ABCD
TCAF1	A	B	C	D			ABCD
TEX10	A	B	C	D			ABCD
TFB2M	A	B	C	D			ABCD
TGOLN2	A	B	C	D			ABCD
THAP5	A	B	C	D			ABCD
THNSL1	A	B	C	D			ABCD
THYN1	A	B	C	D			ABCD
TIA1	A	B	C	D			ABCD
TIMM8A	A	B	C	D			ABCD
TIMMDC1	A	B	C	D			ABCD
TMEM123	A	B	C	D			ABCD
TMEM181	A	B	C	D			ABCD
TMEM209	A	B	C	D			ABCD
TMEM41A	A	B	C	D			ABCD
TMEM8A	A	B	C	D			ABCD
TMEM97	A	B	C	D			ABCD
TRBV4-1	A	B	C	D			ABCD
TRMT1	A	B	C	D			ABCD
TRMT6	A	B	C	D			ABCD
TRMT61B	A	B	C	D			ABCD
TSPAN13	A	B	C	D			ABCD
TSR1	A	B	C	D			ABCD
TTC23	A	B	C	D			ABCD
TTC37	A	B	C	D			ABCD
TUBB	A	B	C	D			ABCD
U2AF1L5	A	B	C	D			ABCD
USP10	A	B	C	D			ABCD
UTP18	A	B	C	D			ABCD
VPS13A	A	B	C	D			ABCD
VPS4A	A	B	C	D			ABCD
VTN	A	B	C	D			ABCD
WASHC2C	A	B	C	D			ABCD
WDR18	A	B	C	D			ABCD
WDR3	A	B	C	D			ABCD
WDR33	A	B	C	D			ABCD
WDR36	A	B	C	D			ABCD
WDR43	A	B	C	D			ABCD
WNK1	A	B	C	D			ABCD
XP32	A	B	C	D			ABCD
XPOT	A	B	C	D			ABCD
ZC3H7A	A	B	C	D			ABCD
ZNF638	A	B	C	D			ABCD
ABCB7	A	B	C	D	E		ABCDE
ABCF3	A	B	C	D	E		ABCDE
ABRAXAS2	A	B	C	D	E		ABCDE
ACTL6A	A	B	C	D	E		ABCDE
AGPAT5	A	B	C	D	E		ABCDE
AGTRAP	A	B	C	D	E		ABCDE
ALCAM	A	B	C	D	E		ABCDE
ALDH1B1	A	B	C	D	E		ABCDE
API5	A	B	C	D	E		ABCDE
ARGLU1	A	B	C	D	E		ABCDE
ARL1	A	B	C	D	E		ABCDE
ARL6IP4	A	B	C	D	E		ABCDE
ARMC10	A	B	C	D	E		ABCDE
ARMCX3	A	B	C	D	E		ABCDE
ATG3	A	B	C	D	E		ABCDE
ATP13A2	A	B	C	D	E		ABCDE
ATP9A	A	B	C	D	E		ABCDE
B4GALT4	A	B	C	D	E		ABCDE
BCAS2	A	B	C	D	E		ABCDE
BCLAF1	A	B	C	D	E		ABCDE
BCS1L	A	B	C	D	E		ABCDE
BET1	A	B	C	D	E		ABCDE
BPNT1	A	B	C	D	E		ABCDE
BUD31	A	B	C	D	E		ABCDE
BYSL	A	B	C	D	E		ABCDE
CADM1	A	B	C	D	E		ABCDE
CASC3	A	B	C	D	E		ABCDE
CASC4	A	B	C	D	E		ABCDE
CBX5	A	B	C	D	E		ABCDE
CCAR1	A	B	C	D	E		ABCDE
CCDC12	A	B	C	D	E		ABCDE
CCNYL1	A	B	C	D	E		ABCDE
CD151	A	B	C	D	E		ABCDE
CDK11B	A	B	C	D	E		ABCDE
CDK2	A	B	C	D	E		ABCDE
CELF1	A	B	C	D	E		ABCDE
CEP55	A	B	C	D	E		ABCDE
CLCN6	A	B	C	D	E		ABCDE
CLN3	A	B	C	D	E		ABCDE
CLPB	A	B	C	D	E		ABCDE
CLU	A	B	C	D	E		ABCDE
CNIH4	A	B	C	D	E		ABCDE
CNOT7	A	B	C	D	E		ABCDE
CNP	A	B	C	D	E		ABCDE
COL4A3	A	B	C	D	E		ABCDE
COQ7	A	B	C	D	E		ABCDE
COX20	A	B	C	D	E		ABCDE
CRAT	A	B	C	D	E		ABCDE
CSTF2	A	B	C	D	E		ABCDE
CTSC	A	B	C	D	E		ABCDE
CTSF	A	B	C	D	E		ABCDE
CUL4B	A	B	C	D	E		ABCDE
CXADR	A	B	C	D	E		ABCDE
CYB561D2	A	B	C	D	E		ABCDE
CYSTM1	A	B	C	D	E		ABCDE
DCAF7	A	B	C	D	E		ABCDE
DDI2	A	B	C	D	E		ABCDE
DDX39A	A	B	C	D	E		ABCDE
DDX46	A	B	C	D	E		ABCDE
DDX50	A	B	C	D	E		ABCDE
DEK	A	B	C	D	E		ABCDE
DHX38	A	B	C	D	E		ABCDE
EIF2B4	A	B	C	D	E		ABCDE
EIF4G3	A	B	C	D	E		ABCDE
EMC6	A	B	C	D	E		ABCDE
EMG1	A	B	C	D	E		ABCDE
EML4	A	B	C	D	E		ABCDE
EPB41	A	B	C	D	E		ABCDE
EPN1	A	B	C	D	E		ABCDE
ERAL1	A	B	C	D	E		ABCDE
EXD2	A	B	C	D	E		ABCDE
EXOC5	A	B	C	D	E		ABCDE
EXOSC3	A	B	C	D	E		ABCDE
EXOSC4	A	B	C	D	E		ABCDE
FAM210A	A	B	C	D	E		ABCDE
FAM50A	A	B	C	D	E		ABCDE
FAM98B	A	B	C	D	E		ABCDE
FASTKD5	A	B	C	D	E		ABCDE
FDFT1	A	B	C	D	E		ABCDE
FMNL2	A	B	C	D	E		ABCDE
G6PC3	A	B	C	D	E		ABCDE
GAPVD1	A	B	C	D	E		ABCDE
GGT7	A	B	C	D	E		ABCDE
GNAI1	A	B	C	D	E		ABCDE
GNG5	A	B	C	D	E		ABCDE
GNPAT	A	B	C	D	E		ABCDE
GOLPH3L	A	B	C	D	E		ABCDE
GTF2I	A	B	C	D	E		ABCDE
H1FX	A	B	C	D	E		ABCDE
HAT1	A	B	C	D	E		ABCDE
HAX1	A	B	C	D	E		ABCDE
HCFC1	A	B	C	D	E		ABCDE
HDAC2	A	B	C	D	E		ABCDE
HMG20A	A	B	C	D	E		ABCDE
HMGCS1	A	B	C	D	E		ABCDE
HMGN3	A	B	C	D	E		ABCDE
HNRNPA3	A	B	C	D	E		ABCDE
HNRNPH3	A	B	C	D	E		ABCDE
HNRNPUL2	A	B	C	D	E		ABCDE
HSDL1	A	B	C	D	E		ABCDE
HSPB1	A	B	C	D	E		ABCDE
HSPBP1	A	B	C	D	E		ABCDE
HUWE1	A	B	C	D	E		ABCDE
IGSF3	A	B	C	D	E		ABCDE
ILF2	A	B	C	D	E		ABCDE
ILF3	A	B	C	D	E		ABCDE
IPO4	A	B	C	D	E		ABCDE
ISOC1	A	B	C	D	E		ABCDE
KIF14	A	B	C	D	E		ABCDE
KLC4	A	B	C	D	E		ABCDE
KPNA1	A	B	C	D	E		ABCDE
KPNA4	A	B	C	D	E		ABCDE
LACTB	A	B	C	D	E		ABCDE
LAMA5	A	B	C	D	E		ABCDE
LIG1	A	B	C	D	E		ABCDE
LIG3	A	B	C	D	E		ABCDE
LMO7	A	B	C	D	E		ABCDE
LSM4	A	B	C	D	E		ABCDE
LUC7L	A	B	C	D	E		ABCDE
LUC7L3	A	B	C	D	E		ABCDE
LYN	A	B	C	D	E		ABCDE
LYRM4	A	B	C	D	E		ABCDE
MANBA	A	B	C	D	E		ABCDE
MAP1B	A	B	C	D	E		ABCDE
MARK2	A	B	C	D	E		ABCDE
MBD3	A	B	C	D	E		ABCDE
MBOAT7	A	B	C	D	E		ABCDE
MCM2	A	B	C	D	E		ABCDE
MCM3	A	B	C	D	E		ABCDE
MDK	A	B	C	D	E		ABCDE
MFSD10	A	B	C	D	E		ABCDE
MIEF1	A	B	C	D	E		ABCDE
MLF2	A	B	C	D	E		ABCDE
MOSPD2	A	B	C	D	E		ABCDE
MPP6	A	B	C	D	E		ABCDE
MRE11	A	B	C	D	E		ABCDE
MRPL1	A	B	C	D	E		ABCDE
MRPL16	A	B	C	D	E		ABCDE
MRPL17	A	B	C	D	E		ABCDE
MRPL20	A	B	C	D	E		ABCDE
MRPL30	A	B	C	D	E		ABCDE
MRPL33	A	B	C	D	E		ABCDE
MRPL34	A	B	C	D	E		ABCDE
MRPL49	A	B	C	D	E		ABCDE
MRPL52	A	B	C	D	E		ABCDE
MRPS15	A	B	C	D	E		ABCDE
MRPS18C	A	B	C	D	E		ABCDE
MYL6B	A	B	C	D	E		ABCDE
MYO18A	A	B	C	D	E		ABCDE
NAF1	A	B	C	D	E		ABCDE
NCAPD2	A	B	C	D	E		ABCDE
NCAPG	A	B	C	D	E		ABCDE
NDRG3	A	B	C	D	E		ABCDE
NDUFAF1	A	B	C	D	E		ABCDE
NDUFAF3	A	B	C	D	E		ABCDE
NDUFAF4	A	B	C	D	E		ABCDE
NDUFB5	A	B	C	D	E		ABCDE
NES	A	B	C	D	E		ABCDE
NHLRC2	A	B	C	D	E		ABCDE
NME3	A	B	C	D	E		ABCDE
NOA1	A	B	C	D	E		ABCDE
NOLC1	A	B	C	D	E		ABCDE
NOP16	A	B	C	D	E		ABCDE
NUDT19	A	B	C	D	E		ABCDE
NUDT21	A	B	C	D	E		ABCDE
NUMB	A	B	C	D	E		ABCDE
NUP160	A	B	C	D	E		ABCDE
NUP188	A	B	C	D	E		ABCDE
NUP35	A	B	C	D	E		ABCDE
NUP37	A	B	C	D	E		ABCDE
NUP58	A	B	C	D	E		ABCDE
NUP98	A	B	C	D	E		ABCDE
NXF1	A	B	C	D	E		ABCDE
OSBPL8	A	B	C	D	E		ABCDE
PABPN1	A	B	C	D	E		ABCDE
PARP1	A	B	C	D	E		ABCDE
PBXIP1	A	B	C	D	E		ABCDE
PCNA	A	B	C	D	E		ABCDE
PCNP	A	B	C	D	E		ABCDE
PELP1	A	B	C	D	E		ABCDE
PEX16	A	B	C	D	E		ABCDE
PEX3	A	B	C	D	E		ABCDE
PMVK	A	B	C	D	E		ABCDE
PNKP	A	B	C	D	E		ABCDE
PNN	A	B	C	D	E		ABCDE
POLR2B	A	B	C	D	E		ABCDE
POLR2C	A	B	C	D	E		ABCDE
PPP2CB	A	B	C	D	E		ABCDE
PPP2R5C	A	B	C	D	E		ABCDE
PPP4R1	A	B	C	D	E		ABCDE
PRKDC	A	B	C	D	E		ABCDE
PSPC1	A	B	C	D	E		ABCDE
PTDSS1	A	B	C	D	E		ABCDE
QKI	A	B	C	D	E		ABCDE
QSOX2	A	B	C	D	E		ABCDE
RAB11FIP1	A	B	C	D	E		ABCDE
RAB24	A	B	C	D	E		ABCDE
RAB3D	A	B	C	D	E		ABCDE
RAD50	A	B	C	D	E		ABCDE
RALBP1	A	B	C	D	E		ABCDE
RANBP3	A	B	C	D	E		ABCDE
RAVER1	A	B	C	D	E		ABCDE
RBM17	A	B	C	D	E		ABCDE
RBM26	A	B	C	D	E		ABCDE
RBM8A	A	B	C	D	E		ABCDE
REEP6	A	B	C	D	E		ABCDE
RETREG3	A	B	C	D	E		ABCDE
RFC2	A	B	C	D	E		ABCDE
RFC3	A	B	C	D	E		ABCDE
RFC4	A	B	C	D	E		ABCDE
RNPS1	A	B	C	D	E		ABCDE
RPA1	A	B	C	D	E		ABCDE
RPA2	A	B	C	D	E		ABCDE
RPL9	A	B	C	D	E		ABCDE
RRM1	A	B	C	D	E		ABCDE
SCRN1	A	B	C	D	E		ABCDE
SCYL2	A	B	C	D	E		ABCDE
SDC1	A	B	C	D	E		ABCDE
SELENOS	A	B	C	D	E		ABCDE
SF1	A	B	C	D	E		ABCDE
SLC25A22	A	B	C	D	E		ABCDE
SLC26A11	A	B	C	D	E		ABCDE
SLC30A1	A	B	C	D	E		ABCDE
SLC30A9	A	B	C	D	E		ABCDE
SLC35B2	A	B	C	D	E		ABCDE
SLC38A1	A	B	C	D	E		ABCDE
SLC46A1	A	B	C	D	E		ABCDE
SLC4A2	A	B	C	D	E		ABCDE
SLC9A3R2	A	B	C	D	E		ABCDE
SMARCA4	A	B	C	D	E		ABCDE
SMARCC2	A	B	C	D	E		ABCDE
SMC1A	A	B	C	D	E		ABCDE
SMC2	A	B	C	D	E		ABCDE
SMC4	A	B	C	D	E		ABCDE
SMCHD1	A	B	C	D	E		ABCDE
SNRPA1	A	B	C	D	E		ABCDE
SNW1	A	B	C	D	E		ABCDE
SNX11	A	B	C	D	E		ABCDE
SPAG9	A	B	C	D	E		ABCDE
SPECC1L	A	B	C	D	E		ABCDE
SPTBN2	A	B	C	D	E		ABCDE
SQLE	A	B	C	D	E		ABCDE
SRRM1	A	B	C	D	E		ABCDE
STK26	A	B	C	D	E		ABCDE
SUPT5H	A	B	C	D	E		ABCDE
SURF1	A	B	C	D	E		ABCDE
SYPL1	A	B	C	D	E		ABCDE
TAF15	A	B	C	D	E		ABCDE
TCERG1	A	B	C	D	E		ABCDE
TFB1M	A	B	C	D	E		ABCDE
THEM6	A	B	C	D	E		ABCDE
THOC2	A	B	C	D	E		ABCDE
TIPRL	A	B	C	D	E		ABCDE
TMEM179B	A	B	C	D	E		ABCDE
TMEM184C	A	B	C	D	E		ABCDE
TMEM237	A	B	C	D	E		ABCDE
TMEM41B	A	B	C	D	E		ABCDE
TOP1	A	B	C	D	E		ABCDE
TOP2A	A	B	C	D	E		ABCDE
TOR1A	A	B	C	D	E		ABCDE
TPR	A	B	C	D	E		ABCDE
TSR2	A	B	C	D	E		ABCDE
TST	A	B	C	D	E		ABCDE
TUBGCP3	A	B	C	D	E		ABCDE
UBA2	A	B	C	D	E		ABCDE
UBQLN1	A	B	C	D	E		ABCDE
UPF3B	A	B	C	D	E		ABCDE
UQCC1	A	B	C	D	E		ABCDE
UQCC3	A	B	C	D	E		ABCDE
USP19	A	B	C	D	E		ABCDE
UTP4	A	B	C	D	E		ABCDE
VKORC1L1	A	B	C	D	E		ABCDE
VLDLR	A	B	C	D	E		ABCDE
WASF1	A	B	C	D	E		ABCDE
WBP11	A	B	C	D	E		ABCDE
WDR5	A	B	C	D	E		ABCDE
WDR82	A	B	C	D	E		ABCDE
WTAP	A	B	C	D	E		ABCDE
XPO7	A	B	C	D	E		ABCDE
XRCC1	A	B	C	D	E		ABCDE
XRCC5	A	B	C	D	E		ABCDE
XRCC6	A	B	C	D	E		ABCDE
YTHDF3	A	B	C	D	E		ABCDE
ZNF207	A	B	C	D	E		ABCDE
A2M	A	B	C	D	E	F	ABCDEF
AAAS	A	B	C	D	E	F	ABCDEF
AAK1	A	B	C	D	E	F	ABCDEF
AARS	A	B	C	D	E	F	ABCDEF
AARS2	A	B	C	D	E	F	ABCDEF
ABCB6	A	B	C	D	E	F	ABCDEF
ABCD3	A	B	C	D	E	F	ABCDEF
ABCD4	A	B	C	D	E	F	ABCDEF
ABCE1	A	B	C	D	E	F	ABCDEF
ABCF1	A	B	C	D	E	F	ABCDEF
ABCF2	A	B	C	D	E	F	ABCDEF
ABHD12	A	B	C	D	E	F	ABCDEF
ABHD17B	A	B	C	D	E	F	ABCDEF
ABI1	A	B	C	D	E	F	ABCDEF
ABLIM1	A	B	C	D	E	F	ABCDEF
ACAA2	A	B	C	D	E	F	ABCDEF
ACACA	A	B	C	D	E	F	ABCDEF
ACAD8	A	B	C	D	E	F	ABCDEF
ACAD9	A	B	C	D	E	F	ABCDEF
ACADM	A	B	C	D	E	F	ABCDEF
ACADVL	A	B	C	D	E	F	ABCDEF
ACAT1	A	B	C	D	E	F	ABCDEF
ACAT2	A	B	C	D	E	F	ABCDEF
ACBD3	A	B	C	D	E	F	ABCDEF
ACIN1	A	B	C	D	E	F	ABCDEF
ACLY	A	B	C	D	E	F	ABCDEF
ACO1	A	B	C	D	E	F	ABCDEF
ACO2	A	B	C	D	E	F	ABCDEF
ACOT13	A	B	C	D	E	F	ABCDEF
ACOT2	A	B	C	D	E	F	ABCDEF
ACOT7	A	B	C	D	E	F	ABCDEF
ACOT9	A	B	C	D	E	F	ABCDEF
ACOX1	A	B	C	D	E	F	ABCDEF
ACOX3	A	B	C	D	E	F	ABCDEF
ACP1	A	B	C	D	E	F	ABCDEF
ACP2	A	B	C	D	E	F	ABCDEF
ACSF2	A	B	C	D	E	F	ABCDEF
ACSL1	A	B	C	D	E	F	ABCDEF
ACSL3	A	B	C	D	E	F	ABCDEF
ACSL4	A	B	C	D	E	F	ABCDEF
ACTB	A	B	C	D	E	F	ABCDEF
ACTBL2	A	B	C	D	E	F	ABCDEF
ACTG1	A	B	C	D	E	F	ABCDEF
ACTN1	A	B	C	D	E	F	ABCDEF
ACTN4	A	B	C	D	E	F	ABCDEF
ACTR10	A	B	C	D	E	F	ABCDEF
ACTR1A	A	B	C	D	E	F	ABCDEF
ACTR2	A	B	C	D	E	F	ABCDEF
ACTR3	A	B	C	D	E	F	ABCDEF
ADAM10	A	B	C	D	E	F	ABCDEF
ADAM17	A	B	C	D	E	F	ABCDEF
ADAM9	A	B	C	D	E	F	ABCDEF
ADD1	A	B	C	D	E	F	ABCDEF
ADH5	A	B	C	D	E	F	ABCDEF
ADK	A	B	C	D	E	F	ABCDEF
ADPGK	A	B	C	D	E	F	ABCDEF
ADSL	A	B	C	D	E	F	ABCDEF
ADSS	A	B	C	D	E	F	ABCDEF
AFG3L2	A	B	C	D	E	F	ABCDEF
AGA	A	B	C	D	E	F	ABCDEF
AGFG1	A	B	C	D	E	F	ABCDEF
AGK	A	B	C	D	E	F	ABCDEF
AGO2	A	B	C	D	E	F	ABCDEF
AGPAT1	A	B	C	D	E	F	ABCDEF
AGPS	A	B	C	D	E	F	ABCDEF
AHCY	A	B	C	D	E	F	ABCDEF
AHCYL1	A	B	C	D	E	F	ABCDEF
AHNAK	A	B	C	D	E	F	ABCDEF
AHSA1	A	B	C	D	E	F	ABCDEF
AHSG	A	B	C	D	E	F	ABCDEF
AIFM1	A	B	C	D	E	F	ABCDEF
AIMP1	A	B	C	D	E	F	ABCDEF
AIMP2	A	B	C	D	E	F	ABCDEF
AIP	A	B	C	D	E	F	ABCDEF
AK2	A	B	C	D	E	F	ABCDEF
AK3	A	B	C	D	E	F	ABCDEF
AKR1A1	A	B	C	D	E	F	ABCDEF
AKR7A2	A	B	C	D	E	F	ABCDEF
AKT1S1	A	B	C	D	E	F	ABCDEF
ALDH16A1	A	B	C	D	E	F	ABCDEF
ALDH18A1	A	B	C	D	E	F	ABCDEF
ALDH2	A	B	C	D	E	F	ABCDEF
ALDH3A2	A	B	C	D	E	F	ABCDEF
ALDH4A1	A	B	C	D	E	F	ABCDEF
ALDH6A1	A	B	C	D	E	F	ABCDEF
ALDH7A1	A	B	C	D	E	F	ABCDEF
ALDH9A1	A	B	C	D	E	F	ABCDEF
ALDOA	A	B	C	D	E	F	ABCDEF
ALDOC	A	B	C	D	E	F	ABCDEF
ALG1	A	B	C	D	E	F	ABCDEF
ALG11	A	B	C	D	E	F	ABCDEF
ALG5	A	B	C	D	E	F	ABCDEF
ALYREF	A	B	C	D	E	F	ABCDEF
AMPD2	A	B	C	D	E	F	ABCDEF
ANKFY1	A	B	C	D	E	F	ABCDEF
ANKRD17	A	B	C	D	E	F	ABCDEF
ANO6	A	B	C	D	E	F	ABCDEF
ANP32A	A	B	C	D	E	F	ABCDEF
ANP32B	A	B	C	D	E	F	ABCDEF
ANP32E	A	B	C	D	E	F	ABCDEF
ANXA1	A	B	C	D	E	F	ABCDEF
ANXA11	A	B	C	D	E	F	ABCDEF
ANXA2	A	B	C	D	E	F	ABCDEF
ANXA3	A	B	C	D	E	F	ABCDEF
ANXA4	A	B	C	D	E	F	ABCDEF
ANXA5	A	B	C	D	E	F	ABCDEF
ANXA6	A	B	C	D	E	F	ABCDEF
ANXA7	A	B	C	D	E	F	ABCDEF
AP1B1	A	B	C	D	E	F	ABCDEF
AP1G1	A	B	C	D	E	F	ABCDEF
AP1M1	A	B	C	D	E	F	ABCDEF
AP1S1	A	B	C	D	E	F	ABCDEF
AP2A1	A	B	C	D	E	F	ABCDEF
AP2A2	A	B	C	D	E	F	ABCDEF
AP2B1	A	B	C	D	E	F	ABCDEF
AP2M1	A	B	C	D	E	F	ABCDEF
AP2S1	A	B	C	D	E	F	ABCDEF
AP3B1	A	B	C	D	E	F	ABCDEF
AP3D1	A	B	C	D	E	F	ABCDEF
AP3M1	A	B	C	D	E	F	ABCDEF
APEH	A	B	C	D	E	F	ABCDEF
APEX1	A	B	C	D	E	F	ABCDEF
APH1A	A	B	C	D	E	F	ABCDEF
APLP2	A	B	C	D	E	F	ABCDEF
APMAP	A	B	C	D	E	F	ABCDEF
APOA1	A	B	C	D	E	F	ABCDEF
APOB	A	B	C	D	E	F	ABCDEF
APOE	A	B	C	D	E	F	ABCDEF
APOH	A	B	C	D	E	F	ABCDEF
APOO	A	B	C	D	E	F	ABCDEF
APP	A	B	C	D	E	F	ABCDEF
APRT	A	B	C	D	E	F	ABCDEF
ARCN1	A	B	C	D	E	F	ABCDEF
ARF3	A	B	C	D	E	F	ABCDEF
ARF4	A	B	C	D	E	F	ABCDEF
ARF5	A	B	C	D	E	F	ABCDEF
ARF6	A	B	C	D	E	F	ABCDEF
ARFGAP1	A	B	C	D	E	F	ABCDEF
ARFGAP2	A	B	C	D	E	F	ABCDEF
ARFIP1	A	B	C	D	E	F	ABCDEF
ARHGAP1	A	B	C	D	E	F	ABCDEF
ARHGDIA	A	B	C	D	E	F	ABCDEF
ARHGEF1	A	B	C	D	E	F	ABCDEF
ARHGEF2	A	B	C	D	E	F	ABCDEF
ARHGEF7	A	B	C	D	E	F	ABCDEF
ARL3	A	B	C	D	E	F	ABCDEF
ARL6IP5	A	B	C	D	E	F	ABCDEF
ARL8A	A	B	C	D	E	F	ABCDEF
ARL8B	A	B	C	D	E	F	ABCDEF
ARMC1	A	B	C	D	E	F	ABCDEF
ARPC1A	A	B	C	D	E	F	ABCDEF
ARPC1B	A	B	C	D	E	F	ABCDEF
ARPC2	A	B	C	D	E	F	ABCDEF
ARPC3	A	B	C	D	E	F	ABCDEF
ARPC5	A	B	C	D	E	F	ABCDEF
ARPC5L	A	B	C	D	E	F	ABCDEF
ARSA	A	B	C	D	E	F	ABCDEF
ARSB	A	B	C	D	E	F	ABCDEF
ARSK	A	B	C	D	E	F	ABCDEF
ASAH1	A	B	C	D	E	F	ABCDEF
ASNA1	A	B	C	D	E	F	ABCDEF
ASNS	A	B	C	D	E	F	ABCDEF
ASPH	A	B	C	D	E	F	ABCDEF
ATAD1	A	B	C	D	E	F	ABCDEF
ATG101	A	B	C	D	E	F	ABCDEF
ATG9A	A	B	C	D	E	F	ABCDEF
ATIC	A	B	C	D	E	F	ABCDEF
ATL2	A	B	C	D	E	F	ABCDEF
ATL3	A	B	C	D	E	F	ABCDEF
ATP13A1	A	B	C	D	E	F	ABCDEF
ATP1A1	A	B	C	D	E	F	ABCDEF
ATP1B1	A	B	C	D	E	F	ABCDEF
ATP1B3	A	B	C	D	E	F	ABCDEF
ATP2A2	A	B	C	D	E	F	ABCDEF
ATP2B1	A	B	C	D	E	F	ABCDEF
ATP2B4	A	B	C	D	E	F	ABCDEF
ATP2C1	A	B	C	D	E	F	ABCDEF
ATP5F1A	A	B	C	D	E	F	ABCDEF
ATP5F1B	A	B	C	D	E	F	ABCDEF
ATP5F1D	A	B	C	D	E	F	ABCDEF
ATP5F1E	A	B	C	D	E	F	ABCDEF
ATP5IF1	A	B	C	D	E	F	ABCDEF
ATP5MD	A	B	C	D	E	F	ABCDEF
ATP5ME	A	B	C	D	E	F	ABCDEF
ATP5MF	A	B	C	D	E	F	ABCDEF
ATP5MG	A	B	C	D	E	F	ABCDEF
ATP5MPL	A	B	C	D	E	F	ABCDEF
ATP5PB	A	B	C	D	E	F	ABCDEF
ATP5PD	A	B	C	D	E	F	ABCDEF
ATP5PO	A	B	C	D	E	F	ABCDEF
ATP6AP1	A	B	C	D	E	F	ABCDEF
ATP6AP2	A	B	C	D	E	F	ABCDEF
ATP6V0A1	A	B	C	D	E	F	ABCDEF
ATP6V0A2	A	B	C	D	E	F	ABCDEF
ATP6V0C	A	B	C	D	E	F	ABCDEF
ATP6V0D1	A	B	C	D	E	F	ABCDEF
ATP6V1A	A	B	C	D	E	F	ABCDEF
ATP6V1B2	A	B	C	D	E	F	ABCDEF
ATP6V1C1	A	B	C	D	E	F	ABCDEF
ATP6V1D	A	B	C	D	E	F	ABCDEF
ATP6V1E1	A	B	C	D	E	F	ABCDEF
ATP6V1F	A	B	C	D	E	F	ABCDEF
ATP6V1G1	A	B	C	D	E	F	ABCDEF
ATP6V1H	A	B	C	D	E	F	ABCDEF
ATRAID	A	B	C	D	E	F	ABCDEF
ATXN10	A	B	C	D	E	F	ABCDEF
ATXN2	A	B	C	D	E	F	ABCDEF
ATXN2L	A	B	C	D	E	F	ABCDEF
AUP1	A	B	C	D	E	F	ABCDEF
BAG2	A	B	C	D	E	F	ABCDEF
BAG6	A	B	C	D	E	F	ABCDEF
BANF1	A	B	C	D	E	F	ABCDEF
BAX	A	B	C	D	E	F	ABCDEF
BCAP29	A	B	C	D	E	F	ABCDEF
BCAP31	A	B	C	D	E	F	ABCDEF
BCAT1	A	B	C	D	E	F	ABCDEF
BCAT2	A	B	C	D	E	F	ABCDEF
BCKDHB	A	B	C	D	E	F	ABCDEF
BCKDK	A	B	C	D	E	F	ABCDEF
BLMH	A	B	C	D	E	F	ABCDEF
BLOC1S1	A	B	C	D	E	F	ABCDEF
BLOC1S2	A	B	C	D	E	F	ABCDEF
BLVRB	A	B	C	D	E	F	ABCDEF
BNIP1	A	B	C	D	E	F	ABCDEF
BORCS5	A	B	C	D	E	F	ABCDEF
BORCS6	A	B	C	D	E	F	ABCDEF
BORCS7	A	B	C	D	E	F	ABCDEF
BORCS8	A	B	C	D	E	F	ABCDEF
BPHL	A	B	C	D	E	F	ABCDEF
BRI3BP	A	B	C	D	E	F	ABCDEF
BROX	A	B	C	D	E	F	ABCDEF
BSG	A	B	C	D	E	F	ABCDEF
BTF3	A	B	C	D	E	F	ABCDEF
BTF3L4	A	B	C	D	E	F	ABCDEF
BUB3	A	B	C	D	E	F	ABCDEF
BZW1	A	B	C	D	E	F	ABCDEF
C1QBP	A	B	C	D	E	F	ABCDEF
C3	A	B	C	D	E	F	ABCDEF
CAB39	A	B	C	D	E	F	ABCDEF
CACYBP	A	B	C	D	E	F	ABCDEF
CAD	A	B	C	D	E	F	ABCDEF
CALD1	A	B	C	D	E	F	ABCDEF
CALR	A	B	C	D	E	F	ABCDEF
CALU	A	B	C	D	E	F	ABCDEF
CAMK2D	A	B	C	D	E	F	ABCDEF
CAMK2G	A	B	C	D	E	F	ABCDEF
CAMLG	A	B	C	D	E	F	ABCDEF
CAND1	A	B	C	D	E	F	ABCDEF
CANX	A	B	C	D	E	F	ABCDEF
CAP1	A	B	C	D	E	F	ABCDEF
CAPN1	A	B	C	D	E	F	ABCDEF
CAPNS1	A	B	C	D	E	F	ABCDEF
CAPRIN1	A	B	C	D	E	F	ABCDEF
CAPZA1	A	B	C	D	E	F	ABCDEF
CAPZA2	A	B	C	D	E	F	ABCDEF
CAPZB	A	B	C	D	E	F	ABCDEF
CARHSP1	A	B	C	D	E	F	ABCDEF
CARS	A	B	C	D	E	F	ABCDEF
CASK	A	B	C	D	E	F	ABCDEF
CAT	A	B	C	D	E	F	ABCDEF
CAV1	A	B	C	D	E	F	ABCDEF
CBR1	A	B	C	D	E	F	ABCDEF
CBX3	A	B	C	D	E	F	ABCDEF
CC2D1B	A	B	C	D	E	F	ABCDEF
CCDC124	A	B	C	D	E	F	ABCDEF
CCDC22	A	B	C	D	E	F	ABCDEF
CCDC47	A	B	C	D	E	F	ABCDEF
CCDC50	A	B	C	D	E	F	ABCDEF
CCDC51	A	B	C	D	E	F	ABCDEF
CCNY	A	B	C	D	E	F	ABCDEF
CCT2	A	B	C	D	E	F	ABCDEF
CCT3	A	B	C	D	E	F	ABCDEF
CCT4	A	B	C	D	E	F	ABCDEF
CCT5	A	B	C	D	E	F	ABCDEF
CCT6A	A	B	C	D	E	F	ABCDEF
CCT7	A	B	C	D	E	F	ABCDEF
CCT8	A	B	C	D	E	F	ABCDEF
CCZ1	A	B	C	D	E	F	ABCDEF
CD276	A	B	C	D	E	F	ABCDEF
CD44	A	B	C	D	E	F	ABCDEF
CD47	A	B	C	D	E	F	ABCDEF
CD63	A	B	C	D	E	F	ABCDEF
CD81	A	B	C	D	E	F	ABCDEF
CD9	A	B	C	D	E	F	ABCDEF
CDC37	A	B	C	D	E	F	ABCDEF
CDC42	A	B	C	D	E	F	ABCDEF
CDC42BPB	A	B	C	D	E	F	ABCDEF
CDC42SE1	A	B	C	D	E	F	ABCDEF
CDC5L	A	B	C	D	E	F	ABCDEF
CDH2	A	B	C	D	E	F	ABCDEF
CDIPT	A	B	C	D	E	F	ABCDEF
CDK1	A	B	C	D	E	F	ABCDEF
CDK5	A	B	C	D	E	F	ABCDEF
CDK5RAP3	A	B	C	D	E	F	ABCDEF
CDS2	A	B	C	D	E	F	ABCDEF
CDV3	A	B	C	D	E	F	ABCDEF
CERS2	A	B	C	D	E	F	ABCDEF
CERS6	A	B	C	D	E	F	ABCDEF
CETN2	A	B	C	D	E	F	ABCDEF
CFL1	A	B	C	D	E	F	ABCDEF
CFL2	A	B	C	D	E	F	ABCDEF
CHCHD3	A	B	C	D	E	F	ABCDEF
CHCHD6	A	B	C	D	E	F	ABCDEF
CHD4	A	B	C	D	E	F	ABCDEF
CHID1	A	B	C	D	E	F	ABCDEF
CHMP1A	A	B	C	D	E	F	ABCDEF
CHMP2A	A	B	C	D	E	F	ABCDEF
CHMP2B	A	B	C	D	E	F	ABCDEF
CHMP3	A	B	C	D	E	F	ABCDEF
CHMP4B	A	B	C	D	E	F	ABCDEF
CHMP5	A	B	C	D	E	F	ABCDEF
CHMP6	A	B	C	D	E	F	ABCDEF
CHP1	A	B	C	D	E	F	ABCDEF
CHTOP	A	B	C	D	E	F	ABCDEF
CISD1	A	B	C	D	E	F	ABCDEF
CISD2	A	B	C	D	E	F	ABCDEF
CKAP4	A	B	C	D	E	F	ABCDEF
CKAP5	A	B	C	D	E	F	ABCDEF
CKB	A	B	C	D	E	F	ABCDEF
CLASP1	A	B	C	D	E	F	ABCDEF
CLCC1	A	B	C	D	E	F	ABCDEF
CLCN5	A	B	C	D	E	F	ABCDEF
CLCN7	A	B	C	D	E	F	ABCDEF
CLIC1	A	B	C	D	E	F	ABCDEF
CLIC4	A	B	C	D	E	F	ABCDEF
CLINT1	A	B	C	D	E	F	ABCDEF
CLN5	A	B	C	D	E	F	ABCDEF
CLNS1A	A	B	C	D	E	F	ABCDEF
CLPP	A	B	C	D	E	F	ABCDEF
CLPTM1	A	B	C	D	E	F	ABCDEF
CLPTM1L	A	B	C	D	E	F	ABCDEF
CLPX	A	B	C	D	E	F	ABCDEF
CLTA	A	B	C	D	E	F	ABCDEF
CLTC	A	B	C	D	E	F	ABCDEF
CMC1	A	B	C	D	E	F	ABCDEF
CMPK1	A	B	C	D	E	F	ABCDEF
CNDP2	A	B	C	D	E	F	ABCDEF
CNN3	A	B	C	D	E	F	ABCDEF
CNNM3	A	B	C	D	E	F	ABCDEF
CNOT1	A	B	C	D	E	F	ABCDEF
CNOT3	A	B	C	D	E	F	ABCDEF
CNOT9	A	B	C	D	E	F	ABCDEF
CNPY3	A	B	C	D	E	F	ABCDEF
CNPY4	A	B	C	D	E	F	ABCDEF
COA3	A	B	C	D	E	F	ABCDEF
COASY	A	B	C	D	E	F	ABCDEF
COL4A1	A	B	C	D	E	F	ABCDEF
COL4A2	A	B	C	D	E	F	ABCDEF
COLGALT1	A	B	C	D	E	F	ABCDEF
COMT	A	B	C	D	E	F	ABCDEF
COPA	A	B	C	D	E	F	ABCDEF
COPB1	A	B	C	D	E	F	ABCDEF
COPB2	A	B	C	D	E	F	ABCDEF
COPE	A	B	C	D	E	F	ABCDEF
COPG1	A	B	C	D	E	F	ABCDEF
COPG2	A	B	C	D	E	F	ABCDEF
COPS2	A	B	C	D	E	F	ABCDEF
COPS3	A	B	C	D	E	F	ABCDEF
COPS4	A	B	C	D	E	F	ABCDEF
COPS5	A	B	C	D	E	F	ABCDEF
COPZ1	A	B	C	D	E	F	ABCDEF
COQ9	A	B	C	D	E	F	ABCDEF
CORO1B	A	B	C	D	E	F	ABCDEF
CORO1C	A	B	C	D	E	F	ABCDEF
COX4I1	A	B	C	D	E	F	ABCDEF
COX5A	A	B	C	D	E	F	ABCDEF
COX6B1	A	B	C	D	E	F	ABCDEF
COX6C	A	B	C	D	E	F	ABCDEF
COX7A2	A	B	C	D	E	F	ABCDEF
COX7A2L	A	B	C	D	E	F	ABCDEF
CPD	A	B	C	D	E	F	ABCDEF
CPNE1	A	B	C	D	E	F	ABCDEF
CPNE2	A	B	C	D	E	F	ABCDEF
CPNE3	A	B	C	D	E	F	ABCDEF
CPOX	A	B	C	D	E	F	ABCDEF
CPQ	A	B	C	D	E	F	ABCDEF
CPSF6	A	B	C	D	E	F	ABCDEF
CPT1A	A	B	C	D	E	F	ABCDEF
CPT2	A	B	C	D	E	F	ABCDEF
CREG1	A	B	C	D	E	F	ABCDEF
CRK	A	B	C	D	E	F	ABCDEF
CRKL	A	B	C	D	E	F	ABCDEF
CRTAP	A	B	C	D	E	F	ABCDEF
CRYZ	A	B	C	D	E	F	ABCDEF
CS	A	B	C	D	E	F	ABCDEF
CSDE1	A	B	C	D	E	F	ABCDEF
CSE1L	A	B	C	D	E	F	ABCDEF
CSK	A	B	C	D	E	F	ABCDEF
CSNK1A1	A	B	C	D	E	F	ABCDEF
CSNK2A1	A	B	C	D	E	F	ABCDEF
CSNK2A2	A	B	C	D	E	F	ABCDEF
CSNK2B	A	B	C	D	E	F	ABCDEF
CSRP1	A	B	C	D	E	F	ABCDEF
CSRP2	A	B	C	D	E	F	ABCDEF
CSTB	A	B	C	D	E	F	ABCDEF
CTBS	A	B	C	D	E	F	ABCDEF
CTDSP1	A	B	C	D	E	F	ABCDEF
CTNNA1	A	B	C	D	E	F	ABCDEF
CTNNB1	A	B	C	D	E	F	ABCDEF
CTNND1	A	B	C	D	E	F	ABCDEF
CTPS1	A	B	C	D	E	F	ABCDEF
CTSA	A	B	C	D	E	F	ABCDEF
CTSB	A	B	C	D	E	F	ABCDEF
CTSD	A	B	C	D	E	F	ABCDEF
CTSL	A	B	C	D	E	F	ABCDEF
CTSZ	A	B	C	D	E	F	ABCDEF
CTTN	A	B	C	D	E	F	ABCDEF
CUL1	A	B	C	D	E	F	ABCDEF
CUL3	A	B	C	D	E	F	ABCDEF
CUTA	A	B	C	D	E	F	ABCDEF
CUX1	A	B	C	D	E	F	ABCDEF
CYB5A	A	B	C	D	E	F	ABCDEF
CYB5B	A	B	C	D	E	F	ABCDEF
CYB5R1	A	B	C	D	E	F	ABCDEF
CYB5R3	A	B	C	D	E	F	ABCDEF
CYBC1	A	B	C	D	E	F	ABCDEF
CYC1	A	B	C	D	E	F	ABCDEF
CYCS	A	B	C	D	E	F	ABCDEF
CYFIP1	A	B	C	D	E	F	ABCDEF
CYP20A1	A	B	C	D	E	F	ABCDEF
CYP51A1	A	B	C	D	E	F	ABCDEF
CYR61	A	B	C	D	E	F	ABCDEF
DAD1	A	B	C	D	E	F	ABCDEF
DAG1	A	B	C	D	E	F	ABCDEF
DAGLB	A	B	C	D	E	F	ABCDEF
DAP3	A	B	C	D	E	F	ABCDEF
DARS	A	B	C	D	E	F	ABCDEF
DAZAP1	A	B	C	D	E	F	ABCDEF
DBN1	A	B	C	D	E	F	ABCDEF
DBNL	A	B	C	D	E	F	ABCDEF
DBT	A	B	C	D	E	F	ABCDEF
DCAKD	A	B	C	D	E	F	ABCDEF
DCTN1	A	B	C	D	E	F	ABCDEF
DCTN2	A	B	C	D	E	F	ABCDEF
DCTN3	A	B	C	D	E	F	ABCDEF
DCTN4	A	B	C	D	E	F	ABCDEF
DCTN5	A	B	C	D	E	F	ABCDEF
DCTN6	A	B	C	D	E	F	ABCDEF
DDAH1	A	B	C	D	E	F	ABCDEF
DDB1	A	B	C	D	E	F	ABCDEF
DDOST	A	B	C	D	E	F	ABCDEF
DDRGK1	A	B	C	D	E	F	ABCDEF
DDT	A	B	C	D	E	F	ABCDEF
DDX1	A	B	C	D	E	F	ABCDEF
DDX17	A	B	C	D	E	F	ABCDEF
DDX21	A	B	C	D	E	F	ABCDEF
DDX39B	A	B	C	D	E	F	ABCDEF
DDX3X	A	B	C	D	E	F	ABCDEF
DDX5	A	B	C	D	E	F	ABCDEF
DDX6	A	B	C	D	E	F	ABCDEF
DECR1	A	B	C	D	E	F	ABCDEF
DEGS1	A	B	C	D	E	F	ABCDEF
DENR	A	B	C	D	E	F	ABCDEF
DERL1	A	B	C	D	E	F	ABCDEF
DHCR24	A	B	C	D	E	F	ABCDEF
DHCR7	A	B	C	D	E	F	ABCDEF
DHODH	A	B	C	D	E	F	ABCDEF
DHRS4	A	B	C	D	E	F	ABCDEF
DHRS7	A	B	C	D	E	F	ABCDEF
DHRS7B	A	B	C	D	E	F	ABCDEF
DHTKD1	A	B	C	D	E	F	ABCDEF
DHX15	A	B	C	D	E	F	ABCDEF
DHX30	A	B	C	D	E	F	ABCDEF
DHX9	A	B	C	D	E	F	ABCDEF
DIABLO	A	B	C	D	E	F	ABCDEF
DIP2B	A	B	C	D	E	F	ABCDEF
DKC1	A	B	C	D	E	F	ABCDEF
DLAT	A	B	C	D	E	F	ABCDEF
DLD	A	B	C	D	E	F	ABCDEF
DLG1	A	B	C	D	E	F	ABCDEF
DLST	A	B	C	D	E	F	ABCDEF
DNAJA1	A	B	C	D	E	F	ABCDEF
DNAJA2	A	B	C	D	E	F	ABCDEF
DNAJA3	A	B	C	D	E	F	ABCDEF
DNAJB1	A	B	C	D	E	F	ABCDEF
DNAJB11	A	B	C	D	E	F	ABCDEF
DNAJB2	A	B	C	D	E	F	ABCDEF
DNAJC10	A	B	C	D	E	F	ABCDEF
DNAJC11	A	B	C	D	E	F	ABCDEF
DNAJC13	A	B	C	D	E	F	ABCDEF
DNAJC19	A	B	C	D	E	F	ABCDEF
DNAJC2	A	B	C	D	E	F	ABCDEF
DNAJC3	A	B	C	D	E	F	ABCDEF
DNAJC5	A	B	C	D	E	F	ABCDEF
DNAJC7	A	B	C	D	E	F	ABCDEF
DNAJC8	A	B	C	D	E	F	ABCDEF
DNAJC9	A	B	C	D	E	F	ABCDEF
DNASE2	A	B	C	D	E	F	ABCDEF
DNM1L	A	B	C	D	E	F	ABCDEF
DNM2	A	B	C	D	E	F	ABCDEF
DNMT1	A	B	C	D	E	F	ABCDEF
DOCK7	A	B	C	D	E	F	ABCDEF
DPM1	A	B	C	D	E	F	ABCDEF
DPM3	A	B	C	D	E	F	ABCDEF
DPP3	A	B	C	D	E	F	ABCDEF
DPY19L1	A	B	C	D	E	F	ABCDEF
DPY30	A	B	C	D	E	F	ABCDEF
DPYSL2	A	B	C	D	E	F	ABCDEF
DRG1	A	B	C	D	E	F	ABCDEF
DRG2	A	B	C	D	E	F	ABCDEF
DSP	A	B	C	D	E	F	ABCDEF
DSTN	A	B	C	D	E	F	ABCDEF
DTD1	A	B	C	D	E	F	ABCDEF
DTYMK	A	B	C	D	E	F	ABCDEF
DUT	A	B	C	D	E	F	ABCDEF
DYNC1H1	A	B	C	D	E	F	ABCDEF
DYNC1I2	A	B	C	D	E	F	ABCDEF
DYNC1LI1	A	B	C	D	E	F	ABCDEF
DYNC1LI2	A	B	C	D	E	F	ABCDEF
DYNLL1	A	B	C	D	E	F	ABCDEF
DYNLL2	A	B	C	D	E	F	ABCDEF
DYNLRB1	A	B	C	D	E	F	ABCDEF
DYNLT1	A	B	C	D	E	F	ABCDEF
EBP	A	B	C	D	E	F	ABCDEF
ECE1	A	B	C	D	E	F	ABCDEF
ECH1	A	B	C	D	E	F	ABCDEF
ECHS1	A	B	C	D	E	F	ABCDEF
ECI1	A	B	C	D	E	F	ABCDEF
ECI2	A	B	C	D	E	F	ABCDEF
ECPAS	A	B	C	D	E	F	ABCDEF
ECSIT	A	B	C	D	E	F	ABCDEF
EDC4	A	B	C	D	E	F	ABCDEF
EDF1	A	B	C	D	E	F	ABCDEF
EEA1	A	B	C	D	E	F	ABCDEF
EEF1A1	A	B	C	D	E	F	ABCDEF
EEF1D	A	B	C	D	E	F	ABCDEF
EEF1G	A	B	C	D	E	F	ABCDEF
EEF2	A	B	C	D	E	F	ABCDEF
EFHD2	A	B	C	D	E	F	ABCDEF
EFTUD2	A	B	C	D	E	F	ABCDEF
EGFR	A	B	C	D	E	F	ABCDEF
EHD1	A	B	C	D	E	F	ABCDEF
EHD4	A	B	C	D	E	F	ABCDEF
EI24	A	B	C	D	E	F	ABCDEF
EIF1	A	B	C	D	E	F	ABCDEF
EIF1AX	A	B	C	D	E	F	ABCDEF
EIF2A	A	B	C	D	E	F	ABCDEF
EIF2AK2	A	B	C	D	E	F	ABCDEF
EIF2S1	A	B	C	D	E	F	ABCDEF
EIF2S2	A	B	C	D	E	F	ABCDEF
EIF3A	A	B	C	D	E	F	ABCDEF
EIF3B	A	B	C	D	E	F	ABCDEF
EIF3C	A	B	C	D	E	F	ABCDEF
EIF3D	A	B	C	D	E	F	ABCDEF
EIF3E	A	B	C	D	E	F	ABCDEF
EIF3F	A	B	C	D	E	F	ABCDEF
EIF3G	A	B	C	D	E	F	ABCDEF
EIF3H	A	B	C	D	E	F	ABCDEF
EIF3I	A	B	C	D	E	F	ABCDEF
EIF3K	A	B	C	D	E	F	ABCDEF
EIF3L	A	B	C	D	E	F	ABCDEF
EIF3M	A	B	C	D	E	F	ABCDEF
EIF4A1	A	B	C	D	E	F	ABCDEF
EIF4A2	A	B	C	D	E	F	ABCDEF
EIF4A3	A	B	C	D	E	F	ABCDEF
EIF4B	A	B	C	D	E	F	ABCDEF
EIF4E	A	B	C	D	E	F	ABCDEF
EIF4G1	A	B	C	D	E	F	ABCDEF
EIF4G2	A	B	C	D	E	F	ABCDEF
EIF4H	A	B	C	D	E	F	ABCDEF
EIF5	A	B	C	D	E	F	ABCDEF
[truncated: 6,734 more rows]

## Sheet: Lysosomal proteins
Gene name	HEK293	HeLa	HuH-7	SH-SY5Y	MEF	NIH3T3	Present in # cell lines
ABCA13	A						A
BBC3	A						A
BCL2L11	A						A
C12orf66	A						A
CDIP1	A						A
FZD6	A						A
HLA-DMA	A						A
LAT2	A						A
LRP4	A						A
MCOLN2	A						A
MPO	A						A
PQLC2	A						A
RRAGB	A						A
UBA52	A						A
ABCB9	A	B					AB
AP1AR	A	B					AB
CYBRD1	A	B					AB
HLA-DPA1	A	B					AB
HLA-DPB1	A	B					AB
MFSD12	A	B					AB
MARCH1	A	B					AB
MARCH2	A	B					AB
ZNRF2	A	B					AB
ANKRD27	A	B	C				ABC
C6orf120	A	B	C				ABC
C9orf72	A	B	C				ABC
DRAM2	A	B	C				ABC
HLA-F	A	B	C				ABC
LRBA	A	B	C				ABC
RAB27A	A	B	C				ABC
SMCR8	A	B	C				ABC
TOM1L1	A	B	C				ABC
WDR11	A	B	C				ABC
WDR41	A	B	C				ABC
AGRN	A	B	C	D			ABCD
ATP11B	A	B	C	D			ABCD
DTX3L	A	B	C	D			ABCD
ENPP1	A	B	C	D			ABCD
S100A13	A	B	C	D			ABCD
STBD1	A	B	C	D			ABCD
STXBP2	A	B	C	D			ABCD
TFE3	A	B	C	D			ABCD
TMEM165	A	B	C	D			ABCD
UNC93B1	A	B	C	D			ABCD
AP3S1	A	B	C	D	E		ABCDE
ATP11A	A	B	C	D	E		ABCDE
B4GALT1	A	B	C	D	E		ABCDE
CCDC115	A	B	C	D	E		ABCDE
DAB2	A	B	C	D	E		ABCDE
FYCO1	A	B	C	D	E		ABCDE
HSPG2	A	B	C	D	E		ABCDE
LGALS3	A	B	C	D	E		ABCDE
LRP2	A	B	C	D	E		ABCDE
MFSD8	A	B	C	D	E		ABCDE
MIOS	A	B	C	D	E		ABCDE
NAAA	A	B	C	D	E		ABCDE
RAB29	A	B	C	D	E		ABCDE
RAB34	A	B	C	D	E		ABCDE
SDC4	A	B	C	D	E		ABCDE
SPG11	A	B	C	D	E		ABCDE
STS	A	B	C	D	E		ABCDE
TCIRG1	A	B	C	D	E		ABCDE
TPCN1	A	B	C	D	E		ABCDE
TPCN2	A	B	C	D	E		ABCDE
VAMP8	A	B	C	D	E		ABCDE
VPS39	A	B	C	D	E		ABCDE
WDR81	A	B	C	D	E		ABCDE
ABCB6	A	B	C	D	E	F	ABCDEF
ABCD4	A	B	C	D	E	F	ABCDEF
ACLY	A	B	C	D	E	F	ABCDEF
ACP2	A	B	C	D	E	F	ABCDEF
ACTR10	A	B	C	D	E	F	ABCDEF
ACTR2	A	B	C	D	E	F	ABCDEF
AGA	A	B	C	D	E	F	ABCDEF
AHNAK	A	B	C	D	E	F	ABCDEF
AKT1S1	A	B	C	D	E	F	ABCDEF
ANKFY1	A	B	C	D	E	F	ABCDEF
ANXA1	A	B	C	D	E	F	ABCDEF
ANXA11	A	B	C	D	E	F	ABCDEF
ANXA2	A	B	C	D	E	F	ABCDEF
ANXA6	A	B	C	D	E	F	ABCDEF
AP1B1	A	B	C	D	E	F	ABCDEF
AP1G1	A	B	C	D	E	F	ABCDEF
AP1M1	A	B	C	D	E	F	ABCDEF
AP1S1	A	B	C	D	E	F	ABCDEF
AP2A1	A	B	C	D	E	F	ABCDEF
AP2A2	A	B	C	D	E	F	ABCDEF
AP2B1	A	B	C	D	E	F	ABCDEF
AP2M1	A	B	C	D	E	F	ABCDEF
AP2S1	A	B	C	D	E	F	ABCDEF
AP3B1	A	B	C	D	E	F	ABCDEF
AP3D1	A	B	C	D	E	F	ABCDEF
AP3M1	A	B	C	D	E	F	ABCDEF
APOB	A	B	C	D	E	F	ABCDEF
APOE	A	B	C	D	E	F	ABCDEF
APP	A	B	C	D	E	F	ABCDEF
ARL8A	A	B	C	D	E	F	ABCDEF
ARL8B	A	B	C	D	E	F	ABCDEF
ARSA	A	B	C	D	E	F	ABCDEF
ARSB	A	B	C	D	E	F	ABCDEF
ARSK	A	B	C	D	E	F	ABCDEF
ASAH1	A	B	C	D	E	F	ABCDEF
ATP6AP1	A	B	C	D	E	F	ABCDEF
ATP6V0A1	A	B	C	D	E	F	ABCDEF
ATP6V0A2	A	B	C	D	E	F	ABCDEF
ATP6V0C	A	B	C	D	E	F	ABCDEF
ATP6V0D1	A	B	C	D	E	F	ABCDEF
ATP6V1A	A	B	C	D	E	F	ABCDEF
ATP6V1B2	A	B	C	D	E	F	ABCDEF
ATP6V1C1	A	B	C	D	E	F	ABCDEF
ATP6V1D	A	B	C	D	E	F	ABCDEF
ATP6V1E1	A	B	C	D	E	F	ABCDEF
ATP6V1F	A	B	C	D	E	F	ABCDEF
ATP6V1G1	A	B	C	D	E	F	ABCDEF
ATP6V1H	A	B	C	D	E	F	ABCDEF
ATRAID	A	B	C	D	E	F	ABCDEF
BAX	A	B	C	D	E	F	ABCDEF
BLOC1S1	A	B	C	D	E	F	ABCDEF
BLOC1S2	A	B	C	D	E	F	ABCDEF
BORCS5	A	B	C	D	E	F	ABCDEF
BORCS6	A	B	C	D	E	F	ABCDEF
BORCS7	A	B	C	D	E	F	ABCDEF
BORCS8	A	B	C	D	E	F	ABCDEF
C3	A	B	C	D	E	F	ABCDEF
CAP1	A	B	C	D	E	F	ABCDEF
CAPN1	A	B	C	D	E	F	ABCDEF
CAT	A	B	C	D	E	F	ABCDEF
CAV1	A	B	C	D	E	F	ABCDEF
CCT2	A	B	C	D	E	F	ABCDEF
CCT8	A	B	C	D	E	F	ABCDEF
CCZ1	A	B	C	D	E	F	ABCDEF
CD63	A	B	C	D	E	F	ABCDEF
CHID1	A	B	C	D	E	F	ABCDEF
CHMP1A	A	B	C	D	E	F	ABCDEF
CHMP2A	A	B	C	D	E	F	ABCDEF
CHMP2B	A	B	C	D	E	F	ABCDEF
CHMP3	A	B	C	D	E	F	ABCDEF
CHMP4B	A	B	C	D	E	F	ABCDEF
CHMP5	A	B	C	D	E	F	ABCDEF
CHMP6	A	B	C	D	E	F	ABCDEF
CKAP4	A	B	C	D	E	F	ABCDEF
CLCN5	A	B	C	D	E	F	ABCDEF
CLCN7	A	B	C	D	E	F	ABCDEF
CLN5	A	B	C	D	E	F	ABCDEF
CLTA	A	B	C	D	E	F	ABCDEF
CLTC	A	B	C	D	E	F	ABCDEF
CPNE1	A	B	C	D	E	F	ABCDEF
CPNE3	A	B	C	D	E	F	ABCDEF
CPQ	A	B	C	D	E	F	ABCDEF
CREG1	A	B	C	D	E	F	ABCDEF
CTBS	A	B	C	D	E	F	ABCDEF
CTSA	A	B	C	D	E	F	ABCDEF
CTSB	A	B	C	D	E	F	ABCDEF
CTSD	A	B	C	D	E	F	ABCDEF
CTSL	A	B	C	D	E	F	ABCDEF
CTSZ	A	B	C	D	E	F	ABCDEF
CYB5R3	A	B	C	D	E	F	ABCDEF
DAGLB	A	B	C	D	E	F	ABCDEF
DCTN1	A	B	C	D	E	F	ABCDEF
DDOST	A	B	C	D	E	F	ABCDEF
DNAJC13	A	B	C	D	E	F	ABCDEF
DNAJC3	A	B	C	D	E	F	ABCDEF
DNAJC5	A	B	C	D	E	F	ABCDEF
DNASE2	A	B	C	D	E	F	ABCDEF
DYNC1H1	A	B	C	D	E	F	ABCDEF
DYNC1I2	A	B	C	D	E	F	ABCDEF
DYNC1LI1	A	B	C	D	E	F	ABCDEF
DYNC1LI2	A	B	C	D	E	F	ABCDEF
ECE1	A	B	C	D	E	F	ABCDEF
EEF1A1	A	B	C	D	E	F	ABCDEF
EPDR1	A	B	C	D	E	F	ABCDEF
FABP5	A	B	C	D	E	F	ABCDEF
FAF2	A	B	C	D	E	F	ABCDEF
FLOT1	A	B	C	D	E	F	ABCDEF
FNBP1	A	B	C	D	E	F	ABCDEF
FTH1	A	B	C	D	E	F	ABCDEF
FUCA1	A	B	C	D	E	F	ABCDEF
FUCA2	A	B	C	D	E	F	ABCDEF
GAA	A	B	C	D	E	F	ABCDEF
GABARAP	A	B	C	D	E	F	ABCDEF
GABARAPL2	A	B	C	D	E	F	ABCDEF
GALNS	A	B	C	D	E	F	ABCDEF
GBA	A	B	C	D	E	F	ABCDEF
GDAP2	A	B	C	D	E	F	ABCDEF
GDI2	A	B	C	D	E	F	ABCDEF
GGH	A	B	C	D	E	F	ABCDEF
GJA1	A	B	C	D	E	F	ABCDEF
GLA	A	B	C	D	E	F	ABCDEF
GLB1	A	B	C	D	E	F	ABCDEF
GLMP	A	B	C	D	E	F	ABCDEF
GM2A	A	B	C	D	E	F	ABCDEF
GNA11	A	B	C	D	E	F	ABCDEF
GNAI3	A	B	C	D	E	F	ABCDEF
GNAQ	A	B	C	D	E	F	ABCDEF
GNB1	A	B	C	D	E	F	ABCDEF
GNB2	A	B	C	D	E	F	ABCDEF
GNB4	A	B	C	D	E	F	ABCDEF
GNS	A	B	C	D	E	F	ABCDEF
GOT1	A	B	C	D	E	F	ABCDEF
GRN	A	B	C	D	E	F	ABCDEF
GUSB	A	B	C	D	E	F	ABCDEF
HEXA	A	B	C	D	E	F	ABCDEF
HEXB	A	B	C	D	E	F	ABCDEF
HGS	A	B	C	D	E	F	ABCDEF
HGSNAT	A	B	C	D	E	F	ABCDEF
HMGB1	A	B	C	D	E	F	ABCDEF
HSP90AA1	A	B	C	D	E	F	ABCDEF
HSP90AB1	A	B	C	D	E	F	ABCDEF
HSPA8	A	B	C	D	E	F	ABCDEF
IDS	A	B	C	D	E	F	ABCDEF
IDUA	A	B	C	D	E	F	ABCDEF
IFI30	A	B	C	D	E	F	ABCDEF
IFITM3	A	B	C	D	E	F	ABCDEF
IGF2R	A	B	C	D	E	F	ABCDEF
IST1	A	B	C	D	E	F	ABCDEF
KIF2A	A	B	C	D	E	F	ABCDEF
KIF5B	A	B	C	D	E	F	ABCDEF
KXD1	A	B	C	D	E	F	ABCDEF
LAMP1	A	B	C	D	E	F	ABCDEF
LAMP2	A	B	C	D	E	F	ABCDEF
LAMTOR1	A	B	C	D	E	F	ABCDEF
LAMTOR2	A	B	C	D	E	F	ABCDEF
LAMTOR3	A	B	C	D	E	F	ABCDEF
LAMTOR4	A	B	C	D	E	F	ABCDEF
LAMTOR5	A	B	C	D	E	F	ABCDEF
LAPTM4A	A	B	C	D	E	F	ABCDEF
LARS	A	B	C	D	E	F	ABCDEF
LDLR	A	B	C	D	E	F	ABCDEF
LGMN	A	B	C	D	E	F	ABCDEF
LIPA	A	B	C	D	E	F	ABCDEF
LITAF	A	B	C	D	E	F	ABCDEF
LMBRD1	A	B	C	D	E	F	ABCDEF
LNPEP	A	B	C	D	E	F	ABCDEF
LPCAT1	A	B	C	D	E	F	ABCDEF
LRP1	A	B	C	D	E	F	ABCDEF
M6PR	A	B	C	D	E	F	ABCDEF
MAGT1	A	B	C	D	E	F	ABCDEF
MAN2B1	A	B	C	D	E	F	ABCDEF
MAN2B2	A	B	C	D	E	F	ABCDEF
MAPK1	A	B	C	D	E	F	ABCDEF
MCOLN1	A	B	C	D	E	F	ABCDEF
MFSD1	A	B	C	D	E	F	ABCDEF
MLST8	A	B	C	D	E	F	ABCDEF
MTOR	A	B	C	D	E	F	ABCDEF
MYO6	A	B	C	D	E	F	ABCDEF
NAGA	A	B	C	D	E	F	ABCDEF
NAGLU	A	B	C	D	E	F	ABCDEF
NAPG	A	B	C	D	E	F	ABCDEF
NCOA4	A	B	C	D	E	F	ABCDEF
NCSTN	A	B	C	D	E	F	ABCDEF
NDUFC2	A	B	C	D	E	F	ABCDEF
NEDD4	A	B	C	D	E	F	ABCDEF
NEU1	A	B	C	D	E	F	ABCDEF
NHLRC3	A	B	C	D	E	F	ABCDEF
NPC1	A	B	C	D	E	F	ABCDEF
NPC2	A	B	C	D	E	F	ABCDEF
NSF	A	B	C	D	E	F	ABCDEF
OSTM1	A	B	C	D	E	F	ABCDEF
PA2G4	A	B	C	D	E	F	ABCDEF
PCYOX1	A	B	C	D	E	F	ABCDEF
PI4K2A	A	B	C	D	E	F	ABCDEF
PIK3C3	A	B	C	D	E	F	ABCDEF
PIP4P1	A	B	C	D	E	F	ABCDEF
PLA2G15	A	B	C	D	E	F	ABCDEF
PLAA	A	B	C	D	E	F	ABCDEF
PLBD2	A	B	C	D	E	F	ABCDEF
PLD1	A	B	C	D	E	F	ABCDEF
PLD3	A	B	C	D	E	F	ABCDEF
PON2	A	B	C	D	E	F	ABCDEF
PPT1	A	B	C	D	E	F	ABCDEF
PPT2	A	B	C	D	E	F	ABCDEF
PRCP	A	B	C	D	E	F	ABCDEF
PRDX6	A	B	C	D	E	F	ABCDEF
PSAP	A	B	C	D	E	F	ABCDEF
PSEN1	A	B	C	D	E	F	ABCDEF
PSMD1	A	B	C	D	E	F	ABCDEF
PTGES2	A	B	C	D	E	F	ABCDEF
PTTG1IP	A	B	C	D	E	F	ABCDEF
PYGB	A	B	C	D	E	F	ABCDEF
RAB12	A	B	C	D	E	F	ABCDEF
RAB14	A	B	C	D	E	F	ABCDEF
RAB23	A	B	C	D	E	F	ABCDEF
RAB2A	A	B	C	D	E	F	ABCDEF
RAB5C	A	B	C	D	E	F	ABCDEF
RAB7A	A	B	C	D	E	F	ABCDEF
RAB9A	A	B	C	D	E	F	ABCDEF
RAP1B	A	B	C	D	E	F	ABCDEF
RDH14	A	B	C	D	E	F	ABCDEF
RHEB	A	B	C	D	E	F	ABCDEF
RHOB	A	B	C	D	E	F	ABCDEF
RNF13	A	B	C	D	E	F	ABCDEF
RPTOR	A	B	C	D	E	F	ABCDEF
RRAGA	A	B	C	D	E	F	ABCDEF
RRAGC	A	B	C	D	E	F	ABCDEF
SCARB1	A	B	C	D	E	F	ABCDEF
SCARB2	A	B	C	D	E	F	ABCDEF
SCPEP1	A	B	C	D	E	F	ABCDEF
SDC2	A	B	C	D	E	F	ABCDEF
SDCBP	A	B	C	D	E	F	ABCDEF
SEC13	A	B	C	D	E	F	ABCDEF
SEH1L	A	B	C	D	E	F	ABCDEF
SGSH	A	B	C	D	E	F	ABCDEF
SIAE	A	B	C	D	E	F	ABCDEF
SIDT2	A	B	C	D	E	F	ABCDEF
SLC11A2	A	B	C	D	E	F	ABCDEF
SLC12A4	A	B	C	D	E	F	ABCDEF
SLC15A4	A	B	C	D	E	F	ABCDEF
SLC17A5	A	B	C	D	E	F	ABCDEF
SLC2A1	A	B	C	D	E	F	ABCDEF
SLC2A8	A	B	C	D	E	F	ABCDEF
SLC35F6	A	B	C	D	E	F	ABCDEF
SLC36A1	A	B	C	D	E	F	ABCDEF
SLC37A3	A	B	C	D	E	F	ABCDEF
SLC38A7	A	B	C	D	E	F	ABCDEF
SLC38A9	A	B	C	D	E	F	ABCDEF
SLC3A2	A	B	C	D	E	F	ABCDEF
SLC44A2	A	B	C	D	E	F	ABCDEF
SLC49A4	A	B	C	D	E	F	ABCDEF
SLC7A5	A	B	C	D	E	F	ABCDEF
SMPD1	A	B	C	D	E	F	ABCDEF
SNAP23	A	B	C	D	E	F	ABCDEF
SNAP29	A	B	C	D	E	F	ABCDEF
SNAPIN	A	B	C	D	E	F	ABCDEF
SNX1	A	B	C	D	E	F	ABCDEF
SNX2	A	B	C	D	E	F	ABCDEF
SNX27	A	B	C	D	E	F	ABCDEF
SNX6	A	B	C	D	E	F	ABCDEF
SOD1	A	B	C	D	E	F	ABCDEF
SPNS1	A	B	C	D	E	F	ABCDEF
SPPL2A	A	B	C	D	E	F	ABCDEF
SPPL2B	A	B	C	D	E	F	ABCDEF
SQSTM1	A	B	C	D	E	F	ABCDEF
STAMBP	A	B	C	D	E	F	ABCDEF
STARD3	A	B	C	D	E	F	ABCDEF
STARD3NL	A	B	C	D	E	F	ABCDEF
STK11IP	A	B	C	D	E	F	ABCDEF
STOM	A	B	C	D	E	F	ABCDEF
STX3	A	B	C	D	E	F	ABCDEF
STX7	A	B	C	D	E	F	ABCDEF
STX8	A	B	C	D	E	F	ABCDEF
SURF4	A	B	C	D	E	F	ABCDEF
TMEM104	A	B	C	D	E	F	ABCDEF
TMEM106B	A	B	C	D	E	F	ABCDEF
TMEM175	A	B	C	D	E	F	ABCDEF
TMEM192	A	B	C	D	E	F	ABCDEF
TMEM30A	A	B	C	D	E	F	ABCDEF
TMEM59	A	B	C	D	E	F	ABCDEF
TMEM63A	A	B	C	D	E	F	ABCDEF
TMEM9	A	B	C	D	E	F	ABCDEF
TOLLIP	A	B	C	D	E	F	ABCDEF
TOM1	A	B	C	D	E	F	ABCDEF
TPP1	A	B	C	D	E	F	ABCDEF
TRMT112	A	B	C	D	E	F	ABCDEF
TTYH3	A	B	C	D	E	F	ABCDEF
TUBB4B	A	B	C	D	E	F	ABCDEF
TXNDC5	A	B	C	D	E	F	ABCDEF
UBA1	A	B	C	D	E	F	ABCDEF
USP5	A	B	C	D	E	F	ABCDEF
VAMP4	A	B	C	D	E	F	ABCDEF
VAMP7	A	B	C	D	E	F	ABCDEF
VAPA	A	B	C	D	E	F	ABCDEF
VAT1	A	B	C	D	E	F	ABCDEF
VCP	A	B	C	D	E	F	ABCDEF
VPS11	A	B	C	D	E	F	ABCDEF
VPS16	A	B	C	D	E	F	ABCDEF
VPS18	A	B	C	D	E	F	ABCDEF
VPS26A	A	B	C	D	E	F	ABCDEF
VPS33A	A	B	C	D	E	F	ABCDEF
VPS35	A	B	C	D	E	F	ABCDEF
VPS41	A	B	C	D	E	F	ABCDEF
VPS4B	A	B	C	D	E	F	ABCDEF
VTA1	A	B	C	D	E	F	ABCDEF
VTI1B	A	B	C	D	E	F	ABCDEF
WDR48	A	B	C	D	E	F	ABCDEF
ZC3HAV1	A	B	C	D	E	F	ABCDEF
ATP13A2	A	B	C	D		F	ABCDF
CLCN6	A	B	C	D		F	ABCDF
CLN3	A	B	C	D		F	ABCDF
CTSC	A	B	C	D		F	ABCDF
CTSF	A	B	C	D		F	ABCDF
GNAI1	A	B	C	D		F	ABCDF
LYN	A	B	C	D		F	ABCDF
MANBA	A	B	C	D		F	ABCDF
RAB3D	A	B	C	D		F	ABCDF
SDC1	A	B	C	D		F	ABCDF
SLC26A11	A	B	C	D		F	ABCDF
SPAG9	A	B	C	D		F	ABCDF
TMEM179B	A	B	C	D		F	ABCDF
VLDLR	A	B	C	D		F	ABCDF
ANK3	A	B	C		E		ABCE
AP5S1	A	B	C		E		ABCE
BLOC1S3	A	B	C		E		ABCE
VPS33B	A	B	C		E		ABCE
VPS36	A	B	C		E		ABCE
VPS52	A	B	C		E		ABCE
ZFYVE26	A	B	C		E		ABCE
ASS1	A	B	C		E	F	ABCEF
ABCD1	A	B	C			F	ABCF
ANK2	A	B	C			F	ABCF
BUD23	A	B	C			F	ABCF
CHMP1B	A	B	C			F	ABCF
CMTM6	A	B	C			F	ABCF
CORO1A	A	B	C			F	ABCF
CPVL	A	B	C			F	ABCF
EEF1A2	A	B	C			F	ABCF
FTL	A	B	C			F	ABCF
GC	A	B	C			F	ABCF
GFAP	A	B	C			F	ABCF
HRNR	A	B	C			F	ABCF
LAPTM4B	A	B	C			F	ABCF
LYZ	A	B	C			F	ABCF
RNASET2	A	B	C			F	ABCF
S100A7	A	B	C			F	ABCF
S100A8	A	B	C			F	ABCF
S100A9	A	B	C			F	ABCF
SORL1	A	B	C			F	ABCF
SORT1	A	B	C			F	ABCF
TMEM8A	A	B	C			F	ABCF
TMEM97	A	B	C			F	ABCF
TUBB	A	B	C			F	ABCF
VPS13A	A	B	C			F	ABCF
VPS4A	A	B	C			F	ABCF
ABHD6	A	B		D			ABD
BST2	A	B		D			ABD
CSPG4	A	B		D			ABD
VMA21	A	B		D			ABD
FGFR2	A	B		D	E		ABDE
HPSE	A	B		D	E		ABDE
WIPI2	A	B		D	E		ABDE
AKR1B1	A	B		D	E	F	ABDEF
ATP11C	A	B		D	E	F	ABDEF
CAPN2	A	B		D	E	F	ABDEF
GPC1	A	B		D	E	F	ABDEF
IMPDH1	A	B		D	E	F	ABDEF
LPL	A	B		D	E	F	ABDEF
OSBPL1A	A	B		D	E	F	ABDEF
SPHK2	A	B		D	E	F	ABDEF
SH3BP4	A	B		D		F	ABDF
GOPC	A	B			E		ABE
HPS6	A	B			E		ABE
CXCR4	A	B				F	ABF
TMEM199	A	B				F	ABF
UNC13D	A	B				F	ABF
AP1S2	A		C				AC
CHMP4C	A		C				AC
DEPTOR	A		C				AC
GCA	A		C				AC
PLEKHM2	A		C				AC
RBSN	A		C				AC
RRAGD	A		C				AC
RUBCN	A		C				AC
SNX14	A		C				AC
TSC2	A		C				AC
GPC3	A		C	D			ACD
UVRAG	A		C	D			ACD
AP5B1	A		C	D	E		ACDE
AP5M1	A		C	D	E		ACDE
CST3	A		C	D	E		ACDE
CTSO	A		C	D	E		ACDE
FLCN	A		C	D	E		ACDE
HPS5	A		C	D	E		ACDE
VNN1	A		C	D	E		ACDE
WDR45B	A		C	D	E		ACDE
ABCC10	A		C	D	E	F	ACDEF
ITM2C	A		C	D	E	F	ACDEF
NBR1	A		C	D	E	F	ACDEF
P2RX4	A		C	D	E	F	ACDEF
SLC29A3	A		C	D	E	F	ACDEF
SRC	A		C	D	E	F	ACDEF
VCAN	A		C	D	E	F	ACDEF
CTSH	A		C	D		F	ACDF
GPC6	A		C	D		F	ACDF
MREG	A		C	D		F	ACDF
STX17	A		C	D		F	ACDF
TMEM9B	A		C	D		F	ACDF
UCHL1	A		C	D		F	ACDF
AP3M2	A		C		E		ACE
CLEC16A	A		C		E		ACE
DTNBP1	A		C		E		ACE
VPS53	A		C		E		ACE
WDR59	A		C		E	F	ACEF
CTSV	A		C			F	ACF
AKR1B10	A			D			AD
ENPEP	A			D			AD
SYNGR1	A			D			AD
BGN	A			D	E		ADE
DCN	A			D	E		ADE
GPC4	A			D	E		ADE
PLEKHM1	A			D	E		ADE
PRKCD	A			D	E		ADE
SNX16	A			D	E		ADE
COL6A1	A			D	E	F	ADEF
GPR137B	A			D	E	F	ADEF
MYO5A	A			D	E	F	ADEF
TTYH2	A			D	E	F	ADEF
ATP8A1	A			D		F	ADF
MON1A	A			D		F	ADF
DEPDC5	A				E		AE
ITFG2	A				E		AE
NPRL2	A				E		AE
NPRL3	A				E		AE
SZT2	A				E		AE
WDR24	A				E		AE
DEFA1	A					F	AF
RAB39A	A					F	AF
SYT11	A					F	AF
AP1S3		B					B
CD74		B					B
GLIPR1		B					B
HLA-DMB		B					B
HLA-DRA		B					B
HLA-DRB1		B					B
HOOK2		B					B
PLA2G3		B					B
RAB20		B					B
SNCA		B					B
SPATA18		B					B
TRPM2		B					B
TSPAN1		B					B
WDR45		B					B
HEBP2		B	C				BC
HOOK1		B	C				BC
NAPRT		B	C				BC
PCSK9		B	C				BC
ABCA2		B	C	D			BCD
TMBIM1		B	C	D			BCD
GYG1		B	C	D	E		BCDE
MGST1		B	C	D	E		BCDE
TLR3		B	C	D	E		BCDE
TRIP10		B	C	D	E		BCDE
UBXN6		B	C	D	E		BCDE
ANPEP		B	C	D	E	F	BCDEF
DPP7		B	C	D	E	F	BCDEF
GALC		B	C	D	E	F	BCDEF
LGALS8		B	C	D	E	F	BCDEF
PDGFRB		B	C	D	E	F	BCDEF
PLBD1		B	C		E	F	BCEF
ARG1		B	C			F	BCF
ARRDC3		B	C			F	BCF
CTSS		B	C			F	BCF
GPC5		B		D			BD
PIK3CD		B		D			BD
SLC37A2		B		D			BD
HYAL1		B		D	E		BDE
OGN		B		D	E	F	BDEF
TIAL1		B		D	E	F	BDEF
VASN		B		D	E	F	BDEF
USP24		B		D		F	BDF
HRG		B				F	BF
TYRP1		B				F	BF
43891			C				C
43892			C				C
AP3S2			C				C
CEACAM6			C				C
FGFR3			C				C
GRIA2			C				C
LAMP3			C				C
MCOLN3			C				C
MGAT4A			C				C
NEU4			C				C
NINL			C				C
PSAPL1			C				C
SERPINA3			C				C
SLCO4C1			C				C
VPS54			C				C
ACP5			C	D			CD
BNIP3			C	D			CD
FRK			C	D			CD
CP			C	D	E		CDE
CPPED1			C	D	E		CDE
CD68			C	D	E	F	CDEF
TMEM127			C	D		F	CDF
DPP4			C		E		CE
TTR			C		E		CE
ACPP			C		E	F	CEF
CTSK			C			F	CF
43892				D			D
43898				D			D
CD1D1				D			D
CEMIP				D			D
FMOD				D			D
LRMP				D			D
MBTPS1				D			D
MMP13				D			D
MNDA				D			D
RETREG1				D			D
SERPINB13				D			D
TCN2				D			D
TFEB				D			D
TMEM150C				D			D
ADA				D	E		DE
CD34				D	E		DE
CTNS				D	E		DE
FTL1				D	E		DE
GABARAPL1				D	E		DE
GNPTAB				D	E		DE
H2-DMA				D	E		DE
H2-DMB1				D	E		DE
IRGM1				D	E		DE
MAP1LC3B				D	E		DE
MAP6				D	E		DE
OSBPL5				D	E		DE
PLAC8				D	E		DE
PRELP				D	E		DE
RAB7B				D	E		DE
SLC48A1				D	E		DE
TM9SF1				D	E		DE
BACE1				D	E	F	DEF
MAP1LC3A				D	E	F	DEF
HAP1				D		F	DF
PRSS2				D		F	DF
ABCA5					E		E
ARRB1					E		E
ARSG					E		E
BCL10					E		E
GPLD1					E		E
HPS1					E		E
HPS3					E		E
HPS4					E		E
KPTN					E		E
LUM					E		E
MARC2					E		E
NAPSA					E		E
RAB44					E		E
ACE						F	F
AP3B2						F	F
CHGA						F	F
CMYA5						F	F
CYB561						F	F
EVA1A						F	F
GPC2						F	F
IFNAR1						F	F
LAMP5						F	F
LAPTM5						F	F
NSG1						F	F
NSG2						F	F
RNF152						F	F
SERPINB3						F	F
SLC7A14						F	F
SULT1C2						F	F
SYT7						F	F
TECPR1						F	F
