# Supplementary material for: Multi–Cell Line Analysis of Lysosomal Proteomes Reveals Unique Features and Novel Lysosomal Proteins
Source: Mol Cell Proteomics. 2023 Feb 14;22(3):100509. doi: 10.1016/j.mcpro.2023.100509 (PMC10025164; doi:10.1016/j.mcpro.2023.100509)
Supplement: Table S4 [file mmc4.xlsx]

## Sheet: Overview
Table S4 Intensity based absolute quantification (iBAQ) values for individual cell lines
Sheet	Content
Human cell lines	iBAQ values for the human cell lines HEK293, HeLa, HuH-7, and SH-SY5Y
Mouse cell lines	iBAQ values for the mouse cell lines MEF and NIH3T3

## Sheet: Human cell lines
Protein names	Gene names	Fasta headers	Unique peptides	Sequence coverage [%]	Score	iBAQ peptides	iBAQ	iBAQ HEK1	iBAQ HEK2	iBAQ HEK3	iBAQ HEK4	iBAQ HeLa1	iBAQ HeLa2	iBAQ HeLa3	iBAQ HeLa4	iBAQ HUH1	iBAQ HUH2	iBAQ HUH3	iBAQ HUH4	iBAQ SHSY5Y1	iBAQ SHSY5Y2	iBAQ SHSY5Y3	iBAQ SHSY5Y4
Serpin B6	SERPINB6	tr|A0A024QZX5|A0A024QZX5_HUMAN Serpin B6 OS=Homo sapiens OX=9606 GN=SERPINB6 PE=1 SV=1;tr|A0A087X1N8|A0A087X1N8_HUMAN Serpin B6 OS=Homo sapiens OX=9606 GN=SERPINB6 PE=1 SV=1;sp|P35237|SPB6_HUMAN Serpin B6 OS=Homo sapiens OX=9606 GN=SERPINB6 PE=1 SV=3;tr|A0	20	57.9	323.31	21	215080000	7193200	1889000	3565200	1113600	15928000	16088000	26649000	10274000	21342000	19011000	19924000	44647000	4790800	7623300	2937400	12109000
Vigilin	HDLBP	tr|A0A024R4E5|A0A024R4E5_HUMAN High density lipoprotein binding protein (Vigilin), isoform CRA_a OS=Homo sapiens OX=9606 GN=HDLBP PE=1 SV=1;sp|Q00341|VIGLN_HUMAN Vigilin OS=Homo sapiens OX=9606 GN=HDLBP PE=1 SV=2;sp|Q00341-2|VIGLN_HUMAN Isoform 2 of Vigili	71	58.9	323.31	66	354410000	27871000	16212000	14383000	5217700	3173400	3834900	8633900	4380800	143450000	25877000	26564000	71615000	795440	818610	900100	684840
Transmembrane protein 120A	TMEM120A;TMPIT	tr|A0A087WZA9|A0A087WZA9_HUMAN Transmembrane protein 120A (Fragment) OS=Homo sapiens OX=9606 GN=TMEM120A PE=1 SV=1;tr|A0A024R4K9|A0A024R4K9_HUMAN Transmembrane protein 120A OS=Homo sapiens OX=9606 GN=TMEM120A PE=1 SV=1;tr|A0A087X266|A0A087X266_HUMAN Transm	1	6.3	4.9784	9	3851100	653700	0	0	0	0	0	456790	258260	842120	0	0	1200300	0	161320	278620	0
Ceroid-lipofuscinosis neuronal protein 5	CLN5	tr|A0A024R644|A0A024R644_HUMAN Ceroid-lipofuscinosis neuronal protein 5 OS=Homo sapiens OX=9606 GN=CLN5 PE=1 SV=1;sp|O75503|CLN5_HUMAN Ceroid-lipofuscinosis neuronal protein 5 OS=Homo sapiens OX=9606 GN=CLN5 PE=1 SV=2;tr|A0A1B0GWI2|A0A1B0GWI2_HUMAN Ceroid-	13	27.8	323.31	24	369020000	89132000	17555000	19129000	9726700	6010300	8706100	10122000	9541100	25594000	41268000	26807000	87965000	2738000	4145800	2259400	8319700
Proteasome subunit alpha type;Proteasome subunit alpha type-2	PSMA2	tr|A0A024RA52|A0A024RA52_HUMAN Proteasome subunit alpha type OS=Homo sapiens OX=9606 GN=PSMA2 PE=1 SV=1;sp|P25787|PSA2_HUMAN Proteasome subunit alpha type-2 OS=Homo sapiens OX=9606 GN=PSMA2 PE=1 SV=2;tr|C9JCK5|C9JCK5_HUMAN Proteasome endopeptidase complex	10	59.8	215.45	13	124140000	11189000	2454700	3200200	884260	2076000	6106000	8003200	3585100	30436000	21522000	8814700	21102000	1713300	685380	1028800	1335400
Diphosphoinositol polyphosphate phosphohydrolase 2;Diphosphoinositol polyphosphate phosphohydrolase 3-beta;Diphosphoinositol polyphosphate phosphohydrolase 3-alpha	NUDT4;NUDT11;NUDT10	sp|A0A024RBG1|NUD4B_HUMAN Diphosphoinositol polyphosphate phosphohydrolase NUDT4B OS=Homo sapiens OX=9606 GN=NUDT4B PE=3 SV=1;sp|Q9NZJ9-3|NUDT4_HUMAN Isoform 3 of Diphosphoinositol polyphosphate phosphohydrolase 2 OS=Homo sapiens OX=9606 GN=NUDT4;sp|Q9NZJ9	3	19.9	2.0362	7	230070000	3525800	1884700	40199000	1326200	465110	3796600	31360000	26067000	11514000	6090800	20202000	40045000	4020900	11222000	13109000	15242000
Solute carrier family 22 member 18	SLC22A18	tr|E9PRM7|E9PRM7_HUMAN Solute carrier family 22 member 18 OS=Homo sapiens OX=9606 GN=SLC22A18 PE=1 SV=1;tr|A0A0J9YWM3|A0A0J9YWM3_HUMAN Solute carrier family 22 member 18 OS=Homo sapiens OX=9606 GN=SLC22A18 PE=1 SV=1;tr|A0A024RCG2|A0A024RCG2_HUMAN Solute ca	2	7.4	4.8826	9	21939000	0	0	0	0	1126400	784040	1438200	350040	6561000	4570700	2069600	5039100	0	0	0	0
MHC class I polypeptide-related sequence A	MICA	tr|A0A024RCL3|A0A024RCL3_HUMAN MHC class I polypeptide-related sequence A OS=Homo sapiens OX=9606 GN=MICA PE=1 SV=1;tr|Q96QC4|Q96QC4_HUMAN MHC class I chain-related protein A OS=Homo sapiens OX=9606 GN=MICA PE=1 SV=1;tr|A0A0G2JK11|A0A0G2JK11_HUMAN MHC clas	4	18.3	3.9403	12	6793500	0	166590	0	0	1012700	447900	3306400	1705300	0	0	0	0	0	0	0	154640
Lysosomal thioesterase PPT2	PPT2;hCG_1999928	sp|Q9UMR5-3|PPT2_HUMAN Isoform 3 of Lysosomal thioesterase PPT2 OS=Homo sapiens OX=9606 GN=PPT2;sp|Q9UMR5|PPT2_HUMAN Lysosomal thioesterase PPT2 OS=Homo sapiens OX=9606 GN=PPT2 PE=1 SV=4;tr|A0A024RCQ8|A0A024RCQ8_HUMAN HCG1999928, isoform CRA_a OS=Homo sapi	10	49.4	323.31	11	2051600000	433250000	102710000	118830000	50478000	33812000	39870000	52434000	35936000	274940000	267530000	220320000	397900000	5014900	6629700	1372100	10615000
Large proline-rich protein BAG6	BAG6;BAT3	sp|P46379-3|BAG6_HUMAN Isoform 3 of Large proline-rich protein BAG6 OS=Homo sapiens OX=9606 GN=BAG6;sp|P46379|BAG6_HUMAN Large proline-rich protein BAG6 OS=Homo sapiens OX=9606 GN=BAG6 PE=1 SV=2;sp|P46379-2|BAG6_HUMAN Isoform 2 of Large proline-rich protei	13	16.2	97.653	32	9591000	992220	390610	329990	327400	546940	2172600	937170	891580	1605900	454370	93590	0	0	64771	536690	247220
Phospholipid-transporting ATPase;Phospholipid-transporting ATPase IG	ATP11C	tr|A0A067XG54|A0A067XG54_HUMAN Phospholipid-transporting ATPase OS=Homo sapiens OX=9606 GN=ATP11C PE=1 SV=1;sp|Q8NB49-2|AT11C_HUMAN Isoform 2 of Phospholipid-transporting ATPase IG OS=Homo sapiens OX=9606 GN=ATP11C;sp|Q8NB49-3|AT11C_HUMAN Isoform 3 of Phos	14	16.6	51.139	47	5950100	2444600	305120	1176000	84162	332960	213460	594150	45549	184820	0	0	0	261240	243480	64547	0
Dynein heavy chain 8, axonemal	DNAH8	tr|H0Y7V4|H0Y7V4_HUMAN Dynein heavy chain 8, axonemal OS=Homo sapiens OX=9606 GN=DNAH8 PE=1 SV=1;tr|A0A075B6F3|A0A075B6F3_HUMAN Dynein heavy chain 8, axonemal OS=Homo sapiens OX=9606 GN=DNAH8 PE=1 SV=2;sp|Q96JB1-2|DYH8_HUMAN Isoform 2 of Dynein heavy chain	2	0.9	2.5493	236	4696200	0	0	240660	0	0	0	1340500	0	1060000	173450	1061500	820000	0	0	0	0
Nitric oxide synthase-interacting protein	NOSIP	tr|A0A075B6F9|A0A075B6F9_HUMAN Nitric oxide synthase-interacting protein OS=Homo sapiens OX=9606 GN=NOSIP PE=1 SV=1;sp|Q9Y314|NOSIP_HUMAN Nitric oxide synthase-interacting protein OS=Homo sapiens OX=9606 GN=NOSIP PE=1 SV=1;tr|M0R3B2|M0R3B2_HUMAN Nitric oxi	8	36.2	77.163	17	16158000	1904900	1947200	1824400	352930	1882700	1220800	3350200	1640100	750180	152630	0	0	547160	161390	69451	353910
Dystrophin	DMD	tr|A0A087WV90|A0A087WV90_HUMAN Dystrophin OS=Homo sapiens OX=9606 GN=DMD PE=1 SV=1;sp|P11532|DMD_HUMAN Dystrophin OS=Homo sapiens OX=9606 GN=DMD PE=1 SV=3;tr|A0A087WTU7|A0A087WTU7_HUMAN Dystrophin OS=Homo sapiens OX=9606 GN=DMD PE=1 SV=1;sp|P11532-11|DMD_H	3	6	82.673	199	1800300	369790	211320	125490	130510	63268	30847	16717	38154	326510	37184	0	51799	122280	56763	162460	57248
Sphingosine kinase 2	SPHK2	tr|M0R0E9|M0R0E9_HUMAN Sphingosine kinase 2 OS=Homo sapiens OX=9606 GN=SPHK2 PE=1 SV=1;tr|A0A075B7A1|A0A075B7A1_HUMAN Sphingosine kinase 2 OS=Homo sapiens OX=9606 GN=SPHK2 PE=1 SV=1;tr|M0R344|M0R344_HUMAN Sphingosine kinase 2 OS=Homo sapiens OX=9606 GN=SPH	3	16.1	10.181	12	8377100	407810	2269300	543500	298250	114670	713140	428490	251740	913360	0	683500	0	330640	280520	153550	988630
SLIT-ROBO Rho GTPase-activating protein 2;SLIT-ROBO Rho GTPase-activating protein 2B;SLIT-ROBO Rho GTPase-activating protein 2C	SRGAP2;SRGAP2B;SRGAP2C	tr|A0A075B7B5|A0A075B7B5_HUMAN SLIT-ROBO Rho GTPase-activating protein 2 OS=Homo sapiens OX=9606 GN=SRGAP2 PE=1 SV=1;tr|B7ZM87|B7ZM87_HUMAN SLIT-ROBO Rho GTPase-activating protein 2 OS=Homo sapiens OX=9606 GN=SRGAP2 PE=1 SV=1;sp|O75044|SRGP2_HUMAN SLIT-ROB	4	5.8	16.49	37	2242700	1035700	180220	339040	164080	0	49835	0	0	0	204590	123450	113470	0	32308	0	0
TATA-binding protein-associated factor 2N	TAF15	tr|A0A075B7D9|A0A075B7D9_HUMAN TATA-binding protein-associated factor 2N OS=Homo sapiens OX=9606 GN=TAF15 PE=1 SV=1;sp|Q92804-2|RBP56_HUMAN Isoform Short of TATA-binding protein-associated factor 2N OS=Homo sapiens OX=9606 GN=TAF15;sp|Q92804|RBP56_HUMAN TA	3	14.5	11.797	15	30365000	2320500	2360400	2109800	1916600	454890	2443000	2253200	2536900	5163700	0	0	0	950770	3185800	237630	4431700
Lymphoid-specific helicase	HELLS	tr|A0A087WSW7|A0A087WSW7_HUMAN Helicase, lymphoid-specific, isoform CRA_d OS=Homo sapiens OX=9606 GN=HELLS PE=1 SV=1;tr|F6XU50|F6XU50_HUMAN Helicase, lymphoid-specific, isoform CRA_l OS=Homo sapiens OX=9606 GN=HELLS PE=1 SV=1;tr|A0A0B4J1V9|A0A0B4J1V9_HUMAN	5	8	11.285	36	1939300	424580	0	0	33945	84981	212490	225220	285190	257990	0	0	0	44834	139430	60182	170430
Thioredoxin reductase 1, cytoplasmic	TXNRD1	sp|Q16881|TRXR1_HUMAN Thioredoxin reductase 1, cytoplasmic OS=Homo sapiens OX=9606 GN=TXNRD1 PE=1 SV=3;sp|Q16881-3|TRXR1_HUMAN Isoform 3 of Thioredoxin reductase 1, cytoplasmic OS=Homo sapiens OX=9606 GN=TXNRD1;sp|Q16881-4|TRXR1_HUMAN Isoform 4 of Thioredo	32	60.1	323.31	32	404150000	10070000	6167900	13741000	1541700	18122000	22044000	36391000	12784000	55030000	71400000	28627000	102290000	4774600	5649300	5626500	9893000
CD302 antigen	CD302	tr|A0A087WT00|A0A087WT00_HUMAN CD302 antigen OS=Homo sapiens OX=9606 GN=CD302 PE=4 SV=1;sp|O60449-3|LY75_HUMAN Isoform 3 of Lymphocyte antigen 75 OS=Homo sapiens OX=9606 GN=LY75;sp|O60449-2|LY75_HUMAN Isoform 2 of Lymphocyte antigen 75 OS=Homo sapiens OX=9	3	17.4	6.4266	4	12659000	2596100	0	0	0	0	0	0	0	0	3321800	1639900	5100900	0	0	0	0
Glutathione peroxidase;Phospholipid hydroperoxide glutathione peroxidase, mitochondrial	GPX4	tr|K7ERP4|K7ERP4_HUMAN Glutathione peroxidase (Fragment) OS=Homo sapiens OX=9606 GN=GPX4 PE=1 SV=1;tr|K7EKX7|K7EKX7_HUMAN Glutathione peroxidase (Fragment) OS=Homo sapiens OX=9606 GN=GPX4 PE=1 SV=3;tr|R4GNE4|R4GNE4_HUMAN Glutathione peroxidase (Fragment) O	3	24.5	4.4641	11	1798600	0	613560	803630	381380	0	0	0	0	0	0	0	0	0	0	0	0
Putative monooxygenase p33MONOX	KIAA1191	tr|A0A087WT18|A0A087WT18_HUMAN Putative monooxygenase p33MONOX OS=Homo sapiens OX=9606 GN=KIAA1191 PE=1 SV=1;sp|Q96A73-3|P33MX_HUMAN Isoform 3 of Putative monooxygenase p33MONOX OS=Homo sapiens OX=9606 GN=KIAA1191;sp|Q96A73-2|P33MX_HUMAN Isoform 2 of Putat	1	5.4	2.0665	15	0	0	0	0	0	0	0	0	0	0	0	0	0	0	0	0	0
DDB1- and CUL4-associated factor 13	DCAF13	tr|A0A087WT20|A0A087WT20_HUMAN DDB1- and CUL4-associated factor 13 OS=Homo sapiens OX=9606 GN=DCAF13 PE=1 SV=1;sp|Q9NV06|DCA13_HUMAN DDB1- and CUL4-associated factor 13 OS=Homo sapiens OX=9606 GN=DCAF13 PE=1 SV=2	3	6	4.2768	36	1052000	0	155620	25456	0	0	68731	0	0	0	330330	0	0	67306	153070	0	251460
UBX domain-containing protein 8	UBXN8	tr|A0A087WV67|A0A087WV67_HUMAN UBX domain-containing protein 8 OS=Homo sapiens OX=9606 GN=UBXN8 PE=1 SV=1;tr|A0A087WT23|A0A087WT23_HUMAN UBX domain-containing protein 8 OS=Homo sapiens OX=9606 GN=UBXN8 PE=1 SV=1;sp|O00124-3|UBXN8_HUMAN Isoform 3 of UBX dom	5	21.1	186.07	15	4154200	1691700	1292600	1169900	0	0	0	0	0	0	0	0	0	0	0	0	0
Solute carrier family 2, facilitated glucose transporter member 8	SLC2A8	tr|A0A087WT42|A0A087WT42_HUMAN Solute carrier family 2, (Facilitated glucose transporter) member 8, isoform CRA_c OS=Homo sapiens OX=9606 GN=SLC2A8 PE=1 SV=1;sp|Q9NY64|GTR8_HUMAN Solute carrier family 2, facilitated glucose transporter member 8 OS=Homo sap	6	23.9	132.45	11	140560000	5174700	1401500	2852900	1181900	0	832710	349360	0	32413000	15833000	22859000	56707000	337070	0	343370	278000
Phosphoinositide phospholipase C;1-phosphatidylinositol 4,5-bisphosphate phosphodiesterase beta-1	PLCB1	tr|A0A0D9SF51|A0A0D9SF51_HUMAN Phosphoinositide phospholipase C (Fragment) OS=Homo sapiens OX=9606 GN=PLCB1 PE=1 SV=1;tr|A0A0D9SG17|A0A0D9SG17_HUMAN Phosphoinositide phospholipase C (Fragment) OS=Homo sapiens OX=9606 GN=PLCB1 PE=1 SV=1;tr|A0A1B0GWB6|A0A1B0	2	4.1	4.234	47	488630	0	0	0	0	0	0	0	0	153760	0	0	334870	0	0	0	0
Amino acid transporter;Excitatory amino acid transporter 1	SLC1A3	tr|A0A087X0U3|A0A087X0U3_HUMAN Amino acid transporter OS=Homo sapiens OX=9606 GN=SLC1A3 PE=1 SV=1;tr|A0A087WT87|A0A087WT87_HUMAN Amino acid transporter OS=Homo sapiens OX=9606 GN=SLC1A3 PE=1 SV=1;sp|P43003-2|EAA1_HUMAN Isoform 2 of Excitatory amino acid tr	5	14	22.84	12	24006000	8142400	7910300	6518400	0	0	0	659010	138990	636730	0	0	0	0	0	0	0
Translation initiation factor eIF-2B subunit delta	EIF2B4	tr|A0A087WTA5|A0A087WTA5_HUMAN Translation initiation factor eIF-2B subunit delta OS=Homo sapiens OX=9606 GN=EIF2B4 PE=1 SV=1;tr|E7ERK9|E7ERK9_HUMAN Translation initiation factor eIF-2B subunit delta OS=Homo sapiens OX=9606 GN=EIF2B4 PE=1 SV=1;sp|Q9UI10-3|	8	25	25.781	25	6121100	633270	759830	802120	0	59214	681090	213310	495670	1322000	0	122600	707120	54552	0	52669	217660
Collagen alpha-2(I) chain	COL1A2	tr|A0A087WTA8|A0A087WTA8_HUMAN Collagen alpha-2(I) chain OS=Homo sapiens OX=9606 GN=COL1A2 PE=1 SV=1;sp|P08123|CO1A2_HUMAN Collagen alpha-2(I) chain OS=Homo sapiens OX=9606 GN=COL1A2 PE=1 SV=7	2	2.9	2.2112	69	507590	0	0	0	0	0	0	0	0	0	0	0	0	272620	47817	68042	119110
VPS10 domain-containing receptor SorCS1	SORCS1	tr|A0A087WTI0|A0A087WTI0_HUMAN VPS10 domain-containing receptor SorCS1 OS=Homo sapiens OX=9606 GN=SORCS1 PE=1 SV=1;tr|A0A087WTQ9|A0A087WTQ9_HUMAN VPS10 domain-containing receptor SorCS1 OS=Homo sapiens OX=9606 GN=SORCS1 PE=1 SV=1;tr|A0A0A0MRC2|A0A0A0MRC2_H	2	2.7	4.0331	40	138430	0	0	0	0	0	0	0	0	0	0	0	0	40070	0	98356	0
Protein-tyrosine-phosphatase;Receptor-type tyrosine-protein phosphatase eta	PTPRJ	tr|A0A087WTK0|A0A087WTK0_HUMAN Receptor-type tyrosine-protein phosphatase eta OS=Homo sapiens OX=9606 GN=PTPRJ PE=1 SV=1;tr|A0A087WVC6|A0A087WVC6_HUMAN Receptor-type tyrosine-protein phosphatase eta OS=Homo sapiens OX=9606 GN=PTPRJ PE=1 SV=1;sp|Q12913|PTPR	16	17.3	80.343	59	5003300	0	0	92561	0	1408000	62016	1614900	456610	0	824710	359600	184870	0	0	0	0
Roundabout homolog 1	ROBO1	sp|Q9Y6N7-2|ROBO1_HUMAN Isoform 2 of Roundabout homolog 1 OS=Homo sapiens OX=9606 GN=ROBO1;sp|Q9Y6N7|ROBO1_HUMAN Roundabout homolog 1 OS=Homo sapiens OX=9606 GN=ROBO1 PE=1 SV=1;sp|Q9Y6N7-3|ROBO1_HUMAN Isoform 3 of Roundabout homolog 1 OS=Homo sapiens OX=96	20	17	127.32	73	8191600	1964900	1727700	1116800	296520	524140	73488	1687500	189100	265560	118890	145740	0	0	81228	0	0
Protein sidekick-1	SDK1	tr|F8W6X9|F8W6X9_HUMAN Protein sidekick-1 OS=Homo sapiens OX=9606 GN=SDK1 PE=1 SV=1;tr|A0A087WTQ6|A0A087WTQ6_HUMAN Protein sidekick-1 OS=Homo sapiens OX=9606 GN=SDK1 PE=1 SV=1;sp|Q7Z5N4-3|SDK1_HUMAN Isoform 3 of Protein sidekick-1 OS=Homo sapiens OX=9606 G	1	1	2.4286	86	53725	53725	0	0	0	0	0	0	0	0	0	0	0	0	0	0	0
Protein FAM92A1	FAM92A1	tr|E5RHK0|E5RHK0_HUMAN Protein FAM92A OS=Homo sapiens OX=9606 GN=FAM92A PE=1 SV=1;tr|A0A0B4J212|A0A0B4J212_HUMAN Protein FAM92A OS=Homo sapiens OX=9606 GN=FAM92A PE=1 SV=1;tr|F8W7P5|F8W7P5_HUMAN Protein FAM92A OS=Homo sapiens OX=9606 GN=FAM92A PE=1 SV=1;tr	1	9.1	2.1879	5	2264200	0	0	961080	432390	0	0	0	0	0	870780	0	0	0	0	0	0
Transmembrane protein 230	TMEM230	tr|Q5JWB9|Q5JWB9_HUMAN Transmembrane protein 230 (Fragment) OS=Homo sapiens OX=9606 GN=TMEM230 PE=1 SV=1;tr|A0A087WTT2|A0A087WTT2_HUMAN Transmembrane protein 230 OS=Homo sapiens OX=9606 GN=TMEM230 PE=1 SV=1;sp|Q96A57|TM230_HUMAN Transmembrane protein 230 O	3	35.1	28.712	3	64403000	0	12731000	6213000	5009000	0	0	3774000	0	18893000	7736700	5492300	0	788630	1343600	0	2421700
E3 ubiquitin-protein ligase UHRF1	UHRF1	tr|A0A087WVR3|A0A087WVR3_HUMAN E3 ubiquitin-protein ligase UHRF1 OS=Homo sapiens OX=9606 GN=UHRF1 PE=1 SV=1;tr|A0A087WTW0|A0A087WTW0_HUMAN E3 ubiquitin-protein ligase UHRF1 OS=Homo sapiens OX=9606 GN=UHRF1 PE=1 SV=1;sp|Q96T88|UHRF1_HUMAN E3 ubiquitin-prote	13	23.3	12.717	41	2516400	184930	113190	65360	0	52132	131630	306150	152090	0	0	0	0	125230	606970	208360	570350
Endoplasmic reticulum-Golgi intermediate compartment protein 2	ERGIC2	tr|A0A087WU02|A0A087WU02_HUMAN Endoplasmic reticulum-Golgi intermediate compartment protein 2 OS=Homo sapiens OX=9606 GN=ERGIC2 PE=1 SV=1;sp|Q96RQ1|ERGI2_HUMAN Endoplasmic reticulum-Golgi intermediate compartment protein 2 OS=Homo sapiens OX=9606 GN=ERGIC2	6	19.9	17.375	19	29911000	4170300	4993600	5405100	592350	66449	1972900	2160200	1932700	3060100	511040	1918100	3005400	0	0	122430	0
MICOS complex subunit MIC10	MINOS1;MINOS1-NBL1	tr|A0A3B3IRY5|A0A3B3IRY5_HUMAN MICOS complex subunit MIC10 OS=Homo sapiens OX=9606 GN=MICOS10 PE=3 SV=1;tr|A0A087WU07|A0A087WU07_HUMAN MICOS complex subunit MIC10 OS=Homo sapiens OX=9606 GN=MICOS10 PE=1 SV=1;tr|R4GMY4|R4GMY4_HUMAN MICOS complex subunit MIC	1	82.1	2.759	0	NaN	NaN	NaN	NaN	NaN	NaN	NaN	NaN	NaN	NaN	NaN	NaN	NaN	NaN	NaN	NaN	NaN
	RRBP1	tr|A0A087WU26|A0A087WU26_HUMAN Ribosome-binding protein 1 OS=Homo sapiens OX=9606 GN=RRBP1 PE=1 SV=1	1	74	2.1908	22	287130	0	0	0	0	0	0	0	0	213410	0	73718	0	0	0	0	0
Magnesium transporter protein 1	MAGT1	tr|A0A087WU53|A0A087WU53_HUMAN Magnesium transporter protein 1 OS=Homo sapiens OX=9606 GN=MAGT1 PE=1 SV=1;sp|Q9H0U3|MAGT1_HUMAN Magnesium transporter protein 1 OS=Homo sapiens OX=9606 GN=MAGT1 PE=1 SV=1;sp|Q9H0U3-2|MAGT1_HUMAN Isoform 2 of Magnesium transp	8	21	187.94	17	249260000	26029000	13853000	6450100	3353500	1973600	8185800	37358000	7445700	55271000	2969300	14975000	56062000	6026000	3152700	5975700	180010
Beta-catenin-like protein 1	CTNNBL1	tr|A0A087WUB9|A0A087WUB9_HUMAN Beta-catenin-like protein 1 OS=Homo sapiens OX=9606 GN=CTNNBL1 PE=1 SV=1;sp|Q8WYA6-3|CTBL1_HUMAN Isoform 3 of Beta-catenin-like protein 1 OS=Homo sapiens OX=9606 GN=CTNNBL1;sp|Q8WYA6-2|CTBL1_HUMAN Isoform 2 of Beta-catenin-li	4	6.3	11.977	26	3750000	120600	69103	230150	0	154400	485150	365230	393380	1026500	152110	0	0	82862	370890	126650	172950
Signal peptidase complex subunit 2	SPCS2	tr|A0A087WUC6|A0A087WUC6_HUMAN Signal peptidase complex subunit 2 OS=Homo sapiens OX=9606 GN=SPCS2 PE=1 SV=1;sp|Q15005|SPCS2_HUMAN Signal peptidase complex subunit 2 OS=Homo sapiens OX=9606 GN=SPCS2 PE=1 SV=3;tr|E9PL01|E9PL01_HUMAN Signal peptidase complex	15	51.5	323.31	12	556250000	73490000	23367000	41754000	8636900	9608300	16452000	50278000	22467000	132790000	31821000	27667000	85713000	8919100	7234800	6738100	9315300
Oligosaccharyltransferase complex subunit OSTC	OSTC	tr|A0A087WUD3|A0A087WUD3_HUMAN Oligosaccharyltransferase complex subunit OS=Homo sapiens OX=9606 GN=OSTC PE=1 SV=1;sp|Q9NRP0|OSTC_HUMAN Oligosaccharyltransferase complex subunit OSTC OS=Homo sapiens OX=9606 GN=OSTC PE=1 SV=1;sp|Q9NRP0-2|OSTC_HUMAN Isoform	1	14.5	112.35	2	1240400000	118340000	58069000	75302000	14775000	17843000	17682000	40785000	26943000	562880000	26586000	118320000	121860000	12263000	11955000	8528500	8239700
Proteasome subunit beta type-3	PSMB3	tr|A0A087WUL2|A0A087WUL2_HUMAN Proteasome subunit beta type-3 (Fragment) OS=Homo sapiens OX=9606 GN=PSMB3 PE=1 SV=1;sp|P49720|PSB3_HUMAN Proteasome subunit beta type-3 OS=Homo sapiens OX=9606 GN=PSMB3 PE=1 SV=2;tr|A0A087WXQ8|A0A087WXQ8_HUMAN Proteasome sub	7	46.9	34.125	9	53960000	2141500	0	1089600	0	697480	1824400	3538700	0	13294000	13381000	997200	16449000	0	0	88805	458170
Retrotransposon-derived protein PEG10	PEG10	tr|A0A087WUL4|A0A087WUL4_HUMAN Retrotransposon-derived protein PEG10 OS=Homo sapiens OX=9606 GN=PEG10 PE=1 SV=1;tr|A0A087WX23|A0A087WX23_HUMAN Retrotransposon-derived protein PEG10 OS=Homo sapiens OX=9606 GN=PEG10 PE=1 SV=1;tr|A0A087WXK2|A0A087WXK2_HUMAN R	15	28.7	323.31	29	24804000	2850900	292540	727380	152080	1652500	1177800	4103800	2436400	6597200	1921600	701860	2108900	19573	0	61362	0
Glutathione peroxidase;Glutathione peroxidase 1	GPX1	tr|A0A087WUQ6|A0A087WUQ6_HUMAN Glutathione peroxidase OS=Homo sapiens OX=9606 GN=GPX1 PE=1 SV=1;sp|P07203|GPX1_HUMAN Glutathione peroxidase 1 OS=Homo sapiens OX=9606 GN=GPX1 PE=1 SV=4;tr|A0A2R8Y6B6|A0A2R8Y6B6_HUMAN Glutathione peroxidase 1 OS=Homo sapiens	11	68.8	73.564	13	96562000	4782800	19010000	26207000	7325500	872520	2417600	7815900	3274000	10088000	548580	1456900	2233600	3354700	2741900	2181100	2252100
Eukaryotic translation initiation factor 5B	EIF5B	tr|A0A087WUT6|A0A087WUT6_HUMAN Eukaryotic translation initiation factor 5B OS=Homo sapiens OX=9606 GN=EIF5B PE=1 SV=1;sp|O60841|IF2P_HUMAN Eukaryotic translation initiation factor 5B OS=Homo sapiens OX=9606 GN=EIF5B PE=1 SV=4	40	42.2	323.31	52	100710000	15179000	5142800	9436600	3406400	705060	2874400	2246400	1301500	35838000	4025400	5293900	10452000	963000	663260	383160	2797000
NF-kappa-B essential modulator	IKBKG	tr|A0A087X0G7|A0A087X0G7_HUMAN NF-kappa-B essential modulator OS=Homo sapiens OX=9606 GN=IKBKG PE=1 SV=1;tr|A0A087WUW6|A0A087WUW6_HUMAN NF-kappa-B essential modulator OS=Homo sapiens OX=9606 GN=IKBKG PE=1 SV=1;tr|A0A087X1B1|A0A087X1B1_HUMAN NF-kappa-B esse	8	26	22.182	24	3020300	0	0	0	0	465090	137510	1439100	377410	0	0	0	528120	73100	0	0	0
ADP-ribosylation factor-like protein 15	ARL15	sp|Q9NXU5|ARL15_HUMAN ADP-ribosylation factor-like protein 15 OS=Homo sapiens OX=9606 GN=ARL15 PE=1 SV=1;tr|A0A087WUW9|A0A087WUW9_HUMAN ADP-ribosylation factor-like protein 15 OS=Homo sapiens OX=9606 GN=ARL15 PE=1 SV=1;tr|A0A0B4J222|A0A0B4J222_HUMAN ADP-ri	3	19.1	35.729	10	9329800	1977900	942840	857290	1487400	525560	0	532580	0	1660900	0	0	1345400	0	0	0	0
C-Myc-binding protein	MYCBP	tr|A0A087WV05|A0A087WV05_HUMAN Uncharacterized protein OS=Homo sapiens OX=9606 PE=4 SV=1;sp|Q99417|MYCBP_HUMAN c-Myc-binding protein OS=Homo sapiens OX=9606 GN=MYCBP PE=1 SV=3	3	30.9	21.184	8	33553000	7384600	3984300	3079700	1070600	0	0	0	0	7057200	4058800	2939400	3978400	0	0	0	0
Aromatic-L-amino-acid decarboxylase	DDC	tr|A0A087WV24|A0A087WV24_HUMAN Aromatic-L-amino-acid decarboxylase OS=Homo sapiens OX=9606 GN=DDC PE=1 SV=1;sp|P20711-3|DDC_HUMAN Isoform 3 of Aromatic-L-amino-acid decarboxylase OS=Homo sapiens OX=9606 GN=DDC;sp|P20711|DDC_HUMAN Aromatic-L-amino-acid deca	3	8.6	5.6148	25	4069000	0	0	0	0	0	0	0	0	0	0	0	0	729490	970950	782090	1586500
Testis-expressed sequence 2 protein	TEX2	tr|A0A087WVA8|A0A087WVA8_HUMAN Testis-expressed protein 2 OS=Homo sapiens OX=9606 GN=TEX2 PE=1 SV=1;sp|Q8IWB9|TEX2_HUMAN Testis-expressed protein 2 OS=Homo sapiens OX=9606 GN=TEX2 PE=1 SV=2;sp|Q8IWB9-2|TEX2_HUMAN Isoform 2 of Testis-expressed protein 2 OS=	6	6.7	31.497	58	1818500	620340	195410	143570	18880	0	0	0	0	381480	96194	136310	198210	0	0	0	28085
Adenylate kinase isoenzyme 6	TAF9;AK6	tr|A0A087WVD7|A0A087WVD7_HUMAN Adenylate kinase isoenzyme 6 OS=Homo sapiens OX=9606 GN=AK6 PE=1 SV=1;sp|Q9Y3D8|KAD6_HUMAN Adenylate kinase isoenzyme 6 OS=Homo sapiens OX=9606 GN=AK6 PE=1 SV=1;sp|Q9Y3D8-2|KAD6_HUMAN Isoform 2 of Adenylate kinase isoenzyme 6	4	46.8	7.1772	7	7725500	0	0	0	104420	1143800	722420	5354900	0	0	0	0	0	0	0	399840	0
Intersectin-2	ITSN2	tr|A0A087WVF7|A0A087WVF7_HUMAN Intersectin-2 OS=Homo sapiens OX=9606 GN=ITSN2 PE=1 SV=1;sp|Q9NZM3-2|ITSN2_HUMAN Isoform 2 of Intersectin-2 OS=Homo sapiens OX=9606 GN=ITSN2;sp|Q9NZM3|ITSN2_HUMAN Intersectin-2 OS=Homo sapiens OX=9606 GN=ITSN2 PE=1 SV=3;sp|Q9	36	25.4	323.31	80	12370000	1630100	1078800	1087800	58308	1055100	2103600	421300	3275800	601150	328070	268370	461660	0	0	0	0
Monofunctional C1-tetrahydrofolate synthase, mitochondrial	MTHFD1L	tr|A0A087WVM4|A0A087WVM4_HUMAN Monofunctional C1-tetrahydrofolate synthase, mitochondrial OS=Homo sapiens OX=9606 GN=MTHFD1L PE=1 SV=1;tr|B7ZM99|B7ZM99_HUMAN MTHFD1L protein OS=Homo sapiens OX=9606 GN=MTHFD1L PE=1 SV=1;sp|Q6UB35|C1TM_HUMAN Monofunctional C	40	52.8	323.31	46	178230000	44962000	25008000	30701000	9548500	5851000	4117600	11430000	4558500	22424000	3122300	2375200	12211000	532230	511840	39586	831650
Protocadherin Fat 1;Protocadherin Fat 1, nuclear form	FAT1	tr|A0A087WVP1|A0A087WVP1_HUMAN Protocadherin Fat 1 OS=Homo sapiens OX=9606 GN=FAT1 PE=1 SV=1;sp|Q14517|FAT1_HUMAN Protocadherin Fat 1 OS=Homo sapiens OX=9606 GN=FAT1 PE=1 SV=2	17	4.7	56.817	192	1911100	188350	32411	91745	18726	82592	7251.4	360830	0	41582	849980	14565	106590	30398	0	82557	3484.5
Clathrin heavy chain;Clathrin heavy chain 1	CLTC	tr|A0A087WVQ6|A0A087WVQ6_HUMAN Clathrin heavy chain OS=Homo sapiens OX=9606 GN=CLTC PE=1 SV=1;sp|Q00610-2|CLH1_HUMAN Isoform 2 of Clathrin heavy chain 1 OS=Homo sapiens OX=9606 GN=CLTC;sp|Q00610|CLH1_HUMAN Clathrin heavy chain 1 OS=Homo sapiens OX=9606 GN=	106	66.1	323.31	90	2178300000	294020000	91908000	132800000	34569000	63517000	147120000	120960000	224740000	304570000	206000000	115630000	355580000	19768000	19209000	16419000	31492000
Nucleoside diphosphate kinase;Nucleoside diphosphate kinase, mitochondrial	NME4	tr|A0A087WVT9|A0A087WVT9_HUMAN Nucleoside diphosphate kinase OS=Homo sapiens OX=9606 GN=NME4 PE=1 SV=1;tr|Q4TT34|Q4TT34_HUMAN Nucleoside diphosphate kinase OS=Homo sapiens OX=9606 GN=NME4 PE=1 SV=1;tr|F2Z2X0|F2Z2X0_HUMAN Nucleoside diphosphate kinase OS=Ho	3	28.1	6.2862	10	12286000	597770	180110	756620	0	0	0	0	74822	1016200	147990	0	1599900	1491700	956370	1992600	3472100
DNA-directed RNA polymerases I, II, and III subunit RPABC1	POLR2E	tr|A0A087WVZ9|A0A087WVZ9_HUMAN DNA-directed RNA polymerases I, II, and III subunit RPABC1 OS=Homo sapiens OX=9606 GN=POLR2E PE=1 SV=1;tr|A0A0A0MQR7|A0A0A0MQR7_HUMAN DNA-directed RNA polymerases I, II, and III subunit RPABC1 OS=Homo sapiens OX=9606 GN=POLR2	7	52.7	93.322	10	32161000	6917800	1471800	3797300	205870	985780	1628300	2576700	4205900	0	865830	0	4149200	1229800	1255700	1432600	1438700
Endophilin-B1	SH3GLB1	tr|A0A087WW40|A0A087WW40_HUMAN Endophilin-B1 OS=Homo sapiens OX=9606 GN=SH3GLB1 PE=1 SV=1;sp|Q9Y371|SHLB1_HUMAN Endophilin-B1 OS=Homo sapiens OX=9606 GN=SH3GLB1 PE=1 SV=1;sp|Q9Y371-2|SHLB1_HUMAN Isoform 2 of Endophilin-B1 OS=Homo sapiens OX=9606 GN=SH3GLB1	15	32	58.472	16	47009000	12303000	6679800	11685000	4228900	0	859160	2158400	1171700	656740	2383200	947290	2009700	454430	230730	557100	684710
Ethanolaminephosphotransferase 1	EPT1	sp|Q9C0D9|EPT1_HUMAN Ethanolaminephosphotransferase 1 OS=Homo sapiens OX=9606 GN=SELENOI PE=1 SV=3;tr|A0A087WW58|A0A087WW58_HUMAN Ethanolaminephosphotransferase 1 OS=Homo sapiens OX=9606 GN=SELENOI PE=1 SV=1;tr|C9JAG1|C9JAG1_HUMAN Ethanolaminephosphotransf	4	13.9	155.01	8	63070000	7081400	4550100	9397800	849890	973190	2205400	2814700	3832100	12712000	2866400	4197200	9333300	1313300	0	943380	0
Uncharacterized protein C11orf96	C11orf96	tr|A0A087WW59|A0A087WW59_HUMAN Uncharacterized protein C11orf96 OS=Homo sapiens OX=9606 GN=C11orf96 PE=1 SV=1;sp|Q7Z7L8|CK096_HUMAN Uncharacterized protein C11orf96 OS=Homo sapiens OX=9606 GN=C11orf96 PE=1 SV=3	2	15.6	4.9059	6	2873500	0	0	0	0	0	0	0	0	0	0	0	0	0	804610	1527900	541040
Kinesin-like protein;Kinesin-like protein KIF1B	KIF1B;KIF1Bbeta	tr|A0A087WWA3|A0A087WWA3_HUMAN Kinesin-like protein KIF1B OS=Homo sapiens OX=9606 GN=KIF1B PE=1 SV=1;tr|Q4R9M9|Q4R9M9_HUMAN Kinesin family member 1Bbeta isoform II OS=Homo sapiens OX=9606 GN=KIF1B PE=1 SV=1;sp|O60333-2|KIF1B_HUMAN Isoform 2 of Kinesin-like	4	7	9.7759	98	473910	111880	22176	0	0	0	25846	118260	0	45322	0	72375	59928	0	0	18119	0
DNA polymerase delta subunit 2	POLD2	tr|A0A087WWF6|A0A087WWF6_HUMAN DNA polymerase delta subunit 2 OS=Homo sapiens OX=9606 GN=POLD2 PE=1 SV=1;sp|P49005|DPOD2_HUMAN DNA polymerase delta subunit 2 OS=Homo sapiens OX=9606 GN=POLD2 PE=1 SV=1;tr|F8W8R3|F8W8R3_HUMAN DNA polymerase delta subunit 2 O	6	18.3	21.151	25	1683000	0	0	0	0	210490	578930	340570	553060	0	0	0	0	0	0	0	0
COBW domain-containing protein 6;COBW domain-containing protein 1;COBW domain-containing protein 3;COBW domain-containing protein 2;COBW domain-containing protein 5	CBWD6;CBWD1;CBWD3;CBWD5;CBWD7;CBWD2	sp|Q4V339|CBWD6_HUMAN COBW domain-containing protein 6 OS=Homo sapiens OX=9606 GN=CBWD6 PE=3 SV=1;sp|Q9BRT8|CBWD1_HUMAN COBW domain-containing protein 1 OS=Homo sapiens OX=9606 GN=CBWD1 PE=2 SV=1;tr|A0A087X140|A0A087X140_HUMAN COBW domain-containing protei	4	11.9	3.7216	17	686560	0	0	0	0	208910	0	140290	337360	0	0	0	0	0	0	0	0
Leucine-rich repeat-containing protein C10orf11	C10orf11	tr|A0A087WWI0|A0A087WWI0_HUMAN Leucine-rich melanocyte differentiation-associated protein OS=Homo sapiens OX=9606 GN=LRMDA PE=1 SV=1;sp|Q9H2I8|LRMDA_HUMAN Leucine-rich melanocyte differentiation-associated protein OS=Homo sapiens OX=9606 GN=LRMDA PE=1 SV=1	5	23.9	18.076	11	471250	0	0	0	0	0	0	0	0	0	273220	94159	103870	0	0	0	0
IQ motif and SEC7 domain-containing protein 1	IQSEC1	tr|A0A3B3IU98|A0A3B3IU98_HUMAN IQ motif and SEC7 domain-containing protein 1 (Fragment) OS=Homo sapiens OX=9606 GN=IQSEC1 PE=1 SV=1;tr|A0A0C4DGT3|A0A0C4DGT3_HUMAN Epididymis secretory sperm binding protein OS=Homo sapiens OX=9606 GN=IQSEC1 PE=1 SV=1;tr|A0A	3	5.4	5.6149	44	120340	24952	21238	31170	0	0	0	0	0	42981	0	0	0	0	0	0	0
Putative RNA-binding protein 15	RBM15	tr|A0A494C001|A0A494C001_HUMAN RNA-binding protein 15 OS=Homo sapiens OX=9606 GN=RBM15 PE=1 SV=2;tr|A0A499FJY3|A0A499FJY3_HUMAN RNA-binding protein 15 OS=Homo sapiens OX=9606 GN=RBM15 PE=4 SV=1;tr|A0A087WWP4|A0A087WWP4_HUMAN RNA-binding protein 15 OS=Homo	4	8.1	8.9538	50	2155600	146850	86356	298280	41440	156360	238410	258850	186900	434000	0	0	0	117260	26505	89969	74421
THO complex subunit 1	THOC1	tr|A0A087WWS1|A0A087WWS1_HUMAN THO complex subunit 1 OS=Homo sapiens OX=9606 GN=THOC1 PE=1 SV=1;sp|Q96FV9|THOC1_HUMAN THO complex subunit 1 OS=Homo sapiens OX=9606 GN=THOC1 PE=1 SV=1;tr|R4GMN4|R4GMN4_HUMAN THO complex subunit 1 (Fragment) OS=Homo sapiens O	4	7.9	5.129	36	546990	0	0	0	0	46312	90996	0	62846	0	0	0	0	90002	114050	142790	0
Tetraspanin;Tetraspanin-10	TSPAN10	tr|A0A087WWT4|A0A087WWT4_HUMAN Tetraspanin OS=Homo sapiens OX=9606 GN=TSPAN10 PE=1 SV=1;tr|A0A087X235|A0A087X235_HUMAN Tetraspanin OS=Homo sapiens OX=9606 GN=TSPAN10 PE=1 SV=1;sp|Q9H1Z9|TSN10_HUMAN Tetraspanin-10 OS=Homo sapiens OX=9606 GN=TSPAN10 PE=2 SV=	1	4.8	2.4533	17	568560	568560	0	0	0	0	0	0	0	0	0	0	0	0	0	0	0
Transmembrane protein 237	TMEM237	tr|A0A087WWU1|A0A087WWU1_HUMAN Transmembrane protein 237 OS=Homo sapiens OX=9606 GN=TMEM237 PE=1 SV=1;sp|Q96Q45-2|TM237_HUMAN Isoform 2 of Transmembrane protein 237 OS=Homo sapiens OX=9606 GN=TMEM237;sp|Q96Q45|TM237_HUMAN Transmembrane protein 237 OS=Homo	4	12.2	11.659	11	14807000	0	1034100	1266900	0	863440	249820	1181200	289160	2277600	1576000	819340	4382700	253800	94920	369180	148800
Calcineurin-binding protein cabin-1	CABIN1	tr|A0A087WWW8|A0A087WWW8_HUMAN Calcineurin-binding protein cabin-1 OS=Homo sapiens OX=9606 GN=CABIN1 PE=1 SV=1;sp|Q9Y6J0-2|CABIN_HUMAN Isoform 2 of Calcineurin-binding protein cabin-1 OS=Homo sapiens OX=9606 GN=CABIN1;sp|Q9Y6J0|CABIN_HUMAN Calcineurin-bind	3	1.6	2.0547	111	477750	0	0	89817	0	0	0	124040	0	0	236260	0	0	27623	0	0	0
Neural cell adhesion molecule 1	NCAM1	sp|P13591|NCAM1_HUMAN Neural cell adhesion molecule 1 OS=Homo sapiens OX=9606 GN=NCAM1 PE=1 SV=3;tr|A0A087WX77|A0A087WX77_HUMAN Neural cell adhesion molecule 1 OS=Homo sapiens OX=9606 GN=NCAM1 PE=1 SV=1;sp|P13591-1|NCAM1_HUMAN Isoform 2 of Neural cell adhe	17	26.7	154.9	38	70053000	2782700	2699000	2753800	515420	0	207780	0	535910	0	0	0	0	13200000	13248000	17269000	16841000
NADH dehydrogenase [ubiquinone] 1 alpha subcomplex subunit 10, mitochondrial	NDUFA10	tr|A0A087WXC5|A0A087WXC5_HUMAN NADH dehydrogenase [ubiquinone] 1 alpha subcomplex subunit 10, mitochondrial OS=Homo sapiens OX=9606 GN=NDUFA10 PE=1 SV=1;tr|E7ESZ7|E7ESZ7_HUMAN NADH dehydrogenase [ubiquinone] 1 alpha subcomplex subunit 10, mitochondrial OS=	17	34.9	223.67	19	226970000	42416000	29946000	29297000	9521400	4847700	4340200	11886000	6917200	46369000	5556600	4842400	16753000	4638100	3254500	3591800	2796000
Integral membrane protein GPR155	GPR155	tr|A0A087WXK4|A0A087WXK4_HUMAN Integral membrane protein GPR155 OS=Homo sapiens OX=9606 GN=GPR155 PE=1 SV=1;sp|Q7Z3F1|GP155_HUMAN Integral membrane protein GPR155 OS=Homo sapiens OX=9606 GN=GPR155 PE=2 SV=2	2	3	30.503	30	518160	414260	94415	0	0	0	0	0	0	0	0	9493.1	0	0	0	0	0
Vacuolar protein sorting-associated protein 11 homolog	VPS11	tr|A0A087WXL6|A0A087WXL6_HUMAN Vacuolar protein sorting-associated protein 11 homolog OS=Homo sapiens OX=9606 GN=VPS11 PE=1 SV=1;sp|Q9H270|VPS11_HUMAN Vacuolar protein sorting-associated protein 11 homolog OS=Homo sapiens OX=9606 GN=VPS11 PE=1 SV=1;tr|B7Z8	47	65.8	323.31	50	161160000	74451000	13756000	9169900	4882700	96481	112400	311610	424720	13542000	17369000	8292600	18443000	69369	79066	0	160570
60S ribosomal protein L17	RPL17;RPL17-C18orf32	tr|A0A087WXM6|A0A087WXM6_HUMAN 60S ribosomal protein L17 (Fragment) OS=Homo sapiens OX=9606 GN=RPL17 PE=1 SV=1;tr|J3QQT2|J3QQT2_HUMAN 60S ribosomal protein L17 (Fragment) OS=Homo sapiens OX=9606 GN=RPL17 PE=1 SV=1;tr|J3KRX5|J3KRX5_HUMAN 60S ribosomal prote	17	72.8	323.31	9	3395400000	548500000	306000000	270990000	154670000	73179000	85346000	165680000	92151000	861330000	167250000	191240000	271220000	52349000	45954000	36895000	72635000
Integrin beta;Integrin beta-6	ITGB6	tr|A0A087WXP3|A0A087WXP3_HUMAN Integrin beta OS=Homo sapiens OX=9606 GN=ITGB6 PE=1 SV=1;tr|E9PEE8|E9PEE8_HUMAN Integrin beta OS=Homo sapiens OX=9606 GN=ITGB6 PE=1 SV=1;sp|P18564-2|ITB6_HUMAN Isoform 2 of Integrin beta-6 OS=Homo sapiens OX=9606 GN=ITGB6;sp|	1	1.3	2.1376	34	102840000	6880100	3734400	3322400	614380	4258800	4706300	11467000	7464900	17636000	10970000	7496700	18870000	2532000	0	2881800	0
ATPase ASNA1	ASNA1	sp|O43681|ASNA_HUMAN ATPase ASNA1 OS=Homo sapiens OX=9606 GN=ASNA1 PE=1 SV=2;tr|A0A087WXS7|A0A087WXS7_HUMAN ATPase ASNA1 OS=Homo sapiens OX=9606 GN=ASNA1 PE=1 SV=1	11	42.8	62.048	15	68917000	12964000	5421600	6493100	1925700	4742100	4886600	8182800	4355700	8322500	884730	1757600	2705500	2287000	1061100	631040	2296400
Required for meiotic nuclear division protein 1 homolog	RMND1	tr|A0A087WXU0|A0A087WXU0_HUMAN Required for meiotic nuclear division protein 1 homolog OS=Homo sapiens OX=9606 GN=RMND1 PE=1 SV=1;tr|A0A2R8Y4J4|A0A2R8Y4J4_HUMAN Required for meiotic nuclear division protein 1 homolog OS=Homo sapiens OX=9606 GN=RMND1 PE=1 S	5	16.1	39.436	15	7506400	378130	139140	1432800	0	0	0	1580000	285120	430730	0	0	2071600	260510	308770	619560	0
Unconventional myosin-Va	MYO5A	tr|A0A087WY00|A0A087WY00_HUMAN Unconventional myosin-Va OS=Homo sapiens OX=9606 GN=MYO5A PE=1 SV=1;tr|G3V394|G3V394_HUMAN Unconventional myosin-Va OS=Homo sapiens OX=9606 GN=MYO5A PE=1 SV=1;tr|F8WE88|F8WE88_HUMAN Unconventional myosin-Va OS=Homo sapiens OX	14	9.4	28.043	96	1704400	751380	411320	310160	231500	0	0	0	0	0	0	0	0	0	0	0	0
Thrombospondin type-1 domain-containing protein 7A	THSD7A	tr|A0A087WY08|A0A087WY08_HUMAN Thrombospondin type-1 domain-containing protein 7A OS=Homo sapiens OX=9606 GN=THSD7A PE=1 SV=1;sp|Q9UPZ6|THS7A_HUMAN Thrombospondin type-1 domain-containing protein 7A OS=Homo sapiens OX=9606 GN=THSD7A PE=1 SV=4	7	5.7	5.0024	74	906960	0	0	0	0	0	0	0	0	0	102600	0	549000	103360	0	152010	0
Vacuolar protein sorting-associated protein VTA1 homolog	VTA1	tr|A0A087WY55|A0A087WY55_HUMAN Chromosome 6 open reading frame 55, isoform CRA_b OS=Homo sapiens OX=9606 GN=VTA1 PE=1 SV=1;sp|Q9NP79|VTA1_HUMAN Vacuolar protein sorting-associated protein VTA1 homolog OS=Homo sapiens OX=9606 GN=VTA1 PE=1 SV=1;tr|Q5TGM0|Q5T	8	35.4	323.31	12	208660000	70519000	8065700	13592000	7137100	707320	2767800	2069600	2736800	21283000	22414000	8882200	41819000	1656200	1962100	2189200	853940
Glutathione S-transferase theta-2B;Glutathione S-transferase theta-2	Em:AP000351.3;GSTT2;GSTT2B	tr|Q6ICJ4|Q6ICJ4_HUMAN Em:AP000351.3 protein OS=Homo sapiens OX=9606 GN=GSTT2B PE=1 SV=1;tr|A0A087WY67|A0A087WY67_HUMAN Glutathione S-transferase theta-2 OS=Homo sapiens OX=9606 GN=GSTT2 PE=1 SV=1;sp|P0CG30|GSTT2_HUMAN Glutathione S-transferase theta-2B OS	1	5.7	2.5129	12	1237300	0	0	0	0	366720	0	247680	277680	0	0	0	0	0	111210	0	234030
Proprotein convertase subtilisin/kexin type 6	PCSK6	tr|H0YKZ4|H0YKZ4_HUMAN Proprotein convertase subtilisin/kexin type 6 (Fragment) OS=Homo sapiens OX=9606 GN=PCSK6 PE=1 SV=1;tr|H7BXT3|H7BXT3_HUMAN Proprotein convertase subtilisin/kexin type 6 OS=Homo sapiens OX=9606 GN=PCSK6 PE=1 SV=2;tr|H0Y3Q0|H0Y3Q0_HUMA	1	3.8	2.2833	15	337750	0	337750	0	0	0	0	0	0	0	0	0	0	0	0	0	0
Transporter;Sodium- and chloride-dependent taurine transporter	SLC6A6	tr|A0A087WYN0|A0A087WYN0_HUMAN Transporter OS=Homo sapiens OX=9606 GN=SLC6A6 PE=1 SV=1;tr|A0A087WY96|A0A087WY96_HUMAN Transporter OS=Homo sapiens OX=9606 GN=SLC6A6 PE=1 SV=1;sp|P31641|SC6A6_HUMAN Sodium- and chloride-dependent taurine transporter OS=Homo s	3	8.5	7.7938	16	10206000	0	0	1324500	0	511080	260650	1909600	175620	2743000	0	0	2356300	382720	60143	324940	157230
MICOS complex subunit MIC27	APOOL	sp|Q6UXV4|MIC27_HUMAN MICOS complex subunit MIC27 OS=Homo sapiens OX=9606 GN=APOOL PE=1 SV=1;tr|A0A087WYF7|A0A087WYF7_HUMAN MICOS complex subunit OS=Homo sapiens OX=9606 GN=APOOL PE=1 SV=1;tr|A0A087WUX8|A0A087WUX8_HUMAN MICOS complex subunit OS=Homo sapien	10	47.4	36.868	14	32500000	1473300	2320700	4814900	1293000	2466800	3004800	9752800	4258700	0	0	180280	0	742650	1186800	0	1005500
PDZ and LIM domain protein 3	PDLIM3	tr|A0A2U3TZH4|A0A2U3TZH4_HUMAN PDZ and LIM domain protein 3 OS=Homo sapiens OX=9606 GN=PDLIM3 PE=1 SV=1;tr|A0A087WYF8|A0A087WYF8_HUMAN PDZ and LIM domain protein 3 OS=Homo sapiens OX=9606 GN=PDLIM3 PE=1 SV=2;sp|Q53GG5-2|PDLI3_HUMAN Isoform 2 of PDZ and LIM	4	31	7.1045	12	5585000	2571600	1121700	0	495020	0	0	0	0	0	948090	0	0	0	216560	0	232150
DNA polymerase;DNA polymerase delta catalytic subunit	POLD1	tr|A0A087WYJ2|A0A087WYJ2_HUMAN DNA polymerase OS=Homo sapiens OX=9606 GN=POLD1 PE=1 SV=1;tr|M0R2B7|M0R2B7_HUMAN DNA polymerase OS=Homo sapiens OX=9606 GN=POLD1 PE=1 SV=1;sp|P28340|DPOD1_HUMAN DNA polymerase delta catalytic subunit OS=Homo sapiens OX=9606 G	12	13.9	10.949	65	680570	123010	0	0	79135	153570	17176	282970	24701	0	0	0	0	0	0	0	0
Seizure 6-like protein 2	SEZ6L2	tr|A0A087WYL5|A0A087WYL5_HUMAN Seizure 6-like protein 2 OS=Homo sapiens OX=9606 GN=SEZ6L2 PE=1 SV=1;sp|Q6UXD5-6|SE6L2_HUMAN Isoform 6 of Seizure 6-like protein 2 OS=Homo sapiens OX=9606 GN=SEZ6L2;sp|Q6UXD5-3|SE6L2_HUMAN Isoform 3 of Seizure 6-like protein	9	16.8	30.954	28	8598400	474560	912740	1394900	541280	0	0	221210	0	418780	643380	458420	1474500	1123900	0	934740	0
ATP-dependent RNA helicase DHX29	DHX29	sp|Q7Z478|DHX29_HUMAN ATP-dependent RNA helicase DHX29 OS=Homo sapiens OX=9606 GN=DHX29 PE=1 SV=2;tr|A0A087WYN9|A0A087WYN9_HUMAN ATP-dependent RNA helicase DHX29 OS=Homo sapiens OX=9606 GN=DHX29 PE=1 SV=1	10	8.4	11.13	71	1833800	38086	0	0	554560	0	22592	33298	51306	862620	33424	0	237930	0	0	0	0
Signal recognition particle 19 kDa protein	SRP19	tr|A0A087WYR0|A0A087WYR0_HUMAN Signal recognition particle 19 kDa protein OS=Homo sapiens OX=9606 GN=SRP19 PE=1 SV=1;sp|P09132|SRP19_HUMAN Signal recognition particle 19 kDa protein OS=Homo sapiens OX=9606 GN=SRP19 PE=1 SV=3;tr|A0A087WWU9|A0A087WWU9_HUMAN	9	62.5	77.388	6	137300000	55000000	19659000	20233000	15357000	0	2262800	0	2391900	12482000	1576300	2809600	3984500	194980	499000	850150	0
Tumor protein D54	TPD52L2	tr|A0A087WYR3|A0A087WYR3_HUMAN Tumor protein D54 OS=Homo sapiens OX=9606 GN=TPD52L2 PE=1 SV=1;sp|O43399|TPD54_HUMAN Tumor protein D54 OS=Homo sapiens OX=9606 GN=TPD52L2 PE=1 SV=2;sp|O43399-5|TPD54_HUMAN Isoform 5 of Tumor protein D54 OS=Homo sapiens OX=960	3	55.4	323.31	13	181030000	16404000	18192000	14841000	5364800	13185000	10056000	27423000	7531300	20208000	12783000	6374400	18051000	3727700	1264600	1615400	4009900
UTP--glucose-1-phosphate uridylyltransferase	UGP2	tr|A0A087WYS1|A0A087WYS1_HUMAN UTP--glucose-1-phosphate uridylyltransferase OS=Homo sapiens OX=9606 GN=UGP2 PE=1 SV=1;tr|E7EUC7|E7EUC7_HUMAN UTP--glucose-1-phosphate uridylyltransferase OS=Homo sapiens OX=9606 GN=UGP2 PE=1 SV=1;sp|Q16851-2|UGPA_HUMAN Isofo	13	32.5	191.49	28	38744000	0	0	66362	0	1829000	802910	615440	385330	8360700	5705300	3179800	16247000	250120	419500	196010	686200
Prostaglandin E synthase 3	PTGES3	tr|A0A087WYT3|A0A087WYT3_HUMAN Prostaglandin E synthase 3 OS=Homo sapiens OX=9606 GN=PTGES3 PE=1 SV=1;sp|Q15185-4|TEBP_HUMAN Isoform 4 of Prostaglandin E synthase 3 OS=Homo sapiens OX=9606 GN=PTGES3;sp|Q15185|TEBP_HUMAN Prostaglandin E synthase 3 OS=Homo s	10	43.3	184.12	8	663360000	43766000	15861000	43441000	7585900	30868000	49183000	82759000	54307000	116490000	38290000	30975000	83140000	13904000	13595000	25048000	14137000
Synaptojanin-2-binding protein	SYNJ2BP-COX16;SYNJ2BP	tr|A0A087X1F5|A0A087X1F5_HUMAN SYNJ2BP-COX16 readthrough (Fragment) OS=Homo sapiens OX=9606 GN=SYNJ2BP-COX16 PE=4 SV=6;tr|A0A087WYV9|A0A087WYV9_HUMAN SYNJ2BP-COX16 readthrough OS=Homo sapiens OX=9606 GN=SYNJ2BP-COX16 PE=4 SV=1;sp|P57105|SYJ2B_HUMAN Synapto	5	67.1	60.192	9	55220000	976240	2838900	9844400	576410	3313400	669210	4125300	1105900	22899000	0	4004100	1241700	0	0	1244200	2380900
Collagen alpha-2(V) chain	COL5A2	tr|A0A087WYX9|A0A087WYX9_HUMAN Collagen alpha-2(V) chain OS=Homo sapiens OX=9606 GN=COL5A2 PE=1 SV=1;sp|P05997|CO5A2_HUMAN Collagen alpha-2(V) chain OS=Homo sapiens OX=9606 GN=COL5A2 PE=1 SV=3	6	8	170.6	57	9930600	0	0	0	0	0	0	0	0	6474200	941120	1181500	1333800	0	0	0	0
Histone-lysine N-methyltransferase SETDB2	SETDB2	tr|X6R383|X6R383_HUMAN Histone-lysine N-methyltransferase SETDB2 OS=Homo sapiens OX=9606 GN=SETDB2 PE=1 SV=1;tr|A0A087WYZ9|A0A087WYZ9_HUMAN Histone-lysine N-methyltransferase SETDB2 OS=Homo sapiens OX=9606 GN=SETDB2 PE=1 SV=1;sp|Q96T68-2|SETB2_HUMAN Isofor	1	2.4	3.0356	27	47322000	5511000	2110700	0	3466200	0	3559800	11709000	0	16185000	0	0	0	0	0	2674700	2105600
Ribonucleoprotein PTB-binding 1	RAVER1	tr|A0A087WZ13|A0A087WZ13_HUMAN Ribonucleoprotein PTB-binding 1 OS=Homo sapiens OX=9606 GN=RAVER1 PE=1 SV=1;tr|E9PAU2|E9PAU2_HUMAN Ribonucleoprotein PTB-binding 1 OS=Homo sapiens OX=9606 GN=RAVER1 PE=1 SV=1;sp|Q8IY67-2|RAVR1_HUMAN Isoform 2 of Ribonucleopro	11	25.2	28.629	25	6053000	2078000	368580	296410	14223	303270	774820	1080900	564260	134280	0	0	111940	106410	34760	148080	37130
Adenylyl cyclase-associated protein;Adenylyl cyclase-associated protein 2	CAP2	tr|B7Z385|B7Z385_HUMAN Adenylyl cyclase-associated protein OS=Homo sapiens OX=9606 GN=CAP2 PE=1 SV=1;tr|A0A087X0J3|A0A087X0J3_HUMAN Adenylyl cyclase-associated protein OS=Homo sapiens OX=9606 GN=CAP2 PE=1 SV=1;tr|A0A087WZ15|A0A087WZ15_HUMAN Adenylyl cyclas	2	9	3.6417	22	0	0	0	0	0	0	0	0	0	0	0	0	0	0	0	0	0
Pleckstrin homology domain-containing family A member 2	PLEKHA2	tr|A0A087WZ32|A0A087WZ32_HUMAN Pleckstrin homology domain-containing family A member 2 OS=Homo sapiens OX=9606 GN=PLEKHA2 PE=1 SV=1;tr|A0A087X038|A0A087X038_HUMAN Pleckstrin homology domain-containing family A member 2 OS=Homo sapiens OX=9606 GN=PLEKHA2 PE	2	5.6	3.3744	21	12625000	0	0	0	0	0	129530	0	197060	0	4594500	0	7704300	0	0	0	0
Ensconsin	MAP7	tr|A0A087WZ40|A0A087WZ40_HUMAN Ensconsin OS=Homo sapiens OX=9606 GN=MAP7 PE=1 SV=1;sp|Q14244-5|MAP7_HUMAN Isoform 5 of Ensconsin OS=Homo sapiens OX=9606 GN=MAP7;sp|Q14244-3|MAP7_HUMAN Isoform 3 of Ensconsin OS=Homo sapiens OX=9606 GN=MAP7;sp|Q14244-2|MAP7_	4	6	5.1629	30	684790	270690	76328	0	40105	0	0	0	297670	0	0	0	0	0	0	0	0
Signal peptide peptidase-like 2B	SPPL2B	tr|A0A087WZ50|A0A087WZ50_HUMAN Signal peptide peptidase-like 2B OS=Homo sapiens OX=9606 GN=SPPL2B PE=1 SV=1;sp|Q8TCT7-2|SPP2B_HUMAN Isoform 2 of Signal peptide peptidase-like 2B OS=Homo sapiens OX=9606 GN=SPPL2B;sp|Q8TCT7-4|SPP2B_HUMAN Isoform 4 of Signal	5	17.9	16.701	15	73686000	0	0	988580	229330	0	0	293640	321590	13594000	14278000	12115000	30415000	780050	75396	388260	207600
Alpha-1,2-mannosyltransferase ALG9	ALG9	tr|A0A087WZ62|A0A087WZ62_HUMAN Mannosyltransferase OS=Homo sapiens OX=9606 PE=3 SV=1;sp|Q9H6U8|ALG9_HUMAN Alpha-1,2-mannosyltransferase ALG9 OS=Homo sapiens OX=9606 GN=ALG9 PE=1 SV=2;sp|Q9H6U8-3|ALG9_HUMAN Isoform 3 of Alpha-1,2-mannosyltransferase ALG9 OS	5	7.9	50.756	32	4825400	1442600	1169400	890460	273180	70255	0	86245	0	69756	0	273890	0	201820	129350	0	218460
Protein FAM69A	FAM69A	tr|A0A087WZK6|A0A087WZK6_HUMAN Divergent protein kinase domain 1A OS=Homo sapiens OX=9606 GN=DIPK1A PE=1 SV=1;tr|A0A087X2C2|A0A087X2C2_HUMAN Divergent protein kinase domain 1A OS=Homo sapiens OX=9606 GN=DIPK1A PE=1 SV=1;tr|A0A087WZ97|A0A087WZ97_HUMAN Diver	1	3.3	2.3159	18	0	0	0	0	0	0	0	0	0	0	0	0	0	0	0	0	0
High mobility group nucleosome-binding domain-containing protein 3;Non-histone chromosomal protein HMG-17	HMGN3;HMGN2	tr|A0A087WZE9|A0A087WZE9_HUMAN High mobility group nucleosome-binding domain-containing protein 3 OS=Homo sapiens OX=9606 GN=HMGN3 PE=1 SV=1;sp|Q15651-2|HMGN3_HUMAN Isoform 2 of High mobility group nucleosome-binding domain-containing protein 3 OS=Homo sap	1	10	6.5119	7	18319000	0	238330	403460	94201	55327	2202000	0	3487100	1334400	0	170820	0	1977100	1804400	0	6552200
Tyrosine-protein kinase receptor;ALK tyrosine kinase receptor	ALK	tr|A0A087WZL3|A0A087WZL3_HUMAN Tyrosine-protein kinase receptor OS=Homo sapiens OX=9606 GN=ALK PE=1 SV=1;sp|Q9UM73|ALK_HUMAN ALK tyrosine kinase receptor OS=Homo sapiens OX=9606 GN=ALK PE=1 SV=3	11	12.1	18.127	49	2775700	0	0	0	755390	0	0	0	0	0	1428000	0	0	441450	0	150870	0
Isocitrate dehydrogenase [NAD] subunit, mitochondrial;Isocitrate dehydrogenase [NAD] subunit beta, mitochondrial	IDH3B	tr|A0A087WZN1|A0A087WZN1_HUMAN Isocitrate dehydrogenase [NAD] subunit, mitochondrial OS=Homo sapiens OX=9606 GN=IDH3B PE=1 SV=1;sp|O43837|IDH3B_HUMAN Isocitrate dehydrogenase [NAD] subunit beta, mitochondrial OS=Homo sapiens OX=9606 GN=IDH3B PE=1 SV=2;tr|A	24	57.6	323.31	21	219830000	33273000	14597000	20287000	3988300	9002600	8661500	18941000	10035000	43194000	14151000	6290300	29122000	2862800	1298200	1811100	2320000
Lys-63-specific deubiquitinase BRCC36	BRCC3	tr|A0A087WZR3|A0A087WZR3_HUMAN Lys-63-specific deubiquitinase BRCC36 OS=Homo sapiens OX=9606 GN=BRCC3 PE=1 SV=1;tr|H9KVA9|H9KVA9_HUMAN Lys-63-specific deubiquitinase BRCC36 OS=Homo sapiens OX=9606 GN=BRCC3 PE=1 SV=2;tr|A0A0D9SF50|A0A0D9SF50_HUMAN Lys-63-sp	3	12.6	7.0159	16	1792200	0	0	598140	309400	0	238600	0	368580	0	0	0	0	0	75469	0	202030
Protein Smaug homolog 2	SAMD4B	tr|A0A087WZT0|A0A087WZT0_HUMAN Protein Smaug homolog 2 OS=Homo sapiens OX=9606 GN=SAMD4B PE=1 SV=1;tr|M0QZ22|M0QZ22_HUMAN Protein Smaug homolog 2 OS=Homo sapiens OX=9606 GN=SAMD4B PE=1 SV=1;sp|Q5PRF9|SMAG2_HUMAN Protein Smaug homolog 2 OS=Homo sapiens OX=9	2	3.9	3.3223	26	78664	0	0	78664	0	0	0	0	0	0	0	0	0	0	0	0	0
Methyltransferase-like protein 7B	METTL7B	tr|A0A087WZT2|A0A087WZT2_HUMAN Methyltransferase-like protein 7B OS=Homo sapiens OX=9606 GN=METTL7B PE=1 SV=1;sp|Q6UX53|MET7B_HUMAN Methyltransferase-like protein 7B OS=Homo sapiens OX=9606 GN=METTL7B PE=1 SV=2	8	29.7	27.79	11	122150000	4308100	2094900	2530300	629650	0	0	0	112400	65157000	4935900	14534000	27845000	0	0	0	0
Cyclin-dependent kinase 16	CDK16	tr|A0A087WZU2|A0A087WZU2_HUMAN Cyclin-dependent kinase 16 OS=Homo sapiens OX=9606 GN=CDK16 PE=1 SV=1;sp|Q00536|CDK16_HUMAN Cyclin-dependent kinase 16 OS=Homo sapiens OX=9606 GN=CDK16 PE=1 SV=1;sp|Q00536-3|CDK16_HUMAN Isoform 3 of Cyclin-dependent kinase 16	2	10	2.3337	28	632390	84016	0	0	127770	67119	0	0	0	0	0	0	0	0	353490	0	0
Collagen alpha-6(IV) chain	COL4A6	tr|F5H3Q5|F5H3Q5_HUMAN Collagen alpha-6(IV) chain OS=Homo sapiens OX=9606 GN=COL4A6 PE=1 SV=1;tr|A0A087WZY5|A0A087WZY5_HUMAN Collagen alpha-6(IV) chain OS=Homo sapiens OX=9606 GN=COL4A6 PE=1 SV=1;tr|F5H851|F5H851_HUMAN Collagen alpha-6(IV) chain OS=Homo sa	4	3.4	9.7592	68	369320	0	0	0	0	189470	0	159720	0	0	0	0	0	20127	0	0	0
Hypoxia up-regulated protein 1	HYOU1	tr|A0A087X054|A0A087X054_HUMAN Hypoxia up-regulated protein 1 OS=Homo sapiens OX=9606 GN=HYOU1 PE=1 SV=1;sp|Q9Y4L1|HYOU1_HUMAN Hypoxia up-regulated protein 1 OS=Homo sapiens OX=9606 GN=HYOU1 PE=1 SV=1;tr|A0A494C039|A0A494C039_HUMAN Hypoxia up-regulated pro	65	59.9	323.31	48	1104400000	95769000	49554000	58174000	22919000	21516000	18590000	46496000	22285000	354330000	77250000	80214000	170730000	26970000	14905000	21998000	22741000
Synaptosomal-associated protein 47	SNAP47	tr|A0A087X0B7|A0A087X0B7_HUMAN Synaptosomal-associated protein 47 OS=Homo sapiens OX=9606 GN=SNAP47 PE=1 SV=1;tr|H7C3C7|H7C3C7_HUMAN Synaptosomal-associated protein 47 (Fragment) OS=Homo sapiens OX=9606 GN=SNAP47 PE=1 SV=1;sp|Q5SQN1-2|SNP47_HUMAN Isoform 2	4	14.3	41.248	23	15803000	3179500	1707100	752480	579720	341240	351740	0	1108400	0	1073900	588500	0	1161600	2008100	0	2950700
Pro-cathepsin H;Cathepsin H mini chain;Cathepsin H;Cathepsin H heavy chain;Cathepsin H light chain	CTSH	tr|A0A087X0D5|A0A087X0D5_HUMAN Pro-cathepsin H OS=Homo sapiens OX=9606 GN=CTSH PE=1 SV=1;sp|P09668|CATH_HUMAN Pro-cathepsin H OS=Homo sapiens OX=9606 GN=CTSH PE=1 SV=4	9	36.8	323.31	15	201190000	55144000	3166700	7468500	2962000	0	0	0	0	21981000	29428000	39800000	40057000	0	0	0	1187500
RNA-binding protein 26	RBM26	tr|A0A087X0H9|A0A087X0H9_HUMAN RNA-binding protein 26 OS=Homo sapiens OX=9606 GN=RBM26 PE=1 SV=1;sp|Q5T8P6-3|RBM26_HUMAN Isoform 3 of RNA-binding protein 26 OS=Homo sapiens OX=9606 GN=RBM26;sp|Q5T8P6-2|RBM26_HUMAN Isoform 2 of RNA-binding protein 26 OS=Hom	5	7	6.3775	34	2175900	0	83625	0	0	389470	253740	888320	105400	0	0	0	183180	25547	34702	66298	145570
Serine/threonine-protein kinase MARK1	MARK1	tr|B4DIB3|B4DIB3_HUMAN Non-specific serine/threonine protein kinase OS=Homo sapiens OX=9606 GN=MARK1 PE=1 SV=1;tr|A0A087X0I6|A0A087X0I6_HUMAN Non-specific serine/threonine protein kinase OS=Homo sapiens OX=9606 GN=MARK1 PE=1 SV=1;sp|Q9P0L2-2|MARK1_HUMAN Is	2	8.3	2.9943	44	0	0	0	0	0	0	0	0	0	0	0	0	0	0	0	0	0
Collagen alpha-1(XV) chain;Restin;Restin-2;Restin-3;Restin-4	COL15A1	tr|A0A087X0K0|A0A087X0K0_HUMAN Collagen alpha-1(XV) chain OS=Homo sapiens OX=9606 GN=COL15A1 PE=1 SV=1;sp|P39059|COFA1_HUMAN Collagen alpha-1(XV) chain OS=Homo sapiens OX=9606 GN=COL15A1 PE=1 SV=2	4	3.9	7.875	44	2932400	0	0	0	0	886620	51789	1774700	104500	0	0	0	0	0	0	114850	0
Calcium-binding protein 39	CAB39	tr|A0A087X0K1|A0A087X0K1_HUMAN Calcium-binding protein 39 OS=Homo sapiens OX=9606 GN=CAB39 PE=1 SV=1;sp|Q9Y376|CAB39_HUMAN Calcium-binding protein 39 OS=Homo sapiens OX=9606 GN=CAB39 PE=1 SV=1	4	12.7	5.5776	20	2640000	0	0	154540	0	66876	463540	181040	95559	889620	0	0	330960	44993	113870	147050	151960
CUB and sushi domain-containing protein 2	CSMD2	tr|A0A087X0K4|A0A087X0K4_HUMAN CUB and sushi domain-containing protein 2 OS=Homo sapiens OX=9606 GN=CSMD2 PE=1 SV=1;sp|Q7Z408-4|CSMD2_HUMAN Isoform 4 of CUB and sushi domain-containing protein 2 OS=Homo sapiens OX=9606 GN=CSMD2;tr|Q5T6B5|Q5T6B5_HUMAN CUB a	2	1.3	2.5304	123	4879700	786660	0	113940	70113	0	0	0	0	0	352880	92526	0	1459000	892700	0	1111900
Mitochondrial inner membrane protein OXA1L	OXA1L	tr|A0A087X0L7|A0A087X0L7_HUMAN Mitochondrial inner membrane protein OXA1L OS=Homo sapiens OX=9606 GN=OXA1L PE=1 SV=1;tr|J3KNA0|J3KNA0_HUMAN Mitochondrial inner membrane protein OXA1L OS=Homo sapiens OX=9606 GN=OXA1L PE=1 SV=1;sp|Q15070-2|OXA1L_HUMAN Isofor	8	14	18.889	15	62494000	12193000	7031800	7973000	4250900	3016800	5078000	5373800	4818600	3861700	458740	420110	3094300	1379000	2022300	1278300	244220
Leptin receptor gene-related protein	LEPROT	tr|A0A3B3ISI6|A0A3B3ISI6_HUMAN Leptin receptor gene-related protein OS=Homo sapiens OX=9606 GN=LEPROT PE=1 SV=1;tr|A0A087X0N2|A0A087X0N2_HUMAN Leptin receptor gene-related protein OS=Homo sapiens OX=9606 GN=LEPROT PE=1 SV=1;sp|O15243|OBRG_HUMAN Leptin rece	2	9.8	11.259	5	12481000	0	0	1329200	89066	1772100	726890	2749900	589420	0	0	0	4480700	744070	0	0	0
Kinesin-like protein;Centromere-associated protein E	CENPE	tr|A0A087X0P0|A0A087X0P0_HUMAN Centromere-associated protein E OS=Homo sapiens OX=9606 GN=CENPE PE=1 SV=1;sp|Q02224-3|CENPE_HUMAN Isoform 3 of Centromere-associated protein E OS=Homo sapiens OX=9606 GN=CENPE;sp|Q02224|CENPE_HUMAN Centromere-associated prot	5	2.4	3.5646	160	279000	194900	35590	13174	4268.6	31061	0	0	0	0	0	0	0	0	0	0	0
Pre-B-cell leukemia transcription factor 1;Pre-B-cell leukemia transcription factor 2	PBX1;PBX2	tr|H0YKH1|H0YKH1_HUMAN Pre-B-cell leukemia transcription factor 1 (Fragment) OS=Homo sapiens OX=9606 GN=PBX1 PE=1 SV=1;tr|F8WA05|F8WA05_HUMAN Pre-B-cell leukemia transcription factor 1 (Fragment) OS=Homo sapiens OX=9606 GN=PBX1 PE=1 SV=1;tr|A0A087X0P4|A0A0	2	18.2	9.9232	9	5445800	0	0	0	0	0	1183700	1419100	1764100	0	0	534180	0	276540	268160	0	0
YTH domain-containing family protein 3	YTHDF3	tr|A0A087X0Q1|A0A087X0Q1_HUMAN YTH domain-containing family protein 3 OS=Homo sapiens OX=9606 GN=YTHDF3 PE=1 SV=1;sp|Q7Z739|YTHD3_HUMAN YTH domain-containing family protein 3 OS=Homo sapiens OX=9606 GN=YTHDF3 PE=1 SV=1;tr|A0A024R7W5|A0A024R7W5_HUMAN YTH do	8	29	194.71	20	56373000	6266500	3083400	3836700	540850	354610	448670	728030	139990	24754000	6312500	2345800	5823500	531040	123260	404010	680040
Selenoprotein O	SELO	tr|A0A087X0Q9|A0A087X0Q9_HUMAN Protein adenylyltransferase SelO, mitochondrial OS=Homo sapiens OX=9606 GN=SELENOO PE=1 SV=1;sp|Q9BVL4|SELO_HUMAN Protein adenylyltransferase SelO, mitochondrial OS=Homo sapiens OX=9606 GN=SELENOO PE=1 SV=3	3	6.4	4.912	30	231680	68905	116630	0	0	0	0	0	46143	0	0	0	0	0	0	0	0
Sorting nexin-12	SNX12	tr|A0A087X0R6|A0A087X0R6_HUMAN Sorting nexin-12 OS=Homo sapiens OX=9606 GN=SNX12 PE=1 SV=1;sp|Q9UMY4|SNX12_HUMAN Sorting nexin-12 OS=Homo sapiens OX=9606 GN=SNX12 PE=1 SV=4;sp|Q9UMY4-1|SNX12_HUMAN Isoform 1 of Sorting nexin-12 OS=Homo sapiens OX=9606 GN=SN	11	70.9	18.691	11	21045000	4212900	2482900	270880	1662300	989560	1340900	3541400	1462300	0	2488300	1753600	839540	0	0	0	0
Sentrin-specific protease 3	SENP3;SENP3-EIF4A1	sp|Q9H4L4|SENP3_HUMAN Sentrin-specific protease 3 OS=Homo sapiens OX=9606 GN=SENP3 PE=1 SV=2;tr|A0A087X0R7|A0A087X0R7_HUMAN SENP3-EIF4A1 readthrough (NMD candidate) (Fragment) OS=Homo sapiens OX=9606 GN=SENP3-EIF4A1 PE=4 SV=1;tr|J3QL36|J3QL36_HUMAN Sentrin	2	4.5	2.9149	21	2188500	0	0	79782	0	80962	144520	365750	283610	0	0	0	0	200730	412120	171080	449940
Collagen alpha-1(VI) chain	COL6A1	tr|A0A087X0S5|A0A087X0S5_HUMAN Collagen alpha-1(VI) chain OS=Homo sapiens OX=9606 GN=COL6A1 PE=1 SV=1;sp|P12109|CO6A1_HUMAN Collagen alpha-1(VI) chain OS=Homo sapiens OX=9606 GN=COL6A1 PE=1 SV=3	5	6.4	8.5803	53	3075600	936600	433030	684140	596300	0	0	0	71005	0	0	69677	0	107730	47154	0	129960
Acyl-coenzyme A thioesterase 2, mitochondrial	ACOT2;ACOT1	tr|A0A087X0W7|A0A087X0W7_HUMAN Acyl-coenzyme A thioesterase 2, mitochondrial OS=Homo sapiens OX=9606 GN=ACOT2 PE=1 SV=1;tr|A0A087WT95|A0A087WT95_HUMAN Acyl-coenzyme A thioesterase 2, mitochondrial OS=Homo sapiens OX=9606 GN=ACOT2 PE=1 SV=1;sp|P49753|ACOT2_	1	48.9	288.74	25	85090000	11439000	5036900	5993800	3775900	1698800	2799800	4257200	2477100	26620000	1598200	4798600	9548700	530320	1184700	721850	2609600
OTU domain-containing protein 6B	OTUD6B	tr|A0A087X0W9|A0A087X0W9_HUMAN Deubiquitinase OTUD6B OS=Homo sapiens OX=9606 GN=OTUD6B PE=1 SV=1;sp|Q8N6M0-2|OTU6B_HUMAN Isoform 2 of Deubiquitinase OTUD6B OS=Homo sapiens OX=9606 GN=OTUD6B;sp|Q8N6M0|OTU6B_HUMAN Deubiquitinase OTUD6B OS=Homo sapiens OX=960	3	15.5	3.5222	14	2346100	0	0	237090	0	190110	220720	1172700	525460	0	0	0	0	0	0	0	0
Nodal modulator 1	NOMO1	tr|A0A0G2JN29|A0A0G2JN29_HUMAN Nodal modulator 1 OS=Homo sapiens OX=9606 GN=NOMO1 PE=1 SV=1;tr|A0A087X117|A0A087X117_HUMAN Nodal modulator 1 OS=Homo sapiens OX=9606 GN=NOMO1 PE=1 SV=1;sp|Q15155|NOMO1_HUMAN Nodal modulator 1 OS=Homo sapiens OX=9606 GN=NOMO1	2	57.8	21.229	66	2060200	178070	266940	333600	64608	96462	102210	168980	46069	443230	21504	82614	125200	25923	23497	24290	56992
Monocarboxylate transporter 10	SLC16A10	tr|A0A087X138|A0A087X138_HUMAN Monocarboxylate transporter 10 OS=Homo sapiens OX=9606 GN=SLC16A10 PE=1 SV=1;sp|Q8TF71|MOT10_HUMAN Monocarboxylate transporter 10 OS=Homo sapiens OX=9606 GN=SLC16A10 PE=1 SV=1	1	3.4	3.8745	7	1684400	0	0	0	0	0	0	0	0	806400	0	508650	369390	0	0	0	0
Septin-8	2020-09-08	tr|A0A087X142|A0A087X142_HUMAN Septin-8 OS=Homo sapiens OX=9606 GN=SEPTIN8 PE=1 SV=1;tr|A6NMH6|A6NMH6_HUMAN Septin-8 OS=Homo sapiens OX=9606 GN=SEPTIN8 PE=1 SV=1;tr|A6NFQ9|A6NFQ9_HUMAN Septin-8 OS=Homo sapiens OX=9606 GN=SEPTIN8 PE=1 SV=1;tr|F8W8I8|F8W8I8_	14	48.6	131.32	19	40146000	18722000	6877100	5413400	4981300	0	0	617320	293280	1849400	0	0	1391500	0	0	0	0
Netrin receptor UNC5C	UNC5C	tr|A0A087X152|A0A087X152_HUMAN Netrin receptor UNC5C OS=Homo sapiens OX=9606 GN=UNC5C PE=1 SV=1;sp|O95185|UNC5C_HUMAN Netrin receptor UNC5C OS=Homo sapiens OX=9606 GN=UNC5C PE=1 SV=2;tr|E0CX15|E0CX15_HUMAN Netrin receptor UNC5C (Fragment) OS=Homo sapiens O	18	31.9	133.02	40	9634500	178200	0	119930	0	0	1020800	163590	0	0	0	0	2852300	2596300	0	2703400	0
Arfaptin-2	ARFIP2	tr|A0A087X1E4|A0A087X1E4_HUMAN Arfaptin-2 OS=Homo sapiens OX=9606 GN=ARFIP2 PE=1 SV=1;sp|P53365-3|ARFP2_HUMAN Isoform 3 of Arfaptin-2 OS=Homo sapiens OX=9606 GN=ARFIP2;sp|P53365|ARFP2_HUMAN Arfaptin-2 OS=Homo sapiens OX=9606 GN=ARFIP2 PE=1 SV=1;tr|E9PPY7|E	2	8.3	2.2854	18	2383900	0	220560	416080	0	226830	68400	558710	360000	192130	0	96035	84185	27734	50702	36076	46462
15 kDa selenoprotein	2020-09-15	tr|A0A087X1G7|A0A087X1G7_HUMAN Selenoprotein F OS=Homo sapiens OX=9606 GN=SELENOF PE=1 SV=1;sp|O60613|SEP15_HUMAN Selenoprotein F OS=Homo sapiens OX=9606 GN=SELENOF PE=1 SV=4;tr|A0A3B3IT39|A0A3B3IT39_HUMAN Selenoprotein F OS=Homo sapiens OX=9606 GN=SELENOF	8	35.4	146.22	9	62851000	11933000	4084300	10148000	1539200	3049400	1236000	4059400	2290100	15516000	847690	2835300	2355200	881050	861230	486180	729010
Glutathione peroxidase;Glutathione peroxidase 3	GPX3	tr|A0A087X1J7|A0A087X1J7_HUMAN Glutathione peroxidase OS=Homo sapiens OX=9606 GN=GPX3 PE=1 SV=1;sp|P22352|GPX3_HUMAN Glutathione peroxidase 3 OS=Homo sapiens OX=9606 GN=GPX3 PE=1 SV=2	2	10.7	4.3846	11	13941000	2044800	1949500	1809000	1350200	0	2227400	0	2690200	1257500	0	612340	0	0	0	0	0
Nebulin	NEB	tr|A0A087X1N7|A0A087X1N7_HUMAN Nebulin OS=Homo sapiens OX=9606 GN=NEB PE=1 SV=1;sp|P20929-4|NEBU_HUMAN Isoform 4 of Nebulin OS=Homo sapiens OX=9606 GN=NEB;sp|P20929|NEBU_HUMAN Nebulin OS=Homo sapiens OX=9606 GN=NEB PE=1 SV=5;sp|P20929-3|NEBU_HUMAN Isoform	5	0.8	3.3886	563	982430	0	11504	6980.2	0	0	0	0	69149	0	61871	140010	0	454580	143400	0	94932
Arf-GAP with GTPase, ANK repeat and PH domain-containing protein 1	AGAP1	tr|A0A087X1U1|A0A087X1U1_HUMAN Arf-GAP with GTPase, ANK repeat and PH domain-containing protein 1 OS=Homo sapiens OX=9606 GN=AGAP1 PE=1 SV=1;tr|F5GXM9|F5GXM9_HUMAN Arf-GAP with GTPase, ANK repeat and PH domain-containing protein 1 OS=Homo sapiens OX=9606 G	2	5.3	7.7329	29	1157200	842760	227950	86496	0	0	0	0	0	0	0	0	0	0	0	0	0
Cell adhesion molecule 1	CADM1	tr|A0A087X1W8|A0A087X1W8_HUMAN Cell adhesion molecule 1 OS=Homo sapiens OX=9606 GN=CADM1 PE=1 SV=1;tr|A0A0A0MTJ8|A0A0A0MTJ8_HUMAN Cell adhesion molecule 1 (Fragment) OS=Homo sapiens OX=9606 GN=CADM1 PE=1 SV=1;tr|X5DQS5|X5DQS5_HUMAN Cell adhesion molecule 1	13	47.8	323.31	21	30354000	4319000	3369100	8863500	4058300	166220	131020	155330	0	5464400	111030	610810	2011000	490430	115800	236820	250920
Proteasome activator complex subunit 2	PSME2	tr|A0A087X1Z3|A0A087X1Z3_HUMAN Proteasome activator complex subunit 2 OS=Homo sapiens OX=9606 GN=PSME2 PE=1 SV=1;sp|Q9UL46|PSME2_HUMAN Proteasome activator complex subunit 2 OS=Homo sapiens OX=9606 GN=PSME2 PE=1 SV=4;tr|H0YM70|H0YM70_HUMAN Proteasome activ	11	52	210.19	15	79240000	259160	154860	2940200	0	1374300	3530600	4009400	2186800	6375300	21579000	2465700	25903000	3351700	2085300	1138000	1886400
WASH complex subunit 7	KIAA1033	tr|A0A087X256|A0A087X256_HUMAN WASH complex subunit 4 OS=Homo sapiens OX=9606 GN=WASHC4 PE=1 SV=1;sp|Q2M389|WASC4_HUMAN WASH complex subunit 4 OS=Homo sapiens OX=9606 GN=WASHC4 PE=1 SV=2;sp|Q2M389-2|WASC4_HUMAN Isoform 2 of WASH complex subunit 4 OS=Homo s	28	32.7	323.31	65	54965000	13175000	3837700	3595300	1360500	269780	100720	579950	50621	7528000	4155500	3859400	16094000	256190	0	102730	0
Tax1-binding protein 3	TAX1BP3	tr|A0A087X282|A0A087X282_HUMAN Tax1-binding protein 3 OS=Homo sapiens OX=9606 GN=TAX1BP3 PE=1 SV=1;sp|O14907|TX1B3_HUMAN Tax1-binding protein 3 OS=Homo sapiens OX=9606 GN=TAX1BP3 PE=1 SV=2	1	14.3	2.0987	4	8732100	0	0	0	0	0	0	0	0	4471200	0	0	4261000	0	0	0	0
RNA binding protein fox-1 homolog 2;RNA binding protein fox-1 homolog;RNA binding protein fox-1 homolog 1;RNA binding protein fox-1 homolog 3	RBFOX2;RBFOX1;RBFOX3	sp|O43251-4|RFOX2_HUMAN Isoform 4 of RNA binding protein fox-1 homolog 2 OS=Homo sapiens OX=9606 GN=RBFOX2;sp|O43251-9|RFOX2_HUMAN Isoform 9 of RNA binding protein fox-1 homolog 2 OS=Homo sapiens OX=9606 GN=RBFOX2;tr|F8VR27|F8VR27_HUMAN RNA-binding protein	2	6.8	3.405	9	2454700	0	0	0	0	0	0	1814900	0	0	0	0	0	0	0	639810	0
39S ribosomal protein L45, mitochondrial	MRPL45	tr|A0A087X2D5|A0A087X2D5_HUMAN 39S ribosomal protein L45, mitochondrial OS=Homo sapiens OX=9606 GN=MRPL45 PE=1 SV=1;sp|Q9BRJ2|RM45_HUMAN 39S ribosomal protein L45, mitochondrial OS=Homo sapiens OX=9606 GN=MRPL45 PE=1 SV=2;tr|A0A0G2JMS5|A0A0G2JMS5_HUMAN 39S	15	57.5	66.687	20	113160000	26929000	12646000	12423000	9803400	7071200	6607300	7225000	6126000	10415000	961930	901970	7631500	1798100	599510	984760	1034000
ATP-dependent RNA helicase DDX1	DDX1	tr|F1T0B3|F1T0B3_HUMAN ATP-dependent RNA helicase DDX1 OS=Homo sapiens OX=9606 GN=DDX1 PE=1 SV=1;tr|A0A087X2G1|A0A087X2G1_HUMAN ATP-dependent RNA helicase DDX1 OS=Homo sapiens OX=9606 GN=DDX1 PE=1 SV=1;sp|Q92499|DDX1_HUMAN ATP-dependent RNA helicase DDX1 O	38	57.5	323.31	38	182360000	34406000	11615000	14786000	5812600	4854300	7016000	8337200	8365600	43864000	7238500	5345600	12163000	4177400	4914900	3469600	5992300
E3 ubiquitin-protein ligase HECTD1	HECTD1	tr|A0A087X2H1|A0A087X2H1_HUMAN E3 ubiquitin-protein ligase HECTD1 OS=Homo sapiens OX=9606 GN=HECTD1 PE=1 SV=1;sp|Q9ULT8|HECD1_HUMAN E3 ubiquitin-protein ligase HECTD1 OS=Homo sapiens OX=9606 GN=HECTD1 PE=1 SV=3;tr|G3V4V5|G3V4V5_HUMAN E3 ubiquitin-protein l	3	1.8	6.2307	125	1100500	47549	78025	153100	70598	25320	134180	0	92180	242970	58500	60575	0	44608	0	0	92882
26S protease regulatory subunit 10B	PSMC6	tr|A0A087X2I1|A0A087X2I1_HUMAN 26S proteasome regulatory subunit 10B OS=Homo sapiens OX=9606 GN=PSMC6 PE=1 SV=1;sp|P62333|PRS10_HUMAN 26S proteasome regulatory subunit 10B OS=Homo sapiens OX=9606 GN=PSMC6 PE=1 SV=1	23	66.3	323.31	23	125010000	7827600	2509300	4842400	1021300	11011000	12504000	22377000	11661000	15457000	9933000	2874200	7776200	4988000	2761500	2343700	5121100
U6 snRNA-associated Sm-like protein LSm7	LSM7	tr|A0A087X2I5|A0A087X2I5_HUMAN U6 snRNA-associated Sm-like protein LSm7 OS=Homo sapiens OX=9606 GN=LSM7 PE=1 SV=1;sp|Q9UK45|LSM7_HUMAN U6 snRNA-associated Sm-like protein LSm7 OS=Homo sapiens OX=9606 GN=LSM7 PE=1 SV=1	2	69.4	8.2955	3	93422000	10277000	2863600	839670	0	0	2877600	0	1684800	45283000	3119300	5581500	8055600	1238900	4786600	2104700	4710200
Nuclear receptor corepressor 1	NCOR1	tr|E7EVK1|E7EVK1_HUMAN Nuclear receptor corepressor 1 (Fragment) OS=Homo sapiens OX=9606 GN=NCOR1 PE=1 SV=2;tr|A0A088AWL3|A0A088AWL3_HUMAN Nuclear receptor corepressor 1 OS=Homo sapiens OX=9606 GN=NCOR1 PE=1 SV=1;sp|O75376-2|NCOR1_HUMAN Isoform 2 of Nuclea	1	1.7	2.1761	58	20172	20172	0	0	0	0	0	0	0	0	0	0	0	0	0	0	0
WD repeat-containing protein 20	WDR20	tr|A0A088AWN2|A0A088AWN2_HUMAN WD repeat-containing protein 20 OS=Homo sapiens OX=9606 GN=WDR20 PE=1 SV=1;sp|Q8TBZ3-5|WDR20_HUMAN Isoform 5 of WD repeat-containing protein 20 OS=Homo sapiens OX=9606 GN=WDR20;sp|Q8TBZ3-6|WDR20_HUMAN Isoform 6 of WD repeat-c	4	7.2	28.677	26	1410700	292120	234870	246380	147150	0	0	0	0	394920	0	95291	0	0	0	0	0
Putative bifunctional UDP-N-acetylglucosamine transferase and deubiquitinase ALG13	ALG13	tr|A0A096LP10|A0A096LP10_HUMAN Putative bifunctional UDP-N-acetylglucosamine transferase and deubiquitinase ALG13 (Fragment) OS=Homo sapiens OX=9606 GN=ALG13 PE=1 SV=1;sp|Q9NP73-2|ALG13_HUMAN Isoform 2 of Putative bifunctional UDP-N-acetylglucosamine trans	2	19.1	5.9172	11	16220000	1337500	1612300	5226600	1541800	0	521520	2399500	330870	3019500	0	0	0	0	0	0	229950
Probable peptidyl-tRNA hydrolase	PTRH1	tr|A0A096LP22|A0A096LP22_HUMAN Probable peptidyl-tRNA hydrolase (Fragment) OS=Homo sapiens OX=9606 GN=PTRH1 PE=1 SV=1;sp|Q86Y79|PTH_HUMAN Probable peptidyl-tRNA hydrolase OS=Homo sapiens OX=9606 GN=PTRH1 PE=1 SV=1;tr|A0A096LP34|A0A096LP34_HUMAN Probable pe	2	20.3	9.6743	9	4179000	0	0	0	0	226890	1047900	1650000	1175800	0	0	0	0	0	78432	0	0
Uncharacterized protein FLJ45252	AAK1	tr|A0A096LP25|A0A096LP25_HUMAN AP2-associated protein kinase 1 (Fragment) OS=Homo sapiens OX=9606 GN=AAK1 PE=1 SV=1;tr|A0A096LNZ0|A0A096LNZ0_HUMAN AP2-associated protein kinase 1 (Fragment) OS=Homo sapiens OX=9606 GN=AAK1 PE=1 SV=6;sp|Q6ZSR9|YJ005_HUMAN Un	2	9.2	5.1689	19	1122800	0	0	0	0	0	133540	0	179860	0	0	0	809450	0	0	0	0
	CD99	tr|A0A096LP69|A0A096LP69_HUMAN CD99 antigen OS=Homo sapiens OX=9606 GN=CD99 PE=1 SV=1	1	7.1	2.7165	4	1347900	0	0	1347900	0	0	0	0	0	0	0	0	0	0	0	0	0
WASH complex subunit FAM21C	FAM21C	tr|A0A096LPC5|A0A096LPC5_HUMAN WASH complex subunit 2C OS=Homo sapiens OX=9606 GN=WASHC2C PE=1 SV=1;tr|A0A0A0MR88|A0A0A0MR88_HUMAN WASH complex subunit 2C OS=Homo sapiens OX=9606 GN=WASHC2C PE=1 SV=1;sp|Q9Y4E1-6|WAC2C_HUMAN Isoform 6 of WASH complex subuni	10	50.4	323.31	64	6120600	2172000	882860	325910	653270	0	0	0	0	755250	577820	458780	294780	0	0	0	0
Trafficking protein particle complex subunit 10	LOC102724200;TRAPPC10	tr|A0A096LPH7|A0A096LPH7_HUMAN Uncharacterized protein (Fragment) OS=Homo sapiens OX=9606 PE=4 SV=1;sp|P48553|TPC10_HUMAN Trafficking protein particle complex subunit 10 OS=Homo sapiens OX=9606 GN=TRAPPC10 PE=1 SV=2	1	9.4	4.1985	10	656220	0	0	0	0	0	0	0	0	656220	0	0	0	0	0	0	0
	C21orf33	tr|A0A096LPI6|A0A096LPI6_HUMAN Utp12 domain-containing protein (Fragment) OS=Homo sapiens OX=9606 PE=4 SV=2;tr|A0A096LNH5|A0A096LNH5_HUMAN Glutamine amidotransferase-like class 1 domain-containing protein 3B, mitochondrial OS=Homo sapiens OX=9606 GN=GATD3B	0	73.1	313.7	18	208330000	64448000	16057000	20831000	10059000	4515700	6049000	16153000	7534800	24827000	4063500	4457000	9355600	5312000	5696800	3342100	5632700
Laminin subunit alpha-4	LAMA4	tr|A0A0A0MTC7|A0A0A0MTC7_HUMAN Laminin subunit alpha-4 OS=Homo sapiens OX=9606 GN=LAMA4 PE=1 SV=1;tr|A0A0A0MQS9|A0A0A0MQS9_HUMAN Laminin subunit alpha-4 OS=Homo sapiens OX=9606 GN=LAMA4 PE=1 SV=1;sp|Q16363-2|LAMA4_HUMAN Isoform 2 of Laminin subunit alpha-4	18	11.9	147.99	90	5482700	1560000	545860	933990	142030	79783	50271	179040	175560	209910	690130	7562	534370	25871	44954	222900	80488
WD repeat-containing protein 18	WDR18	tr|U3KQC1|U3KQC1_HUMAN WD repeat-containing protein 18 (Fragment) OS=Homo sapiens OX=9606 GN=WDR18 PE=1 SV=1;tr|A0A0A0MQU0|A0A0A0MQU0_HUMAN WD repeat-containing protein 18 (Fragment) OS=Homo sapiens OX=9606 GN=WDR18 PE=1 SV=1;sp|Q9BV38|WDR18_HUMAN WD repea	8	27.2	18.715	20	9415800	1043400	553840	265300	0	164830	827830	857260	683840	757590	0	71681	298690	1074100	1277400	755360	784700
Fibroblast growth factor 2	FGF2	tr|A0A0A0MQV6|A0A0A0MQV6_HUMAN Fibroblast growth factor OS=Homo sapiens OX=9606 GN=FGF2 PE=1 SV=1;sp|P09038-2|FGF2_HUMAN Isoform 3 of Fibroblast growth factor 2 OS=Homo sapiens OX=9606 GN=FGF2;sp|P09038-3|FGF2_HUMAN Isoform 4 of Fibroblast growth factor 2	4	13.5	8.3175	10	5363600	1261100	1128700	655040	777880	285670	768040	0	487210	0	0	0	0	0	0	0	0
Unconventional myosin-X	MYO10	tr|D6RGD1|D6RGD1_HUMAN Unconventional myosin-X (Fragment) OS=Homo sapiens OX=9606 GN=MYO10 PE=1 SV=1;tr|A0A0A0MQX1|A0A0A0MQX1_HUMAN Unconventional myosin-X OS=Homo sapiens OX=9606 GN=MYO10 PE=1 SV=1;sp|Q9HD67|MYO10_HUMAN Unconventional myosin-X OS=Homo sap	2	3.6	3.2622	42	42576	0	0	0	0	0	0	28293	0	0	14283	0	0	0	0	0	0
VWFA and cache domain-containing protein 1	CACHD1	tr|A0A0A0MQY7|A0A0A0MQY7_HUMAN VWFA and cache domain-containing protein 1 OS=Homo sapiens OX=9606 GN=CACHD1 PE=1 SV=1;sp|Q5VU97|CAHD1_HUMAN VWFA and cache domain-containing protein 1 OS=Homo sapiens OX=9606 GN=CACHD1 PE=2 SV=2;tr|A0A3B3ISH2|A0A3B3ISH2_HUMA	7	7.4	71.804	58	614310	360930	0	18478	0	0	0	0	0	0	0	0	0	141560	0	93346	0
Signal peptidase complex catalytic subunit SEC11;Signal peptidase complex catalytic subunit SEC11C	SEC11C;SEC11L3	tr|A0A0A0MR04|A0A0A0MR04_HUMAN Signal peptidase complex catalytic subunit SEC11C OS=Homo sapiens OX=9606 GN=SEC11C PE=1 SV=1;tr|B4DI03|B4DI03_HUMAN Signal peptidase complex catalytic subunit SEC11 OS=Homo sapiens OX=9606 GN=SEC11C PE=1 SV=1;tr|K7EJQ7|K7EJQ	1	20.2	4.4479	5	1483800	0	0	1483800	0	0	0	0	0	0	0	0	0	0	0	0	0
Protein-tyrosine-phosphatase;Tyrosine-protein phosphatase non-receptor type 9	PTPN9	tr|A0A0A0MR09|A0A0A0MR09_HUMAN Tyrosine-protein phosphatase non-receptor type 9 OS=Homo sapiens OX=9606 GN=PTPN9 PE=1 SV=1;sp|P43378|PTN9_HUMAN Tyrosine-protein phosphatase non-receptor type 9 OS=Homo sapiens OX=9606 GN=PTPN9 PE=1 SV=1	3	8.9	3.9451	32	6174400	0	0	0	0	0	0	0	0	0	0	0	0	1701000	1668000	1053200	1752300
Myelin expression factor 2	MYEF2	tr|A0A0A0MR39|A0A0A0MR39_HUMAN Myelin expression factor 2 OS=Homo sapiens OX=9606 GN=MYEF2 PE=1 SV=1;sp|Q9P2K5|MYEF2_HUMAN Myelin expression factor 2 OS=Homo sapiens OX=9606 GN=MYEF2 PE=1 SV=3;tr|A0A087WUT0|A0A087WUT0_HUMAN Myelin expression factor 2 OS=Ho	10	24.3	42.183	26	12301000	0	0	0	0	0	0	0	0	0	0	0	0	2325400	2199500	2562400	5213700
Heterogeneous nuclear ribonucleoprotein U-like protein 1	HNRNPUL1	tr|A0A0A0MRA5|A0A0A0MRA5_HUMAN Heterogeneous nuclear ribonucleoprotein U-like protein 1 OS=Homo sapiens OX=9606 GN=HNRNPUL1 PE=1 SV=1;tr|B7Z4B8|B7Z4B8_HUMAN Heterogeneous nuclear ribonucleoprotein U-like protein 1 OS=Homo sapiens OX=9606 GN=HNRNPUL1 PE=1 S	24	37.5	317.17	33	104970000	17689000	5934300	5318100	2579400	2077400	6337300	7633200	5803700	10348000	14552000	8212300	12304000	1494900	1626500	1095500	1968200
Band 4.1-like protein 3;Band 4.1-like protein 3, N-terminally processed	EPB41L3	sp|Q9Y2J2-2|E41L3_HUMAN Isoform 2 of Band 4.1-like protein 3 OS=Homo sapiens OX=9606 GN=EPB41L3;tr|A0A0A0MRA8|A0A0A0MRA8_HUMAN Band 4.1-like protein 3 OS=Homo sapiens OX=9606 GN=EPB41L3 PE=1 SV=1;sp|Q9Y2J2|E41L3_HUMAN Band 4.1-like protein 3 OS=Homo sapien	24	53.1	286.07	49	22447000	4663300	4774600	8996100	2195200	0	74024	196880	106490	972300	0	288800	0	0	56313	122600	0
MAP kinase-activating death domain protein	MADD	tr|A0A0A0MRB5|A0A0A0MRB5_HUMAN MAP kinase-activating death domain protein OS=Homo sapiens OX=9606 GN=MADD PE=1 SV=1;sp|Q8WXG6-8|MADD_HUMAN Isoform 8 of MAP kinase-activating death domain protein OS=Homo sapiens OX=9606 GN=MADD;sp|Q8WXG6-5|MADD_HUMAN Isofor	2	1.5	2.385	72	74763	0	0	0	0	26685	0	48078	0	0	0	0	0	0	0	0	0
Potassium voltage-gated channel subfamily KQT member 5	KCNQ5	tr|A0A0A0MT07|A0A0A0MT07_HUMAN Potassium voltage-gated channel subfamily KQT member 5 OS=Homo sapiens OX=9606 GN=KCNQ5 PE=1 SV=1;tr|A0A0A0MSC0|A0A0A0MSC0_HUMAN Potassium voltage-gated channel subfamily KQT member 5 OS=Homo sapiens OX=9606 GN=KCNQ5 PE=1 SV=	1	1.7	3.5407	40	0	0	0	0	0	0	0	0	0	0	0	0	0	0	0	0	0
Nesprin-2	SYNE2	tr|G3V5X4|G3V5X4_HUMAN Nesprin-2 OS=Homo sapiens OX=9606 GN=SYNE2 PE=1 SV=1;tr|A0A0A0MRE3|A0A0A0MRE3_HUMAN Nesprin-2 OS=Homo sapiens OX=9606 GN=SYNE2 PE=1 SV=1;sp|Q8WXH0|SYNE2_HUMAN Nesprin-2 OS=Homo sapiens OX=9606 GN=SYNE2 PE=1 SV=3;sp|Q8WXH0-2|SYNE2_HUM	13	2.9	18.936	390	7977100	0	246980	1056600	29445	5679.8	59405	7893	4276.3	2063400	1605300	982850	1825300	44648	19950	5530.3	19744
Transcriptional enhancer factor TEF-4;Transcriptional enhancer factor TEF-5;Transcriptional enhancer factor TEF-1;Transcriptional enhancer factor TEF-3	TEAD2;TEAD3;TEAD4;TEAD1	sp|Q15562-4|TEAD2_HUMAN Isoform 4 of Transcriptional enhancer factor TEF-4 OS=Homo sapiens OX=9606 GN=TEAD2;sp|Q99594|TEAD3_HUMAN Transcriptional enhancer factor TEF-5 OS=Homo sapiens OX=9606 GN=TEAD3 PE=1 SV=2;tr|H0YGS2|H0YGS2_HUMAN Transcriptional enhanc	2	4.4	2.1194	13	883040	0	0	0	0	0	185980	0	164310	0	0	0	0	194050	103390	0	235310
Non-specific serine/threonine protein kinase;Serine/threonine-protein kinase MRCK alpha	CDC42BPA	tr|A0A0A0MRJ0|A0A0A0MRJ0_HUMAN Non-specific serine/threonine protein kinase OS=Homo sapiens OX=9606 GN=CDC42BPA PE=1 SV=1;sp|Q5VT25-4|MRCKA_HUMAN Isoform 4 of Serine/threonine-protein kinase MRCK alpha OS=Homo sapiens OX=9606 GN=CDC42BPA;sp|Q5VT25-5|MRCKA_	4	4.7	3.1153	81	343300	271970	17350	0	0	40259	13716	0	0	0	0	0	0	0	0	0	0
Protein-L-isoaspartate O-methyltransferase;Protein-L-isoaspartate(D-aspartate) O-methyltransferase	PCMT1	tr|A0A0A0MRJ6|A0A0A0MRJ6_HUMAN Protein-L-isoaspartate O-methyltransferase OS=Homo sapiens OX=9606 GN=PCMT1 PE=1 SV=1;tr|H7BY58|H7BY58_HUMAN Protein-L-isoaspartate O-methyltransferase OS=Homo sapiens OX=9606 GN=PCMT1 PE=1 SV=1;sp|P22061|PIMT_HUMAN Protein-L	13	66.3	323.31	15	373190000	93146000	40112000	53806000	33360000	6555200	10826000	16871000	5868300	51106000	17944000	14448000	24465000	237730	590960	1588000	2260400
G patch domain-containing protein 4	GPATCH4	tr|F8W895|F8W895_HUMAN G patch domain-containing protein 4 (Fragment) OS=Homo sapiens OX=9606 GN=GPATCH4 PE=1 SV=1;tr|A0A0A0MRK1|A0A0A0MRK1_HUMAN G patch domain-containing protein 4 OS=Homo sapiens OX=9606 GN=GPATCH4 PE=1 SV=1;tr|E9PAV9|E9PAV9_HUMAN G patc	1	5.3	42.749	15	448550	0	0	0	0	0	0	260170	0	0	0	0	0	0	0	188380	0
Actin-binding LIM protein 1	ABLIM1	tr|J3QSX6|J3QSX6_HUMAN Actin-binding LIM protein 1 OS=Homo sapiens OX=9606 GN=ABLIM1 PE=1 SV=2;tr|F8W8M4|F8W8M4_HUMAN Actin-binding LIM protein 1 OS=Homo sapiens OX=9606 GN=ABLIM1 PE=1 SV=1;tr|A0A0A0MRL6|A0A0A0MRL6_HUMAN Actin-binding LIM protein 1 OS=Homo	5	21.4	20.373	27	3756700	0	0	0	113180	422500	0	453110	0	2154100	0	0	480640	0	133200	0	0
Nucleolar and coiled-body phosphoprotein 1	NOLC1	tr|A0A0A0MRM9|A0A0A0MRM9_HUMAN Nucleolar and coiled-body phosphoprotein 1 (Fragment) OS=Homo sapiens OX=9606 GN=NOLC1 PE=1 SV=1;sp|Q14978|NOLC1_HUMAN Nucleolar and coiled-body phosphoprotein 1 OS=Homo sapiens OX=9606 GN=NOLC1 PE=1 SV=2;sp|Q14978-3|NOLC1_HU	11	22.5	73.863	33	30439000	993550	1317400	2021200	1061100	791300	2580300	3103200	3124000	766440	94667	0	158910	2957400	4294600	2495500	4679300
Probable global transcription activator SNF2L1	SMARCA1	tr|A0A0A0MRP6|A0A0A0MRP6_HUMAN Probable global transcription activator SNF2L1 OS=Homo sapiens OX=9606 GN=SMARCA1 PE=1 SV=1;tr|B7ZLQ5|B7ZLQ5_HUMAN Probable global transcription activator SNF2L1 OS=Homo sapiens OX=9606 GN=SMARCA1 PE=1 SV=1;sp|P28370-2|SMCA1_	8	18.8	14.312	56	3017100	0	0	0	0	27678	91439	0	82164	858250	0	0	605380	125810	436900	40237	749200
U1 small nuclear ribonucleoprotein C	SNRPC	tr|A0A0A0MRR7|A0A0A0MRR7_HUMAN U1 small nuclear ribonucleoprotein C OS=Homo sapiens OX=9606 GN=SNRPC PE=1 SV=1;sp|P09234|RU1C_HUMAN U1 small nuclear ribonucleoprotein C OS=Homo sapiens OX=9606 GN=SNRPC PE=1 SV=1	4	22.2	66.802	8	59349000	4280800	1284700	5595300	193680	1691900	7462600	6708000	1458300	2872900	0	0	0	10480000	5923500	9164600	2233200
Abl interactor 1	ABI1	tr|B6VEX4|B6VEX4_HUMAN Abl interactor 1 OS=Homo sapiens OX=9606 GN=ABI1 PE=1 SV=1;tr|A0A0A0MRT6|A0A0A0MRT6_HUMAN Abl interactor 1 OS=Homo sapiens OX=9606 GN=ABI1 PE=1 SV=1;sp|Q8IZP0-10|ABI1_HUMAN Isoform 10 of Abl interactor 1 OS=Homo sapiens OX=9606 GN=AB	7	21.9	42.701	18	19862000	702510	1249500	2502500	950550	0	337580	1055500	0	10031000	966260	1281000	785920	0	0	0	0
MAGUK p55 subfamily member 2	MPP2	sp|Q14168-4|MPP2_HUMAN Isoform 4 of MAGUK p55 subfamily member 2 OS=Homo sapiens OX=9606 GN=MPP2;tr|B4DZ84|B4DZ84_HUMAN MAGUK p55 subfamily member 2 OS=Homo sapiens OX=9606 GN=MPP2 PE=1 SV=1;sp|Q14168|MPP2_HUMAN MAGUK p55 subfamily member 2 OS=Homo sapiens	6	14.7	5.6944	32	1547100	0	870650	397690	278760	0	0	0	0	0	0	0	0	0	0	0	0
Nuclear factor 1 B-type;Nuclear factor 1	NFIB	tr|U3KQE8|U3KQE8_HUMAN Nuclear factor 1 OS=Homo sapiens OX=9606 GN=NFIB PE=1 SV=2;tr|A0A1B0GWI9|A0A1B0GWI9_HUMAN Nuclear factor 1 (Fragment) OS=Homo sapiens OX=9606 GN=NFIB PE=1 SV=1;sp|O00712-5|NFIB_HUMAN Isoform 5 of Nuclear factor 1 B-type OS=Homo sapie	2	5.8	2.0811	19	1220500	0	0	0	0	179740	0	389560	0	0	0	0	0	45492	49423	86305	469980
TNFAIP3-interacting protein 1	TNIP1	tr|E7EMV7|E7EMV7_HUMAN TNFAIP3-interacting protein 1 OS=Homo sapiens OX=9606 GN=TNIP1 PE=1 SV=1;tr|A0A0A0MRZ4|A0A0A0MRZ4_HUMAN TNFAIP3-interacting protein 1 OS=Homo sapiens OX=9606 GN=TNIP1 PE=1 SV=1;sp|Q15025-7|TNIP1_HUMAN Isoform 7 of TNFAIP3-interacting	3	7.5	2.1951	20	11977000	0	0	7149100	3827200	188400	0	0	0	0	0	346010	466220	0	0	0	0
Lysosomal-trafficking regulator	LYST	tr|A0A0A0MRZ6|A0A0A0MRZ6_HUMAN Lysosomal-trafficking regulator OS=Homo sapiens OX=9606 GN=LYST PE=1 SV=1;sp|Q99698-3|LYST_HUMAN Isoform 3 of Lysosomal-trafficking regulator OS=Homo sapiens OX=9606 GN=LYST;sp|Q99698-2|LYST_HUMAN Isoform 2 of Lysosomal-traff	2	2.1	3.4873	61	241690	130570	0	0	72901	0	0	0	0	0	0	38217	0	0	0	0	0
Conserved oligomeric Golgi complex subunit 4	COG4	tr|A0A0A0MS45|A0A0A0MS45_HUMAN Conserved oligomeric Golgi complex subunit 4 OS=Homo sapiens OX=9606 GN=COG4 PE=1 SV=1;tr|J3KNI1|J3KNI1_HUMAN Conserved oligomeric Golgi complex subunit 4 OS=Homo sapiens OX=9606 GN=COG4 PE=1 SV=1;sp|Q9H9E3-3|COG4_HUMAN Isofo	3	5.5	10.55	42	487620	0	0	18893	0	0	44378	0	34460	341110	0	48781	0	0	0	0	0
Gelsolin	GSN	tr|A0A0A0MS51|A0A0A0MS51_HUMAN Gelsolin OS=Homo sapiens OX=9606 GN=GSN PE=1 SV=1;tr|A0A0A0MT01|A0A0A0MT01_HUMAN Gelsolin OS=Homo sapiens OX=9606 GN=GSN PE=1 SV=1;sp|P06396-2|GELS_HUMAN Isoform 2 of Gelsolin OS=Homo sapiens OX=9606 GN=GSN;sp|P06396-4|GELS_H	10	42	277.67	33	34864000	871040	711330	1660800	230630	4573400	2124700	1463200	2449000	5700200	888020	3465600	6571900	1273000	1265600	656390	959100
Eukaryotic translation initiation factor 4 gamma 3	EIF4G3	tr|A0A0A0MSA7|A0A0A0MSA7_HUMAN Eukaryotic translation initiation factor 4 gamma 3 OS=Homo sapiens OX=9606 GN=EIF4G3 PE=1 SV=1;tr|A0A0U1RQK7|A0A0U1RQK7_HUMAN Eukaryotic translation initiation factor 4 gamma 3 OS=Homo sapiens OX=9606 GN=EIF4G3 PE=1 SV=1;sp|O	8	9.9	16.207	86	2115300	112860	25904	137830	0	18419	22823	97459	78930	1232500	11157	8427	230850	9852.9	22209	30258	75852
Poliovirus receptor	PVR	tr|A0A0A0MSA9|A0A0A0MSA9_HUMAN Poliovirus receptor OS=Homo sapiens OX=9606 GN=PVR PE=1 SV=1;tr|A0A0C4DG49|A0A0C4DG49_HUMAN Poliovirus receptor OS=Homo sapiens OX=9606 GN=PVR PE=1 SV=1;sp|P15151-3|PVR_HUMAN Isoform Gamma of Poliovirus receptor OS=Homo sapie	6	18.1	186.68	13	183550000	17780000	16762000	12879000	3608300	3705800	2611900	9558200	4055600	47614000	16823000	11761000	35412000	365540	515600	0	94981
Pleckstrin homology domain-containing family B member 2	PLEKHB2	tr|A0A0A0MSE9|A0A0A0MSE9_HUMAN Pleckstrin homology domain-containing family B member 2 OS=Homo sapiens OX=9606 GN=PLEKHB2 PE=1 SV=1;tr|B7WPA5|B7WPA5_HUMAN Pleckstrin homology domain-containing family B member 2 OS=Homo sapiens OX=9606 GN=PLEKHB2 PE=1 SV=1;	8	35.6	139.28	9	67542000	1841400	681190	2523400	0	0	0	828450	0	0	24691000	4462400	30924000	1232100	0	357810	0
	PRDX1	tr|A0A0A0MSI0|A0A0A0MSI0_HUMAN Peroxiredoxin-1 (Fragment) OS=Homo sapiens OX=9606 GN=PRDX1 PE=1 SV=1	1	78.4	-2	13	0	0	0	0	0	0	0	0	0	0	0	0	0	0	0	0	0
ATP-dependent RNA helicase DDX42	DDX42	tr|A0A0A0MSJ0|A0A0A0MSJ0_HUMAN ATP-dependent RNA helicase DDX42 OS=Homo sapiens OX=9606 GN=DDX42 PE=1 SV=1;sp|Q86XP3-2|DDX42_HUMAN Isoform 2 of ATP-dependent RNA helicase DDX42 OS=Homo sapiens OX=9606 GN=DDX42;sp|Q86XP3|DDX42_HUMAN ATP-dependent RNA helica	12	26.8	20.834	38	4640800	0	0	0	0	80169	303020	497630	420100	420830	0	0	0	788850	860990	375590	893650
Serine/threonine-protein phosphatase 6 regulatory subunit 2	PPP6R2	tr|A0A0A0MSJ8|A0A0A0MSJ8_HUMAN Serine/threonine-protein phosphatase 6 regulatory subunit 2 (Fragment) OS=Homo sapiens OX=9606 GN=PPP6R2 PE=1 SV=1;tr|T1ECW5|T1ECW5_HUMAN Serine/threonine-protein phosphatase 6 regulatory subunit 2 (Fragment) OS=Homo sapiens	3	9.3	5.722	27	939310	0	0	0	0	0	0	0	0	804570	53368	81366	0	0	0	0	0
Torsin-1A-interacting protein 1	TOR1AIP1	tr|A0A0A0MSK5|A0A0A0MSK5_HUMAN Torsin-1A-interacting protein 1 OS=Homo sapiens OX=9606 GN=TOR1AIP1 PE=1 SV=1;sp|Q5JTV8|TOIP1_HUMAN Torsin-1A-interacting protein 1 OS=Homo sapiens OX=9606 GN=TOR1AIP1 PE=1 SV=2	1	38.3	323.31	27	34032000	6786900	3115600	2164900	1786200	1184800	579750	1014800	1579100	5522200	973470	1558300	3838300	732760	1131100	323680	1740400
Angiotensin-converting enzyme;Angiotensin-converting enzyme, soluble form	ACE	tr|A0A0A0MSN4|A0A0A0MSN4_HUMAN Angiotensin-converting enzyme OS=Homo sapiens OX=9606 GN=ACE PE=1 SV=1;sp|P12821-2|ACE_HUMAN Isoform Somatic-2 of Angiotensin-converting enzyme OS=Homo sapiens OX=9606 GN=ACE;sp|P12821|ACE_HUMAN Angiotensin-converting enzyme	4	4.1	4.1388	57	289060	0	0	0	0	0	0	0	0	0	0	0	0	246570	0	0	42494
Vacuolar fusion protein MON1 homolog A	MON1A	tr|A0A0A0MSQ9|A0A0A0MSQ9_HUMAN Vacuolar fusion protein MON1 homolog A OS=Homo sapiens OX=9606 GN=MON1A PE=1 SV=1;sp|Q86VX9-5|MON1A_HUMAN Isoform 5 of Vacuolar fusion protein MON1 homolog A OS=Homo sapiens OX=9606 GN=MON1A;sp|Q86VX9|MON1A_HUMAN Vacuolar fus	5	11.5	35.217	30	4006400	2148300	1047400	244670	357750	0	0	0	0	0	79332	0	128870	0	0	0	0
Aldo-keto reductase family 1 member C3	AKR1C3	tr|A0A0A0MSS8|A0A0A0MSS8_HUMAN Aldo-keto reductase family 1 member C3 OS=Homo sapiens OX=9606 GN=AKR1C3 PE=1 SV=1;sp|P42330|AK1C3_HUMAN Aldo-keto reductase family 1 member C3 OS=Homo sapiens OX=9606 GN=AKR1C3 PE=1 SV=4;tr|S4R3Z2|S4R3Z2_HUMAN Aldo-keto redu	11	70.6	256.52	20	74726000	0	0	349250	0	10817000	26195000	22608000	14758000	0	0	0	0	0	0	0	0
Tapasin	TAPBP	tr|A0A0G2JKZ1|A0A0G2JKZ1_HUMAN Tapasin OS=Homo sapiens OX=9606 GN=TAPBP PE=1 SV=1;tr|A2AB90|A2AB90_HUMAN Tapasin OS=Homo sapiens OX=9606 GN=TAPBP PE=1 SV=1;tr|A0A0G2JH37|A0A0G2JH37_HUMAN Tapasin OS=Homo sapiens OX=9606 GN=TAPBP PE=1 SV=1;tr|A0A0A0MSV9|A0A0	6	23	10.543	14	12411000	414490	148510	425540	88331	3467500	1608300	2822100	1628600	319570	68607	287040	349370	70965	608920	26362	76657
Sodium/potassium-transporting ATPase subunit alpha-3	ATP1A3	tr|M0R116|M0R116_HUMAN Sodium/potassium-transporting ATPase subunit alpha OS=Homo sapiens OX=9606 GN=ATP1A3 PE=1 SV=1;tr|A0A2R8YEY8|A0A2R8YEY8_HUMAN Sodium/potassium-transporting ATPase subunit alpha OS=Homo sapiens OX=9606 PE=3 SV=1;tr|A0A0A0MT26|A0A0A0MT	21	44.4	179.84	43	36669000	1832400	739430	873590	459000	186170	187680	0	0	5667600	0	527400	1837900	8909700	2998300	9672500	2777800
Lysosomal acid lipase/cholesteryl ester hydrolase	LIPA	tr|A0A0A0MT32|A0A0A0MT32_HUMAN Lysosomal acid lipase/cholesteryl ester hydrolase OS=Homo sapiens OX=9606 GN=LIPA PE=1 SV=1;sp|P38571-2|LICH_HUMAN Isoform 2 of Lysosomal acid lipase/cholesteryl ester hydrolase OS=Homo sapiens OX=9606 GN=LIPA;sp|P38571|LICH_	13	60.4	323.31	11	888210000	239610000	12678000	33285000	7053600	18921000	13022000	35165000	14005000	87210000	103900000	25183000	276770000	5276100	6720300	2102800	7303500
Protein SCAF8	SCAF8	tr|A0A0A0MT33|A0A0A0MT33_HUMAN SR-related and CTD-associated factor 8 OS=Homo sapiens OX=9606 GN=SCAF8 PE=1 SV=1;sp|Q9UPN6|SCAF8_HUMAN SR-related and CTD-associated factor 8 OS=Homo sapiens OX=9606 GN=SCAF8 PE=1 SV=1;sp|Q9UPN6-2|SCAF8_HUMAN Isoform 2 of SR	1	2.4	6.482	43	208400	0	0	74326	0	0	0	0	0	0	0	0	0	51697	0	0	82379
Isovaleryl-CoA dehydrogenase, mitochondrial	IVD	tr|A0A0A0MT83|A0A0A0MT83_HUMAN Isovaleryl-CoA dehydrogenase isoform 1 OS=Homo sapiens OX=9606 GN=IVD PE=1 SV=2;sp|P26440|IVD_HUMAN Isovaleryl-CoA dehydrogenase, mitochondrial OS=Homo sapiens OX=9606 GN=IVD PE=1 SV=2;tr|A0A0S2Z4K7|A0A0S2Z4K7_HUMAN Isovalery	13	33.1	175.23	21	159140000	34257000	24668000	19873000	14938000	5951800	3808500	14419000	4384000	20183000	3277100	3875500	7729300	940440	270900	251330	309050
WD repeat-containing protein 36	WDR36	tr|A0A0A0MTB8|A0A0A0MTB8_HUMAN WD repeat-containing protein 36 OS=Homo sapiens OX=9606 GN=WDR36 PE=1 SV=1;sp|Q8NI36|WDR36_HUMAN WD repeat-containing protein 36 OS=Homo sapiens OX=9606 GN=WDR36 PE=1 SV=1	12	16.3	18.54	40	7684300	820800	843760	266420	79851	411230	768830	566150	1029900	40718	0	0	0	569240	616480	507370	1163500
E3 ubiquitin-protein ligase RNF213	RNF213	tr|A0A0A0MTR7|A0A0A0MTR7_HUMAN E3 ubiquitin-protein ligase RNF213 OS=Homo sapiens OX=9606 GN=RNF213 PE=1 SV=1;tr|A0A0A0MTC1|A0A0A0MTC1_HUMAN E3 ubiquitin-protein ligase RNF213 OS=Homo sapiens OX=9606 GN=RNF213 PE=1 SV=1;sp|Q63HN8|RN213_HUMAN E3 ubiquitin-p	22	6	34.853	274	2270100	127160	143380	130330	217170	0	232160	32093	73483	1237000	0	77387	0	0	0	0	0
Valine--tRNA ligase, mitochondrial	VARS2	tr|B7ZL25|B7ZL25_HUMAN VARS2 protein OS=Homo sapiens OX=9606 GN=VARS2 PE=1 SV=1;tr|A0A140TA45|A0A140TA45_HUMAN Valine--tRNA ligase, mitochondrial OS=Homo sapiens OX=9606 GN=VARS2 PE=1 SV=1;tr|A0A140TA40|A0A140TA40_HUMAN Valine--tRNA ligase, mitochondrial O	4	3.8	6.0851	52	577170	0	51407	100650	139850	115390	0	0	0	169870	0	0	0	0	0	0	0
Sterol regulatory element-binding protein cleavage-activating protein	SCAP	tr|A0A0A0MTG6|A0A0A0MTG6_HUMAN Sterol regulatory element-binding protein cleavage-activating protein OS=Homo sapiens OX=9606 GN=SCAP PE=1 SV=1;sp|Q12770-4|SCAP_HUMAN Isoform 4 of Sterol regulatory element-binding protein cleavage-activating protein OS=Homo	3	5.6	14.478	31	1441700	400840	88711	0	0	29385	0	51756	0	115870	88179	95704	543550	0	0	13853	13843
Integrin-linked protein kinase	ILK	tr|A0A0A0MTH3|A0A0A0MTH3_HUMAN Integrin-linked protein kinase OS=Homo sapiens OX=9606 GN=ILK PE=1 SV=1;sp|Q13418|ILK_HUMAN Integrin-linked protein kinase OS=Homo sapiens OX=9606 GN=ILK PE=1 SV=2;sp|Q13418-2|ILK_HUMAN Isoform 2 of Integrin-linked protein ki	21	46.6	146.36	24	77662000	6538000	4072100	6923600	1255500	3581600	7299000	7870500	7478300	10022000	8592600	2473400	5976100	1675100	1303100	726830	1874900
Delta(24)-sterol reductase	DHCR24	tr|A0A0A0MTI1|A0A0A0MTI1_HUMAN Delta(24)-sterol reductase OS=Homo sapiens OX=9606 GN=DHCR24 PE=1 SV=1;sp|Q15392-2|DHC24_HUMAN Isoform 2 of Delta(24)-sterol reductase OS=Homo sapiens OX=9606 GN=DHCR24;sp|Q15392|DHC24_HUMAN Delta(24)-sterol reductase OS=Homo	22	44.9	323.31	22	552540000	22192000	5116400	8351800	1858100	9983400	9094400	22541000	13574000	193920000	49552000	54621000	156510000	2233800	775060	791150	1425100
Acyl-CoA-binding protein	DBI	tr|B8ZWD1|B8ZWD1_HUMAN Acyl-CoA-binding protein OS=Homo sapiens OX=9606 GN=DBI PE=1 SV=1;tr|A0A0A0MTI5|A0A0A0MTI5_HUMAN Acyl-CoA-binding protein OS=Homo sapiens OX=9606 GN=DBI PE=1 SV=1;sp|P07108|ACBP_HUMAN Acyl-CoA-binding protein OS=Homo sapiens OX=9606	4	48.5	19.054	5	144930000	3457800	0	0	0	0	0	0	0	57154000	7682900	14170000	62465000	0	0	0	0
Elongation of very long chain fatty acids protein;Elongation of very long chain fatty acids protein 5	ELOVL5	tr|A0A0A0MTI6|A0A0A0MTI6_HUMAN Elongation of very long chain fatty acids protein OS=Homo sapiens OX=9606 GN=ELOVL5 PE=1 SV=1;sp|Q9NYP7|ELOV5_HUMAN Elongation of very long chain fatty acids protein 5 OS=Homo sapiens OX=9606 GN=ELOVL5 PE=1 SV=1;sp|Q9NYP7-2|E	2	8.4	83.578	11	46983000	7207300	1271300	1406500	160980	3512800	2109800	4623000	2550900	11872000	1780200	3145800	5824300	947430	0	570560	0
Neutral cholesterol ester hydrolase 1	NCEH1	tr|A0A0R4J2G3|A0A0R4J2G3_HUMAN Arylacetamide deacetylase-like 1 OS=Homo sapiens OX=9606 GN=NCEH1 PE=1 SV=1;tr|A0A0A0MTJ9|A0A0A0MTJ9_HUMAN Neutral cholesterol ester hydrolase 1 OS=Homo sapiens OX=9606 GN=NCEH1 PE=1 SV=1;sp|Q6PIU2|NCEH1_HUMAN Neutral cholest	10	30	88.757	21	66081000	2185000	1413300	499460	329590	2695900	2363800	5327200	3404100	17566000	4172800	4981800	21017000	0	0	77862	46771
Cullin-2	CUL2	tr|A0A0A0MTN0|A0A0A0MTN0_HUMAN Cullin-2 OS=Homo sapiens OX=9606 GN=CUL2 PE=1 SV=1;sp|Q13617|CUL2_HUMAN Cullin-2 OS=Homo sapiens OX=9606 GN=CUL2 PE=1 SV=2;sp|Q13617-2|CUL2_HUMAN Isoform 2 of Cullin-2 OS=Homo sapiens OX=9606 GN=CUL2;tr|Q5T2B5|Q5T2B5_HUMAN Cu	10	14.1	28.033	43	3889300	654080	116430	171030	26656	0	113160	0	33177	900840	587160	565170	721560	0	0	0	0
Interleukin-12 receptor subunit beta-2	IL12RB2	tr|A0A0A0MTN7|A0A0A0MTN7_HUMAN Interleukin-12 receptor subunit beta-2 OS=Homo sapiens OX=9606 GN=IL12RB2 PE=1 SV=1;sp|Q99665-2|I12R2_HUMAN Isoform 2 of Interleukin-12 receptor subunit beta-2 OS=Homo sapiens OX=9606 GN=IL12RB2;sp|Q99665|I12R2_HUMAN Interleu	1	3.6	-2	34	21861000	0	0	0	0	0	0	0	0	0	7196500	0	14665000	0	0	0	0
Protein SCAF11	SCAF11	tr|A0A0A0MTP7|A0A0A0MTP7_HUMAN Protein SCAF11 OS=Homo sapiens OX=9606 GN=SCAF11 PE=1 SV=1;tr|F8VXG7|F8VXG7_HUMAN Protein SCAF11 OS=Homo sapiens OX=9606 GN=SCAF11 PE=1 SV=1;sp|Q99590-2|SCAFB_HUMAN Isoform 2 of Protein SCAF11 OS=Homo sapiens OX=9606 GN=SCAF1	1	1.5	11.925	43	440500	69140	53562	0	0	0	32758	0	33468	142130	0	0	0	0	0	25585	83861
6.8 kDa mitochondrial proteolipid	C14orf2;MP68	tr|A0A0A0MTQ5|A0A0A0MTQ5_HUMAN ATP synthase subunit ATP5MPL, mitochondrial OS=Homo sapiens OX=9606 GN=ATP5MPL PE=1 SV=1;tr|G3V556|G3V556_HUMAN ATP synthase subunit ATP5MPL, mitochondrial OS=Homo sapiens OX=9606 GN=ATP5MPL PE=1 SV=1;sp|P56378|ATP68_HUMAN AT	2	24.7	2.5251	5	213710000	3537200	10626000	34008000	3795800	9302900	9414400	31099000	7824600	79035000	1301500	8043500	10230000	2435200	1646300	1414600	0
Titin	TTN	tr|A0A0A0MTS7|A0A0A0MTS7_HUMAN Titin OS=Homo sapiens OX=9606 GN=TTN PE=1 SV=1;sp|Q8WZ42-5|TITIN_HUMAN Isoform 5 of Titin OS=Homo sapiens OX=9606 GN=TTN;sp|Q8WZ42-11|TITIN_HUMAN Isoform 11 of Titin OS=Homo sapiens OX=9606 GN=TTN;sp|Q8WZ42-4|TITIN_HUMAN Isof	7	0.3	4.9619	1944	293380	12546	6429.7	4940.7	11574	0	0	2049.8	0	90663	42430	33547	88804	400.35	0	0	0
Membralin	TMEM259	tr|A0A0A0MTU3|A0A0A0MTU3_HUMAN Membralin OS=Homo sapiens OX=9606 GN=TMEM259 PE=1 SV=2;tr|U3KPY4|U3KPY4_HUMAN Membralin OS=Homo sapiens OX=9606 GN=TMEM259 PE=1 SV=3;sp|Q4ZIN3-2|MBRL_HUMAN Isoform 2 of Membralin OS=Homo sapiens OX=9606 GN=TMEM259;sp|Q4ZIN3|M	3	11.6	10.337	19	12726000	1928200	2268500	1264900	707010	0	0	473570	1303900	3229700	0	481110	781600	185700	0	101670	0
Transmembrane emp24 domain-containing protein 7	TMED7-TICAM2;TMED7	tr|A0A0A6YYA0|A0A0A6YYA0_HUMAN Protein TMED7-TICAM2 OS=Homo sapiens OX=9606 GN=TMED7-TICAM2 PE=3 SV=1;sp|Q86XR7-2|TCAM2_HUMAN Isoform 2 of TIR domain-containing adapter molecule 2 OS=Homo sapiens OX=9606 GN=TICAM2;sp|Q9Y3B3-2|TMED7_HUMAN Isoform 2 of Trans	5	39.4	79.208	11	174700000	35706000	9669400	11343000	1804800	4050000	3793500	12431000	6144000	23840000	18136000	3624500	32965000	3965800	1190500	4179400	1855400
Golgi apparatus membrane protein TVP23 homolog;Golgi apparatus membrane protein TVP23 homolog C;Golgi apparatus membrane protein TVP23 homolog B	TVP23C;TVP23B;TVP23C-CDRT4	tr|E5RIS5|E5RIS5_HUMAN Golgi apparatus membrane protein TVP23 homolog B OS=Homo sapiens OX=9606 GN=TVP23C PE=1 SV=1;tr|I3L376|I3L376_HUMAN Golgi apparatus membrane protein TVP23 homolog B OS=Homo sapiens OX=9606 GN=TVP23B PE=1 SV=1;tr|E5RGC5|E5RGC5_HUMAN G	1	73	32.264	1	7733000	0	0	0	0	0	0	0	0	0	0	7733000	0	0	0	0	0
Stonin-1	STON1-GTF2A1L;ALF;STON1	tr|A0A0A6YYG5|A0A0A6YYG5_HUMAN Protein STON1-GTF2A1L OS=Homo sapiens OX=9606 GN=STON1-GTF2A1L PE=3 SV=1;tr|Q53S48|Q53S48_HUMAN Stonin-1 OS=Homo sapiens OX=9606 GN=STON1-GTF2A1L PE=3 SV=1;sp|Q9Y6Q2|STON1_HUMAN Stonin-1 OS=Homo sapiens OX=9606 GN=STON1 PE=1	19	25.9	60.449	51	6277300	0	0	0	0	74324	2101500	0	3919000	0	140870	0	0	0	0	41668	0
Condensin-2 complex subunit H2	NCAPH2	tr|A0A0A6YYG7|A0A0A6YYG7_HUMAN Condensin-2 complex subunit H2 OS=Homo sapiens OX=9606 GN=NCAPH2 PE=1 SV=1;sp|Q6IBW4-2|CNDH2_HUMAN Isoform 2 of Condensin-2 complex subunit H2 OS=Homo sapiens OX=9606 GN=NCAPH2;sp|Q6IBW4|CNDH2_HUMAN Condensin-2 complex subuni	2	3.9	2.1288	26	437010	0	0	0	0	0	23115	243060	170840	0	0	0	0	0	0	0	0
Suppressor of SWI4 1 homolog	PPAN-P2RY11;PPAN	tr|A0A0A6YYI3|A0A0A6YYI3_HUMAN Protein PPAN-P2RY11 OS=Homo sapiens OX=9606 GN=PPAN-P2RY11 PE=4 SV=1;tr|A0A0B4J1V8|A0A0B4J1V8_HUMAN HCG2039996 OS=Homo sapiens OX=9606 GN=PPAN-P2RY11 PE=3 SV=1;sp|Q9NQ55-2|SSF1_HUMAN Isoform 2 of Suppressor of SWI4 1 homolog	5	14.4	37.739	21	8248500	600140	956640	208690	0	366630	285260	622730	485550	273700	0	0	0	1072300	724870	2116800	535110
Tomoregulin-1	MSANTD3-TMEFF1;TMEFF1	tr|A0A0A6YYJ0|A0A0A6YYJ0_HUMAN Protein MSANTD3-TMEFF1 OS=Homo sapiens OX=9606 GN=MSANTD3-TMEFF1 PE=4 SV=1;sp|Q8IYR6-2|TEFF1_HUMAN Isoform 2 of Tomoregulin-1 OS=Homo sapiens OX=9606 GN=TMEFF1;sp|Q8IYR6|TEFF1_HUMAN Tomoregulin-1 OS=Homo sapiens OX=9606 GN=TM	4	15	13.761	14	5209600	992160	540370	2673000	1004000	0	0	0	0	0	0	0	0	0	0	0	0
	MACF1	tr|A0A0A6YYJ5|A0A0A6YYJ5_HUMAN Microtubule-actin cross-linking factor 1, isoforms 1/2/3/5 (Fragment) OS=Homo sapiens OX=9606 GN=MACF1 PE=1 SV=2	4	10	4.0423	58	5004600	226010	70126	68178	47961	351870	0	355130	0	2277500	183160	1022300	0	0	0	402390	0
UPF0562 protein C7orf55;Putative RNA-binding protein Luc7-like 2	LUC7L2;C7orf55	tr|A0A0A6YYJ8|A0A0A6YYJ8_HUMAN Putative RNA-binding protein Luc7-like 2 OS=Homo sapiens OX=9606 GN=LUC7L2 PE=4 SV=1;sp|Q96HJ9-2|FMC1_HUMAN Isoform 2 of Protein FMC1 homolog OS=Homo sapiens OX=9606 GN=FMC1;sp|Q9Y383-3|LC7L2_HUMAN Isoform 3 of Putative RNA-b	0	39.1	323.31	20	278460000	60637000	23547000	51898000	27496000	3834300	9840100	13450000	6278900	23419000	5405200	2341100	12007000	6605000	8366500	9110900	14223000
Solute carrier organic anion transporter family member 1B3	SLCO1B3	tr|H0YGG9|H0YGG9_HUMAN Solute carrier organic anion transporter family member (Fragment) OS=Homo sapiens OX=9606 GN=SLCO1B3 PE=3 SV=1;tr|A0A0A6YYJ9|A0A0A6YYJ9_HUMAN Solute carrier organic anion transporter family member OS=Homo sapiens OX=9606 PE=3 SV=1;sp	1	3.3	6.4055	18	821360	0	0	0	0	0	0	0	0	194990	42129	139470	444780	0	0	0	0
Sulfotransferase;Sulfotransferase 1A4;Sulfotransferase 1A3	SULT1A4;SULT1A3	tr|A0A0A6YYL2|A0A0A6YYL2_HUMAN Sulfotransferase OS=Homo sapiens OX=9606 GN=SULT1A4 PE=1 SV=1;sp|P0DMN0|ST1A4_HUMAN Sulfotransferase 1A4 OS=Homo sapiens OX=9606 GN=SULT1A4 PE=1 SV=1;sp|P0DMM9|ST1A3_HUMAN Sulfotransferase 1A3 OS=Homo sapiens OX=9606 GN=SULT1	3	35.2	5.1917	19	2498300	227430	0	0	0	0	835430	0	998340	437140	0	0	0	0	0	0	0
Coronin;Coronin-7;Mitochondrial import inner membrane translocase subunit TIM16	CORO7-PAM16;CORO7;PAM16	tr|A0A0A6YYL4|A0A0A6YYL4_HUMAN Coronin OS=Homo sapiens OX=9606 GN=CORO7-PAM16 PE=1 SV=1;sp|P57737-3|CORO7_HUMAN Isoform 3 of Coronin-7 OS=Homo sapiens OX=9606 GN=CORO7;tr|I3L0X9|I3L0X9_HUMAN Mitochondrial import inner membrane translocase subunit TIM16 OS=	10	16.6	323.31	40	21327000	1030100	2990000	4431500	1544600	1265600	851130	2508300	1188400	2220400	366780	647270	1004100	576000	265340	289200	148220
Acyl-CoA synthetase short-chain family member 3, mitochondrial	ACSS3	tr|A0A0B4J1R2|A0A0B4J1R2_HUMAN Acyl-CoA synthetase short-chain family member 3, mitochondrial OS=Homo sapiens OX=9606 GN=ACSS3 PE=1 SV=1;sp|Q9H6R3|ACSS3_HUMAN Acyl-CoA synthetase short-chain family member 3, mitochondrial OS=Homo sapiens OX=9606 GN=ACSS3 P	24	48.8	323.31	36	123630000	0	742650	328730	39530	89808	176750	0	488510	75420000	8562400	10823000	24790000	669920	548330	73603	875380
UPF0693 protein C10orf32	C10orf32-ASMT;C10orf32	tr|A0A0B4J1R7|A0A0B4J1R7_HUMAN BORCS7-ASMT readthrough (NMD candidate) OS=Homo sapiens OX=9606 GN=BORCS7-ASMT PE=4 SV=1;sp|Q96B45|BORC7_HUMAN BLOC-1-related complex subunit 7 OS=Homo sapiens OX=9606 GN=BORCS7 PE=3 SV=2	8	87.7	323.31	6	926890000	224890000	63441000	73397000	65692000	10337000	12892000	22813000	11224000	140670000	85122000	87212000	103240000	8991500	6628500	5367700	4965200
Serine/arginine-rich splicing factor 7	SRSF7	tr|A0A0B4J1Z1|A0A0B4J1Z1_HUMAN Serine/arginine-rich-splicing factor 7 OS=Homo sapiens OX=9606 GN=SRSF7 PE=1 SV=1;tr|C9JAB2|C9JAB2_HUMAN Serine/arginine-rich-splicing factor 7 OS=Homo sapiens OX=9606 GN=SRSF7 PE=1 SV=1;sp|Q16629-3|SRSF7_HUMAN Isoform 3 of S	8	52.6	115.04	8	435010000	29041000	5261000	18612000	6041500	17286000	23960000	44182000	22903000	54554000	14072000	2618900	9204700	44388000	46639000	51851000	44396000
	FIP1L1	tr|A0A0B4J203|A0A0B4J203_HUMAN Protein kinase domain-containing protein OS=Homo sapiens OX=9606 PE=3 SV=1	0	22.4	21.594	45	4099500	679450	71176	0	0	0	59024	0	143800	0	0	0	0	1312400	542950	617530	673200
N-alpha-acetyltransferase 38, NatC auxiliary subunit	NAA38	tr|A0A0B4J297|A0A0B4J297_HUMAN N-alpha-acetyltransferase 38, NatC auxiliary subunit OS=Homo sapiens OX=9606 GN=NAA38 PE=1 SV=1;tr|I3L310|I3L310_HUMAN N-alpha-acetyltransferase 38, NatC auxiliary subunit OS=Homo sapiens OX=9606 GN=NAA38 PE=1 SV=1;tr|I3L4V0|	2	38.4	3.1327	5	144890000	0	14348000	0	0	0	10903000	0	11331000	95762000	0	12542000	0	0	0	0	0
40S ribosomal protein S15	RPS15	tr|K7EM56|K7EM56_HUMAN 40S ribosomal protein S15 OS=Homo sapiens OX=9606 GN=RPS15 PE=1 SV=2;tr|A0A0B4J2B4|A0A0B4J2B4_HUMAN 40S ribosomal protein S15 OS=Homo sapiens OX=9606 GN=RPS15 PE=1 SV=1;tr|S4R417|S4R417_HUMAN 40S ribosomal protein S15 OS=Homo sapiens	5	56.2	205.26	6	1478700000	156920000	110150000	82831000	82932000	17373000	29977000	17230000	24450000	532430000	91213000	116890000	131500000	24155000	20704000	3125200	36823000
	C21orf33	sp|P0DPI2|GAL3A_HUMAN Glutamine amidotransferase-like class 1 domain-containing protein 3A, mitochondrial OS=Homo sapiens OX=9606 GN=GATD3A PE=1 SV=1;sp|A0A0B4J2D5|GAL3B_HUMAN Glutamine amidotransferase-like class 1 domain-containing protein 3B, mitochondr	2	82.5	2.5699	15	7846000	1015600	0	2297200	0	918770	0	2216500	0	906510	0	0	0	0	0	491500	0
Periodic tryptophan protein 2 homolog	PWP2	sp|Q15269|PWP2_HUMAN Periodic tryptophan protein 2 homolog OS=Homo sapiens OX=9606 GN=PWP2 PE=2 SV=2;tr|A0A0B4J2E5|A0A0B4J2E5_HUMAN Uncharacterized protein OS=Homo sapiens OX=9606 GN=LOC102724159 PE=1 SV=1	7	12.2	28.476	39	2351200	568480	47949	122310	0	442120	171700	310410	252530	0	0	0	0	100500	196340	0	138870
	PIGBOS1	sp|A0A0B4J2F0|PIOS1_HUMAN Protein PIGBOS1 OS=Homo sapiens OX=9606 GN=PIGBOS1 PE=1 SV=1	2	22.2	4.298	2	5979500	0	4067100	0	1912400	0	0	0	0	0	0	0	0	0	0	0	0
Lanosterol 14-alpha demethylase	CYP51A1	tr|A0A0C4DFL7|A0A0C4DFL7_HUMAN Lanosterol 14-alpha demethylase OS=Homo sapiens OX=9606 GN=CYP51A1 PE=1 SV=1;sp|Q16850|CP51A_HUMAN Lanosterol 14-alpha demethylase OS=Homo sapiens OX=9606 GN=CYP51A1 PE=1 SV=3;sp|Q16850-2|CP51A_HUMAN Isoform 2 of Lanosterol 1	25	51.9	323.31	26	204220000	40374000	8469000	13726000	5951200	1979900	1424700	5888000	1160100	57548000	13510000	13004000	38435000	917190	769140	663170	405060
Maleylacetoacetate isomerase	GSTZ1	tr|G3V267|G3V267_HUMAN Maleylacetoacetate isomerase OS=Homo sapiens OX=9606 GN=GSTZ1 PE=1 SV=1;tr|G3V5T0|G3V5T0_HUMAN Maleylacetoacetate isomerase OS=Homo sapiens OX=9606 GN=GSTZ1 PE=1 SV=1;tr|A0A0C4DFM0|A0A0C4DFM0_HUMAN Glutathione transferase zeta 1 (Mal	2	18	15.523	8	3603600	0	0	0	0	0	752710	0	1515800	531610	0	0	0	0	0	0	803440
Transmembrane 9 superfamily member 4	TM9SF4	tr|A0A0C4DFM1|A0A0C4DFM1_HUMAN Transmembrane 9 superfamily member OS=Homo sapiens OX=9606 GN=TM9SF4 PE=1 SV=1;sp|Q92544|TM9S4_HUMAN Transmembrane 9 superfamily member 4 OS=Homo sapiens OX=9606 GN=TM9SF4 PE=1 SV=2	19	22.9	260.04	22	283110000	28518000	19449000	17196000	3673200	1698800	2060300	6006100	1666100	64366000	36042000	32199000	66076000	2705400	80292	801600	575240
Peptide-N(4)-(N-acetyl-beta-glucosaminyl)asparagine amidase	NGLY1	tr|A0A0C4DFP4|A0A0C4DFP4_HUMAN Peptide-N(4)-(N-acetyl-beta-glucosaminyl)asparagine amidase (Fragment) OS=Homo sapiens OX=9606 GN=NGLY1 PE=1 SV=1;sp|Q96IV0-2|NGLY1_HUMAN Isoform 2 of Peptide-N(4)-(N-acetyl-beta-glucosaminyl)asparagine amidase OS=Homo sapien	3	7.3	3.6199	33	1132100	0	0	0	0	0	0	516410	0	585400	0	30328	0	0	0	0	0
Neutral ceramidase;Neutral ceramidase soluble form	ASAH2	tr|A0A0C4DFQ8|A0A0C4DFQ8_HUMAN Neutral ceramidase OS=Homo sapiens OX=9606 GN=ASAH2 PE=1 SV=1;sp|Q9NR71-2|ASAH2_HUMAN Isoform 2 of Neutral ceramidase OS=Homo sapiens OX=9606 GN=ASAH2;sp|Q9NR71|ASAH2_HUMAN Neutral ceramidase OS=Homo sapiens OX=9606 GN=ASAH2	13	20.4	222.74	26	21357000	0	0	0	0	0	0	245450	0	848320	5095100	4599900	10569000	0	0	0	0
Protein sprouty homolog 4	SPRY4	tr|A0A0C4DFS6|A0A0C4DFS6_HUMAN Protein sprouty homolog 4 OS=Homo sapiens OX=9606 GN=SPRY4 PE=1 SV=1;sp|Q9C004|SPY4_HUMAN Protein sprouty homolog 4 OS=Homo sapiens OX=9606 GN=SPRY4 PE=1 SV=2;sp|Q9C004-2|SPY4_HUMAN Isoform C of Protein sprouty homolog 4 OS=H	3	14	4.2048	14	1414100	0	0	0	0	0	0	0	0	0	0	0	0	706460	0	707650	0
Solute carrier family 26 member 6	SLC26A6	tr|G3XAC1|G3XAC1_HUMAN Solute carrier family 26 member 6 OS=Homo sapiens OX=9606 GN=SLC26A6 PE=1 SV=1;tr|A0A0C4DFT5|A0A0C4DFT5_HUMAN Solute carrier family 26 member 6 OS=Homo sapiens OX=9606 GN=SLC26A6 PE=1 SV=1;sp|Q9BXS9-6|S26A6_HUMAN Isoform 6 of Solute	2	4.8	7.0498	26	1156300	0	0	508420	0	0	0	647900	0	0	0	0	0	0	0	0	0
Protein SET	SET	tr|A0A0C4DFV9|A0A0C4DFV9_HUMAN Protein SET OS=Homo sapiens OX=9606 GN=SET PE=1 SV=1;sp|Q01105-3|SET_HUMAN Isoform 3 of Protein SET OS=Homo sapiens OX=9606 GN=SET;sp|Q01105-4|SET_HUMAN Isoform 4 of Protein SET OS=Homo sapiens OX=9606 GN=SET;sp|Q01105-2|SET_	3	25.9	207.61	8	657270000	40735000	45024000	49825000	18469000	19117000	72605000	45335000	36961000	74055000	29883000	23365000	46597000	34950000	42164000	25997000	52185000
Niemann-Pick C1-like protein 1	NPC1L1	tr|A0A0C4DGG6|A0A0C4DGG6_HUMAN NPC1-like intracellular cholesterol transporter 1 OS=Homo sapiens OX=9606 GN=NPC1L1 PE=1 SV=1;tr|A0A0C4DFX6|A0A0C4DFX6_HUMAN NPC1-like intracellular cholesterol transporter 1 OS=Homo sapiens OX=9606 GN=NPC1L1 PE=1 SV=1;sp|Q9U	3	2.4	6.309	44	3783700	0	0	0	0	0	767090	592660	543350	782950	832060	265600	0	0	0	0	0
G-protein coupled receptor family C group 5 member C	GPRC5C	tr|A8MXZ4|A8MXZ4_HUMAN G-protein-coupled receptor family C group 5 member C OS=Homo sapiens OX=9606 GN=GPRC5C PE=1 SV=3;tr|A0A0C4DFY5|A0A0C4DFY5_HUMAN G-protein-coupled receptor family C group 5 member C OS=Homo sapiens OX=9606 GN=GPRC5C PE=1 SV=1;sp|Q9NQ8	5	16.7	187.63	14	40537000	1349000	0	0	0	0	0	0	0	12179000	4720700	4549500	17739000	0	0	0	0
Syntaxin-1A	STX1A	tr|A0A0C4DFZ1|A0A0C4DFZ1_HUMAN Syntaxin-1A OS=Homo sapiens OX=9606 GN=STX1A PE=1 SV=1;tr|A8MZ54|A8MZ54_HUMAN Syntaxin-1A OS=Homo sapiens OX=9606 GN=STX1A PE=1 SV=1;sp|Q16623-3|STX1A_HUMAN Isoform 3 of Syntaxin-1A OS=Homo sapiens OX=9606 GN=STX1A;sp|Q16623-	5	27.3	71.975	12	12795000	0	0	0	0	0	0	0	0	0	0	0	0	5452000	758980	3574300	3009500
Arylsulfatase A;Arylsulfatase A component B;Arylsulfatase A component C	ARSA	tr|A0A0C4DFZ2|A0A0C4DFZ2_HUMAN Arylsulfatase A OS=Homo sapiens OX=9606 GN=ARSA PE=1 SV=1;sp|P15289|ARSA_HUMAN Arylsulfatase A OS=Homo sapiens OX=9606 GN=ARSA PE=1 SV=3;sp|P15289-2|ARSA_HUMAN Isoform 2 of Arylsulfatase A OS=Homo sapiens OX=9606 GN=ARSA	11	35.8	319.24	17	244620000	18201000	1792300	6325100	2033700	1234200	4026100	3496300	2574000	41784000	40140000	11213000	100900000	1471600	1338200	1550800	6542900
40S ribosomal protein SA	RPSA	tr|C9J9K3|C9J9K3_HUMAN 40S ribosomal protein SA (Fragment) OS=Homo sapiens OX=9606 GN=RPSA PE=1 SV=8;tr|A0A0C4DG17|A0A0C4DG17_HUMAN 40S ribosomal protein SA OS=Homo sapiens OX=9606 GN=RPSA PE=1 SV=1;sp|P08865|RSSA_HUMAN 40S ribosomal protein SA OS=Homo sap	21	71.9	323.31	13	4723200000	574220000	369330000	282070000	124920000	86891000	120370000	157540000	98975000	1527600000	373890000	264100000	607120000	35639000	31865000	25691000	42917000
Abl interactor 2	ABI2	tr|E9PEZ7|E9PEZ7_HUMAN Abl interactor 2 OS=Homo sapiens OX=9606 GN=ABI2 PE=1 SV=1;sp|Q9NYB9|ABI2_HUMAN Abl interactor 2 OS=Homo sapiens OX=9606 GN=ABI2 PE=1 SV=1;sp|Q9NYB9-4|ABI2_HUMAN Isoform 4 of Abl interactor 2 OS=Homo sapiens OX=9606 GN=ABI2;sp|Q9NYB9	5	15.7	12.665	15	4142200	0	464010	1994900	0	189920	0	458300	0	0	0	0	0	0	238170	796970	0
	PARPBP	tr|H0Y6B3|H0Y6B3_HUMAN PCNA-interacting partner (Fragment) OS=Homo sapiens OX=9606 GN=PARPBP PE=1 SV=1;tr|A0A0C4DG30|A0A0C4DG30_HUMAN PCNA-interacting partner (Fragment) OS=Homo sapiens OX=9606 GN=PARPBP PE=1 SV=1;tr|J3KQY3|J3KQY3_HUMAN PCNA-interacting pa	1	26.6	-2	4	375570000	7519800	6177500	3679000	4116000	2079500	25074000	6237000	49546000	4346800	6204500	0	6058100	74788000	0	51624000	128120000
Probable sodium-coupled neutral amino acid transporter 6	SLC38A6	tr|E9PMA3|E9PMA3_HUMAN Probable sodium-coupled neutral amino acid transporter 6 OS=Homo sapiens OX=9606 GN=SLC38A6 PE=1 SV=1;tr|A0A0C4DG39|A0A0C4DG39_HUMAN Probable sodium-coupled neutral amino acid transporter 6 (Fragment) OS=Homo sapiens OX=9606 GN=SLC38	1	25	88.965	2	26695000	8674300	0	0	0	0	0	0	0	7929000	0	3363200	6728000	0	0	0	0
Nesprin-1	SYNE1	tr|E7ENN3|E7ENN3_HUMAN Nesprin-1 OS=Homo sapiens OX=9606 GN=SYNE1 PE=1 SV=2;tr|A0A0C4DG40|A0A0C4DG40_HUMAN Nesprin-1 OS=Homo sapiens OX=9606 GN=SYNE1 PE=1 SV=1;sp|Q8NF91-4|SYNE1_HUMAN Isoform 4 of Nesprin-1 OS=Homo sapiens OX=9606 GN=SYNE1;sp|Q8NF91|SYNE1_	5	0.7	4.7483	465	2047100	100930	49524	80811	0	0	421940	65962	8945.2	380860	49738	50571	717440	0	26848	0	93495
Serine protease HTRA2, mitochondrial	HTRA2	tr|A0A0C4DG44|A0A0C4DG44_HUMAN Serine protease HTRA2, mitochondrial (Fragment) OS=Homo sapiens OX=9606 GN=HTRA2 PE=1 SV=1;sp|O43464-3|HTRA2_HUMAN Isoform 3 of Serine protease HTRA2, mitochondrial OS=Homo sapiens OX=9606 GN=HTRA2;sp|O43464|HTRA2_HUMAN Serin	6	27.2	77.904	21	16399000	3728200	3683800	1981300	1958500	0	408880	286720	125840	4057300	0	0	0	0	147220	21607	0
Calcium-independent phospholipase A2-gamma	PNPLA8	tr|A0A0C4DG51|A0A0C4DG51_HUMAN Calcium-independent phospholipase A2-gamma (Fragment) OS=Homo sapiens OX=9606 GN=PNPLA8 PE=1 SV=1;sp|Q9NP80-3|PLPL8_HUMAN Isoform 3 of Calcium-independent phospholipase A2-gamma OS=Homo sapiens OX=9606 GN=PNPLA8;sp|Q9NP80-2|P	2	5.6	2.0814	32	514800	0	0	23173	0	0	41348	51836	31480	57361	286660	0	0	14886	8065.8	0	0
ADP-ribosylation factor-like protein 6-interacting protein 4	ARL6IP4	tr|A0A0C4DG62|A0A0C4DG62_HUMAN ADP-ribosylation factor-like protein 6-interacting protein 4 OS=Homo sapiens OX=9606 GN=ARL6IP4 PE=1 SV=1;tr|F8WCT1|F8WCT1_HUMAN ADP-ribosylation factor-like protein 6-interacting protein 4 OS=Homo sapiens OX=9606 GN=ARL6IP4	4	25.2	257.38	8	35302000	16461000	7720800	4551400	6203600	0	0	0	0	0	0	0	0	0	365660	0	0
Kelch-like protein 13	KLHL13	tr|A0A0C4DG80|A0A0C4DG80_HUMAN Kelch-like protein 13 OS=Homo sapiens OX=9606 GN=KLHL13 PE=1 SV=1;sp|Q9P2N7-2|KLH13_HUMAN Isoform 2 of Kelch-like protein 13 OS=Homo sapiens OX=9606 GN=KLHL13;sp|Q9P2N7-3|KLH13_HUMAN Isoform 3 of Kelch-like protein 13 OS=Homo	7	36.1	56.734	38	16737000	11417000	478520	967900	172270	0	134050	0	0	118490	473410	0	2643200	284550	0	47897	0
POU domain protein;POU domain, class 2, transcription factor 1	POU2F1	tr|A0A0C4DG88|A0A0C4DG88_HUMAN POU domain protein (Fragment) OS=Homo sapiens OX=9606 GN=POU2F1 PE=1 SV=1;sp|P14859-4|PO2F1_HUMAN Isoform 4 of POU domain, class 2, transcription factor 1 OS=Homo sapiens OX=9606 GN=POU2F1;sp|P14859-5|PO2F1_HUMAN Isoform 5 of	1	3.7	2.4536	10	1200400	0	0	0	0	430530	0	0	506730	0	0	0	0	0	263190	0	0
Probable ATP-dependent RNA helicase DDX46	DDX46	sp|Q7L014|DDX46_HUMAN Probable ATP-dependent RNA helicase DDX46 OS=Homo sapiens OX=9606 GN=DDX46 PE=1 SV=2;tr|A0A0C4DG89|A0A0C4DG89_HUMAN Probable ATP-dependent RNA helicase DDX46 OS=Homo sapiens OX=9606 GN=DDX46 PE=1 SV=1	17	18.8	57.126	53	7967800	574260	171350	458370	43064	458950	1157900	1458000	1691300	684150	171420	21192	369650	262350	158930	34789	252200
Nucleoside diphosphate kinase;Nucleoside diphosphate kinase 6	NME6	tr|A0A2R8Y547|A0A2R8Y547_HUMAN Nucleoside diphosphate kinase OS=Homo sapiens OX=9606 GN=NME6 PE=1 SV=1;tr|A0A2R8Y7V2|A0A2R8Y7V2_HUMAN Nucleoside diphosphate kinase OS=Homo sapiens OX=9606 GN=NME6 PE=1 SV=1;tr|C9JQB1|C9JQB1_HUMAN Nucleoside diphosphate kina	2	26.1	5.9288	6	4225200	0	819030	577660	278750	856170	373960	856130	463510	0	0	0	0	0	0	0	0
PX domain-containing protein kinase-like protein	PXK	tr|U3KQS4|U3KQS4_HUMAN PX domain-containing protein kinase-like protein (Fragment) OS=Homo sapiens OX=9606 GN=PXK PE=1 SV=1;tr|H7C4V0|H7C4V0_HUMAN PX domain-containing protein kinase-like protein (Fragment) OS=Homo sapiens OX=9606 GN=PXK PE=1 SV=1;tr|E9PD5	1	10.3	4.5241	8	777460	777460	0	0	0	0	0	0	0	0	0	0	0	0	0	0	0
Enoyl-CoA delta isomerase 2, mitochondrial	ECI2	tr|A0A0C4DGA2|A0A0C4DGA2_HUMAN Enoyl-CoA delta isomerase 2, mitochondrial OS=Homo sapiens OX=9606 GN=ECI2 PE=1 SV=1;sp|O75521-2|ECI2_HUMAN Isoform 2 of Enoyl-CoA delta isomerase 2, mitochondrial OS=Homo sapiens OX=9606 GN=ECI2;sp|O75521|ECI2_HUMAN Enoyl-Co	21	55.8	323.31	17	320040000	39577000	18074000	22625000	12365000	15826000	8667200	21937000	9792400	75632000	15266000	22723000	53612000	1846200	613560	0	1481100
Helicase-like transcription factor	HLTF	tr|A0A0C4DGA6|A0A0C4DGA6_HUMAN Helicase-like transcription factor OS=Homo sapiens OX=9606 GN=HLTF PE=1 SV=1;sp|Q14527|HLTF_HUMAN Helicase-like transcription factor OS=Homo sapiens OX=9606 GN=HLTF PE=1 SV=2;sp|Q14527-2|HLTF_HUMAN Isoform 2 of Helicase-like	18	22.7	170.23	55	7036800	4991100	781350	494730	130850	0	111960	32717	59960	106300	112810	71510	0	25192	44111	0	74166
Calpastatin	CAST	tr|A0A0C4DGB5|A0A0C4DGB5_HUMAN Calpastatin OS=Homo sapiens OX=9606 GN=CAST PE=1 SV=1;sp|P20810|ICAL_HUMAN Calpastatin OS=Homo sapiens OX=9606 GN=CAST PE=1 SV=4;tr|B7Z574|B7Z574_HUMAN Calpastatin OS=Homo sapiens OX=9606 GN=CAST PE=1 SV=1;tr|E7ES10|E7ES10_HU	1	36.1	264.9	37	19123000	0	0	35462	0	3451400	3484200	7149500	1415500	961410	840870	780450	988780	0	15049	0	0
Zinc finger and BTB domain-containing protein 32	ZBTB32	tr|A0A0C4DGF1|A0A0C4DGF1_HUMAN Zinc finger and BTB domain-containing protein 32 OS=Homo sapiens OX=9606 GN=ZBTB32 PE=1 SV=1;sp|Q9Y2Y4|ZBT32_HUMAN Zinc finger and BTB domain-containing protein 32 OS=Homo sapiens OX=9606 GN=ZBTB32 PE=1 SV=1	2	12.3	-2	16	82703000	3431800	1867700	8182100	1592300	0	0	0	33842000	5651700	4975100	2586500	0	4724200	10031000	0	5818200
Chromodomain-helicase-DNA-binding protein 4	CHD4	sp|Q14839|CHD4_HUMAN Chromodomain-helicase-DNA-binding protein 4 OS=Homo sapiens OX=9606 GN=CHD4 PE=1 SV=2;tr|A0A2R8Y212|A0A2R8Y212_HUMAN Chromodomain-helicase-DNA-binding protein 4 OS=Homo sapiens OX=9606 GN=CHD4 PE=1 SV=1;tr|A0A2R8YFK9|A0A2R8YFK9_HUMAN C	50	34.6	208.08	89	26897000	71646	56063	88710	28985	2422200	1331000	1655800	2111200	1183200	2362300	255500	0	3252300	4351600	1314000	6412400
CD276 antigen	CD276	tr|A0A0C4DGH0|A0A0C4DGH0_HUMAN CD276 antigen OS=Homo sapiens OX=9606 GN=CD276 PE=1 SV=1;sp|Q5ZPR3|CD276_HUMAN CD276 antigen OS=Homo sapiens OX=9606 GN=CD276 PE=1 SV=1;sp|Q5ZPR3-4|CD276_HUMAN Isoform 4 of CD276 antigen OS=Homo sapiens OX=9606 GN=CD276;tr|H0	10	39.4	204.04	16	120750000	6613100	8130200	8145700	2299500	7211600	3381100	13564000	4453300	28944000	4669900	9338900	14937000	4666100	1409300	1618600	1370200
Numb-like protein	NUMBL	tr|A0A0C4DGH3|A0A0C4DGH3_HUMAN Numb-like protein OS=Homo sapiens OX=9606 GN=NUMBL PE=1 SV=1;sp|Q9Y6R0|NUMBL_HUMAN Numb-like protein OS=Homo sapiens OX=9606 GN=NUMBL PE=1 SV=1;tr|M0QYC2|M0QYC2_HUMAN Numb-like protein (Fragment) OS=Homo sapiens OX=9606 GN=NU	10	21.3	13.762	20	9763000	0	0	1157900	112180	351800	1824900	2453600	2969600	0	0	0	716070	117250	59734	0	0
Alpha-mannosidase;Alpha-mannosidase 2x	MAN2A2	tr|H0YKT0|H0YKT0_HUMAN Alpha-mannosidase 2x (Fragment) OS=Homo sapiens OX=9606 GN=MAN2A2 PE=1 SV=1;tr|H0YKM7|H0YKM7_HUMAN Alpha-mannosidase 2x (Fragment) OS=Homo sapiens OX=9606 GN=MAN2A2 PE=1 SV=8;tr|H0YLB9|H0YLB9_HUMAN Alpha-mannosidase (Fragment) OS=Hom	1	4.5	2.1909	15	922990	0	447810	368110	107070	0	0	0	0	0	0	0	0	0	0	0	0
ARF GTPase-activating protein GIT1	GIT1	tr|A0A0C4DGN6|A0A0C4DGN6_HUMAN ARF GTPase-activating protein GIT1 OS=Homo sapiens OX=9606 GN=GIT1 PE=1 SV=1;sp|Q9Y2X7|GIT1_HUMAN ARF GTPase-activating protein GIT1 OS=Homo sapiens OX=9606 GN=GIT1 PE=1 SV=2;sp|Q9Y2X7-3|GIT1_HUMAN Isoform 3 of ARF GTPase-act	7	15.7	17.706	40	2473200	582510	751340	166760	120830	247660	58087	158680	79419	0	0	0	280670	27235	0	0	0
Calpain small subunit 1	CAPNS1	tr|A0A0C4DGQ5|A0A0C4DGQ5_HUMAN Calpain small subunit 1 OS=Homo sapiens OX=9606 GN=CAPNS1 PE=1 SV=1;sp|P04632|CPNS1_HUMAN Calpain small subunit 1 OS=Homo sapiens OX=9606 GN=CAPNS1 PE=1 SV=1;tr|K7ELJ7|K7ELJ7_HUMAN Calpain small subunit 1 OS=Homo sapiens OX=9	17	65.2	323.31	12	265610000	53105000	23636000	43186000	12985000	4338300	10441000	10785000	6636700	35948000	16069000	11293000	23809000	2496500	2474800	3459300	4945800
Regulation of nuclear pre-mRNA domain-containing protein 1A	RPRD1A;RPRD1B	tr|A0A0C4DGQ6|A0A0C4DGQ6_HUMAN Regulation of nuclear pre-mRNA domain-containing protein 1A OS=Homo sapiens OX=9606 GN=RPRD1A PE=1 SV=1;sp|Q96P16|RPR1A_HUMAN Regulation of nuclear pre-mRNA domain-containing protein 1A OS=Homo sapiens OX=9606 GN=RPRD1A PE=1	3	27.3	5.9241	16	3412000	0	0	0	0	960830	166160	794450	235410	0	0	0	0	390430	198430	266110	400180
Echinoderm microtubule-associated protein-like 2	EML2	tr|A0A0C4DGQ7|A0A0C4DGQ7_HUMAN Echinoderm microtubule-associated protein-like 2 OS=Homo sapiens OX=9606 GN=EML2 PE=1 SV=1;tr|C9JRL6|C9JRL6_HUMAN Echinoderm microtubule-associated protein-like 2 OS=Homo sapiens OX=9606 GN=EML2 PE=1 SV=2;tr|K7EIK7|K7EIK7_HUM	1	6.6	5.8261	23	899170	0	357780	233370	0	0	0	0	308020	0	0	0	0	0	0	0	0
Dehydrogenase/reductase SDR family member 7B	DHRS7B	tr|A0A0C4DGQ8|A0A0C4DGQ8_HUMAN Dehydrogenase/reductase SDR family member 7B OS=Homo sapiens OX=9606 GN=DHRS7B PE=1 SV=1;sp|Q6IAN0|DRS7B_HUMAN Dehydrogenase/reductase SDR family member 7B OS=Homo sapiens OX=9606 GN=DHRS7B PE=1 SV=2;tr|J3KRS1|J3KRS1_HUMAN De	9	29.4	186.06	15	89704000	11685000	6730200	12434000	2626900	434310	408740	2447000	3193200	13565000	9836700	2360300	20567000	2751000	0	293440	372500
Dolichyl-diphosphooligosaccharide--protein glycosyltransferase 48 kDa subunit	DDOST	tr|A0A0C4DGS1|A0A0C4DGS1_HUMAN Dolichyl-diphosphooligosaccharide--protein glycosyltransferase 48 kDa subunit OS=Homo sapiens OX=9606 GN=DDOST PE=1 SV=1;sp|P39656|OST48_HUMAN Dolichyl-diphosphooligosaccharide--protein glycosyltransferase 48 kDa subunit OS=H	3	53.3	323.31	23	1187500000	149180000	47000000	54260000	21813000	25048000	25043000	52589000	34144000	377090000	89542000	82400000	189600000	10765000	8264500	8072200	12720000
Choline/ethanolaminephosphotransferase 1	CEPT1	tr|A0A0C4DGS9|A0A0C4DGS9_HUMAN Choline/ethanolaminephosphotransferase 1 OS=Homo sapiens OX=9606 GN=CEPT1 PE=1 SV=1;sp|Q9Y6K0|CEPT1_HUMAN Choline/ethanolaminephosphotransferase 1 OS=Homo sapiens OX=9606 GN=CEPT1 PE=1 SV=1	3	12.9	40.112	5	96055000	48300000	14325000	13452000	3640800	556710	1767900	1596700	0	9969800	0	2445800	0	0	0	0	0
	LAMTOR5	tr|A0A0C4DGV4|A0A0C4DGV4_HUMAN Hepatitis B virus x interacting protein OS=Homo sapiens OX=9606 GN=LAMTOR5 PE=1 SV=1;tr|R4GMU8|R4GMU8_HUMAN Ragulator complex protein LAMTOR5 OS=Homo sapiens OX=9606 GN=LAMTOR5 PE=1 SV=1;tr|E9PLX3|E9PLX3_HUMAN Ragulator compl	2	57.8	2.5206	10	2226100	0	0	464040	346080	0	0	0	0	1416000	0	0	0	0	0	0	0
NEDD4 family-interacting protein 2	NDFIP2	tr|B4DGY6|B4DGY6_HUMAN NEDD4 family-interacting protein 2 OS=Homo sapiens OX=9606 GN=NDFIP2 PE=1 SV=1;tr|A0A0C4DGW0|A0A0C4DGW0_HUMAN NEDD4 family-interacting protein 2 OS=Homo sapiens OX=9606 GN=NDFIP2 PE=1 SV=1;sp|Q9NV92|NFIP2_HUMAN NEDD4 family-interacti	3	19.8	37.417	9	80969000	10703000	5370600	9489600	2317800	2350800	742990	4607800	785150	5291400	10257000	4790300	13552000	4538100	222670	5515400	434590
Sorting nexin-16	SNX16	tr|A0A0C4DGW2|A0A0C4DGW2_HUMAN Sorting nexin-16 OS=Homo sapiens OX=9606 GN=SNX16 PE=1 SV=1;sp|P57768-2|SNX16_HUMAN Isoform 2 of Sorting nexin-16 OS=Homo sapiens OX=9606 GN=SNX16;sp|P57768|SNX16_HUMAN Sorting nexin-16 OS=Homo sapiens OX=9606 GN=SNX16 PE=1 S	5	17.8	39.408	18	5799700	5314300	0	0	0	0	0	0	0	193750	0	291670	0	0	0	0	0
UPF0600 protein C5orf51	C5orf51	tr|A0A0C4DGW6|A0A0C4DGW6_HUMAN UPF0600 protein C5orf51 OS=Homo sapiens OX=9606 GN=C5orf51 PE=1 SV=1;sp|A6NDU8|CE051_HUMAN UPF0600 protein C5orf51 OS=Homo sapiens OX=9606 GN=C5orf51 PE=1 SV=1	3	34.2	64.209	8	11180000	4278700	0	0	0	386520	1779400	3068600	1580300	0	0	0	0	0	0	86605	0
Cullin-1	CUL1	tr|A0A590UK34|A0A590UK34_HUMAN Cullin-1 OS=Homo sapiens OX=9606 GN=CUL1 PE=1 SV=1;tr|A0A590UJ21|A0A590UJ21_HUMAN Cullin-1 OS=Homo sapiens OX=9606 GN=CUL1 PE=1 SV=1;tr|A0A0C4DGX4|A0A0C4DGX4_HUMAN Cullin-1 OS=Homo sapiens OX=9606 GN=CUL1 PE=1 SV=1;tr|A0A590U	17	23.5	47.238	43	8281800	4021900	458400	777900	34796	103830	89501	0	69073	1370100	688660	280840	0	135150	109600	0	142030
Enolase-phosphatase E1	ENOPH1	tr|A0A0C4DGY8|A0A0C4DGY8_HUMAN Enolase-phosphatase E1 OS=Homo sapiens OX=9606 GN=ENOPH1 PE=1 SV=1;tr|D6RA00|D6RA00_HUMAN Enolase-phosphatase E1 OS=Homo sapiens OX=9606 GN=ENOPH1 PE=1 SV=1;sp|Q9UHY7-2|ENOPH_HUMAN Isoform 2 of Enolase-phosphatase E1 OS=Homo	1	14.8	5.0685	9	10181000	2290100	0	0	0	0	434600	723430	368650	1048000	1524700	0	2310000	287120	516310	157660	520340
Latent-transforming growth factor beta-binding protein 4	LTBP4	tr|A0A0C4DH07|A0A0C4DH07_HUMAN Latent-transforming growth factor beta-binding protein 4 OS=Homo sapiens OX=9606 GN=LTBP4 PE=1 SV=1;sp|Q8N2S1-2|LTBP4_HUMAN Isoform 2 of Latent-transforming growth factor beta-binding protein 4 OS=Homo sapiens OX=9606 GN=LTBP	22	18.8	240.09	73	6726500	0	0	0	0	0	2448500	0	4278000	0	0	0	0	0	0	0	0
Uncharacterized protein C6orf203	C6orf203	tr|A0A0D9SEI0|A0A0D9SEI0_HUMAN Mitochondrial transcription rescue factor 1 OS=Homo sapiens OX=9606 GN=MTRES1 PE=1 SV=1;sp|Q9P0P8|MRES1_HUMAN Mitochondrial transcription rescue factor 1 OS=Homo sapiens OX=9606 GN=MTRES1 PE=1 SV=1	2	13.9	8.4132	13	4293500	264860	145160	0	0	0	0	0	0	2836100	321250	726140	0	0	0	0	0
Cyclin-dependent kinase 11B;Cyclin-dependent kinase 11A	CDK11B;CDK11A	tr|A0A0D9SEN2|A0A0D9SEN2_HUMAN Cyclin-dependent kinase 11B OS=Homo sapiens OX=9606 GN=CDK11B PE=1 SV=1;tr|A0A0D9SER5|A0A0D9SER5_HUMAN Cyclin-dependent kinase 11B OS=Homo sapiens OX=9606 GN=CDK11B PE=1 SV=1;tr|Q5QPR3|Q5QPR3_HUMAN Cyclin-dependent kinase 11A	6	8.5	7.5755	41	882540	0	0	41658	0	31446	86183	330880	90245	0	0	0	0	118400	79781	0	103950
Serine/arginine-rich splicing factor 4	SRSF4	tr|A0A0D9SEM4|A0A0D9SEM4_HUMAN Serine/arginine-rich-splicing factor 4 (Fragment) OS=Homo sapiens OX=9606 GN=SRSF4 PE=1 SV=1;sp|Q08170|SRSF4_HUMAN Serine/arginine-rich splicing factor 4 OS=Homo sapiens OX=9606 GN=SRSF4 PE=1 SV=2	1	11.1	4.4182	11	3829800	0	0	0	0	564780	0	612980	0	0	0	0	0	623800	1064300	482670	481230
Prolyl endopeptidase FAP;Antiplasmin-cleaving enzyme FAP, soluble form	FAP	tr|B4DLR2|B4DLR2_HUMAN Prolyl endopeptidase FAP OS=Homo sapiens OX=9606 GN=FAP PE=1 SV=1;tr|A0A0D9SEN1|A0A0D9SEN1_HUMAN Prolyl endopeptidase FAP OS=Homo sapiens OX=9606 GN=FAP PE=1 SV=1;sp|Q12884|SEPR_HUMAN Prolyl endopeptidase FAP OS=Homo sapiens OX=9606	7	15.5	33.871	40	3166400	0	0	0	0	0	0	0	0	0	0	0	0	424940	596550	358950	1786000
Mitogen-activated protein kinase kinase kinase kinase 4	MAP4K4	tr|A0A0D9SEY1|A0A0D9SEY1_HUMAN Mitogen-activated protein kinase kinase kinase kinase 4 OS=Homo sapiens OX=9606 GN=MAP4K4 PE=1 SV=1;sp|O95819|M4K4_HUMAN Mitogen-activated protein kinase kinase kinase kinase 4 OS=Homo sapiens OX=9606 GN=MAP4K4 PE=1 SV=2;sp|O	2	24.2	4.0783	63	394450	142680	26699	165360	9211.8	0	0	0	0	0	50504	0	0	0	0	0	0
ATP-dependent RNA helicase DDX3X;ATP-dependent RNA helicase DDX3Y	DDX3X;DDX3Y	tr|A0A2R8YF78|A0A2R8YF78_HUMAN ATP-dependent RNA helicase DDX3X OS=Homo sapiens OX=9606 GN=DDX3X PE=1 SV=1;tr|A0A2R8YFS5|A0A2R8YFS5_HUMAN ATP-dependent RNA helicase DDX3X OS=Homo sapiens OX=9606 GN=DDX3X PE=1 SV=1;tr|A0A2R8Y4A4|A0A2R8Y4A4_HUMAN ATP-depende	50	69.1	323.31	39	801800000	113440000	46993000	77074000	20169000	17643000	19286000	38926000	21976000	228010000	50761000	29480000	86962000	12976000	12938000	10863000	14313000
Chromosome transmission fidelity protein 18 homolog	CHTF18	tr|E7EXA6|E7EXA6_HUMAN Chromosome transmission fidelity protein 18 homolog OS=Homo sapiens OX=9606 GN=CHTF18 PE=1 SV=2;tr|A0A0D9SF58|A0A0D9SF58_HUMAN Chromosome transmission fidelity protein 18 homolog OS=Homo sapiens OX=9606 GN=CHTF18 PE=1 SV=1;sp|Q8WVB6-	1	1.5	2.7249	43	0	0	0	0	0	0	0	0	0	0	0	0	0	0	0	0	0
Plakophilin-4	PKP4	tr|A0A0D9SF60|A0A0D9SF60_HUMAN Plakophilin-4 OS=Homo sapiens OX=9606 GN=PKP4 PE=1 SV=1;sp|Q99569-2|PKP4_HUMAN Isoform 2 of Plakophilin-4 OS=Homo sapiens OX=9606 GN=PKP4;sp|Q99569|PKP4_HUMAN Plakophilin-4 OS=Homo sapiens OX=9606 GN=PKP4 PE=1 SV=2	5	5.3	7.6843	66	1957600	455430	104710	208930	88433	41970	27959	202680	13602	492290	41355	52922	205030	5789.2	0	16532	0
ADP-ribosylation factor GTPase-activating protein 2	ARFGAP2	sp|Q8N6H7|ARFG2_HUMAN ADP-ribosylation factor GTPase-activating protein 2 OS=Homo sapiens OX=9606 GN=ARFGAP2 PE=1 SV=1;tr|G5E9L0|G5E9L0_HUMAN ADP-ribosylation factor GTPase-activating protein 2 OS=Homo sapiens OX=9606 GN=ARFGAP2 PE=1 SV=2;tr|A0A0D9SF70|A0A	12	29.8	179.68	26	48528000	3209800	1793500	3971500	2278300	420250	0	598380	811670	14017000	7328000	5041300	6960800	283810	279370	1362800	170970
Four and a half LIM domains protein 1	FHL1	sp|Q13642|FHL1_HUMAN Four and a half LIM domains protein 1 OS=Homo sapiens OX=9606 GN=FHL1 PE=1 SV=4;tr|A0A0D9SFZ9|A0A0D9SFZ9_HUMAN Four and a half LIM domains protein 1 (Fragment) OS=Homo sapiens OX=9606 GN=FHL1 PE=1 SV=1;tr|Q5JXI8|Q5JXI8_HUMAN Four and a	4	13.3	16.17	18	14258000	908650	0	1120900	419910	0	1580400	379840	1001900	0	0	0	0	2135700	2059300	2817500	1833700
Dynamin-1	DNM1	tr|A0A0U1RQP1|A0A0U1RQP1_HUMAN Dynamin-1 OS=Homo sapiens OX=9606 GN=DNM1 PE=1 SV=1;tr|A0A0D9SFE4|A0A0D9SFE4_HUMAN Dynamin-1 OS=Homo sapiens OX=9606 GN=DNM1 PE=1 SV=1;sp|Q05193-3|DYN1_HUMAN Isoform 3 of Dynamin-1 OS=Homo sapiens OX=9606 GN=DNM1;sp|Q05193|DY	13	34.6	35.185	46	10332000	3959000	652650	1296200	476640	102480	1308900	263020	1028100	353780	277820	0	315060	35860	118410	20082	124110
Ubiquinone biosynthesis monooxygenase COQ6, mitochondrial	COQ6	tr|A0A0D9SFJ1|A0A0D9SFJ1_HUMAN Coenzyme Q6 homolog, monooxygenase (Yeast), isoform CRA_a OS=Homo sapiens OX=9606 GN=COQ6 PE=1 SV=1;sp|Q9Y2Z9-3|COQ6_HUMAN Isoform 3 of Ubiquinone biosynthesis monooxygenase COQ6, mitochondrial OS=Homo sapiens OX=9606 GN=COQ6	3	13.5	6.2039	15	2872700	0	655520	865260	0	0	0	0	0	986720	365200	0	0	0	0	0	0
Unconventional myosin-XVIIIa	MYO18A	tr|A0A0D9SFK2|A0A0D9SFK2_HUMAN Unconventional myosin-XVIIIa OS=Homo sapiens OX=9606 GN=MYO18A PE=1 SV=1;sp|Q92614-4|MY18A_HUMAN Isoform 4 of Unconventional myosin-XVIIIa OS=Homo sapiens OX=9606 GN=MYO18A;sp|Q92614|MY18A_HUMAN Unconventional myosin-XVIIIa O	48	29.2	323.31	101	20111000	493470	839880	436380	429130	208030	56972	370310	59258	10871000	2112700	1970600	2123700	77600	24822	7515.6	28931
Hydroxyacyl-coenzyme A dehydrogenase, mitochondrial	HADH	tr|A0A0D9SFP2|A0A0D9SFP2_HUMAN Hydroxyacyl-coenzyme A dehydrogenase, mitochondrial OS=Homo sapiens OX=9606 GN=HADH PE=1 SV=1;sp|Q16836|HCDH_HUMAN Hydroxyacyl-coenzyme A dehydrogenase, mitochondrial OS=Homo sapiens OX=9606 GN=HADH PE=1 SV=3;tr|E9PF18|E9PF18	16	48.1	323.31	18	637710000	84771000	59800000	48660000	26316000	30802000	31293000	58236000	27608000	147210000	17587000	22783000	51876000	6586000	6489700	4856800	12829000
Syntaxin-binding protein 1	STXBP1	tr|A0A0D9SG72|A0A0D9SG72_HUMAN Syntaxin-binding protein 1 OS=Homo sapiens OX=9606 GN=STXBP1 PE=1 SV=2;sp|P61764|STXB1_HUMAN Syntaxin-binding protein 1 OS=Homo sapiens OX=9606 GN=STXBP1 PE=1 SV=1;tr|A0A1B0GWF2|A0A1B0GWF2_HUMAN Syntaxin-binding protein 1 OS=	33	67.2	300.58	29	146400000	16476000	5385000	5209600	3673100	818490	2767300	3935900	2501100	22006000	19297000	9078900	40150000	5067000	2204700	4308300	3522500
PHD finger protein 6	PHF6	tr|Q5JRC6|Q5JRC6_HUMAN PHD finger protein 6 OS=Homo sapiens OX=9606 GN=PHF6 PE=1 SV=1;tr|A0A0D9SGE8|A0A0D9SGE8_HUMAN PHD finger protein 6 OS=Homo sapiens OX=9606 GN=PHF6 PE=1 SV=1;sp|Q8IWS0-3|PHF6_HUMAN Isoform 3 of PHD finger protein 6 OS=Homo sapiens OX=	9	35.5	23.871	18	22554000	3365200	1125600	2002200	0	999940	1210700	4116800	1260800	0	0	0	0	911490	2664500	2167900	2729000
Synaptojanin-1	SYNJ1	tr|A0A0D9SGJ6|A0A0D9SGJ6_HUMAN Synaptojanin-1 OS=Homo sapiens OX=9606 GN=SYNJ1 PE=1 SV=1;tr|J3KQV8|J3KQV8_HUMAN Synaptojanin-1 OS=Homo sapiens OX=9606 GN=SYNJ1 PE=1 SV=1;sp|O43426|SYNJ1_HUMAN Synaptojanin-1 OS=Homo sapiens OX=9606 GN=SYNJ1 PE=1 SV=2;tr|J3K	11	9.3	13.746	85	835280	112410	407010	78996	0	0	41473	155700	39681	0	0	0	0	0	0	0	0
HLA class II histocompatibility antigen, DR alpha chain	HLA-DRA	tr|Q30118|Q30118_HUMAN HLA class II histocompatibility antigen, DR alpha chain OS=Homo sapiens OX=9606 GN=HLA-DRA PE=1 SV=1;tr|A0A0G2JH46|A0A0G2JH46_HUMAN HLA class II histocompatibility antigen, DR alpha chain OS=Homo sapiens OX=9606 GN=HLA-DRA PE=1 SV=1;	3	20.1	91.829	8	16440000	0	0	0	0	904830	5040700	1240800	6025500	1547600	0	0	0	0	1680600	0	0
Protein diaphanous homolog 1	DIAPH1	tr|A0A140T8Z0|A0A140T8Z0_HUMAN Protein diaphanous homolog 1 OS=Homo sapiens OX=9606 GN=DIAPH1 PE=1 SV=1;tr|A0A0G2JH68|A0A0G2JH68_HUMAN Protein diaphanous homolog 1 OS=Homo sapiens OX=9606 GN=DIAPH1 PE=1 SV=1;sp|O60610-2|DIAP1_HUMAN Isoform 2 of Protein dia	35	34.1	288.72	59	25532000	1343400	334310	967280	64108	1744100	2360600	3884700	2642100	4520700	3970700	838560	2676100	30756	64841	61655	27773
Phostensin	PPP1R18	tr|A0A0G2JHC2|A0A0G2JHC2_HUMAN PPP1R18 OS=Homo sapiens OX=9606 GN=PPP1R18 PE=1 SV=1;sp|Q6NYC8|PPR18_HUMAN Phostensin OS=Homo sapiens OX=9606 GN=PPP1R18 PE=1 SV=1;sp|Q6NYC8-2|PPR18_HUMAN Isoform 2 of Phostensin OS=Homo sapiens OX=9606 GN=PPP1R18	6	15.3	11.219	28	605620	0	0	0	0	265100	65653	274870	0	0	0	0	0	0	0	0	0
		tr|A0A0G2JIF2|A0A0G2JIF2_HUMAN HLA class I histocompatibility antigen, A alpha chain OS=Homo sapiens OX=9606 GN=HLA-A PE=1 SV=1;tr|A0A0G2JL56|A0A0G2JL56_HUMAN HLA class I histocompatibility antigen, A alpha chain OS=Homo sapiens OX=9606 GN=HLA-A PE=1 SV=1;	2	59.6	-2	21	4627600	0	0	0	0	0	0	0	0	4498400	0	0	0	0	129240	0	0
HLA class II histocompatibility antigen, DP beta 1 chain	HLA-DPB1	sp|P04440|DPB1_HUMAN HLA class II histocompatibility antigen, DP beta 1 chain OS=Homo sapiens OX=9606 GN=HLA-DPB1 PE=1 SV=1;tr|A0A0G2JII1|A0A0G2JII1_HUMAN HLA class II histocompatibility antigen, DP beta 1 chain OS=Homo sapiens OX=9606 GN=HLA-DPB1 PE=1 SV=	4	20.5	6.2279	13	9593500	2035300	1025200	2535000	1662600	0	932610	520390	882430	0	0	0	0	0	0	0	0
HLA class II histocompatibility antigen, DM beta chain	HLA-DMB	sp|P28068|DMB_HUMAN HLA class II histocompatibility antigen, DM beta chain OS=Homo sapiens OX=9606 GN=HLA-DMB PE=1 SV=1;tr|A0A0G2JIJ2|A0A0G2JIJ2_HUMAN HLA class II histocompatibility antigen, DM beta chain OS=Homo sapiens OX=9606 GN=HLA-DMB PE=1 SV=1;tr|A0	3	24	3.6556	11	2867400	0	0	0	0	0	567210	0	2300200	0	0	0	0	0	0	0	0
Heat shock 70 kDa protein 1B;Heat shock 70 kDa protein 1A	HSPA1B;HSPA1A	tr|A0A0G2JIW1|A0A0G2JIW1_HUMAN Heat shock 70 kDa protein 1B OS=Homo sapiens OX=9606 GN=HSPA1B PE=1 SV=1;sp|P0DMV9|HS71B_HUMAN Heat shock 70 kDa protein 1B OS=Homo sapiens OX=9606 GN=HSPA1B PE=1 SV=1;sp|P0DMV8|HS71A_HUMAN Heat shock 70 kDa protein 1A OS=Hom	35	73.8	323.31	32	6507300000	1562000000	1835300000	1142000000	614290000	105610000	142010000	216640000	123300000	263580000	130740000	80913000	159750000	28446000	27601000	31810000	43403000
Abhydrolase domain-containing protein 16A	ABHD16A	tr|A0A0G2JJD3|A0A0G2JJD3_HUMAN HLA-B associated transcript 5, isoform CRA_b OS=Homo sapiens OX=9606 GN=ABHD16A PE=1 SV=1;sp|O95870|ABHGA_HUMAN Phosphatidylserine lipase ABHD16A OS=Homo sapiens OX=9606 GN=ABHD16A PE=1 SV=3;sp|O95870-2|ABHGA_HUMAN Isoform 2	15	28.3	25.854	30	13574000	170390	0	295130	0	304670	113090	140130	61995	7969900	671630	1641800	2036700	0	0	98221	70398
Kinesin heavy chain isoform 5C	KIF5C	tr|A0A0G2JMZ6|A0A0G2JMZ6_HUMAN Kinesin-like protein (Fragment) OS=Homo sapiens OX=9606 GN=KIF5C PE=1 SV=1;sp|O60282|KIF5C_HUMAN Kinesin heavy chain isoform 5C OS=Homo sapiens OX=9606 GN=KIF5C PE=1 SV=1;sp|O60282-2|KIF5C_HUMAN Isoform 2 of Kinesin heavy cha	13	36.7	63.204	52	2478100	155710	294650	445450	172190	0	0	0	0	0	0	0	0	410540	306240	436620	256740
Occludin	OCLN	tr|A0A0G2JMZ8|A0A0G2JMZ8_HUMAN Occludin OS=Homo sapiens OX=9606 GN=OCLN PE=1 SV=1;sp|Q16625-5|OCLN_HUMAN Isoform 5 of Occludin OS=Homo sapiens OX=9606 GN=OCLN;sp|Q16625-4|OCLN_HUMAN Isoform 4 of Occludin OS=Homo sapiens OX=9606 GN=OCLN;sp|Q16625-2|OCLN_HUM	7	13.6	20.949	19	10237000	3390400	1395500	2421300	688400	0	0	0	0	0	394810	288100	1658800	0	0	0	0
Solute carrier family 12 member 7	SLC12A7	tr|A0A0U1RR18|A0A0U1RR18_HUMAN Solute carrier family 12 member 7 (Fragment) OS=Homo sapiens OX=9606 GN=SLC12A7 PE=1 SV=1;tr|A0A0G2JNW7|A0A0G2JNW7_HUMAN Solute carrier family 12 member 7 OS=Homo sapiens OX=9606 GN=SLC12A7 PE=1 SV=1;sp|Q9Y666|S12A7_HUMAN Sol	5	6.7	9.8818	37	2696200	0	0	223290	0	0	107520	96829	165860	1049600	875580	177480	0	0	0	0	0
Protein scribble homolog	SCRIB	tr|A0A0G2JNZ2|A0A0G2JNZ2_HUMAN Protein scribble homolog OS=Homo sapiens OX=9606 GN=SCRIB PE=1 SV=1;tr|A0A0G2JPP5|A0A0G2JPP5_HUMAN Protein scribble homolog OS=Homo sapiens OX=9606 GN=SCRIB PE=1 SV=1;sp|Q14160|SCRIB_HUMAN Protein scribble homolog OS=Homo sap	31	29.9	323.31	76	29252000	6917600	4860800	4584800	1502000	845720	902520	2242800	643280	3006200	1124300	792920	1418600	195530	37190	111550	66488
Complement C4-A;Complement C4 beta chain;Complement C4-A alpha chain;C4a anaphylatoxin;C4b-A;C4d-A;Complement C4 gamma chain;Complement C4-B;Complement C4 beta chain;Complement C4-B alpha chain;C4a anaphylatoxin;C4b-B;C4d-B;Complement C4 gamma chain	C4A;C4B	tr|A0A140TA49|A0A140TA49_HUMAN Complement C4-A OS=Homo sapiens OX=9606 GN=C4A PE=1 SV=1;tr|A0A140TA44|A0A140TA44_HUMAN Complement C4-A OS=Homo sapiens OX=9606 GN=C4A PE=1 SV=1;tr|A0A140TA32|A0A140TA32_HUMAN Complement C4-A OS=Homo sapiens OX=9606 GN=C4A PE	1	4.5	3.9884	78	4936700	0	0	0	0	0	92486	0	0	633620	1027700	223060	2162500	449450	221950	0	125910
Cell cycle checkpoint protein RAD17	RAD17	tr|D6RAW6|D6RAW6_HUMAN Cell cycle checkpoint protein RAD17 (Fragment) OS=Homo sapiens OX=9606 GN=RAD17 PE=1 SV=1;tr|A0A0G2JPT5|A0A0G2JPT5_HUMAN Cell cycle checkpoint protein RAD17 OS=Homo sapiens OX=9606 GN=RAD17 PE=1 SV=1;sp|O75943-2|RAD17_HUMAN Isoform 2	2	21.9	2.6011	7	10957000	3312000	3915400	0	3729100	0	0	0	0	0	0	0	0	0	0	0	0
MAM domain-containing protein 2	MAMDC2	tr|A0A0G2JQ91|A0A0G2JQ91_HUMAN MAM domain-containing protein 2 (Fragment) OS=Homo sapiens OX=9606 GN=MAMDC2 PE=1 SV=1;sp|Q7Z304|MAMC2_HUMAN MAM domain-containing protein 2 OS=Homo sapiens OX=9606 GN=MAMDC2 PE=2 SV=3	2	4.7	4.2897	22	292440	0	0	0	0	0	106690	0	185760	0	0	0	0	0	0	0	0
		tr|A0A0G2JR96|A0A0G2JR96_HUMAN Cytoplasmic FMR1-interacting protein 1 (Fragment) OS=Homo sapiens OX=9606 GN=CYFIP1 PE=1 SV=4;tr|A0A0G2JQT1|A0A0G2JQT1_HUMAN Cytoplasmic FMR1-interacting protein 1 (Fragment) OS=Homo sapiens OX=9606 GN=CYFIP1 PE=1 SV=4	1	20.6	9.658	44	332750	0	0	0	0	35751	76918	118400	101680	0	0	0	0	0	0	0	0
Poly(U)-binding-splicing factor PUF60	PUF60	tr|A0A0J9YYL3|A0A0J9YYL3_HUMAN Poly(U)-binding-splicing factor PUF60 (Fragment) OS=Homo sapiens OX=9606 GN=PUF60 PE=1 SV=1;tr|A0A0J9YXJ8|A0A0J9YXJ8_HUMAN Poly(U)-binding-splicing factor PUF60 (Fragment) OS=Homo sapiens OX=9606 GN=PUF60 PE=1 SV=1;tr|A0A0J9Y	6	43	105.85	25	37300000	6952200	1104700	4552100	396080	1001600	3792700	3971200	2633000	4592600	247760	55980	0	2239600	2045000	1376600	2339300
Ladinin-1	LAD1	tr|A0A0J9YVY2|A0A0J9YVY2_HUMAN Ladinin-1 (Fragment) OS=Homo sapiens OX=9606 GN=LAD1 PE=1 SV=1;tr|A0A0J9YYF6|A0A0J9YYF6_HUMAN Ladinin-1 (Fragment) OS=Homo sapiens OX=9606 GN=LAD1 PE=1 SV=1;tr|A0A0J9YW63|A0A0J9YW63_HUMAN Ladinin-1 (Fragment) OS=Homo sapiens	3	14.6	4.5765	13	4549100	0	0	0	0	0	0	0	0	2750800	116570	639080	1042600	0	0	0	0
BCL2/adenovirus E1B 19 kDa protein-interacting protein 3	BNIP3	tr|F6RP06|F6RP06_HUMAN BCL2/adenovirus E1B 19 kDa protein-interacting protein 3 (Fragment) OS=Homo sapiens OX=9606 GN=BNIP3 PE=1 SV=1;tr|A0A0J9YW18|A0A0J9YW18_HUMAN BCL2/adenovirus E1B 19 kDa protein-interacting protein 3 (Fragment) OS=Homo sapiens OX=9606	1	5	3.2694	13	0	0	0	0	0	0	0	0	0	0	0	0	0	0	0	0	0
Syntaxin-3	STX3	tr|A0A0J9YW33|A0A0J9YW33_HUMAN Syntaxin-3 OS=Homo sapiens OX=9606 GN=STX3 PE=1 SV=1;sp|Q13277-2|STX3_HUMAN Isoform B of Syntaxin-3 OS=Homo sapiens OX=9606 GN=STX3;sp|Q13277-3|STX3_HUMAN Isoform 3 of Syntaxin-3 OS=Homo sapiens OX=9606 GN=STX3;sp|Q13277|STX3	18	44.6	323.31	13	474710000	37660000	7330800	7324600	7601100	905080	1032400	2722200	54934	101840000	108660000	51758000	145250000	739910	715920	362570	758410
Stathmin-3	STMN3	tr|A0A0J9YXY4|A0A0J9YXY4_HUMAN Stathmin (Fragment) OS=Homo sapiens OX=9606 GN=STMN3 PE=1 SV=1;tr|A0A0J9YW36|A0A0J9YW36_HUMAN Stathmin-3 (Fragment) OS=Homo sapiens OX=9606 GN=STMN3 PE=1 SV=1;sp|Q9NZ72-2|STMN3_HUMAN Isoform 2 of Stathmin-3 OS=Homo sapiens OX	2	33.7	3.0231	5	927210	0	0	0	0	0	0	0	0	0	0	0	0	927210	0	0	0
Dedicator of cytokinesis protein 11	DOCK11	tr|A0A0J9YW64|A0A0J9YW64_HUMAN Dedicator of cytokinesis protein 11 (Fragment) OS=Homo sapiens OX=9606 GN=DOCK11 PE=1 SV=1;tr|A6NIW2|A6NIW2_HUMAN Dedicator of cytokinesis protein 11 OS=Homo sapiens OX=9606 GN=DOCK11 PE=1 SV=2;sp|Q5JSL3|DOC11_HUMAN Dedicator	1	1.1	2.965	105	31763	0	0	0	0	0	31763	0	0	0	0	0	0	0	0	0	0
Serum paraoxonase/arylesterase 2	PON2	tr|A0A0J9YXF2|A0A0J9YXF2_HUMAN Paraoxonase 2, isoform CRA_a OS=Homo sapiens OX=9606 GN=PON2 PE=1 SV=1;sp|Q15165-3|PON2_HUMAN Isoform 3 of Serum paraoxonase/arylesterase 2 OS=Homo sapiens OX=9606 GN=PON2;sp|Q15165-1|PON2_HUMAN Isoform 1 of Serum paraoxonase	12	57.1	323.31	18	383570000	11203000	4110900	3013500	645150	8303800	4898000	14925000	11295000	147750000	22004000	52843000	100250000	397840	771840	917260	239170
WD repeat-containing protein 81	WDR81	tr|A0A0J9YXM6|A0A0J9YXM6_HUMAN WD repeat-containing protein 81 OS=Homo sapiens OX=9606 GN=WDR81 PE=1 SV=1;sp|Q562E7|WDR81_HUMAN WD repeat-containing protein 81 OS=Homo sapiens OX=9606 GN=WDR81 PE=1 SV=2;sp|Q562E7-4|WDR81_HUMAN Isoform 4 of WD repeat-contai	10	7.9	15.203	90	1396800	123930	0	0	0	36197	26137	381880	0	0	231960	387400	164030	0	0	45256	0
ELAV-like protein 4;ELAV-like protein;ELAV-like protein 2	ELAVL4;ELAVL2	sp|P26378|ELAV4_HUMAN ELAV-like protein 4 OS=Homo sapiens OX=9606 GN=ELAVL4 PE=1 SV=3;sp|P26378-3|ELAV4_HUMAN Isoform 3 of ELAV-like protein 4 OS=Homo sapiens OX=9606 GN=ELAVL4;sp|P26378-1|ELAV4_HUMAN Isoform 1 of ELAV-like protein 4 OS=Homo sapiens OX=960	6	36.6	41.121	20	20460000	0	0	0	248960	0	0	0	0	0	0	149210	0	5465100	7232500	3443500	3920400
Matrin-3	MATR3	sp|P43243|MATR3_HUMAN Matrin-3 OS=Homo sapiens OX=9606 GN=MATR3 PE=1 SV=2;tr|A8MXP9|A8MXP9_HUMAN Matrin-3 OS=Homo sapiens OX=9606 GN=MATR3 PE=1 SV=1;tr|A0A0R4J2E8|A0A0R4J2E8_HUMAN Matrin-3 OS=Homo sapiens OX=9606 GN=MATR3 PE=1 SV=1;tr|D6REM6|D6REM6_HUMAN M	38	49	323.31	37	265960000	6717000	5692000	6456000	2510400	11700000	16785000	24970000	24364000	31925000	4386100	764290	402240	22495000	32837000	22808000	51143000
Claudin domain-containing protein 1	CLDND1	tr|D6RD48|D6RD48_HUMAN Claudin domain-containing protein 1 (Fragment) OS=Homo sapiens OX=9606 GN=CLDND1 PE=1 SV=1;tr|D6RAZ7|D6RAZ7_HUMAN Claudin domain-containing protein 1 OS=Homo sapiens OX=9606 GN=CLDND1 PE=1 SV=1;tr|D6RCR8|D6RCR8_HUMAN Claudin domain-c	3	24.7	22.687	4	17123000	0	0	0	0	359260	0	0	0	5960000	0	1079100	7118700	2606200	0	0	0
Neurexin-1	NRXN1	tr|A0A0U1RRK7|A0A0U1RRK7_HUMAN Neurexin-1-beta OS=Homo sapiens OX=9606 GN=NRXN1 PE=1 SV=1;tr|A0A0R4J2G7|A0A0R4J2G7_HUMAN Neurexin-1-beta OS=Homo sapiens OX=9606 GN=NRXN1 PE=1 SV=1;tr|A0A1D5RMU6|A0A1D5RMU6_HUMAN Neurexin-1-beta OS=Homo sapiens OX=9606 GN=NR	5	5.9	32.044	44	3369100	730570	764370	1666900	207310	0	0	0	0	0	0	0	0	0	0	0	0
Vitamin K-dependent protein S	PROS1	tr|A0A0S2Z4L3|A0A0S2Z4L3_HUMAN Protein S isoform 2 (Fragment) OS=Homo sapiens OX=9606 GN=PROS1 PE=1 SV=1;tr|G5E9F8|G5E9F8_HUMAN Vitamin K-dependent protein S OS=Homo sapiens OX=9606 GN=PROS1 PE=1 SV=2;tr|A0A3B3ISJ1|A0A3B3ISJ1_HUMAN Vitamin K-dependent prot	5	8.2	6.9954	35	27386000	1245100	2659400	2916900	1209100	438350	2010800	1032700	358820	8326100	600510	227370	4292300	0	1030100	763870	274820
Ceroid-lipofuscinosis neuronal protein 6	CLN6	tr|A0A0S2Z5D0|A0A0S2Z5D0_HUMAN Ceroid-lipofuscinosis neuronal 6 late infantile variant isoform 2 OS=Homo sapiens OX=9606 GN=CLN6 PE=1 SV=1;tr|H3BUV4|H3BUV4_HUMAN Ceroid-lipofuscinosis neuronal protein 6 OS=Homo sapiens OX=9606 GN=CLN6 PE=1 SV=1;tr|A0A1B0GT	2	19.9	3.9744	8	25418000	12261000	3587800	0	0	719090	1381200	1661300	0	4525400	0	1282000	0	0	0	0	0
SCY1-like protein 2	SCYL2	tr|F8VSC5|F8VSC5_HUMAN SCY1-like protein 2 (Fragment) OS=Homo sapiens OX=9606 GN=SCYL2 PE=1 SV=1;tr|A0A0U1RQQ9|A0A0U1RQQ9_HUMAN SCY1-like protein 2 OS=Homo sapiens OX=9606 GN=SCYL2 PE=1 SV=1;sp|Q6P3W7|SCYL2_HUMAN SCY1-like protein 2 OS=Homo sapiens OX=9606	4	8.2	25.347	34	3802000	595550	0	233820	0	90386	58976	104070	0	1231100	351210	327210	690970	118660	0	0	0
CD99 antigen-like protein 2	CD99L2	tr|A0A0U1RQT8|A0A0U1RQT8_HUMAN CD99 antigen-like protein 2 (Fragment) OS=Homo sapiens OX=9606 GN=CD99L2 PE=1 SV=1;sp|Q8TCZ2-6|C99L2_HUMAN Isoform 6 of CD99 antigen-like protein 2 OS=Homo sapiens OX=9606 GN=CD99L2;sp|Q8TCZ2-3|C99L2_HUMAN Isoform 3 of CD99 a	2	11.3	4.5543	7	5147800	2891500	1688000	0	0	0	0	0	568220	0	0	0	0	0	0	0	0
Disco-interacting protein 2 homolog C	DIP2C	tr|E7EPU2|E7EPU2_HUMAN Disco-interacting protein 2 homolog C OS=Homo sapiens OX=9606 GN=DIP2C PE=1 SV=2;tr|A0A0U1RQW6|A0A0U1RQW6_HUMAN Disco-interacting protein 2 homolog C OS=Homo sapiens OX=9606 GN=DIP2C PE=1 SV=1;sp|Q9Y2E4|DIP2C_HUMAN Disco-interacting	1	2.1	-2	74	3552900	0	0	0	0	0	0	0	0	0	0	0	0	744750	606590	1092700	1108800
Histone H2A type 1-J;Histone H2A type 1-H;Histone H2A.J;Histone H2A type 2-C;Histone H2A type 2-A;Histone H2A type 1-D;Histone H2A type 1;Histone H2A	HIST1H2AJ;HIST1H2AH;H2AFJ;HIST2H2AC;HIST2H2AA3;HIST1H2AD;HIST1H2AG	tr|A0A0U1RR32|A0A0U1RR32_HUMAN Histone H2A OS=Homo sapiens OX=9606 GN=hCG_2039566 PE=3 SV=1;tr|A0A0U1RRH7|A0A0U1RRH7_HUMAN Histone H2A OS=Homo sapiens OX=9606 PE=3 SV=1;sp|Q99878|H2A1J_HUMAN Histone H2A type 1-J OS=Homo sapiens OX=9606 GN=H2AC14 PE=1 SV=3;	2	33.1	323.31	8	23911000000	1172200000	1225400000	686020000	338360000	649930000	1482000000	1844200000	2223100000	3278800000	396130000	244530000	214540000	1560700000	2828500000	1686900000	4079500000
Exocyst complex component 6B	EXOC6B	tr|A0A0U1RRB6|A0A0U1RRB6_HUMAN Exocyst complex component OS=Homo sapiens OX=9606 GN=EXOC6B PE=1 SV=1;sp|Q9Y2D4|EXC6B_HUMAN Exocyst complex component 6B OS=Homo sapiens OX=9606 GN=EXOC6B PE=1 SV=3;tr|J3QT38|J3QT38_HUMAN Exocyst complex component OS=Homo sap	4	7.2	6.9359	47	531730	317120	214600	0	0	0	0	0	0	0	0	0	0	0	0	0	0
PHD finger protein 14	PHF14	tr|B4DG57|B4DG57_HUMAN PHD finger protein 14 OS=Homo sapiens OX=9606 GN=PHF14 PE=1 SV=1;tr|A0A0U1RRH6|A0A0U1RRH6_HUMAN PHD finger protein 14 OS=Homo sapiens OX=9606 GN=PHF14 PE=1 SV=1;sp|O94880-2|PHF14_HUMAN Isoform 2 of PHD finger protein 14 OS=Homo sapie	3	7.3	4.241	29	105390	0	0	0	0	0	52909	0	52481	0	0	0	0	0	0	0	0
Calcium uptake protein 1, mitochondrial	MICU1	tr|F6XEV2|F6XEV2_HUMAN Calcium uptake protein 1, mitochondrial OS=Homo sapiens OX=9606 GN=MICU1 PE=1 SV=2;tr|A0A0U1RRK1|A0A0U1RRK1_HUMAN Calcium uptake protein 1, mitochondrial OS=Homo sapiens OX=9606 GN=MICU1 PE=1 SV=1;tr|A0A286YF11|A0A286YF11_HUMAN Calci	10	25.3	86.542	27	8973100	2367800	610070	1414700	863000	940940	39530	1255800	182550	554840	0	0	71538	184500	294880	192920	0
Spermatogenesis-associated protein 20	SPATA20	tr|A0A0U1RRL8|A0A0U1RRL8_HUMAN Spermatogenesis-associated protein 20 OS=Homo sapiens OX=9606 GN=SPATA20 PE=1 SV=1;sp|Q8TB22-3|SPT20_HUMAN Isoform 3 of Spermatogenesis-associated protein 20 OS=Homo sapiens OX=9606 GN=SPATA20;sp|Q8TB22|SPT20_HUMAN Spermatoge	2	5.1	5.8261	45	905770	0	0	0	0	0	0	0	0	905770	0	0	0	0	0	0	0
Transcriptional repressor p66-beta	GATAD2B	tr|A0A0U1RRM1|A0A0U1RRM1_HUMAN Transcriptional repressor p66-beta OS=Homo sapiens OX=9606 GN=GATAD2B PE=1 SV=1;sp|Q8WXI9|P66B_HUMAN Transcriptional repressor p66-beta OS=Homo sapiens OX=9606 GN=GATAD2B PE=1 SV=1	5	15.1	45.858	28	4283800	0	0	0	0	135050	324690	130830	563750	0	470350	0	0	448550	1046800	229650	934130
Polypyrimidine tract-binding protein 1	PTBP1	tr|A0A0U1RRM4|A0A0U1RRM4_HUMAN Polypyrimidine tract-binding protein 1 OS=Homo sapiens OX=9606 GN=PTBP1 PE=1 SV=1;sp|P26599|PTBP1_HUMAN Polypyrimidine tract-binding protein 1 OS=Homo sapiens OX=9606 GN=PTBP1 PE=1 SV=1;sp|P26599-2|PTBP1_HUMAN Isoform 2 of Po	15	42	323.31	20	335790000	20974000	8797100	14274000	5258300	10051000	15773000	21717000	13272000	130810000	7669800	9872000	15489000	11947000	14858000	11520000	23506000
HLA class II histocompatibility antigen, DP alpha 1 chain	HLA-DPA1	tr|A0A140T9G7|A0A140T9G7_HUMAN HLA class II histocompatibility antigen, DP alpha 1 chain (Fragment) OS=Homo sapiens OX=9606 GN=HLA-DPA1 PE=1 SV=1;tr|A0A140T977|A0A140T977_HUMAN HLA class II histocompatibility antigen, DP alpha 1 chain (Fragment) OS=Homo sa	3	22.7	24.73	4	11673000	2992700	0	4016300	0	0	1710100	0	2954000	0	0	0	0	0	0	0	0
		tr|A0A140T912|A0A140T912_HUMAN HLA class I histocompatibility antigen, C alpha chain OS=Homo sapiens OX=9606 GN=HLA-C PE=1 SV=1;tr|A0A1W2PRZ0|A0A1W2PRZ0_HUMAN HLA class I histocompatibility antigen, C alpha chain OS=Homo sapiens OX=9606 GN=HLA-C PE=1 SV=1;	0	57.3	3.4478	18	14590000	0	0	0	0	3131200	1949200	7118400	2391500	0	0	0	0	0	0	0	0
		tr|A0A140T9I0|A0A140T9I0_HUMAN HLA class I histocompatibility antigen, A alpha chain (Fragment) OS=Homo sapiens OX=9606 GN=HLA-A PE=1 SV=1;tr|A0A140T9X5|A0A140T9X5_HUMAN HLA class I histocompatibility antigen, A alpha chain (Fragment) OS=Homo sapiens OX=96	8	54.2	323.31	20	289250000	2012100	1567100	2698600	731700	47114000	74887000	100300000	56248000	508040	0	882760	0	967880	143200	968900	216670
Putative pre-mRNA-splicing factor ATP-dependent RNA helicase DHX16	DHX16	tr|A0A140T947|A0A140T947_HUMAN Pre-mRNA-splicing factor ATP-dependent RNA helicase DHX16 (Fragment) OS=Homo sapiens OX=9606 GN=DHX16 PE=1 SV=1;sp|O60231|DHX16_HUMAN Pre-mRNA-splicing factor ATP-dependent RNA helicase DHX16 OS=Homo sapiens OX=9606 GN=DHX16	2	5.8	7.2431	35	311780	0	0	40926	0	0	118130	58568	67061	0	0	0	0	0	0	27089	0
		tr|A0A140T953|A0A140T953_HUMAN HLA class I histocompatibility antigen, B alpha chain (Fragment) OS=Homo sapiens OX=9606 GN=HLA-B PE=1 SV=1;tr|A0A140TA13|A0A140TA13_HUMAN HLA class I histocompatibility antigen, B alpha chain OS=Homo sapiens OX=9606 GN=HLA-B	3	58.5	39.09	14	114070000	0	0	0	0	20016000	19822000	50827000	23406000	0	0	0	0	0	0	0	0
Proteasome subunit beta type;Proteasome subunit beta type-8	PSMB8;PSM8	tr|Q5JNW7|Q5JNW7_HUMAN Proteasome subunit beta type-8 OS=Homo sapiens OX=9606 GN=PSMB8 PE=1 SV=1;tr|A0A140T998|A0A140T998_HUMAN Proteasome subunit beta type-8 OS=Homo sapiens OX=9606 GN=PSMB8 PE=1 SV=1;tr|X5D2R7|X5D2R7_HUMAN Proteasome subunit beta OS=Homo	2	11.1	2.8639	17	1173100	390480	214550	0	0	0	568060	0	0	0	0	0	0	0	0	0	0
		tr|A0A140T9G0|A0A140T9G0_HUMAN HLA class I histocompatibility antigen, B alpha chain (Fragment) OS=Homo sapiens OX=9606 GN=HLA-B PE=1 SV=1;tr|A0A140T9H3|A0A140T9H3_HUMAN HLA class I histocompatibility antigen, B alpha chain (Fragment) OS=Homo sapiens OX=96	0	69.7	315.13	10	32540000	0	0	0	0	10596000	5549500	15013000	1382300	0	0	0	0	0	0	0	0
		tr|A0A140T9J9|A0A140T9J9_HUMAN HLA class I histocompatibility antigen, C alpha chain OS=Homo sapiens OX=9606 GN=HLA-C PE=1 SV=1;tr|A0A1W2PR11|A0A1W2PR11_HUMAN HLA class I histocompatibility antigen, C alpha chain OS=Homo sapiens OX=9606 GN=HLA-C PE=1 SV=1;	0	62.6	323.31	18	221000000	13237000	10642000	13127000	5384500	27145000	43007000	57928000	43653000	1106200	305120	1316900	4151200	0	0	0	0
		tr|A0A140T9M0|A0A140T9M0_HUMAN HLA class I histocompatibility antigen, C alpha chain OS=Homo sapiens OX=9606 GN=HLA-C PE=1 SV=1;tr|A0A140T9W2|A0A140T9W2_HUMAN HLA class I histocompatibility antigen, C alpha chain OS=Homo sapiens OX=9606 GN=HLA-C PE=1 SV=1;	0	41.1	31.357	17	107010000	0	0	0	0	25036000	18714000	37765000	24975000	0	0	0	455930	60376	0	0	0
Antigen peptide transporter 1	TAP1	sp|Q03518|TAP1_HUMAN Antigen peptide transporter 1 OS=Homo sapiens OX=9606 GN=TAP1 PE=1 SV=2;tr|A0A140T9T7|A0A140T9T7_HUMAN Antigen peptide transporter 1 OS=Homo sapiens OX=9606 GN=TAP1 PE=1 SV=1;tr|A0A0S2Z4R8|A0A0S2Z4R8_HUMAN Antigen peptide transporter 1	7	15.7	87.669	37	6832300	1290600	162300	685150	270870	1055600	718480	1135300	1039800	0	162220	0	120820	0	0	94052	97101
Protein QIL1	QIL1;C19orf70	tr|A0A140TA86|A0A140TA86_HUMAN MICOS complex subunit MIC13 OS=Homo sapiens OX=9606 GN=MICOS13 PE=1 SV=1;sp|Q5XKP0|MIC13_HUMAN MICOS complex subunit MIC13 OS=Homo sapiens OX=9606 GN=MICOS13 PE=1 SV=1;tr|K7EIR2|K7EIR2_HUMAN MICOS complex subunit MIC13 OS=Hom	4	46.4	10.746	6	100520000	6525400	17183000	17191000	6395800	3631400	2597900	1344100	4054600	25664000	0	3771600	2842700	2467700	3674400	0	3180500
Thioredoxin reductase 2, mitochondrial	TXNRD2	tr|A0A182DWF2|A0A182DWF2_HUMAN Thioredoxin reductase 2, mitochondrial OS=Homo sapiens OX=9606 GN=TXNRD2 PE=1 SV=1;tr|A0A182DWF3|A0A182DWF3_HUMAN Thioredoxin reductase 2, mitochondrial OS=Homo sapiens OX=9606 GN=TXNRD2 PE=1 SV=1;sp|Q9NNW7-2|TRXR2_HUMAN Isof	16	52.8	166.76	24	107550000	33849000	9874200	10210000	5475800	1328500	2146400	5995900	2212200	20210000	4747100	3003300	7148700	538880	170470	271610	369520
Selenoprotein S	VIMP	tr|A0A182DWI4|A0A182DWI4_HUMAN Selenoprotein S OS=Homo sapiens OX=9606 GN=SELENOS PE=1 SV=1;sp|Q9BQE4|SELS_HUMAN Selenoprotein S OS=Homo sapiens OX=9606 GN=SELENOS PE=1 SV=3;tr|E9PN30|E9PN30_HUMAN Selenoprotein S (Fragment) OS=Homo sapiens OX=9606 GN=SELEN	6	45.8	19.387	8	23501000	3844200	5591900	8462100	234420	290250	0	2319900	0	375340	0	945040	0	764870	0	672970	0
Adenylosuccinate lyase	ADSL	sp|P30566|PUR8_HUMAN Adenylosuccinate lyase OS=Homo sapiens OX=9606 GN=ADSL PE=1 SV=2;tr|A0A1B0GTJ7|A0A1B0GTJ7_HUMAN Adenylosuccinate lyase OS=Homo sapiens OX=9606 GN=ADSL PE=1 SV=1;tr|A0A1B0GWJ0|A0A1B0GWJ0_HUMAN Adenylosuccinate lyase OS=Homo sapiens OX=9	13	38	73.735	25	10979000	1225900	160380	676200	123120	714080	2370100	1549600	1140900	804850	397840	103010	434470	201270	281510	307530	488190
Rab11 family-interacting protein 5	RAB11FIP5	tr|A0A1B0GTL5|A0A1B0GTL5_HUMAN Rab11 family-interacting protein 5 OS=Homo sapiens OX=9606 GN=RAB11FIP5 PE=1 SV=1;sp|Q9BXF6|RFIP5_HUMAN Rab11 family-interacting protein 5 OS=Homo sapiens OX=9606 GN=RAB11FIP5 PE=1 SV=1	9	10	24.35	52	826970	78594	22315	0	0	354080	11471	244710	45851	0	33584	36357	0	0	0	0	0
Acid ceramidase;Acid ceramidase subunit alpha;Acid ceramidase subunit beta	ASAH1	sp|Q13510-2|ASAH1_HUMAN Isoform 2 of Acid ceramidase OS=Homo sapiens OX=9606 GN=ASAH1;tr|A0A1B0GTP7|A0A1B0GTP7_HUMAN Acid ceramidase OS=Homo sapiens OX=9606 GN=ASAH1 PE=1 SV=1;sp|Q13510|ASAH1_HUMAN Acid ceramidase OS=Homo sapiens OX=9606 GN=ASAH1 PE=1 SV=5	34	54	323.31	26	3671100000	418690000	149940000	94238000	58425000	17557000	35707000	24829000	31722000	463790000	676250000	496220000	1049700000	29660000	38299000	17192000	68842000
Paxillin	PXN	tr|F5GZ78|F5GZ78_HUMAN Paxillin OS=Homo sapiens OX=9606 GN=PXN PE=1 SV=1;tr|A0A1B0GTU4|A0A1B0GTU4_HUMAN Paxillin OS=Homo sapiens OX=9606 GN=PXN PE=1 SV=1;sp|P49023-4|PAXI_HUMAN Isoform 4 of Paxillin OS=Homo sapiens OX=9606 GN=PXN;sp|P49023-2|PAXI_HUMAN Iso	2	4.4	3.6932	29	528360	0	0	0	0	63446	337090	0	97778	0	0	0	0	30046	0	0	0
Aminoacylase-1	ACY1;ABHD14A-ACY1	tr|A0A1B0GU86|A0A1B0GU86_HUMAN Aminoacylase-1 OS=Homo sapiens OX=9606 GN=ACY1 PE=1 SV=1;sp|Q03154|ACY1_HUMAN Aminoacylase-1 OS=Homo sapiens OX=9606 GN=ACY1 PE=1 SV=1;tr|C9JMV9|C9JMV9_HUMAN ABHD14A-ACY1 readthrough OS=Homo sapiens OX=9606 GN=ABHD14A-ACY1 PE	5	20.9	10.713	23	2493500	0	44445	0	0	0	368050	126330	0	660580	0	409010	567460	170020	0	45681	101890
KIF1-binding protein	KIAA1279;KIF1BP	tr|A0A1B0GUA3|A0A1B0GUA3_HUMAN KIF-binding protein OS=Homo sapiens OX=9606 GN=KIFBP PE=1 SV=1;sp|Q96EK5|KBP_HUMAN KIF-binding protein OS=Homo sapiens OX=9606 GN=KIFBP PE=1 SV=1;tr|A0A1B0GTE6|A0A1B0GTE6_HUMAN KIF-binding protein OS=Homo sapiens OX=9606 GN=K	6	13.6	7.8586	35	1435800	208500	0	203870	730090	142740	114360	36277	0	0	0	0	0	0	0	0	0
UBAP1-MVB12-associated (UMA)-domain containing protein 1	UMAD1	tr|A0A1B0GUC2|A0A1B0GUC2_HUMAN UBAP1-MVB12-associated (UMA)-domain-containing protein 1 OS=Homo sapiens OX=9606 GN=UMAD1 PE=1 SV=1;tr|A0A1W2PP33|A0A1W2PP33_HUMAN UBAP1-MVB12-associated (UMA)-domain-containing protein 1 OS=Homo sapiens OX=9606 GN=UMAD1 PE=1	1	30.3	4.0916	2	11657000	0	0	0	2377300	0	0	0	0	0	0	9279700	0	0	0	0	0
		tr|A0A1B0GUL7|A0A1B0GUL7_HUMAN Protein kinase domain-containing protein OS=Homo sapiens OX=9606 PE=1 SV=1	1	20.7	3.4712	22	0	0	0	0	0	0	0	0	0	0	0	0	0	0	0	0	0
Pleckstrin homology domain-containing family A member 6	PLEKHA6	tr|Q5VTI5|Q5VTI5_HUMAN Pleckstrin homology domain-containing family A member 6 OS=Homo sapiens OX=9606 GN=PLEKHA6 PE=1 SV=1;tr|A0A1B0GUN5|A0A1B0GUN5_HUMAN Pleckstrin homology domain-containing family A member 6 OS=Homo sapiens OX=9606 GN=PLEKHA6 PE=1 SV=1;	3	3.2	3.8771	53	671830	0	0	0	0	0	248830	0	0	120480	0	0	0	40769	85468	113190	63093
Autophagy protein 5	ATG5	tr|A0A1B0GV54|A0A1B0GV54_HUMAN Autophagy protein 5 OS=Homo sapiens OX=9606 GN=ATG5 PE=1 SV=1;tr|A0A1B0GUS1|A0A1B0GUS1_HUMAN Autophagy protein 5 OS=Homo sapiens OX=9606 GN=ATG5 PE=1 SV=1;sp|Q9H1Y0-2|ATG5_HUMAN Isoform Short of Autophagy protein 5 OS=Homo sa	3	33.3	2.9069	10	32172000	3698600	1235300	0	0	0	787130	0	836970	15688000	0	9062100	863600	0	0	0	0
Protein unc-13 homolog B	UNC13B	tr|A0A1B0GUS7|A0A1B0GUS7_HUMAN Protein unc-13 homolog B OS=Homo sapiens OX=9606 GN=UNC13B PE=1 SV=1;tr|I6L9J0|I6L9J0_HUMAN Protein unc-13 homolog B OS=Homo sapiens OX=9606 GN=UNC13B PE=1 SV=1;tr|F8W8M9|F8W8M9_HUMAN Protein unc-13 homolog B OS=Homo sapiens	1	1.5	3.7893	216	168790	98641	0	0	0	0	0	0	0	0	70152	0	0	0	0	0	0
Protein EFR3 homolog A	EFR3A	tr|A0A1B0GUZ7|A0A1B0GUZ7_HUMAN Protein EFR3 homolog A OS=Homo sapiens OX=9606 GN=EFR3A PE=1 SV=1;sp|Q14156-2|EFR3A_HUMAN Isoform 2 of Protein EFR3 homolog A OS=Homo sapiens OX=9606 GN=EFR3A;sp|Q14156|EFR3A_HUMAN Protein EFR3 homolog A OS=Homo sapiens OX=96	10	13.7	16.486	53	10050000	1445900	3244800	572390	967450	77715	514110	364290	398450	391940	371050	513980	1188400	0	0	0	0
		tr|A0A1B0GV68|A0A1B0GV68_HUMAN FERM, ARHGEF and pleckstrin domain-containing protein 1 OS=Homo sapiens OX=9606 GN=FARP1 PE=1 SV=1	3	34.5	6.2706	36	900980	179480	376550	240920	33209	0	0	0	0	0	0	0	0	70821	0	0	0
Battenin	CLN3	sp|Q13286|CLN3_HUMAN Battenin OS=Homo sapiens OX=9606 GN=CLN3 PE=1 SV=1;sp|Q13286-3|CLN3_HUMAN Isoform 3 of Battenin OS=Homo sapiens OX=9606 GN=CLN3;sp|Q13286-7|CLN3_HUMAN Isoform 7 of Battenin OS=Homo sapiens OX=9606 GN=CLN3;sp|Q13286-2|CLN3_HUMAN Isoform	4	13.7	162.79	10	105130000	5132700	2930300	5528000	691300	5504300	3080700	12058000	5431000	19233000	3870400	7769300	24562000	2778700	2002200	2199500	2359100
Protein lin-28 homolog B	LIN28B	tr|A0A1B0GVD3|A0A1B0GVD3_HUMAN Protein lin-28 homolog B OS=Homo sapiens OX=9606 GN=LIN28B PE=1 SV=1;sp|Q6ZN17|LN28B_HUMAN Protein lin-28 homolog B OS=Homo sapiens OX=9606 GN=LIN28B PE=1 SV=1;tr|A0A1B0GTK2|A0A1B0GTK2_HUMAN Protein lin-28 homolog B (Fragment	9	50.4	218.19	16	165380000	4680400	2301200	1622800	358650	0	0	0	0	73068000	22212000	15956000	45186000	0	0	0	0
Renin receptor	ATP6AP2	sp|O75787|RENR_HUMAN Renin receptor OS=Homo sapiens OX=9606 GN=ATP6AP2 PE=1 SV=2;sp|O75787-2|RENR_HUMAN Isoform 2 of Renin receptor OS=Homo sapiens OX=9606 GN=ATP6AP2;tr|A0A1B0GVW0|A0A1B0GVW0_HUMAN Renin receptor OS=Homo sapiens OX=9606 GN=ATP6AP2 PE=1 SV=	11	36	181.25	15	47001000	7014400	4487700	5933300	254160	2133700	3288500	6079800	2481500	4795300	1386300	3227500	4173100	774660	350030	67504	552990
Probable C-mannosyltransferase DPY19L1	DPY19L1	tr|A0A1B0GW05|A0A1B0GW05_HUMAN Probable C-mannosyltransferase DPY19L1 OS=Homo sapiens OX=9606 GN=DPY19L1 PE=1 SV=1;sp|Q2PZI1|D19L1_HUMAN Probable C-mannosyltransferase DPY19L1 OS=Homo sapiens OX=9606 GN=DPY19L1 PE=2 SV=1;tr|H7C3M5|H7C3M5_HUMAN Probable C-m	8	15.6	17.64	30	7366500	106540	284190	455120	28584	1112900	1120500	839690	917440	1213500	0	67829	355840	352630	181680	285510	44599
Neuronal migration protein doublecortin	DCX	tr|A0A1B0GWD1|A0A1B0GWD1_HUMAN Neuronal migration protein doublecortin OS=Homo sapiens OX=9606 GN=DCX PE=1 SV=1;tr|A8K340|A8K340_HUMAN Neuronal migration protein doublecortin OS=Homo sapiens OX=9606 GN=DCX PE=1 SV=1;sp|O43602-2|DCX_HUMAN Isoform 2 of Neuro	9	31	41.961	20	5345200	0	0	0	0	0	0	0	0	0	0	0	0	1384600	1530100	886650	1543900
Cathepsin D;Cathepsin D light chain;Cathepsin D heavy chain	CTSD	tr|A0A1B0GWE8|A0A1B0GWE8_HUMAN Cathepsin D OS=Homo sapiens OX=9606 GN=CTSD PE=1 SV=1;sp|P07339|CATD_HUMAN Cathepsin D OS=Homo sapiens OX=9606 GN=CTSD PE=1 SV=1;tr|A0A1B0GW44|A0A1B0GW44_HUMAN Cathepsin D OS=Homo sapiens OX=9606 GN=CTSD PE=1 SV=1;tr|A0A1B0GV	13	62.2	323.31	19	47686000000	3021300000	943270000	1051500000	755180000	381880000	466670000	619410000	423530000	8869700000	9525700000	9041300000	11904000000	124230000	179090000	106710000	272830000
Solute carrier family 22 member 17	SLC22A17	tr|A0A1C7CYV9|A0A1C7CYV9_HUMAN Solute carrier family 22 member 17 OS=Homo sapiens OX=9606 GN=SLC22A17 PE=1 SV=1;sp|Q8WUG5-2|S22AH_HUMAN Isoform 2 of Solute carrier family 22 member 17 OS=Homo sapiens OX=9606 GN=SLC22A17;sp|Q8WUG5|S22AH_HUMAN Solute carrier	3	4.9	5.7932	12	2499500	0	0	0	0	0	0	200430	0	0	0	0	0	1025300	0	1273800	0
Dihydropyrimidinase-related protein 2	DPYSL2	tr|A0A1C7CYX9|A0A1C7CYX9_HUMAN Dihydropyrimidinase-related protein 2 OS=Homo sapiens OX=9606 GN=DPYSL2 PE=1 SV=1;sp|Q16555|DPYL2_HUMAN Dihydropyrimidinase-related protein 2 OS=Homo sapiens OX=9606 GN=DPYSL2 PE=1 SV=1;sp|Q16555-2|DPYL2_HUMAN Isoform 2 of Di	26	62.3	323.31	39	249530000	1293200	191130	386030	84107	7842900	13110000	20853000	9648000	14089000	16842000	5446600	15643000	29526000	37471000	29952000	47151000
Sideroflexin-3	SFXN3	sp|Q9BWM7|SFXN3_HUMAN Sideroflexin-3 OS=Homo sapiens OX=9606 GN=SFXN3 PE=1 SV=3;tr|A0A1P0AYU5|A0A1P0AYU5_HUMAN Sidoreflexin OS=Homo sapiens OX=9606 GN=SFXN3 PE=1 SV=1;tr|S4R3N9|S4R3N9_HUMAN Sideroflexin-3 OS=Homo sapiens OX=9606 GN=SFXN3 PE=1 SV=1	13	57.3	109.98	20	191890000	16443000	10537000	11730000	9176700	10969000	9859500	16406000	13522000	47329000	3645500	6516800	15127000	4678800	5828200	4235800	5885400
GPI transamidase component PIG-T	PIGT	sp|Q969N2|PIGT_HUMAN GPI transamidase component PIG-T OS=Homo sapiens OX=9606 GN=PIGT PE=1 SV=1;tr|A0A1W2PNP0|A0A1W2PNP0_HUMAN GPI transamidase component PIG-T (Fragment) OS=Homo sapiens OX=9606 GN=PIGT PE=1 SV=1;sp|Q969N2-5|PIGT_HUMAN Isoform 5 of GPI tra	15	27.5	174.26	29	47674000	2982900	2886400	1586000	757880	1716900	1962600	3303800	2116600	18086000	1110100	2508200	7629000	280240	64544	0	683430
Immediate early response 3-interacting protein 1	IER3IP1	tr|A0A1W2PNR9|A0A1W2PNR9_HUMAN Immediate early response 3-interacting protein 1 OS=Homo sapiens OX=9606 GN=IER3IP1 PE=1 SV=1;sp|Q9Y5U9|IR3IP_HUMAN Immediate early response 3-interacting protein 1 OS=Homo sapiens OX=9606 GN=IER3IP1 PE=1 SV=1	2	40.6	160.63	3	80858000	0	2189400	17331000	1262800	0	2431500	5833200	2174600	38529000	0	3656000	7450500	0	0	0	0
		tr|A0A1W2PNV4|A0A1W2PNV4_HUMAN Uncharacterized protein OS=Homo sapiens OX=9606 PE=4 SV=1	0	40.4	323.31	33	151720000	4378600	2342900	4837300	1593800	3873400	7985000	7536300	7292800	43629000	27559000	8880400	26748000	1190900	1104000	409440	2359000
UDP-N-acetylglucosamine--dolichyl-phosphate N-acetylglucosaminephosphotransferase	DPAGT1	tr|F8W681|F8W681_HUMAN UDP-N-acetylglucosamine--dolichyl-phosphate N-acetylglucosaminephosphotransferase OS=Homo sapiens OX=9606 GN=DPAGT1 PE=1 SV=1;tr|A0A1W2PQD1|A0A1W2PQD1_HUMAN UDP-N-acetylglucosamine--dolichyl-phosphate N-acetylglucosaminephosphotransf	2	19.3	3.0983	2	17288000	6062500	459350	864180	1321900	0	0	0	787750	3179500	0	765020	1538400	1625400	684370	0	0
Golgi SNAP receptor complex member 2	GOSR2	tr|I3NI02|I3NI02_HUMAN Golgi SNAP receptor complex member 2 OS=Homo sapiens OX=9606 GN=GOSR2 PE=4 SV=2;tr|A0A1W2PPG1|A0A1W2PPG1_HUMAN Golgi SNAP receptor complex member 2 OS=Homo sapiens OX=9606 GN=GOSR2 PE=3 SV=1;tr|E7EQ34|E7EQ34_HUMAN Uncharacterized pro	7	38.5	44.712	13	46304000	3101100	2476300	0	0	423170	221020	1379400	182010	7489300	4430500	3257400	16011000	1386600	1206600	1563800	3175700
HLA class I histocompatibility antigen, B-7 alpha chain	HLA-B	sp|P01889|HLAB_HUMAN HLA class I histocompatibility antigen, B alpha chain OS=Homo sapiens OX=9606 GN=HLA-B PE=1 SV=3;tr|A0A1W2PPR8|A0A1W2PPR8_HUMAN HLA class I histocompatibility antigen, B alpha chain OS=Homo sapiens OX=9606 GN=HLA-B PE=1 SV=1;tr|F6U0H7|	5	55.5	310.97	18	137580000	6781200	11851000	9652400	4522900	20761000	19394000	38730000	21125000	0	2206500	2552100	0	0	0	0	0
Transcription elongation factor A protein 1	TCEA1	tr|A0A1W2PPZ5|A0A1W2PPZ5_HUMAN Transcription elongation factor A protein 1 OS=Homo sapiens OX=9606 GN=TCEA1 PE=1 SV=1;sp|P23193|TCEA1_HUMAN Transcription elongation factor A protein 1 OS=Homo sapiens OX=9606 GN=TCEA1 PE=1 SV=2;tr|A0A1W2PRL9|A0A1W2PRL9_HUMA	4	13	7.3823	17	5074100	1397500	239960	335660	423710	158840	469440	331110	157870	617530	0	0	0	0	210880	0	731510
UDP-N-acetylglucosamine transporter;Hippocampus abundant transcript 1 protein	SLC35A3;HIAT1	tr|A0A1W2PQ13|A0A1W2PQ13_HUMAN Uncharacterized protein OS=Homo sapiens OX=9606 PE=1 SV=1;tr|A0A1W2PSA9|A0A1W2PSA9_HUMAN MFS domain-containing protein OS=Homo sapiens OX=9606 PE=1 SV=1;tr|A0A1W2PR66|A0A1W2PR66_HUMAN UDP-N-acetylglucosamine transporter OS=Ho	1	4.8	21.905	19	4567600	479150	414580	269350	0	0	191080	0	218980	2609000	0	385470	0	0	0	0	0
Probable ATP-dependent RNA helicase DDX17	DDX17	tr|A0A1X7SBZ2|A0A1X7SBZ2_HUMAN Probable ATP-dependent RNA helicase DDX17 OS=Homo sapiens OX=9606 GN=DDX17 PE=1 SV=1;tr|A0A5H1ZRQ2|A0A5H1ZRQ2_HUMAN Probable ATP-dependent RNA helicase DDX17 OS=Homo sapiens OX=9606 GN=DDX17 PE=1 SV=1;tr|A0A1W2PQ51|A0A1W2PQ51	28	51.6	323.31	37	149290000	8642700	8208300	8698900	2374900	6466400	9101900	14533000	10054000	34950000	3239500	1764100	5457700	8142300	9193100	5091900	13374000
		tr|A0A1W2PQM2|A0A1W2PQM2_HUMAN Tubulin alpha-1C chain OS=Homo sapiens OX=9606 GN=TUBA1C PE=1 SV=1	1	75.1	-2	16	969530	0	495500	0	0	0	0	0	0	0	0	0	0	0	0	0	474030
Glycine cleavage system H protein, mitochondrial	GCSH	tr|A0A1W2PQV2|A0A1W2PQV2_HUMAN Glycine cleavage system H protein, mitochondrial (Fragment) OS=Homo sapiens OX=9606 GN=GCSH PE=1 SV=1;tr|H3BUH9|H3BUH9_HUMAN Glycine cleavage system H protein, mitochondrial (Fragment) OS=Homo sapiens OX=9606 GN=GCSH PE=1 SV=	3	33	323.31	3	1272300000	298130000	43637000	10670000	14344000	25638000	16982000	35432000	21607000	220500000	163420000	94057000	273930000	15074000	17483000	3971400	17397000
Cationic amino acid transporter 2	SLC7A2	tr|A0A1W2PR06|A0A1W2PR06_HUMAN Cationic amino acid transporter 2 (Fragment) OS=Homo sapiens OX=9606 GN=SLC7A2 PE=1 SV=1;sp|P52569|CTR2_HUMAN Cationic amino acid transporter 2 OS=Homo sapiens OX=9606 GN=SLC7A2 PE=1 SV=2;sp|P52569-3|CTR2_HUMAN Isoform 3 of C	0	13.6	17.399	29	47734000	694390	777850	2501100	502460	809390	418770	1236900	591340	7454500	10910000	3743200	17193000	363290	56369	370120	111200
Adaptin ear-binding coat-associated protein 1	NECAP1	tr|F5GYH1|F5GYH1_HUMAN Adaptin ear-binding coat-associated protein 1 (Fragment) OS=Homo sapiens OX=9606 GN=NECAP1 PE=1 SV=2;tr|A0A1W2PRM0|A0A1W2PRM0_HUMAN Adaptin ear-binding coat-associated protein 1 OS=Homo sapiens OX=9606 GN=NECAP1 PE=1 SV=1;tr|A0A1W2PR	2	20	4.8307	13	1910500	923510	0	0	0	0	301440	0	685560	0	0	0	0	0	0	0	0
Lysosome membrane protein 2	SCARB2	tr|A0A1W2PRS1|A0A1W2PRS1_HUMAN Lysosome membrane protein 2 (Fragment) OS=Homo sapiens OX=9606 GN=SCARB2 PE=1 SV=1;sp|Q14108|SCRB2_HUMAN Lysosome membrane protein 2 OS=Homo sapiens OX=9606 GN=SCARB2 PE=1 SV=2;tr|A0A1W2PS43|A0A1W2PS43_HUMAN Lysosome membrane	23	41.8	323.31	23	2974900000	277860000	73663000	96819000	54735000	57213000	53344000	101150000	63651000	427990000	336170000	292570000	483170000	137760000	132510000	100560000	285700000
Survival motor neuron protein	SMN1;SMN2	tr|A0A1W2PRV5|A0A1W2PRV5_HUMAN Survival motor neuron protein OS=Homo sapiens OX=9606 GN=SMN2 PE=1 SV=1;tr|E7EQZ4|E7EQZ4_HUMAN Survival motor neuron protein OS=Homo sapiens OX=9606 GN=SMN1 PE=1 SV=1;sp|Q16637-4|SMN_HUMAN Isoform SMN-delta57 of Survival moto	7	32.3	79.551	7	51601000	16496000	6948800	3087700	754760	1986600	5047200	2678900	2086500	7381000	2645500	300180	1635100	387570	164920	0	0
		tr|A0A1W2PRW1|A0A1W2PRW1_HUMAN N-acetyllactosaminide beta-1,6-N-acetylglucosaminyl-transferase OS=Homo sapiens OX=9606 GN=GCNT2 PE=1 SV=1;sp|Q8N0V5-2|GNT2A_HUMAN Isoform B of N-acetyllactosaminide beta-1,6-N-acetylglucosaminyl-transferase OS=Homo sapiens O	2	5.8	2.3311	20	29632000	784750	0	348900	0	0	0	219790	0	2200000	10490000	403820	15185000	0	0	0	0
Phosphatidylinositol 3-kinase catalytic subunit type 3;Phosphatidylinositol 3-kinase	PIK3C3	tr|A0A1W2PS05|A0A1W2PS05_HUMAN Phosphatidylinositol 3-kinase catalytic subunit type 3 OS=Homo sapiens OX=9606 GN=PIK3C3 PE=1 SV=1;sp|Q8NEB9|PK3C3_HUMAN Phosphatidylinositol 3-kinase catalytic subunit type 3 OS=Homo sapiens OX=9606 GN=PIK3C3 PE=1 SV=1;tr|A8	14	21.4	81.537	46	11596000	5137100	1967900	1212200	606480	40718	65847	32824	56914	679720	558430	385450	503950	348240	0	0	0
	ELP4	tr|A0A1W2PS44|A0A1W2PS44_HUMAN Elongator complex protein 4 (Fragment) OS=Homo sapiens OX=9606 GN=ELP4 PE=1 SV=1;tr|A0A1W2PPR3|A0A1W2PPR3_HUMAN Elongator complex protein 4 OS=Homo sapiens OX=9606 GN=ELP4 PE=1 SV=1;tr|A0A1W2PQ05|A0A1W2PQ05_HUMAN Elongator co	1	18.3	2.0695	7	48484000	0	0	0	378450	535530	0	0	0	9214600	25401000	2310500	10644000	0	0	0	0
Phosphatidylinositol-glycan biosynthesis class X protein	PIGX	tr|C9JLT7|C9JLT7_HUMAN Phosphatidylinositol-glycan biosynthesis class X protein (Fragment) OS=Homo sapiens OX=9606 GN=PIGX PE=1 SV=1;tr|A0A1X7SBT4|A0A1X7SBT4_HUMAN Phosphatidylinositol-glycan biosynthesis class X protein OS=Homo sapiens OX=9606 GN=PIGX PE=	3	31.2	31.466	8	6202100	5963700	0	0	0	0	0	0	0	0	0	0	0	238420	0	0	0
Major facilitator superfamily domain-containing protein 8	MFSD8	sp|Q8NHS3|MFSD8_HUMAN Major facilitator superfamily domain-containing protein 8 OS=Homo sapiens OX=9606 GN=MFSD8 PE=1 SV=1;tr|A0A286YEW8|A0A286YEW8_HUMAN Major facilitator superfamily domain-containing protein 8 OS=Homo sapiens OX=9606 GN=MFSD8 PE=1 SV=1;t	5	14.7	55.165	16	70486000	16212000	2723500	6015500	1789800	0	635870	462450	405740	10748000	10896000	3432200	16945000	0	0	219670	0
Nuclear factor 1 C-type	NFIC	sp|P08651-4|NFIC_HUMAN Isoform 3 of Nuclear factor 1 C-type OS=Homo sapiens OX=9606 GN=NFIC;sp|P08651-5|NFIC_HUMAN Isoform 5 of Nuclear factor 1 C-type OS=Homo sapiens OX=9606 GN=NFIC;sp|P08651-3|NFIC_HUMAN Isoform 2 of Nuclear factor 1 C-type OS=Homo sapi	4	17.5	66.602	20	2659900	0	0	0	0	854990	311790	0	958350	0	216530	0	0	0	318200	0	0
Methylenetetrahydrofolate reductase	MTHFR	tr|A0A286YF17|A0A286YF17_HUMAN Methylenetetrahydrofolate reductase OS=Homo sapiens OX=9606 GN=MTHFR PE=1 SV=1;tr|A0A286YFD0|A0A286YFD0_HUMAN Methylenetetrahydrofolate reductase OS=Homo sapiens OX=9606 GN=MTHFR PE=1 SV=1;tr|Q5SNW7|Q5SNW7_HUMAN Methylenetetr	2	6.6	2.3663	30	422650	422650	0	0	0	0	0	0	0	0	0	0	0	0	0	0	0
D-3-phosphoglycerate dehydrogenase	PHGDH	tr|A0A286YF22|A0A286YF22_HUMAN D-3-phosphoglycerate dehydrogenase OS=Homo sapiens OX=9606 GN=PHGDH PE=1 SV=1;sp|O43175|SERA_HUMAN D-3-phosphoglycerate dehydrogenase OS=Homo sapiens OX=9606 GN=PHGDH PE=1 SV=4;tr|A0A2C9F2M7|A0A2C9F2M7_HUMAN D-3-phosphoglycer	28	51.9	323.31	24	727950000	51742000	18470000	34148000	12232000	57555000	57840000	131760000	52407000	89978000	75253000	24982000	87940000	7356900	6100100	8888700	11301000
F-box only protein 2	FBXO2	sp|Q9UK22|FBX2_HUMAN F-box only protein 2 OS=Homo sapiens OX=9606 GN=FBXO2 PE=1 SV=2;tr|A0A286YF37|A0A286YF37_HUMAN F-box only protein 2 (Fragment) OS=Homo sapiens OX=9606 GN=FBXO2 PE=1 SV=1	7	25	18	12	42905000	0	0	0	0	0	0	5824700	0	3989800	4402500	7709100	20135000	843570	0	0	0
Ribonucleoside-diphosphate reductase subunit M2	RRM2	tr|A0A286YFD6|A0A286YFD6_HUMAN Ribonucleoside-diphosphate reductase subunit M2 OS=Homo sapiens OX=9606 GN=RRM2 PE=1 SV=1;sp|P31350|RIR2_HUMAN Ribonucleoside-diphosphate reductase subunit M2 OS=Homo sapiens OX=9606 GN=RRM2 PE=1 SV=1;sp|P31350-2|RIR2_HUMAN I	7	27.8	38.998	23	7824700	511930	212420	0	0	481360	309950	206040	71060	0	199140	216020	392090	1659600	1752900	516330	1295900
Protein MON2 homolog	MON2	tr|A0A286YFF8|A0A286YFF8_HUMAN Protein MON2 homolog OS=Homo sapiens OX=9606 GN=MON2 PE=1 SV=1;sp|Q7Z3U7-2|MON2_HUMAN Isoform 2 of Protein MON2 homolog OS=Homo sapiens OX=9606 GN=MON2;sp|Q7Z3U7-6|MON2_HUMAN Isoform 6 of Protein MON2 homolog OS=Homo sapiens	3	2.2	4.3451	83	70578	0	0	0	0	0	28938	20472	21168	0	0	0	0	0	0	0	0
Golgin subfamily A member 2	GOLGA2	tr|A0A2Q2TH77|A0A2Q2TH77_HUMAN Golgin subfamily A member 2 OS=Homo sapiens OX=9606 GN=GOLGA2 PE=1 SV=1;sp|Q08379|GOGA2_HUMAN Golgin subfamily A member 2 OS=Homo sapiens OX=9606 GN=GOLGA2 PE=1 SV=3;sp|Q08379-2|GOGA2_HUMAN Isoform 2 of Golgin subfamily A mem	21	30.1	238.2	45	37624000	5629800	3805800	1577100	1156400	1192700	1177400	2737200	1188400	5115400	3206400	2890100	7692900	131740	8248.2	114020	0
LisH domain-containing protein ARMC9	ARMC9	tr|C9JW07|C9JW07_HUMAN LisH domain-containing protein ARMC9 (Fragment) OS=Homo sapiens OX=9606 GN=ARMC9 PE=1 SV=1;tr|A0A2Q3DP09|A0A2Q3DP09_HUMAN LisH domain-containing protein ARMC9 OS=Homo sapiens OX=9606 GN=ARMC9 PE=1 SV=1;sp|Q7Z3E5-2|ARMC9_HUMAN Isoform	1	9	2.5676	8	119990	0	0	0	0	0	0	0	0	0	0	0	0	0	0	119990	0
		tr|A0A2R8Y422|A0A2R8Y422_HUMAN Ubiquitin-like domain-containing protein OS=Homo sapiens OX=9606 PE=4 SV=1	1	62.8	2.1187	6	0	0	0	0	0	0	0	0	0	0	0	0	0	0	0	0	0
COMM domain-containing protein 7	COMMD7	tr|V9GY66|V9GY66_HUMAN COMM domain-containing protein 7 (Fragment) OS=Homo sapiens OX=9606 GN=COMMD7 PE=1 SV=1;tr|A0A2R8Y620|A0A2R8Y620_HUMAN COMM domain-containing protein 7 OS=Homo sapiens OX=9606 GN=COMMD7 PE=4 SV=1;tr|A0A2R8Y7U2|A0A2R8Y7U2_HUMAN COMM d	1	12.7	61.469	8	4914200	1254800	0	0	0	0	0	0	0	0	831860	0	2827500	0	0	0	0
Tetraspanin;CD9 antigen	CD9	tr|A6NNI4|A6NNI4_HUMAN Tetraspanin OS=Homo sapiens OX=9606 GN=CD9 PE=1 SV=1;tr|A0A2R8Y478|A0A2R8Y478_HUMAN Tetraspanin OS=Homo sapiens OX=9606 GN=CD9 PE=1 SV=1;tr|G8JLH6|G8JLH6_HUMAN Tetraspanin OS=Homo sapiens OX=9606 GN=CD9 PE=1 SV=2;sp|P21926|CD9_HUMAN	5	29.6	77.302	5	283450000	18494000	11306000	15611000	4524500	36161000	22339000	103430000	32761000	10817000	6973800	3609700	9126900	3301400	1818400	693510	2484200
Epsilon-sarcoglycan	SGCE	tr|A0A2R8Y4E3|A0A2R8Y4E3_HUMAN Epsilon-sarcoglycan OS=Homo sapiens OX=9606 GN=SGCE PE=1 SV=1;tr|B7Z2R4|B7Z2R4_HUMAN Epsilon-sarcoglycan OS=Homo sapiens OX=9606 GN=SGCE PE=1 SV=1;tr|A0A2R8Y4X1|A0A2R8Y4X1_HUMAN Epsilon-sarcoglycan OS=Homo sapiens OX=9606 GN=	2	5.9	3.9661	22	958920	0	0	0	111020	153450	0	0	0	0	694450	0	0	0	0	0	0
Leucine-rich repeat-containing protein 9	LRRC9	tr|A0A2R8Y4H4|A0A2R8Y4H4_HUMAN Leucine-rich repeat-containing protein 9 OS=Homo sapiens OX=9606 GN=LRRC9 PE=4 SV=1;sp|Q6ZRR7|LRRC9_HUMAN Leucine-rich repeat-containing protein 9 OS=Homo sapiens OX=9606 GN=LRRC9 PE=2 SV=2;sp|Q6ZRR7-2|LRRC9_HUMAN Isoform 2 o	4	3.7	2.0286	81	4396700	0	162460	1466600	0	100760	0	361860	0	0	672710	0	1632300	0	0	0	0
Spastin	SPAST	tr|A0A2R8YCL5|A0A2R8YCL5_HUMAN Spastin (Fragment) OS=Homo sapiens OX=9606 GN=SPAST PE=1 SV=1;tr|A0A2R8Y4I8|A0A2R8Y4I8_HUMAN Spastin OS=Homo sapiens OX=9606 GN=SPAST PE=1 SV=1;tr|A0A2U3TZR0|A0A2U3TZR0_HUMAN Spastin OS=Homo sapiens OX=9606 GN=SPAST PE=1 SV=1	3	11.5	13.328	35	3533600	383450	0	0	0	0	0	0	48030	3002000	0	100150	0	0	0	0	0
Transcription activator BRG1	SMARCA4	sp|P51532|SMCA4_HUMAN Transcription activator BRG1 OS=Homo sapiens OX=9606 GN=SMARCA4 PE=1 SV=2;sp|P51532-4|SMCA4_HUMAN Isoform 4 of Transcription activator BRG1 OS=Homo sapiens OX=9606 GN=SMARCA4;sp|P51532-5|SMCA4_HUMAN Isoform 5 of Transcription activato	12	17.9	165.03	63	12340000	32921	76286	62270	0	103740	296180	353200	1042200	472220	0	0	1082000	1265400	2905400	578190	4070300
Mitochondrial tRNA-specific 2-thiouridylase 1	TRMU	tr|A0A2R8Y4R7|A0A2R8Y4R7_HUMAN Mitochondrial tRNA-specific 2-thiouridylase 1 (Fragment) OS=Homo sapiens OX=9606 GN=TRMU PE=1 SV=1;tr|A0A2R8Y6L6|A0A2R8Y6L6_HUMAN Mitochondrial tRNA-specific 2-thiouridylase 1 OS=Homo sapiens OX=9606 GN=TRMU PE=1 SV=1;sp|O756	3	11.5	5.9307	22	584630	0	0	149150	0	0	0	435480	0	0	0	0	0	0	0	0	0
Interferon gamma receptor 1	IFNGR1	tr|A0A2R8YFL3|A0A2R8YFL3_HUMAN Interferon gamma receptor 1 OS=Homo sapiens OX=9606 GN=IFNGR1 PE=1 SV=1;tr|A0A2R8Y7R1|A0A2R8Y7R1_HUMAN Interferon gamma receptor 1 OS=Homo sapiens OX=9606 GN=IFNGR1 PE=1 SV=1;tr|A0A2R8Y4U4|A0A2R8Y4U4_HUMAN Interferon gamma re	7	16.7	92.803	17	31619000	3439800	457800	3199400	499260	940880	142270	1619100	51753	3046600	4626500	2461700	8339500	1420600	0	1373900	0
Epidermal growth factor receptor kinase substrate 8	EPS8	tr|A0A2R8Y4W2|A0A2R8Y4W2_HUMAN Epidermal growth factor receptor kinase substrate 8 OS=Homo sapiens OX=9606 GN=EPS8 PE=1 SV=1;tr|A0A2R8YE63|A0A2R8YE63_HUMAN Epidermal growth factor receptor kinase substrate 8 OS=Homo sapiens OX=9606 GN=EPS8 PE=1 SV=1;sp|Q12	17	31.7	160.88	35	11569000	0	206140	0	0	0	0	0	0	5357500	2666200	2409200	729280	200190	0	0	0
Paraplegin	SPG7	tr|A0A2R8YGZ0|A0A2R8YGZ0_HUMAN Paraplegin (Fragment) OS=Homo sapiens OX=9606 GN=SPG7 PE=1 SV=1;tr|A0A2R8Y6K2|A0A2R8Y6K2_HUMAN Paraplegin OS=Homo sapiens OX=9606 GN=SPG7 PE=1 SV=1;tr|A0A2R8Y726|A0A2R8Y726_HUMAN Paraplegin OS=Homo sapiens OX=9606 GN=SPG7 PE=	2	7.2	4.635	23	538650	0	373160	0	0	0	0	0	0	165490	0	0	0	0	0	0	0
TBC1 domain family member 24	TBC1D24	tr|H3BV07|H3BV07_HUMAN TBC1 domain family member 24 (Fragment) OS=Homo sapiens OX=9606 GN=TBC1D24 PE=1 SV=9;tr|A0A2R8Y518|A0A2R8Y518_HUMAN TBC1 domain family member 24 (Fragment) OS=Homo sapiens OX=9606 GN=TBC1D24 PE=1 SV=1;sp|Q9ULP9-2|TBC24_HUMAN Isoform	4	9.9	5.7961	24	1101600	374940	0	50156	16140	0	0	111460	0	0	0	0	521090	27794	0	0	0
Catenin beta-1	CTNNB1	tr|A0A2R8Y543|A0A2R8Y543_HUMAN Catenin beta-1 OS=Homo sapiens OX=9606 GN=CTNNB1 PE=1 SV=1;tr|A0A2R8YCH5|A0A2R8YCH5_HUMAN Catenin beta-1 (Fragment) OS=Homo sapiens OX=9606 GN=CTNNB1 PE=1 SV=1;tr|A0A2R8Y5A3|A0A2R8Y5A3_HUMAN Catenin beta-1 OS=Homo sapiens OX=	28	57.9	323.31	41	1150900000	11388000	5417600	10020000	2416800	29000000	1272200	16596000	219530000	63892000	30023000	16027000	92912000	204210000	162390000	76426000	209340000
Acyl-CoA-binding domain-containing protein 6	ACBD6	tr|A0A2R8Y544|A0A2R8Y544_HUMAN Acyl-CoA-binding domain-containing protein 6 OS=Homo sapiens OX=9606 GN=ACBD6 PE=1 SV=1;sp|Q9BR61|ACBD6_HUMAN Acyl-CoA-binding domain-containing protein 6 OS=Homo sapiens OX=9606 GN=ACBD6 PE=1 SV=1	2	9	2.0441	14	678970	159790	0	0	0	0	0	245810	0	0	273380	0	0	0	0	0	0
Ataxin-2	ATXN2	sp|Q99700|ATX2_HUMAN Ataxin-2 OS=Homo sapiens OX=9606 GN=ATXN2 PE=1 SV=2;tr|A0A2R8YDM9|A0A2R8YDM9_HUMAN Ataxin-2 OS=Homo sapiens OX=9606 GN=ATXN2 PE=1 SV=1;tr|A0A5F9ZHW5|A0A5F9ZHW5_HUMAN Ataxin-2 OS=Homo sapiens OX=9606 GN=ATXN2 PE=1 SV=1;tr|A0A5F9ZHX3|A0A	11	11.3	44.729	46	15330000	548820	460500	943990	495450	49705	86252	81460	119990	8608200	921970	1193500	1586000	0	100190	0	133500
Thiamine transporter 1	SLC19A2	tr|A0A2R8Y5B5|A0A2R8Y5B5_HUMAN Solute carrier family 19 (Thiamine transporter), member 2, isoform CRA_b OS=Homo sapiens OX=9606 GN=SLC19A2 PE=1 SV=1;sp|O60779-2|S19A2_HUMAN Isoform 2 of Thiamine transporter 1 OS=Homo sapiens OX=9606 GN=SLC19A2;sp|O60779|S1	1	3	2.6847	12	1777800	530290	351570	560700	180410	0	0	154840	0	0	0	0	0	0	0	0	0
Collagen type IV alpha-3-binding protein	COL4A3BP	sp|Q9Y5P4-3|CERT_HUMAN Isoform 3 of Ceramide transfer protein OS=Homo sapiens OX=9606 GN=CERT1;sp|Q9Y5P4|CERT_HUMAN Ceramide transfer protein OS=Homo sapiens OX=9606 GN=CERT1 PE=1 SV=1;sp|Q9Y5P4-2|CERT_HUMAN Isoform 2 of Ceramide transfer protein OS=Homo s	3	4.8	3.7173	40	637280	0	0	0	0	216520	0	379350	0	0	0	0	0	41411	0	0	0
Protein C9orf72	C9orf72	tr|A0A2R8Y5U5|A0A2R8Y5U5_HUMAN Guanine nucleotide exchange C9orf72 OS=Homo sapiens OX=9606 GN=C9orf72 PE=1 SV=1;tr|A0A5F9ZHW7|A0A5F9ZHW7_HUMAN Guanine nucleotide exchange C9orf72 OS=Homo sapiens OX=9606 GN=C9orf72 PE=1 SV=1;tr|A0A2R8Y5K2|A0A2R8Y5K2_HUMAN G	3	7.2	7.5392	17	8932500	1071700	295860	0	0	0	0	0	0	0	0	7564900	0	0	0	0	0
SCAN domain-containing protein 3	ZBED9	tr|A0A2R8Y5N3|A0A2R8Y5N3_HUMAN SCAN domain-containing protein 3 OS=Homo sapiens OX=9606 GN=ZBED9 PE=4 SV=1;sp|Q6R2W3|SCND3_HUMAN SCAN domain-containing protein 3 OS=Homo sapiens OX=9606 GN=ZBED9 PE=2 SV=1	1	1.4	2.7351	60	1258600	0	0	171040	0	336710	0	665570	0	0	0	0	0	0	0	85330	0
Probable histidine--tRNA ligase, mitochondrial	HARS2	tr|A0A2R8Y5P7|A0A2R8Y5P7_HUMAN Probable histidine--tRNA ligase, mitochondrial OS=Homo sapiens OX=9606 GN=HARS2 PE=1 SV=1;sp|P49590|SYHM_HUMAN Histidine--tRNA ligase, mitochondrial OS=Homo sapiens OX=9606 GN=HARS2 PE=1 SV=1;sp|P49590-2|SYHM_HUMAN Isoform 2	13	39.3	134.79	27	52448000	1870700	986680	1787900	504940	3953900	4957900	6409100	5639500	7117800	1301700	1249000	7580800	1806000	1279000	2352200	3650600
Tubulin-specific chaperone E	TBCE	sp|Q15813-2|TBCE_HUMAN Isoform 2 of Tubulin-specific chaperone E OS=Homo sapiens OX=9606 GN=TBCE;sp|Q15813|TBCE_HUMAN Tubulin-specific chaperone E OS=Homo sapiens OX=9606 GN=TBCE PE=1 SV=1;tr|A0A2R8Y5Q8|A0A2R8Y5Q8_HUMAN Tubulin-specific chaperone E OS=Homo	4	10.6	5.6016	39	353650	0	0	0	0	0	0	0	311930	0	41723	0	0	0	0	0	0
		tr|A0A2R8Y5V9|A0A2R8Y5V9_HUMAN Tropomyosin alpha-4 chain OS=Homo sapiens OX=9606 GN=TPM4 PE=1 SV=1;tr|A0A2R8YH90|A0A2R8YH90_HUMAN Tropomyosin alpha-4 chain (Fragment) OS=Homo sapiens OX=9606 GN=TPM4 PE=1 SV=1;tr|A0A2R8YGX3|A0A2R8YGX3_HUMAN Tropomyosin alph	1	73.4	13.854	15	3967500	745780	233970	230220	0	0	254730	0	0	768430	0	263840	0	280920	560050	0	629510
Probable cation-transporting ATPase 13A3	ATP13A3	tr|A0A2R8Y635|A0A2R8Y635_HUMAN Cation-transporting ATPase (Fragment) OS=Homo sapiens OX=9606 GN=ATP13A3 PE=1 SV=1;sp|Q9H7F0|AT133_HUMAN Probable cation-transporting ATPase 13A3 OS=Homo sapiens OX=9606 GN=ATP13A3 PE=1 SV=4;tr|A0A2R8YDN7|A0A2R8YDN7_HUMAN Cat	5	8	11.776	47	624060	193160	0	103670	0	0	0	0	0	48287	0	0	179030	99909	0	0	0
Uridine-cytidine kinase 2	UCK2	tr|A0A2R8Y653|A0A2R8Y653_HUMAN Uridine-cytidine kinase 2 OS=Homo sapiens OX=9606 GN=UCK2 PE=1 SV=1;sp|Q9BZX2|UCK2_HUMAN Uridine-cytidine kinase 2 OS=Homo sapiens OX=9606 GN=UCK2 PE=1 SV=1	4	26.2	9.9593	14	4490500	0	0	0	0	1159000	868090	879560	1423100	0	0	0	0	0	160740	0	0
		tr|A0A2R8Y6C7|A0A2R8Y6C7_HUMAN Glucose-6-phosphate isomerase OS=Homo sapiens OX=9606 GN=GPI PE=1 SV=1;tr|A0A0J9YXP8|A0A0J9YXP8_HUMAN Glucose-6-phosphate isomerase (Fragment) OS=Homo sapiens OX=9606 GN=GPI PE=1 SV=1;tr|A0A0J9YYH3|A0A0J9YYH3_HUMAN Glucose-6-	1	55.7	-2	17	1716400	1347500	0	0	368830	0	0	0	0	0	0	0	0	0	0	0	0
DEP domain-containing protein 5	DEPDC5	sp|O75140|DEPD5_HUMAN GATOR complex protein DEPDC5 OS=Homo sapiens OX=9606 GN=DEPDC5 PE=1 SV=2;sp|O75140-8|DEPD5_HUMAN Isoform 8 of GATOR complex protein DEPDC5 OS=Homo sapiens OX=9606 GN=DEPDC5;tr|A0A2R8Y6H3|A0A2R8Y6H3_HUMAN GATOR complex protein DEPDC5 O	8	6.8	26.458	75	1379800	1280100	22957	17498	57122	2092.7	0	0	0	0	0	0	0	0	0	0	0
DNA mismatch repair protein Msh2	MSH2	tr|A0A2R8YFH0|A0A2R8YFH0_HUMAN DNA mismatch repair protein OS=Homo sapiens OX=9606 GN=MSH2 PE=1 SV=1;tr|E9PHA6|E9PHA6_HUMAN DNA mismatch repair protein OS=Homo sapiens OX=9606 GN=MSH2 PE=1 SV=1;tr|A0A2R8Y6P0|A0A2R8Y6P0_HUMAN DNA mismatch repair protein OS=	18	24.1	163.96	43	16135000	8909100	599610	1097600	251780	201140	617490	759980	289420	597010	137810	0	0	633800	543120	195860	1301300
Endothelin B receptor	EDNRB	tr|A0A2R8YGF7|A0A2R8YGF7_HUMAN Endothelin receptor type B (Fragment) OS=Homo sapiens OX=9606 GN=EDNRB PE=1 SV=1;tr|A0A2R8Y748|A0A2R8Y748_HUMAN Endothelin receptor type B OS=Homo sapiens OX=9606 GN=EDNRB PE=1 SV=1;sp|P24530-2|EDNRB_HUMAN Isoform B of Endoth	1	5.6	2.0975	8	4324900	0	0	0	0	0	0	0	0	0	0	0	4324900	0	0	0	0
		tr|A0A2R8Y793|A0A2R8Y793_HUMAN Actin, cytoplasmic 1 (Fragment) OS=Homo sapiens OX=9606 GN=ACTB PE=1 SV=1	1	93.9	2.1404	17	2869600	0	0	0	0	397320	511980	879240	822680	0	0	0	0	258370	0	0	0
40S ribosomal protein S14	RPS14	sp|P62263|RS14_HUMAN 40S ribosomal protein S14 OS=Homo sapiens OX=9606 GN=RPS14 PE=1 SV=3;tr|A0A2R8Y811|A0A2R8Y811_HUMAN 40S ribosomal protein S14 (Fragment) OS=Homo sapiens OX=9606 GN=RPS14 PE=1 SV=1;tr|E5RH77|E5RH77_HUMAN 40S ribosomal protein S14 OS=Hom	10	43	323.31	4	6476200000	963400000	528070000	400520000	336590000	112060000	164930000	265990000	183950000	1630300000	425150000	356830000	697330000	96982000	113890000	100140000	100120000
40S ribosomal protein S24	RPS24	tr|E7ETK0|E7ETK0_HUMAN 40S ribosomal protein S24 OS=Homo sapiens OX=9606 GN=RPS24 PE=1 SV=1;tr|A0A2R8Y849|A0A2R8Y849_HUMAN 40S ribosomal protein S24 OS=Homo sapiens OX=9606 GN=RPS24 PE=1 SV=1;tr|A0A2R8YD14|A0A2R8YD14_HUMAN 40S ribosomal protein S24 OS=Homo	10	51.1	323.31	6	3018400000	413830000	232170000	169720000	90416000	64322000	72566000	99930000	88651000	892560000	202640000	168540000	308950000	46533000	58873000	26539000	82139000
SWI/SNF-related matrix-associated actin-dependent regulator of chromatin subfamily E member 1	SMARCE1	sp|Q969G3|SMCE1_HUMAN SWI/SNF-related matrix-associated actin-dependent regulator of chromatin subfamily E member 1 OS=Homo sapiens OX=9606 GN=SMARCE1 PE=1 SV=2;sp|Q969G3-2|SMCE1_HUMAN Isoform 2 of SWI/SNF-related matrix-associated actin-dependent regulato	9	30.9	42.756	20	77049000	13058000	3599200	0	0	1207600	422680	1115300	1350100	44263000	234020	1367500	0	3366500	2399900	555780	4108900
E3 ubiquitin-protein ligase RBBP6	RBBP6	tr|A0A2R8Y880|A0A2R8Y880_HUMAN E3 ubiquitin-protein ligase RBBP6 (Fragment) OS=Homo sapiens OX=9606 GN=RBBP6 PE=1 SV=1;sp|Q7Z6E9-2|RBBP6_HUMAN Isoform 2 of E3 ubiquitin-protein ligase RBBP6 OS=Homo sapiens OX=9606 GN=RBBP6;sp|Q7Z6E9|RBBP6_HUMAN E3 ubiquiti	4	4	5.3761	79	600700	0	0	0	0	59842	0	299490	88288	0	0	0	0	40140	25317	87621	0
ATP-dependent 6-phosphofructokinase, muscle type	PFKM	tr|A0A2R8Y891|A0A2R8Y891_HUMAN ATP-dependent 6-phosphofructokinase OS=Homo sapiens OX=9606 GN=PFKM PE=1 SV=1;sp|P08237|PFKAM_HUMAN ATP-dependent 6-phosphofructokinase, muscle type OS=Homo sapiens OX=9606 GN=PFKM PE=1 SV=2;sp|P08237-3|PFKAM_HUMAN Isoform 3	27	37.3	323.31	38	85785000	914550	0	2349100	0	5313600	9397900	9208300	8574300	25142000	6079900	1427900	6824900	2221700	2748900	1998200	3583300
Deoxynucleoside triphosphate triphosphohydrolase SAMHD1	SAMHD1	tr|A0A2R8YCS7|A0A2R8YCS7_HUMAN Deoxynucleoside triphosphate triphosphohydrolase SAMHD1 OS=Homo sapiens OX=9606 GN=SAMHD1 PE=1 SV=1;sp|Q9Y3Z3-3|SAMH1_HUMAN Isoform 3 of Deoxynucleoside triphosphate triphosphohydrolase SAMHD1 OS=Homo sapiens OX=9606 GN=SAMHD	4	10.5	7.6366	33	885900	143900	0	74200	0	75610	329320	71065	191800	0	0	0	0	0	0	0	0
Casein kinase II subunit alpha;Casein kinase II subunit alpha 3	CSNK2A1;CSNK2A3	sp|P68400|CSK21_HUMAN Casein kinase II subunit alpha OS=Homo sapiens OX=9606 GN=CSNK2A1 PE=1 SV=1;tr|E7EU96|E7EU96_HUMAN Casein kinase II subunit alpha OS=Homo sapiens OX=9606 GN=CSNK2A1 PE=1 SV=1;tr|A0A2R8YD58|A0A2R8YD58_HUMAN Casein kinase II subunit alp	20	57.8	314.84	18	361950000	56523000	35430000	27689000	11265000	3171200	10264000	4761000	9269500	47339000	39934000	23240000	39478000	13499000	12144000	4592600	23350000
Natural resistance-associated macrophage protein 2	SLC11A2	tr|A0A2R8YD71|A0A2R8YD71_HUMAN Natural resistance-associated macrophage protein 2 OS=Homo sapiens OX=9606 GN=SLC11A2 PE=1 SV=1;sp|P49281-5|NRAM2_HUMAN Isoform 5 of Natural resistance-associated macrophage protein 2 OS=Homo sapiens OX=9606 GN=SLC11A2;sp|P49	6	14.1	23.063	15	93764000	18502000	4848900	4116500	2136800	2985300	3295500	7529300	3460500	11331000	3601100	8563300	20552000	908510	257190	1021600	653910
Vacuolar protein sorting-associated protein 33B	VPS33B	tr|A0A2R8YDQ0|A0A2R8YDQ0_HUMAN Uncharacterized protein OS=Homo sapiens OX=9606 PE=3 SV=1;sp|Q9H267|VP33B_HUMAN Vacuolar protein sorting-associated protein 33B OS=Homo sapiens OX=9606 GN=VPS33B PE=1 SV=2;tr|F5H008|F5H008_HUMAN Vacuolar protein sorting-assoc	11	27.9	25.789	34	35496000	1450100	1805500	827950	777550	0	3364800	655120	5190100	2960600	1684500	971930	1265300	3475600	5923500	3374600	1769100
Succinyl-CoA ligase [ADP-forming] subunit beta, mitochondrial	SUCLA2	tr|A0A2R8YDQ9|A0A2R8YDQ9_HUMAN Succinate--CoA ligase [ADP-forming] subunit beta, mitochondrial OS=Homo sapiens OX=9606 GN=SUCLA2 PE=1 SV=1;sp|Q9P2R7-2|SUCB1_HUMAN Isoform 2 of Succinate--CoA ligase [ADP-forming] subunit beta, mitochondrial OS=Homo sapiens	21	53.8	79.115	24	143250000	24077000	7633000	16567000	3454700	4117200	6605000	10572000	6236000	30244000	4045900	3617200	21960000	1403100	458380	1206700	1051800
Peripheral plasma membrane protein CASK	CASK	tr|A0A2U3TZM1|A0A2U3TZM1_HUMAN Peripheral plasma membrane protein CASK OS=Homo sapiens OX=9606 GN=CASK PE=1 SV=1;tr|A0A2R8YE77|A0A2R8YE77_HUMAN Calcium/calmodulin-dependent serine protein kinase (MAGUK family), isoform CRA_c OS=Homo sapiens OX=9606 GN=CASK	2	47.8	323.31	47	134990000	58400000	16680000	22632000	7741300	372540	834490	1787400	1160400	11236000	4291300	1590000	7232700	203500	151940	469740	206780
		tr|A0A2R8YEA7|A0A2R8YEA7_HUMAN Actin, cytoplasmic 1 (Fragment) OS=Homo sapiens OX=9606 GN=ACTB PE=1 SV=1	1	82.8	3.7098	7	2181500	0	0	0	0	0	612920	969410	599190	0	0	0	0	0	0	0	0
Glutamate--cysteine ligase catalytic subunit	GCLC	tr|B4E2I4|B4E2I4_HUMAN Glutamate--cysteine ligase catalytic subunit OS=Homo sapiens OX=9606 GN=GCLC PE=1 SV=1;tr|E1CEI4|E1CEI4_HUMAN Glutamate--cysteine ligase catalytic subunit OS=Homo sapiens OX=9606 GN=GCLC PE=1 SV=1;tr|A0A2R8YEL6|A0A2R8YEL6_HUMAN Gluta	4	6.8	3.9505	30	162050	0	0	0	0	0	116470	0	0	0	0	45582	0	0	0	0	0
1-acylglycerol-3-phosphate O-acyltransferase ABHD5	ABHD5	tr|A0A2R8YEZ7|A0A2R8YEZ7_HUMAN 1-acylglycerol-3-phosphate O-acyltransferase ABHD5 OS=Homo sapiens OX=9606 GN=ABHD5 PE=1 SV=1;tr|A0A2U3TZT9|A0A2U3TZT9_HUMAN 1-acylglycerol-3-phosphate O-acyltransferase ABHD5 OS=Homo sapiens OX=9606 GN=ABHD5 PE=1 SV=1;sp|Q8W	2	15.8	4.184	14	572380	0	138840	0	0	0	0	0	0	433550	0	0	0	0	0	0	0
Vacuolar protein sorting-associated protein 33A	VPS33A	tr|A0A2R8YF87|A0A2R8YF87_HUMAN Vacuolar protein sorting-associated protein 33A OS=Homo sapiens OX=9606 GN=VPS33A PE=1 SV=1;sp|Q96AX1|VP33A_HUMAN Vacuolar protein sorting-associated protein 33A OS=Homo sapiens OX=9606 GN=VPS33A PE=1 SV=1;tr|H3BMM5|H3BMM5_HU	26	46.2	315.75	37	108060000	37046000	11204000	7613900	3923400	50936	53501	1348300	152070	13190000	7017900	9766900	15635000	0	35573	693020	326580
Protein transport protein Sec23B	SEC23B	tr|A0A2R8YFH5|A0A2R8YFH5_HUMAN Protein transport protein SEC23 OS=Homo sapiens OX=9606 GN=SEC23B PE=1 SV=1;sp|Q15437|SC23B_HUMAN Protein transport protein Sec23B OS=Homo sapiens OX=9606 GN=SEC23B PE=1 SV=2;tr|Q5QPE2|Q5QPE2_HUMAN Protein transport protein S	13	29	141.36	37	17824000	2675700	1042800	1953200	191630	71879	372690	378750	137040	5441700	697850	856830	1715500	567370	660280	313080	748090
Rho guanine nucleotide exchange factor 7	ARHGEF7	sp|Q14155-5|ARHG7_HUMAN Isoform 5 of Rho guanine nucleotide exchange factor 7 OS=Homo sapiens OX=9606 GN=ARHGEF7;sp|Q14155-1|ARHG7_HUMAN Isoform 1 of Rho guanine nucleotide exchange factor 7 OS=Homo sapiens OX=9606 GN=ARHGEF7;tr|B1ALK7|B1ALK7_HUMAN Rho gua	15	30.9	119.17	44	14659000	2328300	1673100	1769500	589740	410070	254980	574830	335050	3859700	643960	264420	849260	224310	204330	172230	505510
		tr|A0A2R8YGF8|A0A2R8YGF8_HUMAN Actin, cytoplasmic 1 (Fragment) OS=Homo sapiens OX=9606 GN=ACTB PE=1 SV=1	1	80.6	32.394	10	1179900	0	0	0	0	437520	0	0	742350	0	0	0	0	0	0	0	0
AP-1 complex subunit sigma-1A	AP1S1	tr|A0A2R8YGH5|A0A2R8YGH5_HUMAN AP complex subunit sigma OS=Homo sapiens OX=9606 GN=AP1S1 PE=1 SV=1;sp|P61966|AP1S1_HUMAN AP-1 complex subunit sigma-1A OS=Homo sapiens OX=9606 GN=AP1S1 PE=1 SV=1;tr|H7C1E4|H7C1E4_HUMAN AP complex subunit sigma (Fragment) OS=	5	37.6	240.26	10	52455000	0	1697200	2413200	0	1016600	1368200	1418700	692210	25186000	2436300	3840300	10064000	473130	1177000	0	672960
Thiamine transporter 2	SLC19A3	sp|Q9BZV2|S19A3_HUMAN Thiamine transporter 2 OS=Homo sapiens OX=9606 GN=SLC19A3 PE=1 SV=1;tr|A0A2R8YHG5|A0A2R8YHG5_HUMAN Thiamine transporter 2 OS=Homo sapiens OX=9606 GN=SLC19A3 PE=1 SV=1;tr|A0A2R8YFC5|A0A2R8YFC5_HUMAN Thiamine transporter 2 OS=Homo sapie	2	12.5	33.75	14	7887900	0	0	0	0	0	0	0	0	4436400	0	1856500	1594900	0	0	0	0
Cochlin	COCH	tr|A0A2U3TZE7|A0A2U3TZE7_HUMAN Cochlin OS=Homo sapiens OX=9606 GN=COCH PE=1 SV=1;sp|O43405|COCH_HUMAN Cochlin OS=Homo sapiens OX=9606 GN=COCH PE=1 SV=1;tr|H0YJW4|H0YJW4_HUMAN Cochlin (Fragment) OS=Homo sapiens OX=9606 GN=COCH PE=1 SV=1;tr|G3V4C4|G3V4C4_HUM	10	16.4	24.909	29	9684800	2981600	101950	681530	259000	92741	0	0	85786	171360	2588800	380110	2342000	0	0	0	0
Elongation factor 1-alpha 2	EEF1A2	tr|A0A2U3TZH3|A0A2U3TZH3_HUMAN Elongation factor 1-alpha OS=Homo sapiens OX=9606 GN=EEF1A2 PE=1 SV=1;sp|Q05639|EF1A2_HUMAN Elongation factor 1-alpha 2 OS=Homo sapiens OX=9606 GN=EEF1A2 PE=1 SV=1	8	58.5	198.43	23	69992000	15328000	6162100	6417600	516800	523300	412340	648330	891110	0	0	0	0	9845100	4454500	4216600	20577000
B-cell lymphoma/leukemia 11A	BCL11A	tr|A0A2U3TZJ5|A0A2U3TZJ5_HUMAN B-cell lymphoma/leukemia 11A OS=Homo sapiens OX=9606 GN=BCL11A PE=1 SV=1;sp|Q9H165-2|BC11A_HUMAN Isoform 2 of B-cell lymphoma/leukemia 11A OS=Homo sapiens OX=9606 GN=BCL11A;sp|Q9H165-6|BC11A_HUMAN Isoform 6 of B-cell lymphoma	1	2.6	2.5406	40	579670	0	253700	0	0	0	0	0	0	0	0	0	0	0	0	0	325970
CD59 glycoprotein	CD59	tr|E9PNW4|E9PNW4_HUMAN UPAR/Ly6 domain-containing protein OS=Homo sapiens OX=9606 PE=1 SV=1;tr|A0A2U3TZL5|A0A2U3TZL5_HUMAN CD59 glycoprotein (Fragment) OS=Homo sapiens OX=9606 GN=CD59 PE=1 SV=1;sp|P13987|CD59_HUMAN CD59 glycoprotein OS=Homo sapiens OX=9606	6	33.3	186.83	5	1751900000	143480000	44362000	145160000	51611000	238070000	123940000	470630000	215840000	68330000	29530000	34968000	62439000	71014000	2231200	42460000	7797300
NADH dehydrogenase [ubiquinone] 1 alpha subcomplex subunit 6	NDUFA6	sp|P56556|NDUA6_HUMAN NADH dehydrogenase [ubiquinone] 1 alpha subcomplex subunit 6 OS=Homo sapiens OX=9606 GN=NDUFA6 PE=1 SV=4;tr|A0A2Y9D025|A0A2Y9D025_HUMAN NADH dehydrogenase [ubiquinone] 1 alpha subcomplex subunit 6 OS=Homo sapiens OX=9606 GN=NDUFA6 PE=	6	53.1	17.793	8	161270000	20274000	17801000	23077000	12276000	5497600	6812300	14942000	7938400	26529000	3246000	4701900	13541000	1176000	786840	1273600	1401300
Neuropathy target esterase	PNPLA6	tr|A0A384DVU0|A0A384DVU0_HUMAN Neuropathy target esterase OS=Homo sapiens OX=9606 GN=PNPLA6 PE=1 SV=1;sp|Q8IY17-5|PLPL6_HUMAN Isoform 5 of Neuropathy target esterase OS=Homo sapiens OX=9606 GN=PNPLA6;sp|Q8IY17-2|PLPL6_HUMAN Isoform 2 of Neuropathy target e	11	11.4	93.691	67	3252500	0	57809	25541	0	57367	153220	229500	200220	1679100	324340	304210	91523	28360	20224	0	81061
C-1-tetrahydrofolate synthase, cytoplasmic;Methylenetetrahydrofolate dehydrogenase;Methenyltetrahydrofolate cyclohydrolase;Formyltetrahydrofolate synthetase;C-1-tetrahydrofolate synthase, cytoplasmic, N-terminally processed	MTHFD1	tr|V9GYY3|V9GYY3_HUMAN C-1-tetrahydrofolate synthase, cytoplasmic OS=Homo sapiens OX=9606 GN=MTHFD1 PE=1 SV=2;tr|A0A384N5Y3|A0A384N5Y3_HUMAN C-1-tetrahydrofolate synthase, cytoplasmic OS=Homo sapiens OX=9606 GN=MTHFD1 PE=1 SV=1;tr|F5H2F4|F5H2F4_HUMAN C-1-t	57	64.1	323.31	52	367400000	59459000	38062000	55494000	21430000	13532000	17175000	29294000	17263000	65615000	16210000	8459400	16163000	2404500	1916000	2178200	2746100
Protein CREG1	CREG1	tr|A0A3B3IRL2|A0A3B3IRL2_HUMAN Cellular repressor of E1A-stimulated genes 1, isoform CRA_a OS=Homo sapiens OX=9606 GN=CREG1 PE=1 SV=1;sp|O75629|CREG1_HUMAN Protein CREG1 OS=Homo sapiens OX=9606 GN=CREG1 PE=1 SV=1	7	34.5	323.31	11	1548900000	493710000	137120000	56310000	54218000	45810000	44370000	45156000	45577000	140620000	162640000	145680000	149190000	5993500	7883400	791510	13830000
Inosine-5-monophosphate dehydrogenase;Inosine-5-monophosphate dehydrogenase 1	IMPDH1	tr|A0A3B3IRL5|A0A3B3IRL5_HUMAN Inosine-5-monophosphate dehydrogenase (Fragment) OS=Homo sapiens OX=9606 GN=IMPDH1 PE=1 SV=1;tr|C9J381|C9J381_HUMAN Inosine-5-monophosphate dehydrogenase OS=Homo sapiens OX=9606 GN=IMPDH1 PE=1 SV=1;sp|P20839-2|IMDH1_HUMAN I	15	40.5	59.024	23	23855000	5574700	3343200	1888700	505380	1545000	2538000	3232500	4612900	0	0	0	0	319280	87127	0	208780
Parafibromin	CDC73	tr|A0A3B3IRP5|A0A3B3IRP5_HUMAN Parafibromin OS=Homo sapiens OX=9606 GN=CDC73 PE=1 SV=1;sp|Q6P1J9|CDC73_HUMAN Parafibromin OS=Homo sapiens OX=9606 GN=CDC73 PE=1 SV=1;tr|A0A1B0GUB2|A0A1B0GUB2_HUMAN Parafibromin OS=Homo sapiens OX=9606 GN=CDC73 PE=1 SV=1;tr|A	5	10.8	5.1569	31	2656100	465670	293870	297890	122580	78964	222870	208130	584940	0	0	0	0	82639	78161	32964	187410
Translocon-associated protein subunit alpha	SSR1	tr|A0A3B3IRT8|A0A3B3IRT8_HUMAN Translocon-associated protein subunit alpha OS=Homo sapiens OX=9606 GN=SSR1 PE=1 SV=1;sp|P43307|SSRA_HUMAN Translocon-associated protein subunit alpha OS=Homo sapiens OX=9606 GN=SSR1 PE=1 SV=3;tr|C9J3L8|C9J3L8_HUMAN Transloco	5	20.8	274.61	11	608920000	22920000	33108000	48771000	9407400	30834000	25254000	41442000	34249000	197190000	20511000	46545000	85993000	1842700	3674200	4982800	2199700
Treacle protein	TCOF1	tr|A0A3B3IS06|A0A3B3IS06_HUMAN Treacle protein (Fragment) OS=Homo sapiens OX=9606 GN=TCOF1 PE=1 SV=1;tr|E7ETY2|E7ETY2_HUMAN Treacle protein OS=Homo sapiens OX=9606 GN=TCOF1 PE=1 SV=1;sp|Q13428-8|TCOF_HUMAN Isoform 8 of Treacle protein OS=Homo sapiens OX=96	22	22.8	116.45	67	16117000	423610	599910	510510	64636	1485600	756110	3377200	1136800	1057800	38627	615470	358510	1429400	1603400	1042400	1617600
Leptin receptor overlapping transcript-like 1	LEPROTL1	tr|E5RIL0|E5RIL0_HUMAN Leptin receptor overlapping transcript-like 1 OS=Homo sapiens OX=9606 GN=LEPROTL1 PE=1 SV=1;tr|H0YBC1|H0YBC1_HUMAN Leptin receptor overlapping transcript-like 1 (Fragment) OS=Homo sapiens OX=9606 GN=LEPROTL1 PE=1 SV=1;tr|C9JVM4|C9JVM	1	12.3	3.0217	5	2516500	0	0	0	0	0	0	0	0	0	0	0	0	1551600	0	964940	0
WD repeat-containing protein 24	WDR24	tr|A0A499FJD3|A0A499FJD3_HUMAN GATOR complex protein WDR24 OS=Homo sapiens OX=9606 GN=WDR24 PE=1 SV=1;tr|A0A3B3ISA1|A0A3B3ISA1_HUMAN GATOR complex protein WDR24 OS=Homo sapiens OX=9606 GN=WDR24 PE=1 SV=1;sp|Q96S15|WDR24_HUMAN GATOR complex protein WDR24 OS	18	29.1	60.834	44	15396000	11544000	992860	1097300	269910	0	0	314020	669060	0	0	24160	0	136380	0	348410	0
Fibroblast growth factor receptor 1;Fibroblast growth factor receptor	FGFR1	sp|P11362-21|FGFR1_HUMAN Isoform 21 of Fibroblast growth factor receptor 1 OS=Homo sapiens OX=9606 GN=FGFR1;tr|A0A3B3ISD1|A0A3B3ISD1_HUMAN Fibroblast growth factor receptor OS=Homo sapiens OX=9606 GN=FGFR1 PE=1 SV=1;tr|E7EU09|E7EU09_HUMAN Fibroblast growth	4	7.2	3.2998	37	164080	143240	0	0	0	0	0	0	0	0	0	0	0	20834	0	0	0
Tail-anchored protein insertion receptor WRB	WRB	tr|A0A3B3ISE9|A0A3B3ISE9_HUMAN Uncharacterized protein OS=Homo sapiens OX=9606 GN=WRB-SH3BGR PE=4 SV=1;tr|B4DLW3|B4DLW3_HUMAN Guided entry of tail-anchored proteins factor 1 OS=Homo sapiens OX=9606 GN=GET1 PE=2 SV=1;tr|H7C384|H7C384_HUMAN Guided entry of t	4	37.6	15.707	10	6400000	3888700	756290	1532000	223000	0	0	0	0	0	0	0	0	0	0	0	0
Endothelin-converting enzyme 1	ECE1	tr|A0A3B3ISF9|A0A3B3ISF9_HUMAN Endothelin-converting enzyme 1 OS=Homo sapiens OX=9606 GN=ECE1 PE=1 SV=1;sp|P42892-3|ECE1_HUMAN Isoform C of Endothelin-converting enzyme 1 OS=Homo sapiens OX=9606 GN=ECE1;sp|P42892-4|ECE1_HUMAN Isoform D of Endothelin-conver	36	45.2	323.31	47	159190000	5938000	3434200	2563000	1137900	6308500	6234700	14753000	8791600	23860000	21236000	14844000	44647000	3190500	16028	1780900	453230
Insulin-degrading enzyme	IDE	tr|A0A3B3ISG5|A0A3B3ISG5_HUMAN Insulin-degrading enzyme OS=Homo sapiens OX=9606 GN=IDE PE=1 SV=1;sp|P14735|IDE_HUMAN Insulin-degrading enzyme OS=Homo sapiens OX=9606 GN=IDE PE=1 SV=4	17	21.5	40.898	53	7073800	140460	52148	213610	0	440390	577850	531000	377680	1700300	726760	178380	1550400	124740	121350	26188	312610
Nucleolar protein 9	NOP9	tr|A0A3B3ISH6|A0A3B3ISH6_HUMAN Nucleolar protein 9 (Fragment) OS=Homo sapiens OX=9606 GN=NOP9 PE=1 SV=1;sp|Q86U38|NOP9_HUMAN Nucleolar protein 9 OS=Homo sapiens OX=9606 GN=NOP9 PE=1 SV=1;sp|Q86U38-2|NOP9_HUMAN Isoform 2 of Nucleolar protein 9 OS=Homo sapie	4	15.1	8.3236	20	1479900	0	0	128080	0	0	239090	475140	229290	386970	0	0	0	0	0	21362	0
Epidermal growth factor receptor kinase substrate 8-like protein 2	EPS8L2	tr|A0A3B3ISQ4|A0A3B3ISQ4_HUMAN Epidermal growth factor receptor kinase substrate 8-like protein 2 OS=Homo sapiens OX=9606 GN=EPS8L2 PE=1 SV=1;sp|Q9H6S3|ES8L2_HUMAN Epidermal growth factor receptor kinase substrate 8-like protein 2 OS=Homo sapiens OX=9606 G	3	3.6	2.0355	42	557960	0	0	0	0	0	0	0	0	292740	0	265220	0	0	0	0	0
Transmembrane glycoprotein NMB	GPNMB	tr|A0A3B3ISS6|A0A3B3ISS6_HUMAN Transmembrane glycoprotein NMB OS=Homo sapiens OX=9606 GN=GPNMB PE=1 SV=1;sp|Q14956-2|GPNMB_HUMAN Isoform 2 of Transmembrane glycoprotein NMB OS=Homo sapiens OX=9606 GN=GPNMB;sp|Q14956|GPNMB_HUMAN Transmembrane glycoprotein N	4	8.8	26.293	23	11587000	0	0	0	0	0	0	0	0	0	0	0	0	4639800	408430	5762100	776410
Tetraspanin;Tetraspanin-9	TSPAN9	tr|A0A3B3IST1|A0A3B3IST1_HUMAN Tetraspanin-9 (Fragment) OS=Homo sapiens OX=9606 GN=TSPAN9 PE=1 SV=1;tr|B5MD23|B5MD23_HUMAN Tetraspanin OS=Homo sapiens OX=9606 GN=TSPAN9 PE=1 SV=1;sp|O75954|TSN9_HUMAN Tetraspanin-9 OS=Homo sapiens OX=9606 GN=TSPAN9 PE=1 SV=	2	19.8	5.6452	7	9634500	1486800	740060	1346600	0	0	0	0	0	2664700	2751700	0	0	0	338570	0	306200
Vitamin K epoxide reductase complex subunit 1-like protein 1	VKORC1L1	tr|A0A3B3ISV4|A0A3B3ISV4_HUMAN Vitamin K epoxide reductase complex subunit 1-like protein 1 OS=Homo sapiens OX=9606 GN=VKORC1L1 PE=1 SV=1;sp|Q8N0U8|VKORL_HUMAN Vitamin K epoxide reductase complex subunit 1-like protein 1 OS=Homo sapiens OX=9606 GN=VKORC1L1	7	26	15.653	9	49445000	7126400	4348500	3851000	963420	1264100	1683300	3140800	2493700	11054000	1338800	2531000	6549300	1090600	485510	440210	1084800
Leucine-rich repeat-containing protein 57	LRRC57	tr|H3BSW0|H3BSW0_HUMAN Leucine-rich repeat-containing protein 57 (Fragment) OS=Homo sapiens OX=9606 GN=LRRC57 PE=1 SV=1;tr|A0A3B3ISV5|A0A3B3ISV5_HUMAN Uncharacterized protein OS=Homo sapiens OX=9606 PE=4 SV=1;sp|Q8N9N7|LRC57_HUMAN Leucine-rich repeat-conta	4	31.8	11.563	12	10316000	757810	699530	3532700	1081400	159050	0	0	348880	2195200	0	1400200	0	141170	0	0	0
Centrosomal protein of 63 kDa	CEP63	tr|A0A3B3IT05|A0A3B3IT05_HUMAN Centrosomal protein of 63 kDa OS=Homo sapiens OX=9606 GN=CEP63 PE=1 SV=1;tr|D6RAY6|D6RAY6_HUMAN Centrosomal protein of 63 kDa (Fragment) OS=Homo sapiens OX=9606 GN=CEP63 PE=1 SV=1;sp|Q96MT8-4|CEP63_HUMAN Isoform 4 of Centroso	2	14	2.5422	8	1869300	0	197220	236640	0	0	0	0	0	1435400	0	0	0	0	0	0	0
Kinesin-like protein KIF1A	KIF1A	tr|A0A3F2YNW9|A0A3F2YNW9_HUMAN Kinesin-like protein KIF1A OS=Homo sapiens OX=9606 GN=KIF1A PE=1 SV=1;tr|A0A3B3IUA1|A0A3B3IUA1_HUMAN Kinesin-like protein KIF1A OS=Homo sapiens OX=9606 GN=KIF1A PE=1 SV=1;tr|A0A3B3IU40|A0A3B3IU40_HUMAN Kinesin-like protein KI	10	12	22.913	89	1523300	56244	94259	212840	171500	8985.1	15041	17267	6666.6	0	60726	167730	0	513440	15686	81683	101250
Probable lysosomal cobalamin transporter	LMBRD1	tr|A0A3B3IT31|A0A3B3IT31_HUMAN Probable lysosomal cobalamin transporter OS=Homo sapiens OX=9606 GN=LMBRD1 PE=1 SV=1;sp|Q9NUN5-3|LMBD1_HUMAN Isoform 3 of Probable lysosomal cobalamin transporter OS=Homo sapiens OX=9606 GN=LMBRD1;sp|Q9NUN5|LMBD1_HUMAN Probab	3	6.9	323.31	16	179640000	32679000	16681000	26411000	9947800	3205100	1087500	736570	1441200	18054000	15021000	25553000	24803000	1589500	919470	1507000	0
Cytochrome P450 2J2	CYP2J2	sp|P51589|CP2J2_HUMAN Cytochrome P450 2J2 OS=Homo sapiens OX=9606 GN=CYP2J2 PE=1 SV=2;tr|A0A3B3IT99|A0A3B3IT99_HUMAN Cytochrome P450 2J2 OS=Homo sapiens OX=9606 GN=CYP2J2 PE=1 SV=1;tr|A0A3B3IU95|A0A3B3IU95_HUMAN Cytochrome P450 2J2 OS=Homo sapiens OX=9606	2	5.2	3.6732	31	714690	24986	0	0	173920	0	0	0	0	145070	90456	0	280260	0	0	0	0
m7GpppX diphosphatase	DCPS	tr|A0A3B3ITF0|A0A3B3ITF0_HUMAN m7GpppX diphosphatase OS=Homo sapiens OX=9606 GN=DCPS PE=1 SV=1;sp|Q96C86|DCPS_HUMAN m7GpppX diphosphatase OS=Homo sapiens OX=9606 GN=DCPS PE=1 SV=2	1	7	2.9109	13	290150	0	0	0	0	0	215260	0	0	0	0	0	0	0	74888	0	0
Phosphoglucomutase-1	PGM1	tr|A0A3B3ITK7|A0A3B3ITK7_HUMAN Phosphoglucomutase-1 OS=Homo sapiens OX=9606 GN=PGM1 PE=1 SV=1;sp|P36871|PGM1_HUMAN Phosphoglucomutase-1 OS=Homo sapiens OX=9606 GN=PGM1 PE=1 SV=3;sp|P36871-2|PGM1_HUMAN Isoform 2 of Phosphoglucomutase-1 OS=Homo sapiens OX=96	23	52.7	115.34	33	37618000	214720	272680	854510	157040	1895900	5888100	3314000	1934300	5304600	1349100	493100	4891900	2003700	2401200	1981000	4662200
Phenylalanine--tRNA ligase, mitochondrial	FARS2	sp|O95363|SYFM_HUMAN Phenylalanine--tRNA ligase, mitochondrial OS=Homo sapiens OX=9606 GN=FARS2 PE=1 SV=1;tr|A0A3B3ITR6|A0A3B3ITR6_HUMAN Phenylalanine--tRNA ligase, mitochondrial OS=Homo sapiens OX=9606 GN=FARS2 PE=1 SV=1	5	15.1	10.372	22	5408700	902780	470050	116800	0	271650	265280	650500	0	1878000	0	213800	435300	40388	61364	0	102810
Ras-related protein Rab-12	RAB12	tr|A0A3B3ITT1|A0A3B3ITT1_HUMAN Ras-related protein Rab-12 OS=Homo sapiens OX=9606 GN=RAB12 PE=1 SV=1;sp|Q6IQ22|RAB12_HUMAN Ras-related protein Rab-12 OS=Homo sapiens OX=9606 GN=RAB12 PE=1 SV=3	7	20.3	55.95	24	12227000	3346700	1815900	2127400	713090	542560	308510	1390000	250830	790270	330740	452720	0	158140	0	0	0
60S ribosomal protein L29	RPL29	tr|A0A3B3ITT5|A0A3B3ITT5_HUMAN 60S ribosomal protein L29 OS=Homo sapiens OX=9606 GN=RPL29 PE=1 SV=1;sp|P47914|RL29_HUMAN 60S ribosomal protein L29 OS=Homo sapiens OX=9606 GN=RPL29 PE=1 SV=2	8	27.5	27.396	5	2171900000	473530000	198410000	152110000	146470000	17223000	27769000	42855000	18120000	510420000	174860000	108200000	179220000	19393000	11053000	46946000	45273000
Inositol 1,4,5-trisphosphate receptor type 1	ITPR1	sp|Q14643|ITPR1_HUMAN Inositol 1,4,5-trisphosphate receptor type 1 OS=Homo sapiens OX=9606 GN=ITPR1 PE=1 SV=3;sp|Q14643-8|ITPR1_HUMAN Isoform 8 of Inositol 1,4,5-trisphosphate receptor type 1 OS=Homo sapiens OX=9606 GN=ITPR1;tr|A0A3B3ITU8|A0A3B3ITU8_HUMAN	31	19.3	201.01	138	3809500	150080	0	9754.2	27367	879940	233270	1277400	559090	0	557870	0	0	27379	0	46577	40813
ATP-binding cassette sub-family D member 3	ABCD3	tr|A0A3B3ITW3|A0A3B3ITW3_HUMAN ATP-binding cassette sub-family D member 3 OS=Homo sapiens OX=9606 GN=ABCD3 PE=1 SV=2;sp|P28288|ABCD3_HUMAN ATP-binding cassette sub-family D member 3 OS=Homo sapiens OX=9606 GN=ABCD3 PE=1 SV=1;sp|P28288-2|ABCD3_HUMAN Isoform	28	36.7	323.31	40	212940000	10442000	4681500	10227000	831040	3642600	3566500	9334000	4260100	76208000	12367000	17729000	55737000	908650	1015300	929660	1056300
Thyroid hormone receptor-associated protein 3	THRAP3	tr|A0A3B3ITZ9|A0A3B3ITZ9_HUMAN Thyroid hormone receptor-associated protein 3 OS=Homo sapiens OX=9606 GN=THRAP3 PE=1 SV=1;sp|Q9Y2W1|TR150_HUMAN Thyroid hormone receptor-associated protein 3 OS=Homo sapiens OX=9606 GN=THRAP3 PE=1 SV=2	15	21.8	53.525	41	30488000	1854900	1295000	1741300	389020	1139800	1963100	3379200	1992000	3851800	180490	478910	535520	2446000	2672200	2311800	4256600
Multiple coagulation factor deficiency protein 2	MCFD2	tr|H7BZ18|H7BZ18_HUMAN Multiple coagulation factor deficiency protein 2 (Fragment) OS=Homo sapiens OX=9606 GN=MCFD2 PE=1 SV=1;tr|A0A3B3IU18|A0A3B3IU18_HUMAN Multiple coagulation factor deficiency protein 2 OS=Homo sapiens OX=9606 GN=MCFD2 PE=1 SV=1;sp|Q8NI	1	38.9	53.916	6	6024400	0	0	0	0	0	0	0	0	6024400	0	0	0	0	0	0	0
DNA replication licensing factor MCM4	MCM4	tr|A0A3B3IU45|A0A3B3IU45_HUMAN DNA helicase OS=Homo sapiens OX=9606 GN=MCM4 PE=1 SV=1;sp|P33991|MCM4_HUMAN DNA replication licensing factor MCM4 OS=Homo sapiens OX=9606 GN=MCM4 PE=1 SV=5;tr|A0A3B3IT92|A0A3B3IT92_HUMAN DNA helicase OS=Homo sapiens OX=9606 G	31	50.1	191.95	43	51550000	2645500	404480	1059700	204390	4582800	8629700	9690200	7154800	2892900	1654700	192910	3152100	1494900	1819400	2005100	3966200
Stonin-2	STON2	tr|A0A3B3IU55|A0A3B3IU55_HUMAN Stonin-2 OS=Homo sapiens OX=9606 GN=STON2 PE=1 SV=1;sp|Q8WXE9|STON2_HUMAN Stonin-2 OS=Homo sapiens OX=9606 GN=STON2 PE=1 SV=1;sp|Q8WXE9-3|STON2_HUMAN Isoform 2 of Stonin-2 OS=Homo sapiens OX=9606 GN=STON2	25	41.2	307.13	41	41176000	3942800	417800	1502500	84445	2093300	10589000	3406800	16536000	0	1392000	234670	977230	0	0	0	0
Protein KTI12 homolog	KTI12	tr|A0A3B3IU88|A0A3B3IU88_HUMAN Uncharacterized protein (Fragment) OS=Homo sapiens OX=9606 PE=4 SV=1;sp|Q96EK9|KTI12_HUMAN Protein KTI12 homolog OS=Homo sapiens OX=9606 GN=KTI12 PE=1 SV=1	1	8.3	2.9299	11	1277200	0	317140	0	141910	277160	179800	0	361220	0	0	0	0	0	0	0	0
Translation initiation factor eIF-2B subunit epsilon	EIF2B5	sp|Q13144|EI2BE_HUMAN Translation initiation factor eIF-2B subunit epsilon OS=Homo sapiens OX=9606 GN=EIF2B5 PE=1 SV=3;tr|A0A3B3IUB1|A0A3B3IUB1_HUMAN Translation initiation factor eIF-2B subunit epsilon OS=Homo sapiens OX=9606 GN=EIF2B5 PE=1 SV=1;tr|A0A3B3	8	16.9	14.785	29	6986700	0	592480	179640	56436	515930	633920	1212300	811900	1082500	941990	0	0	0	919900	0	39699
Minor histocompatibility antigen H13	HM13	tr|A0A3B3IUB5|A0A3B3IUB5_HUMAN Minor histocompatibility antigen H13 OS=Homo sapiens OX=9606 GN=HM13 PE=1 SV=1;sp|Q8TCT9-5|HM13_HUMAN Isoform 5 of Minor histocompatibility antigen H13 OS=Homo sapiens OX=9606 GN=HM13;sp|Q8TCT9|HM13_HUMAN Minor histocompatibi	9	18.6	323.31	18	224980000	17342000	14538000	23371000	3770100	7127600	4571000	19358000	8149600	63005000	5052000	17594000	33416000	2120200	1826100	1867200	1873400
Baculoviral IAP repeat-containing protein 6	BIRC6	tr|A0A3B3IUB9|A0A3B3IUB9_HUMAN Baculoviral IAP repeat-containing protein 6 (Fragment) OS=Homo sapiens OX=9606 GN=BIRC6 PE=1 SV=1;sp|Q9NR09|BIRC6_HUMAN Baculoviral IAP repeat-containing protein 6 OS=Homo sapiens OX=9606 GN=BIRC6 PE=1 SV=2	3	0.9	2.7435	153	64340	0	0	9306.2	11077	0	0	0	10190	0	0	0	0	24371	0	0	9395.1
Protein misato homolog 1	MSTO1	tr|A0A3B3IUD2|A0A3B3IUD2_HUMAN Protein misato homolog 1 OS=Homo sapiens OX=9606 GN=MSTO1 PE=1 SV=1;sp|Q9BUK6-7|MSTO1_HUMAN Isoform 7 of Protein misato homolog 1 OS=Homo sapiens OX=9606 GN=MSTO1;sp|Q9BUK6-3|MSTO1_HUMAN Isoform 3 of Protein misato homolog 1	3	5.7	2.1119	25	259370	0	0	0	0	43971	0	0	0	0	0	0	0	215400	0	0	0
Protein RRP5 homolog	PDCD11	tr|A0A3B3IUD7|A0A3B3IUD7_HUMAN Programmed cell death 11, isoform CRA_a OS=Homo sapiens OX=9606 GN=PDCD11 PE=1 SV=1;sp|Q14690|RRP5_HUMAN Protein RRP5 homolog OS=Homo sapiens OX=9606 GN=PDCD11 PE=1 SV=3	19	14.3	48.949	95	5853000	337180	204860	99485	52815	32083	122690	2247200	187080	0	0	0	0	568120	598870	210970	1191600
Pre-mRNA-processing factor 40 homolog A	PRPF40A	tr|A0A3F2YNY6|A0A3F2YNY6_HUMAN Pre-mRNA-processing factor 40 homolog A OS=Homo sapiens OX=9606 GN=PRPF40A PE=1 SV=1;sp|O75400-2|PR40A_HUMAN Isoform 2 of Pre-mRNA-processing factor 40 homolog A OS=Homo sapiens OX=9606 GN=PRPF40A;sp|O75400-3|PR40A_HUMAN Isof	9	10.7	39.145	36	11173000	1918000	428990	221680	138590	155770	357380	1132300	495910	2894400	380290	0	0	658420	899500	715780	776240
Transcription factor Sp3	SP3	tr|A0A494C1G8|A0A494C1G8_HUMAN Transcription factor Sp3 (Fragment) OS=Homo sapiens OX=9606 GN=SP3 PE=1 SV=1;tr|A0A494C0Z6|A0A494C0Z6_HUMAN Transcription factor Sp3 (Fragment) OS=Homo sapiens OX=9606 GN=SP3 PE=1 SV=1;tr|H0Y6K5|H0Y6K5_HUMAN Transcription fac	2	12.4	3.9153	6	6177500	0	80326	0	0	393920	449500	1189000	689750	0	0	261180	0	430590	1014100	441290	1227800
Phosphoacetylglucosamine mutase	PGM3	sp|O95394-4|AGM1_HUMAN Isoform 3 of Phosphoacetylglucosamine mutase OS=Homo sapiens OX=9606 GN=PGM3;sp|O95394-3|AGM1_HUMAN Isoform 2 of Phosphoacetylglucosamine mutase OS=Homo sapiens OX=9606 GN=PGM3;sp|O95394|AGM1_HUMAN Phosphoacetylglucosamine mutase OS=	8	17.4	17.858	28	60141000	338800	198230	0	0	312350	671460	416500	269530	2277600	4003200	1351300	5121600	316140	653640	64631	44146000
Protein-glutamine gamma-glutamyltransferase E;Protein-glutamine gamma-glutamyltransferase E 50 kDa catalytic chain;Protein-glutamine gamma-glutamyltransferase E 27 kDa non-catalytic chain	TGM3	tr|A0A494C0J7|A0A494C0J7_HUMAN TGc domain-containing protein OS=Homo sapiens OX=9606 PE=4 SV=1;sp|Q08188|TGM3_HUMAN Protein-glutamine gamma-glutamyltransferase E OS=Homo sapiens OX=9606 GN=TGM3 PE=1 SV=4	2	3.7	3.2104	40	937220	118280	28650	0	0	0	0	167320	112740	0	44652	0	0	0	89672	248500	127400
Immunoglobulin superfamily member 1	IGSF1	tr|A0A494C0K8|A0A494C0K8_HUMAN Immunoglobulin superfamily member 1 OS=Homo sapiens OX=9606 GN=IGSF1 PE=1 SV=1;sp|Q8N6C5-2|IGSF1_HUMAN Isoform 2 of Immunoglobulin superfamily member 1 OS=Homo sapiens OX=9606 GN=IGSF1;sp|Q8N6C5|IGSF1_HUMAN Immunoglobulin sup	7	6.9	13.522	54	5884000	0	0	199000	0	0	0	0	0	1078600	870050	556210	3180200	0	0	0	0
Thymidine phosphorylase	TYMP	tr|A0A494C0L6|A0A494C0L6_HUMAN Thymidine phosphorylase (Fragment) OS=Homo sapiens OX=9606 GN=TYMP PE=1 SV=1;tr|C9JGI3|C9JGI3_HUMAN Thymidine phosphorylase (Fragment) OS=Homo sapiens OX=9606 GN=TYMP PE=1 SV=1;sp|P19971|TYPH_HUMAN Thymidine phosphorylase OS=	2	9.7	3.277	14	407800	0	0	0	0	0	407800	0	0	0	0	0	0	0	0	0	0
Clustered mitochondria protein homolog	CLUH	tr|A0A494C0R8|A0A494C0R8_HUMAN Clustered mitochondria protein homolog OS=Homo sapiens OX=9606 GN=CLUH PE=1 SV=1;tr|K7EIG1|K7EIG1_HUMAN Clustered mitochondria protein homolog (Fragment) OS=Homo sapiens OX=9606 GN=CLUH PE=1 SV=2;sp|O75153|CLU_HUMAN Clustered	20	18.4	96.477	70	5695900	496590	274670	360890	0	476340	532960	626020	833050	1644700	51984	172370	0	0	37084	34284	154960
Sorting nexin-25	SNX25	tr|A0A494C0S0|A0A494C0S0_HUMAN Sorting nexin-25 OS=Homo sapiens OX=9606 GN=SNX25 PE=1 SV=1;sp|Q9H3E2-2|SNX25_HUMAN Isoform 2 of Sorting nexin-25 OS=Homo sapiens OX=9606 GN=SNX25;sp|Q9H3E2|SNX25_HUMAN Sorting nexin-25 OS=Homo sapiens OX=9606 GN=SNX25 PE=1 S	3	3.5	17.761	59	1656700	155170	156930	35724	91362	0	23914	419390	0	0	0	0	0	0	35185	573180	165800
Tubulin-folding cofactor B	TBCB	tr|A0A494C0X0|A0A494C0X0_HUMAN Tubulin-folding cofactor B OS=Homo sapiens OX=9606 GN=TBCB PE=1 SV=1;sp|Q99426|TBCB_HUMAN Tubulin-folding cofactor B OS=Homo sapiens OX=9606 GN=TBCB PE=1 SV=2;tr|K7EK42|K7EK42_HUMAN Tubulin-folding cofactor B OS=Homo sapiens	7	38.3	19.313	18	13901000	0	0	0	0	987700	935750	2337200	134820	936100	0	522720	0	1708300	797280	2488000	3053000
Serine/threonine-protein kinase TBK1	TBK1	tr|A0A494C0X2|A0A494C0X2_HUMAN Serine/threonine-protein kinase TBK1 OS=Homo sapiens OX=9606 GN=TBK1 PE=1 SV=1;tr|A0A494C167|A0A494C167_HUMAN Serine/threonine-protein kinase TBK1 OS=Homo sapiens OX=9606 GN=TBK1 PE=1 SV=1;sp|Q9UHD2|TBK1_HUMAN Serine/threonin	7	14	9.259	36	4180900	399950	0	381280	66735	0	105350	270430	266530	2236200	208680	183810	0	0	0	61974	0
Ras-related protein Rab-33B	RAB33B	tr|A0A494C0Z5|A0A494C0Z5_HUMAN Ras-related protein Rab-33B OS=Homo sapiens OX=9606 GN=RAB33B PE=1 SV=1;sp|Q9H082|RB33B_HUMAN Ras-related protein Rab-33B OS=Homo sapiens OX=9606 GN=RAB33B PE=1 SV=1	4	17.3	6.2795	14	5747900	0	0	443780	0	174350	0	0	0	2112300	1200400	0	1436300	146330	0	234380	0
Major facilitator superfamily domain-containing protein 1	MFSD1	tr|A0A494C105|A0A494C105_HUMAN Major facilitator superfamily domain-containing protein 1 OS=Homo sapiens OX=9606 GN=MFSD1 PE=1 SV=1;sp|Q9H3U5-3|MFSD1_HUMAN Isoform 3 of Major facilitator superfamily domain-containing protein 1 OS=Homo sapiens OX=9606 GN=MF	5	11.5	70.938	10	108880000	6067500	5287300	25464000	15235000	895910	5949600	8705600	6025500	2005800	3263700	5153300	8021300	3542500	3010600	5042500	5206900
Protoporphyrinogen oxidase	PPOX	tr|A0A494C146|A0A494C146_HUMAN Protoporphyrinogen oxidase (Fragment) OS=Homo sapiens OX=9606 GN=PPOX PE=1 SV=1;sp|P50336|PPOX_HUMAN Protoporphyrinogen oxidase OS=Homo sapiens OX=9606 GN=PPOX PE=1 SV=1;tr|A0A494C0D4|A0A494C0D4_HUMAN Protoporphyrinogen oxida	8	27.6	16.592	24	13264000	0	1061100	1190900	0	1222900	409900	789690	299020	7936300	0	40371	0	231390	0	82031	0
Nuclear factor NF-kappa-B p105 subunit;Nuclear factor NF-kappa-B p50 subunit	NFKB1	tr|A0A494C157|A0A494C157_HUMAN Nuclear factor NF-kappa-B p105 subunit (Fragment) OS=Homo sapiens OX=9606 GN=NFKB1 PE=1 SV=1;tr|A0A494C1E9|A0A494C1E9_HUMAN Nuclear factor NF-kappa-B p105 subunit OS=Homo sapiens OX=9606 GN=NFKB1 PE=1 SV=1;sp|P19838|NFKB1_HUM	2	12.6	2.7873	15	434870	0	0	0	0	180870	95282	158720	0	0	0	0	0	0	0	0	0
Xaa-Pro dipeptidase	PEPD	tr|A0A494C165|A0A494C165_HUMAN Xaa-Pro dipeptidase (Fragment) OS=Homo sapiens OX=9606 GN=PEPD PE=1 SV=1;sp|P12955|PEPD_HUMAN Xaa-Pro dipeptidase OS=Homo sapiens OX=9606 GN=PEPD PE=1 SV=3;tr|A0A494C194|A0A494C194_HUMAN Xaa-Pro dipeptidase (Fragment) OS=Homo	4	10.3	6.256	25	4535200	0	141070	92696	0	0	121400	0	84624	1168100	1397800	329180	910580	166380	0	0	123420
Pantothenate kinase 4	PANK4	tr|H0YA26|H0YA26_HUMAN 4-phosphopantetheine phosphatase (Fragment) OS=Homo sapiens OX=9606 GN=PANK4 PE=1 SV=1;tr|E9PHT6|E9PHT6_HUMAN 4-phosphopantetheine phosphatase OS=Homo sapiens OX=9606 GN=PANK4 PE=1 SV=3;tr|A0A494C169|A0A494C169_HUMAN 4-phosphopant	5	12.7	8.5233	28	687530	0	48179	0	0	34706	102870	99072	353290	0	0	0	0	49411	0	0	0
Nuclear pore complex protein Nup214	NUP214	tr|A0A494C1F2|A0A494C1F2_HUMAN Nuclear pore complex protein Nup214 OS=Homo sapiens OX=9606 GN=NUP214 PE=1 SV=1;sp|P35658-2|NU214_HUMAN Isoform 2 of Nuclear pore complex protein Nup214 OS=Homo sapiens OX=9606 GN=NUP214;sp|P35658-4|NU214_HUMAN Isoform 4 of N	31	20	152.73	74	10232000	2705200	551340	1400300	373930	361500	433890	1076300	735220	1176300	155880	475440	51677	140400	147790	160590	286080
Cytospin-A	SPECC1L;SPECC1L-ADORA2A	tr|C9J8U1|C9J8U1_HUMAN Cytospin-A (Fragment) OS=Homo sapiens OX=9606 GN=SPECC1L PE=4 SV=8;tr|F8WAN1|F8WAN1_HUMAN SPECC1L-ADORA2A readthrough (NMD candidate) OS=Homo sapiens OX=9606 GN=SPECC1L-ADORA2A PE=4 SV=2;tr|A0A494C1J1|A0A494C1J1_HUMAN Cytospin-A OS=H	10	18	10.445	40	3555300	128550	906790	457250	61122	68243	0	580050	19080	184250	0	42208	461070	516890	36212	0	93577
Lipopolysaccharide-responsive and beige-like anchor protein	LRBA	tr|A0A494C1L5|A0A494C1L5_HUMAN Lipopolysaccharide-responsive and beige-like anchor protein OS=Homo sapiens OX=9606 GN=LRBA PE=1 SV=1;sp|P50851-2|LRBA_HUMAN Isoform 2 of Lipopolysaccharide-responsive and beige-like anchor protein OS=Homo sapiens OX=9606 GN=	17	7.3	24.378	137	1731000	73635	69112	55192	73197	130060	101190	384650	654370	114050	0	54891	20672	0	0	0	0
Mitochondrial 10-formyltetrahydrofolate dehydrogenase	ALDH1L2	tr|A0A494C1M4|A0A494C1M4_HUMAN 10-formyltetrahydrofolate dehydrogenase OS=Homo sapiens OX=9606 GN=ALDH1L2 PE=1 SV=1;sp|Q3SY69|AL1L2_HUMAN Mitochondrial 10-formyltetrahydrofolate dehydrogenase OS=Homo sapiens OX=9606 GN=ALDH1L2 PE=1 SV=2;sp|Q3SY69-3|AL1L2_H	7	12.9	22.066	57	2307300	213210	0	392470	0	91008	0	287430	0	1323200	0	0	0	0	0	0	0
Peptidyl-prolyl cis-trans isomerase FKBP2	FKBP2	tr|A0A494C1N0|A0A494C1N0_HUMAN Peptidylprolyl isomerase OS=Homo sapiens OX=9606 GN=FKBP2 PE=1 SV=1;sp|P26885|FKBP2_HUMAN Peptidyl-prolyl cis-trans isomerase FKBP2 OS=Homo sapiens OX=9606 GN=FKBP2 PE=1 SV=2	12	53.2	211.43	8	714770000	62600000	36327000	30730000	21380000	13422000	28087000	59381000	35156000	211810000	48673000	42156000	91901000	8313700	11144000	4852900	8835800
General transcription factor 3C polypeptide 3	GTF3C3	tr|A0A494C1S7|A0A494C1S7_HUMAN General transcription factor 3C polypeptide 3 OS=Homo sapiens OX=9606 GN=GTF3C3 PE=1 SV=1;sp|Q9Y5Q9|TF3C3_HUMAN General transcription factor 3C polypeptide 3 OS=Homo sapiens OX=9606 GN=GTF3C3 PE=1 SV=1;sp|Q9Y5Q9-2|TF3C3_HUMAN	4	8.4	4.8976	29	2335900	0	89542	25759	0	0	0	0	110290	97865	0	0	2012400	0	0	0	0
Squamous cell carcinoma antigen recognized by T-cells 3	SART3	tr|A0A499FI31|A0A499FI31_HUMAN Squamous cell carcinoma antigen recognized by T-cells 3 OS=Homo sapiens OX=9606 GN=SART3 PE=1 SV=1;sp|Q15020-4|SART3_HUMAN Isoform 4 of Squamous cell carcinoma antigen recognized by T-cells 3 OS=Homo sapiens OX=9606 GN=SART3;	7	9.2	38.912	53	1251900	0	0	0	0	114370	219140	0	314850	0	50763	0	0	133290	156770	0	262740
		tr|A0A499FI48|A0A499FI48_HUMAN Protein disulfide-isomerase OS=Homo sapiens OX=9606 GN=PDIA4 PE=1 SV=1	1	68.4	7.2077	38	4833400	0	0	366430	0	0	0	200160	0	4266800	0	0	0	0	0	0	0
WD repeat-containing protein 26	WDR26	tr|H0Y9R3|H0Y9R3_HUMAN WD repeat-containing protein 26 (Fragment) OS=Homo sapiens OX=9606 GN=WDR26 PE=1 SV=1;tr|A0A499FIZ0|A0A499FIZ0_HUMAN WD repeat-containing protein 26 OS=Homo sapiens OX=9606 GN=WDR26 PE=1 SV=1;sp|Q9H7D7-2|WDR26_HUMAN Isoform 2 of WD r	2	11.9	8.2452	12	7516300	1391900	0	0	0	0	0	0	334380	2810200	613630	443080	1765100	158010	0	0	0
Activated CDC42 kinase 1	TNK2	tr|A0A5F9ZHP4|A0A5F9ZHP4_HUMAN Activated CDC42 kinase 1 OS=Homo sapiens OX=9606 GN=TNK2 PE=1 SV=1;tr|C9J1X3|C9J1X3_HUMAN Activated CDC42 kinase 1 OS=Homo sapiens OX=9606 GN=TNK2 PE=1 SV=1;tr|A0A5F9ZI29|A0A5F9ZI29_HUMAN Activated CDC42 kinase 1 OS=Homo sapi	8	12.9	17.368	48	1007600	0	0	0	0	0	405690	0	601890	0	0	0	0	0	0	0	0
	CYB5B	tr|A0A499FJ32|A0A499FJ32_HUMAN Cytochrome b5 type B OS=Homo sapiens OX=9606 GN=CYB5B PE=1 SV=1;tr|H3BUX2|H3BUX2_HUMAN Cytochrome b5 type B OS=Homo sapiens OX=9606 GN=CYB5B PE=1 SV=1;tr|D6RFH4|D6RFH4_HUMAN Cytochrome b5 type B OS=Homo sapiens OX=9606 GN=CYB	1	68.5	49.163	6	0	0	0	0	0	0	0	0	0	0	0	0	0	0	0	0	0
E3 ubiquitin-protein ligase MYCBP2	MYCBP2	tr|A0A499FJI4|A0A499FJI4_HUMAN E3 ubiquitin-protein ligase MYCBP2 OS=Homo sapiens OX=9606 GN=MYCBP2 PE=1 SV=1;sp|O75592-2|MYCB2_HUMAN Isoform 2 of E3 ubiquitin-protein ligase MYCBP2 OS=Homo sapiens OX=9606 GN=MYCBP2;sp|O75592|MYCB2_HUMAN E3 ubiquitin-prote	9	2.9	11.497	219	3401300	129800	19458	13310	3068700	0	21742	16305	39061	0	92894	0	0	0	0	0	0
Transforming growth factor beta-1;Latency-associated peptide	TGFB1	tr|A0A499FJK2|A0A499FJK2_HUMAN Transforming growth factor beta OS=Homo sapiens OX=9606 GN=TGFB1 PE=1 SV=1;sp|P01137|TGFB1_HUMAN Transforming growth factor beta-1 proprotein OS=Homo sapiens OX=9606 GN=TGFB1 PE=1 SV=2	1	2.6	3.3686	22	364590	0	0	0	0	0	0	364590	0	0	0	0	0	0	0	0	0
Inhibitor of nuclear factor kappa-B kinase subunit beta	IKBKB	tr|A0A499FJS7|A0A499FJS7_HUMAN Inhibitor of nuclear factor kappa-B kinase subunit beta OS=Homo sapiens OX=9606 GN=IKBKB PE=1 SV=1;sp|O14920-2|IKKB_HUMAN Isoform 2 of Inhibitor of nuclear factor kappa-B kinase subunit beta OS=Homo sapiens OX=9606 GN=IKBKB;s	5	9.7	3.4203	40	1069500	0	0	0	410900	58712	17843	148390	27998	0	0	405610	0	0	0	0	0
Cell growth regulator with EF hand domain protein 1	CGREF1	tr|A0A4W8VYG7|A0A4W8VYG7_HUMAN Cell growth regulator with EF hand domain protein 1 OS=Homo sapiens OX=9606 GN=CGREF1 PE=1 SV=1;tr|A0A4W8W4R1|A0A4W8W4R1_HUMAN Cell growth regulator with EF hand domain protein 1 OS=Homo sapiens OX=9606 GN=CGREF1 PE=1 SV=1;sp	4	22.6	6.0072	14	1087600	0	0	0	0	200720	0	886870	0	0	0	0	0	0	0	0	0
Casein kinase I isoform alpha	CSNK1A1	tr|U3KPX3|U3KPX3_HUMAN Casein kinase I isoform alpha OS=Homo sapiens OX=9606 GN=CSNK1A1 PE=1 SV=2;tr|A0A590UJ43|A0A590UJ43_HUMAN Casein kinase I isoform alpha OS=Homo sapiens OX=9606 GN=CSNK1A1 PE=1 SV=1;sp|P48729-3|KC1A_HUMAN Isoform 3 of Casein kinase I	13	42.4	26.327	22	23801000	2977600	2242100	3290700	601350	832310	1653400	1700100	1847800	2873100	657940	740510	2650900	312410	252130	461660	706910
Low-density lipoprotein receptor-related protein 8	LRP8	sp|Q14114|LRP8_HUMAN Low-density lipoprotein receptor-related protein 8 OS=Homo sapiens OX=9606 GN=LRP8 PE=1 SV=4;tr|A0A590UK84|A0A590UK84_HUMAN Low-density lipoprotein receptor-related protein 8 (Fragment) OS=Homo sapiens OX=9606 GN=LRP8 PE=1 SV=1;sp|Q141	13	19.4	49.028	53	14824000	0	212790	328270	135040	765530	233470	1389100	510690	3162800	1212700	2661500	4110700	72786	0	0	28334
Disks large homolog 1	DLG1	sp|Q12959-7|DLG1_HUMAN Isoform 7 of Disks large homolog 1 OS=Homo sapiens OX=9606 GN=DLG1;sp|Q12959|DLG1_HUMAN Disks large homolog 1 OS=Homo sapiens OX=9606 GN=DLG1 PE=1 SV=2;sp|Q12959-6|DLG1_HUMAN Isoform 6 of Disks large homolog 1 OS=Homo sapiens OX=9606	1	49.7	323.31	37	105800000	42721000	18606000	15115000	11460000	398960	632960	1053300	274960	5029400	3588800	1278300	4333000	664700	210360	219600	214660
Deleted in malignant brain tumors 1 protein	DMBT1	tr|A0A590UJZ9|A0A590UJZ9_HUMAN Deleted in malignant brain tumors 1 protein OS=Homo sapiens OX=9606 GN=DMBT1 PE=1 SV=1;tr|A0A590UJ76|A0A590UJ76_HUMAN Deleted in malignant brain tumors 1 protein OS=Homo sapiens OX=9606 GN=DMBT1 PE=1 SV=1;sp|Q9UGM3-9|DMBT1_HU	3	8.5	182.11	53	6994200	0	0	0	0	1086300	2224000	1170400	2513500	0	0	0	0	0	0	0	0
Voltage-gated potassium channel subunit beta-2	KCNAB2	tr|A0A5F9UN28|A0A5F9UN28_HUMAN Voltage-gated potassium channel subunit beta-2 OS=Homo sapiens OX=9606 GN=KCNAB2 PE=1 SV=1;tr|A0A590UJB6|A0A590UJB6_HUMAN Voltage-gated potassium channel subunit beta-2 OS=Homo sapiens OX=9606 GN=KCNAB2 PE=1 SV=1;sp|Q13303-4|	2	10.2	19.329	19	1359200	0	0	0	0	114150	509670	0	735370	0	0	0	0	0	0	0	0
Sarcolemmal membrane-associated protein	SLMAP	sp|Q14BN4|SLMAP_HUMAN Sarcolemmal membrane-associated protein OS=Homo sapiens OX=9606 GN=SLMAP PE=1 SV=1;tr|A0A590UJK3|A0A590UJK3_HUMAN Sarcolemmal membrane-associated protein OS=Homo sapiens OX=9606 GN=SLMAP PE=1 SV=1;sp|Q14BN4-3|SLMAP_HUMAN Isoform 3 of	4	31.9	97.609	55	9469200	4103400	1909400	1491100	885540	54371	0	224380	81291	445560	0	193900	47682	0	0	32641	0
Serine/arginine-rich splicing factor 6	SRSF6	tr|A0A590UJK4|A0A590UJK4_HUMAN Serine/arginine-rich-splicing factor 6 OS=Homo sapiens OX=9606 GN=SRSF6 PE=1 SV=1;tr|A0A590UK01|A0A590UK01_HUMAN Serine/arginine-rich-splicing factor 6 OS=Homo sapiens OX=9606 GN=SRSF6 PE=1 SV=1;tr|A0A590UJP7|A0A590UJP7_HUMAN	6	31	16.073	12	202980000	19916000	10745000	14280000	4038900	5684200	11876000	21675000	12265000	11613000	3203000	3598800	11421000	17537000	16662000	21600000	16867000
Steryl-sulfatase	STS	tr|A0A590UJY9|A0A590UJY9_HUMAN Steryl-sulfatase OS=Homo sapiens OX=9606 GN=STS PE=1 SV=1;tr|A0A590UJT4|A0A590UJT4_HUMAN Steryl-sulfatase OS=Homo sapiens OX=9606 GN=STS PE=1 SV=1;tr|A0A590UJL0|A0A590UJL0_HUMAN Steryl-sulfatase OS=Homo sapiens OX=9606 GN=STS	2	6	4.3605	25	1180100	317650	0	0	0	71593	0	0	0	790900	0	0	0	0	0	0	0
DNA-directed RNA polymerase II subunit RPB1	POLR2A	tr|A0A590UKB6|A0A590UKB6_HUMAN DNA-directed RNA polymerase subunit OS=Homo sapiens OX=9606 GN=POLR2A PE=1 SV=1;tr|A0A590UJN4|A0A590UJN4_HUMAN DNA-directed RNA polymerase subunit OS=Homo sapiens OX=9606 GN=POLR2A PE=1 SV=1;sp|P24928|RPB1_HUMAN DNA-directed	3	1.9	5.5712	96	56673	0	0	0	0	0	0	0	30048	0	0	0	0	0	26626	0	0
Nipped-B-like protein	NIPBL	tr|A0A590UJS4|A0A590UJS4_HUMAN Nipped-B protein OS=Homo sapiens OX=9606 GN=NIPBL PE=1 SV=1;sp|Q6KC79-2|NIPBL_HUMAN Isoform 2 of Nipped-B-like protein OS=Homo sapiens OX=9606 GN=NIPBL;sp|Q6KC79|NIPBL_HUMAN Nipped-B-like protein OS=Homo sapiens OX=9606 GN=NI	4	1.8	5.7703	123	147030	0	0	0	0	0	12325	19797	46674	31981	0	0	0	0	7367.8	10910	17972
E3 ubiquitin-protein ligase Itchy homolog	ITCH	tr|A0A590UK44|A0A590UK44_HUMAN E3 ubiquitin-protein ligase OS=Homo sapiens OX=9606 GN=ITCH PE=1 SV=1;sp|Q96J02-2|ITCH_HUMAN Isoform 2 of E3 ubiquitin-protein ligase Itchy homolog OS=Homo sapiens OX=9606 GN=ITCH;sp|Q96J02|ITCH_HUMAN E3 ubiquitin-protein lig	16	26.7	139.52	42	26379000	2146500	1376500	1890900	650000	420510	156320	597490	122690	3642800	5794900	2087900	7323700	168510	0	0	0
45 kDa calcium-binding protein	SDF4	tr|A0A5F9UP49|A0A5F9UP49_HUMAN 45 kDa calcium-binding protein OS=Homo sapiens OX=9606 GN=SDF4 PE=1 SV=1;sp|Q9BRK5|CAB45_HUMAN 45 kDa calcium-binding protein OS=Homo sapiens OX=9606 GN=SDF4 PE=1 SV=1;tr|A0A5F9UJX7|A0A5F9UJX7_HUMAN 45 kDa calcium-binding pro	17	49.3	323.31	17	400770000	63784000	59779000	42137000	23309000	2243400	2826000	5625800	5029300	80284000	32503000	31496000	45550000	2583400	764220	1382700	1473000
Trans-Golgi network integral membrane protein 2	TGOLN2	tr|A0A5F9UY30|A0A5F9UY30_HUMAN Trans-Golgi network integral membrane protein 2 OS=Homo sapiens OX=9606 GN=TGOLN2 PE=1 SV=1;tr|A0A5H1ZRP2|A0A5H1ZRP2_HUMAN Trans-Golgi network integral membrane protein 2 OS=Homo sapiens OX=9606 GN=TGOLN2 PE=1 SV=1;sp|O43493|	10	28	73.509	25	16087000	569370	1193300	842860	286400	46612	46911	116380	84417	3431700	2244100	2531900	4325800	231350	46029	90066	0
		tr|A0A5F9YFS9|A0A5F9YFS9_HUMAN Signal peptidase complex subunit 1 OS=Homo sapiens OX=9606 GN=SPCS1 PE=1 SV=1	3	34.3	281.15	2	1388700000	87005000	96044000	134150000	9063300	94564000	64604000	152060000	79348000	377050000	12735000	101380000	79403000	24382000	28758000	0	48154000
ATP-binding cassette sub-family B member 7, mitochondrial	ABCB7	tr|A0A5F9ZA98|A0A5F9ZA98_HUMAN ATP-binding cassette sub-family B member 7, mitochondrial OS=Homo sapiens OX=9606 GN=ABCB7 PE=1 SV=1;sp|O75027|ABCB7_HUMAN ATP-binding cassette sub-family B member 7, mitochondrial OS=Homo sapiens OX=9606 GN=ABCB7 PE=1 SV=2;s	10	18.8	32.556	34	11192000	651400	365310	974730	282860	1300600	776640	2503300	1033400	1997000	183460	191500	314760	101950	159550	175610	179630
Ankyrin-2	ANK2	tr|A0A5F9ZHE4|A0A5F9ZHE4_HUMAN Ankyrin-2 OS=Homo sapiens OX=9606 GN=ANK2 PE=1 SV=1;tr|A0A5F9ZGY4|A0A5F9ZGY4_HUMAN Ankyrin-2 OS=Homo sapiens OX=9606 GN=ANK2 PE=1 SV=1;tr|A0A5F9ZGY3|A0A5F9ZGY3_HUMAN Ankyrin-2 OS=Homo sapiens OX=9606 GN=ANK2 PE=1 SV=1;tr|A0A5	7	3.1	11.572	205	391960	122900	132680	99310	10737	0	19292	0	0	0	0	0	0	0	2214	0	4838.5
Arginase-1	ARG1	tr|A0A5F9ZH78|A0A5F9ZH78_HUMAN Arginase-1 OS=Homo sapiens OX=9606 GN=ARG1 PE=1 SV=1;sp|P05089|ARGI1_HUMAN Arginase-1 OS=Homo sapiens OX=9606 GN=ARG1 PE=1 SV=2;sp|P05089-2|ARGI1_HUMAN Isoform 2 of Arginase-1 OS=Homo sapiens OX=9606 GN=ARG1;tr|A0A5F9ZGN6|A0A	8	38.4	21.014	14	6452700	0	0	0	0	0	0	0	376500	227970	2279300	689550	2229600	0	649820	0	0
Activating signal cointegrator 1 complex subunit 1	ASCC1	sp|Q8N9N2-2|ASCC1_HUMAN Isoform 2 of Activating signal cointegrator 1 complex subunit 1 OS=Homo sapiens OX=9606 GN=ASCC1;tr|A0A5F9ZHP1|A0A5F9ZHP1_HUMAN Activating signal cointegrator 1 complex subunit 1 OS=Homo sapiens OX=9606 GN=ASCC1 PE=1 SV=1;tr|A0A5F9Z	4	15.7	3.9289	19	11868000	1782300	703060	486410	314820	0	140270	0	0	2712600	352360	426540	964890	1106100	1088100	0	1790200
DNA polymerase subunit gamma-2, mitochondrial	POLG2	tr|A0A5F9ZH93|A0A5F9ZH93_HUMAN DNA polymerase subunit gamma-2, mitochondrial (Fragment) OS=Homo sapiens OX=9606 GN=POLG2 PE=1 SV=1;tr|A0A5F9ZHX9|A0A5F9ZHX9_HUMAN DNA polymerase subunit gamma-2, mitochondrial (Fragment) OS=Homo sapiens OX=9606 GN=POLG2 PE=1	3	13.7	6.7535	20	3152800	437880	130380	1610800	596040	0	49291	0	45420	282980	0	0	0	0	0	0	0
DNA primase small subunit	PRIM1	tr|A0A5F9ZHB6|A0A5F9ZHB6_HUMAN DNA primase OS=Homo sapiens OX=9606 GN=PRIM1 PE=1 SV=1;sp|P49642|PRI1_HUMAN DNA primase small subunit OS=Homo sapiens OX=9606 GN=PRIM1 PE=1 SV=1;tr|A0A3B3ITS8|A0A3B3ITS8_HUMAN Uncharacterized protein (Fragment) OS=Homo sapien	4	10	3.2698	30	824080	479570	0	344510	0	0	0	0	0	0	0	0	0	0	0	0	0
Putative Polycomb group protein ASXL2	ASXL2	tr|A0A5F9ZHC8|A0A5F9ZHC8_HUMAN Putative Polycomb group protein ASXL2 (Fragment) OS=Homo sapiens OX=9606 GN=ASXL2 PE=1 SV=1;tr|E7EWD6|E7EWD6_HUMAN Putative Polycomb group protein ASXL2 OS=Homo sapiens OX=9606 GN=ASXL2 PE=1 SV=1;sp|Q76L83|ASXL2_HUMAN Putativ	1	13.8	2.5106	7	4206800	1529800	401120	230680	0	0	0	0	0	0	0	0	2045200	0	0	0	0
Phosphatidylinositide phosphatase SAC1	SACM1L	tr|A0A5F9ZHN7|A0A5F9ZHN7_HUMAN Phosphatidylinositide phosphatase SAC1 OS=Homo sapiens OX=9606 GN=SACM1L PE=1 SV=1;sp|Q9NTJ5|SAC1_HUMAN Phosphatidylinositide phosphatase SAC1 OS=Homo sapiens OX=9606 GN=SACM1L PE=1 SV=2;tr|E9PGZ4|E9PGZ4_HUMAN Phosphatidylino	35	52.2	323.31	36	313580000	52387000	17545000	23560000	8956300	3600600	3869100	7201400	4285900	55852000	27238000	26407000	72637000	1857600	1461300	1080100	5636900
Fatty aldehyde dehydrogenase	ALDH3A2	sp|P51648-2|AL3A2_HUMAN Isoform 2 of Aldehyde dehydrogenase family 3 member A2 OS=Homo sapiens OX=9606 GN=ALDH3A2;sp|P51648|AL3A2_HUMAN Aldehyde dehydrogenase family 3 member A2 OS=Homo sapiens OX=9606 GN=ALDH3A2 PE=1 SV=1;tr|A0A5F9ZHN9|A0A5F9ZHN9_HUMAN Al	25	52.2	323.31	23	512220000	12861000	8774300	13505000	4023500	24836000	21929000	49755000	23416000	195790000	31359000	44718000	76715000	1295400	1357700	1259400	629060
HAUS augmin-like complex subunit 3	HAUS3	tr|A0A5F9ZHQ7|A0A5F9ZHQ7_HUMAN HAUS augmin-like complex subunit 3 OS=Homo sapiens OX=9606 GN=HAUS3 PE=1 SV=1;sp|Q68CZ6-2|HAUS3_HUMAN Isoform 2 of HAUS augmin-like complex subunit 3 OS=Homo sapiens OX=9606 GN=HAUS3;sp|Q68CZ6|HAUS3_HUMAN HAUS augmin-like com	3	6.1	4.6851	48	1083800	206110	0	0	0	0	0	0	0	0	86085	0	88809	0	702800	0	0
DNA primase large subunit	PRIM2	tr|A0A5F9ZHU7|A0A5F9ZHU7_HUMAN DNA primase large subunit OS=Homo sapiens OX=9606 GN=PRIM2 PE=1 SV=1;sp|P49643|PRI2_HUMAN DNA primase large subunit OS=Homo sapiens OX=9606 GN=PRIM2 PE=1 SV=2	5	11.1	8.8779	31	1666300	891370	0	103210	0	47385	178320	272720	80399	0	0	0	0	24676	29984	0	38279
Arylsulfatase E	ARSE	tr|A0A5F9ZHZ5|A0A5F9ZHZ5_HUMAN Arylsulfatase L OS=Homo sapiens OX=9606 GN=ARSL PE=1 SV=1;tr|F5GYY5|F5GYY5_HUMAN Arylsulfatase L OS=Homo sapiens OX=9606 GN=ARSL PE=1 SV=1;sp|P51690|ARSL_HUMAN Arylsulfatase L OS=Homo sapiens OX=9606 GN=ARSL PE=1 SV=2;tr|A0A5	14	35.5	323.31	26	316520000	0	0	0	0	0	134620	157060	0	89500000	80265000	45787000	100430000	0	0	0	245130
Rho guanine nucleotide exchange factor 2	ARHGEF2	tr|V9GYM8|V9GYM8_HUMAN Rho guanine nucleotide exchange factor 2 OS=Homo sapiens OX=9606 GN=ARHGEF2 PE=1 SV=1;tr|A0A5F9ZI21|A0A5F9ZI21_HUMAN Rho guanine nucleotide exchange factor 2 OS=Homo sapiens OX=9606 GN=ARHGEF2 PE=1 SV=1;sp|Q92974-3|ARHG2_HUMAN Isofor	14	19.7	89.347	59	6999900	0	216250	155340	249640	243240	368920	409510	334860	2513900	119860	283900	1271300	314950	281490	134190	102550
Polycomb protein EED	EED	tr|E9PJK2|E9PJK2_HUMAN Polycomb protein EED OS=Homo sapiens OX=9606 GN=EED PE=1 SV=1;tr|A0A5F9ZI63|A0A5F9ZI63_HUMAN Polycomb protein EED OS=Homo sapiens OX=9606 GN=EED PE=1 SV=1;sp|O75530-3|EED_HUMAN Isoform 3 of Polycomb protein EED OS=Homo sapiens OX=960	1	3.6	3.03	19	988460	0	0	0	0	0	0	0	179590	376790	132040	235970	0	0	0	0	64065
Negative elongation factor B	NELFB	tr|A0A5H1ZRP4|A0A5H1ZRP4_HUMAN Negative elongation factor B OS=Homo sapiens OX=9606 GN=NELFB PE=1 SV=1;sp|Q8WX92|NELFB_HUMAN Negative elongation factor B OS=Homo sapiens OX=9606 GN=NELFB PE=1 SV=1;sp|Q8WX92-2|NELFB_HUMAN Isoform 2 of Negative elongation fa	3	5.3	8.2544	32	1105100	0	0	121730	0	118170	192280	157220	181590	133760	0	0	0	18301	56005	0	126030
Dystrophin	DMD	tr|A0A5H1ZRP9|A0A5H1ZRP9_HUMAN Dystrophin OS=Homo sapiens OX=9606 GN=DMD PE=1 SV=1;tr|A0A5H1ZRQ8|A0A5H1ZRQ8_HUMAN Dystrophin OS=Homo sapiens OX=9606 GN=DMD PE=1 SV=1;tr|H0Y304|H0Y304_HUMAN Dystrophin (Fragment) OS=Homo sapiens OX=9606 GN=DMD PE=1 SV=1;sp|P	0	12.4	2.9902	66	0	0	0	0	0	0	0	0	0	0	0	0	0	0	0	0	0
RNA-binding protein 47	RBM47	sp|A0AV96-2|RBM47_HUMAN Isoform 2 of RNA-binding protein 47 OS=Homo sapiens OX=9606 GN=RBM47;sp|A0AV96|RBM47_HUMAN RNA-binding protein 47 OS=Homo sapiens OX=9606 GN=RBM47 PE=1 SV=2;tr|D6RBS9|D6RBS9_HUMAN RNA-binding protein 47 (Fragment) OS=Homo sapiens OX	4	17	190.46	22	4937500	0	0	0	0	0	0	0	0	3808900	528540	403590	196460	0	0	0	0
Ubiquitin-like modifier-activating enzyme 6	UBA6	sp|A0AVT1|UBA6_HUMAN Ubiquitin-like modifier-activating enzyme 6 OS=Homo sapiens OX=9606 GN=UBA6 PE=1 SV=1;sp|A0AVT1-2|UBA6_HUMAN Isoform 2 of Ubiquitin-like modifier-activating enzyme 6 OS=Homo sapiens OX=9606 GN=UBA6	23	27.6	51.369	56	8117200	174510	0	12770	0	1049200	1426900	1938700	1334900	790860	60378	233440	637820	92726	125550	134230	105210
UHRF1-binding protein 1-like	UHRF1BP1L	sp|A0JNW5|UH1BL_HUMAN UHRF1-binding protein 1-like OS=Homo sapiens OX=9606 GN=UHRF1BP1L PE=1 SV=2;tr|A0A0C4DGH6|A0A0C4DGH6_HUMAN UHRF1-binding protein 1-like OS=Homo sapiens OX=9606 GN=UHRF1BP1L PE=1 SV=1	3	2.4	4.655	82	3313000	36633	50293	186590	0	131880	9942.4	156560	9911	1493600	0	1237700	0	0	0	0	0
Shootin-1	KIAA1598	sp|A0MZ66-2|SHOT1_HUMAN Isoform 2 of Shootin-1 OS=Homo sapiens OX=9606 GN=SHTN1;sp|A0MZ66-8|SHOT1_HUMAN Isoform 8 of Shootin-1 OS=Homo sapiens OX=9606 GN=SHTN1;sp|A0MZ66-4|SHOT1_HUMAN Isoform 4 of Shootin-1 OS=Homo sapiens OX=9606 GN=SHTN1;sp|A0MZ66-5|SHOT	4	9.4	14.153	26	4837500	25041	0	0	0	0	133260	845140	299050	41130	552500	61560	2879800	0	0	0	0
Transmembrane protein 223	TMEM223	sp|A0PJW6|TM223_HUMAN Transmembrane protein 223 OS=Homo sapiens OX=9606 GN=TMEM223 PE=1 SV=1	3	13.4	5.0558	12	12037000	0	428320	2172900	667860	697050	674710	1642000	843780	3557900	0	0	997160	0	0	0	354920
Acetolactate synthase-like protein	ILVBL	sp|A1L0T0|ILVBL_HUMAN Acetolactate synthase-like protein OS=Homo sapiens OX=9606 GN=ILVBL PE=1 SV=2;tr|M0R026|M0R026_HUMAN Acetolactate synthase-like protein OS=Homo sapiens OX=9606 GN=ILVBL PE=1 SV=1	23	50.2	323.31	25	142680000	32559000	8017000	6160100	5377900	3801300	2514700	5962200	4269600	32377000	5660200	10380000	20255000	591740	410640	1524900	2821500
Uncharacterized protein C1orf226	C1orf226	sp|A1L170-2|CA226_HUMAN Isoform 2 of Uncharacterized protein C1orf226 OS=Homo sapiens OX=9606 GN=C1orf226;sp|A1L170|CA226_HUMAN Uncharacterized protein C1orf226 OS=Homo sapiens OX=9606 GN=C1orf226 PE=1 SV=1;tr|F8W6W0|F8W6W0_HUMAN Uncharacterized protein (F	4	38.7	114.7	15	14264000	736790	1230000	855190	515150	0	0	0	0	2378600	1555500	3299000	3694000	0	0	0	0
SH3 and PX domain-containing protein 2B	SH3PXD2B	sp|A1X283|SPD2B_HUMAN SH3 and PX domain-containing protein 2B OS=Homo sapiens OX=9606 GN=SH3PXD2B PE=1 SV=3;tr|G3V144|G3V144_HUMAN SH3 and PX domain-containing protein 2B OS=Homo sapiens OX=9606 GN=SH3PXD2B PE=1 SV=1;tr|A0A1B0GUF2|A0A1B0GUF2_HUMAN SH3 and	8	9.3	7.8827	46	7311700	1066800	623820	0	0	54038	59553	283350	237370	4273200	0	0	0	176860	405750	0	131000
Synaptogyrin-1	SYNGR1	tr|A2A283|A2A283_HUMAN Synaptogyrin-1 OS=Homo sapiens OX=9606 GN=SYNGR1 PE=1 SV=1;tr|F8WCE4|F8WCE4_HUMAN Synaptogyrin-1 OS=Homo sapiens OX=9606 GN=SYNGR1 PE=1 SV=1;tr|B5MCD7|B5MCD7_HUMAN Synaptogyrin-1 OS=Homo sapiens OX=9606 GN=SYNGR1 PE=1 SV=1;sp|O43759-	2	18.6	3.2752	4	4156800	0	1284700	920070	1952000	0	0	0	0	0	0	0	0	0	0	0	0
Stathmin	STMN1	tr|A2A2D0|A2A2D0_HUMAN Stathmin (Fragment) OS=Homo sapiens OX=9606 GN=STMN1 PE=1 SV=8;sp|P16949|STMN1_HUMAN Stathmin OS=Homo sapiens OX=9606 GN=STMN1 PE=1 SV=3;sp|P16949-2|STMN1_HUMAN Isoform 2 of Stathmin OS=Homo sapiens OX=9606 GN=STMN1	7	75.3	238.78	6	525670000	74939000	13142000	19269000	12378000	1482700	4786700	14141000	3968700	54774000	80843000	39566000	68722000	35015000	27334000	50391000	24915000
Protein AAR2 homolog	AAR2	tr|A2A2Q9|A2A2Q9_HUMAN Protein AAR2 homolog OS=Homo sapiens OX=9606 GN=AAR2 PE=1 SV=1;sp|Q9Y312|AAR2_HUMAN Protein AAR2 homolog OS=Homo sapiens OX=9606 GN=AAR2 PE=1 SV=2	2	6.8	2.1913	20	3677800	3677800	0	0	0	0	0	0	0	0	0	0	0	0	0	0	0
Major prion protein	PRNP	sp|P04156|PRIO_HUMAN Major prion protein OS=Homo sapiens OX=9606 GN=PRNP PE=1 SV=1;tr|A2A2V1|A2A2V1_HUMAN Major prion protein (Fragment) OS=Homo sapiens OX=9606 GN=PRNP PE=1 SV=1;tr|X6RKS3|X6RKS3_HUMAN Major prion protein (Fragment) OS=Homo sapiens OX=9606	3	19.8	60.534	12	13680000	0	1460100	2031700	543090	2119700	909160	5724800	891310	0	0	0	0	0	0	0	0
RNA-binding protein 34	RBM34	tr|H7C5M1|H7C5M1_HUMAN RNA-binding protein 34 (Fragment) OS=Homo sapiens OX=9606 GN=RBM34 PE=1 SV=1;tr|Q5TCT4|Q5TCT4_HUMAN RNA-binding protein 34 (Fragment) OS=Homo sapiens OX=9606 GN=RBM34 PE=1 SV=1;tr|A2A2V2|A2A2V2_HUMAN RNA-binding protein 34 (Fragment)	3	51.2	4.9109	5	12094000	0	306600	0	0	733070	0	0	0	5751400	0	0	0	1327800	1816600	0	2158300
HLA class I histocompatibility antigen, Cw-7 alpha chain	HLA-C	tr|A2AEA2|A2AEA2_HUMAN HLA class I histocompatibility antigen, C alpha chain OS=Homo sapiens OX=9606 GN=HLA-C PE=1 SV=2;sp|P10321|HLAC_HUMAN HLA class I histocompatibility antigen, C alpha chain OS=Homo sapiens OX=9606 GN=HLA-C PE=1 SV=3;tr|O19617|O19617_H	3	55.6	91.689	18	52045000	8889200	3240800	4761400	1004200	2843800	6576700	18600000	5699700	0	76266	33816	0	99420	44854	60134	114830
Neuroblastoma-amplified sequence	NBAS	sp|A2RRP1|NBAS_HUMAN Neuroblastoma-amplified sequence OS=Homo sapiens OX=9606 GN=NBAS PE=1 SV=2;sp|A2RRP1-2|NBAS_HUMAN Isoform 2 of Neuroblastoma-amplified sequence OS=Homo sapiens OX=9606 GN=NBAS;tr|H0Y5G7|H0Y5G7_HUMAN Neuroblastoma-amplified sequence (Fr	25	13.4	123.33	108	4369800	986480	274030	164960	7022	0	12596	56224	34140	1316000	256340	393410	805730	8002.5	0	43953	10953
Uncharacterized protein KIAA1467	KIAA1467;DKFZp762C0813	sp|A2RU67|F234B_HUMAN Protein FAM234B OS=Homo sapiens OX=9606 GN=FAM234B PE=1 SV=1;tr|Q69YM1|Q69YM1_HUMAN Protein FAM234B (Fragment) OS=Homo sapiens OX=9606 GN=FAM234B PE=1 SV=1	3	6.6	6.782	28	2582400	971890	502260	400310	207730	0	0	33215	22903	0	0	0	258050	128920	0	57081	0
Transmembrane protein 131-like	KIAA0922	sp|A2VDJ0-3|T131L_HUMAN Isoform 3 of Transmembrane protein 131-like OS=Homo sapiens OX=9606 GN=TMEM131L;sp|A2VDJ0|T131L_HUMAN Transmembrane protein 131-like OS=Homo sapiens OX=9606 GN=TMEM131L PE=1 SV=2;sp|A2VDJ0-5|T131L_HUMAN Isoform 4 of Transmembrane pr	2	2.2	2.5373	67	201780	201780	0	0	0	0	0	0	0	0	0	0	0	0	0	0	0
von Willebrand factor A domain-containing protein 8	VWA8	sp|A3KMH1|VWA8_HUMAN von Willebrand factor A domain-containing protein 8 OS=Homo sapiens OX=9606 GN=VWA8 PE=1 SV=2;sp|A3KMH1-3|VWA8_HUMAN Isoform 3 of von Willebrand factor A domain-containing protein 8 OS=Homo sapiens OX=9606 GN=VWA8;sp|A3KMH1-2|VWA8_HUMA	18	12.3	110.53	111	4338500	228550	48615	23508	57078	66218	27170	291730	59193	1897100	0	117050	1452400	0	38534	0	31363
GTP-binding protein 10	GTPBP10	sp|A4D1E9|GTPBA_HUMAN GTP-binding protein 10 OS=Homo sapiens OX=9606 GN=GTPBP10 PE=1 SV=1;sp|A4D1E9-2|GTPBA_HUMAN Isoform 2 of GTP-binding protein 10 OS=Homo sapiens OX=9606 GN=GTPBP10;tr|C9J8R7|C9J8R7_HUMAN GTP-binding protein 10 (Fragment) OS=Homo sapien	19	50.9	50.087	26	18961000	3413200	1288600	5079600	685440	1099900	701550	3387600	660640	1207800	0	79116	232970	74579	473620	243460	332670
WD repeat-containing protein 91	WDR91	tr|C9J1X0|C9J1X0_HUMAN WD repeat-containing protein 91 OS=Homo sapiens OX=9606 GN=WDR91 PE=1 SV=1;sp|A4D1P6|WDR91_HUMAN WD repeat-containing protein 91 OS=Homo sapiens OX=9606 GN=WDR91 PE=1 SV=2;sp|A4D1P6-2|WDR91_HUMAN Isoform 2 of WD repeat-containing pro	13	25.8	80.719	38	20029000	2219800	529240	808870	244200	689120	175400	630100	0	3569800	3173900	3021100	4749900	159450	0	57734	0
Killer cell lectin-like receptor subfamily G member 2	KLRG2	sp|A4D1S0-2|KLRG2_HUMAN Isoform 2 of Killer cell lectin-like receptor subfamily G member 2 OS=Homo sapiens OX=9606 GN=KLRG2;sp|A4D1S0|KLRG2_HUMAN Killer cell lectin-like receptor subfamily G member 2 OS=Homo sapiens OX=9606 GN=KLRG2 PE=1 SV=3	3	13.4	2.4672	17	1060500	0	167010	311370	582130	0	0	0	0	0	0	0	0	0	0	0	0
Protein LCHN	KIAA1147;LCHN	tr|C9J7X6|C9J7X6_HUMAN DENN domain-containing protein 11 OS=Homo sapiens OX=9606 GN=DENND11 PE=1 SV=1;sp|A4D1U4|DEN11_HUMAN DENN domain-containing protein 11 OS=Homo sapiens OX=9606 GN=DENND11 PE=1 SV=1	5	19.7	9.2001	20	12598000	5225400	753730	2090800	619940	0	0	0	0	617210	0	0	2957000	112970	0	220640	0
Vacuolar protein sorting-associated protein 37C	VPS37C	tr|F5H4Q5|F5H4Q5_HUMAN Vacuolar protein sorting-associated protein 37C (Fragment) OS=Homo sapiens OX=9606 GN=VPS37C PE=1 SV=1;sp|A5D8V6|VP37C_HUMAN Vacuolar protein sorting-associated protein 37C OS=Homo sapiens OX=9606 GN=VPS37C PE=1 SV=2	6	50	38.582	5	182990000	51132000	3331000	12629000	9477900	0	506750	471860	0	32015000	29003000	11657000	31935000	0	528560	298800	0
Transmembrane protein 189	TMEM189	tr|Q5TGE2|Q5TGE2_HUMAN HCG2044780, isoform CRA_b OS=Homo sapiens OX=9606 GN=TMEM189 PE=1 SV=1;sp|A5PLL7-2|TM189_HUMAN Isoform 2 of Plasmanylethanolamine desaturase OS=Homo sapiens OX=9606 GN=TMEM189;sp|A5PLL7|TM189_HUMAN Plasmanylethanolamine desaturase OS	1	20.5	2.8889	6	4682900	0	0	1831800	0	1071500	0	1779600	0	0	0	0	0	0	0	0	0
CCR4-NOT transcription complex subunit 1	CNOT1	sp|A5YKK6|CNOT1_HUMAN CCR4-NOT transcription complex subunit 1 OS=Homo sapiens OX=9606 GN=CNOT1 PE=1 SV=2;sp|A5YKK6-2|CNOT1_HUMAN Isoform 2 of CCR4-NOT transcription complex subunit 1 OS=Homo sapiens OX=9606 GN=CNOT1;sp|A5YKK6-3|CNOT1_HUMAN Isoform 3 of CC	48	26.5	323.31	122	25362000	2522100	1019400	1865400	246280	188400	493480	241410	378110	14344000	779360	589520	2364500	29612	149350	22046	128620
Microtubule-associated proteins 1A/1B light chain 3B;Microtubule-associated proteins 1A/1B light chain 3 beta 2	MAP1LC3B;MAP1LC3B2	tr|H3BTL1|H3BTL1_HUMAN Microtubule-associated protein 1 light chain 3 beta, isoform CRA_f OS=Homo sapiens OX=9606 GN=MAP1LC3B PE=3 SV=1;sp|Q9GZQ8|MLP3B_HUMAN Microtubule-associated proteins 1A/1B light chain 3B OS=Homo sapiens OX=9606 GN=MAP1LC3B PE=1 SV=3	4	53.3	15.074	4	494700000	185880000	27400000	13404000	16253000	7049600	3532200	20750000	1807500	24660000	42982000	28577000	82812000	9891300	2434000	15936000	11325000
Uncharacterized protein C2orf72	C2orf72	sp|A6NCS6|CB072_HUMAN Uncharacterized protein C2orf72 OS=Homo sapiens OX=9606 GN=C2orf72 PE=1 SV=2	8	33.9	13.718	16	28819000	0	0	0	0	3147900	0	0	0	4115300	3335500	671050	14812000	2575100	161750	0	0
Phosphoglycolate phosphatase	PGP	sp|A6NDG6|PGP_HUMAN Glycerol-3-phosphate phosphatase OS=Homo sapiens OX=9606 GN=PGP PE=1 SV=1	5	24.6	28.053	18	2883400	0	0	0	0	188410	750900	1198400	206180	0	0	539490	0	0	0	0	0
Non-histone chromosomal protein HMG-14	HMGN1	tr|A6NL93|A6NL93_HUMAN Non-histone chromosomal protein HMG-14 OS=Homo sapiens OX=9606 GN=HMGN1 PE=1 SV=1;tr|A6NEL0|A6NEL0_HUMAN Non-histone chromosomal protein HMG-14 OS=Homo sapiens OX=9606 GN=HMGN1 PE=1 SV=1;sp|P05114|HMGN1_HUMAN Non-histone chromosomal	2	41.1	5.0751	4	2101700	0	0	0	0	0	0	0	0	0	0	0	0	0	703220	0	1398400
Host cell factor 1;HCF N-terminal chain 1;HCF N-terminal chain 2;HCF N-terminal chain 3;HCF N-terminal chain 4;HCF N-terminal chain 5;HCF N-terminal chain 6;HCF C-terminal chain 1;HCF C-terminal chain 2;HCF C-terminal chain 3;HCF C-terminal chain 4;HCF C-terminal chain 5;HCF C-terminal chain 6	HCFC1	tr|A6NEM2|A6NEM2_HUMAN Host cell factor 1 OS=Homo sapiens OX=9606 GN=HCFC1 PE=1 SV=2;sp|P51610-2|HCFC1_HUMAN Isoform 2 of Host cell factor 1 OS=Homo sapiens OX=9606 GN=HCFC1;sp|P51610|HCFC1_HUMAN Host cell factor 1 OS=Homo sapiens OX=9606 GN=HCFC1 PE=1 SV=	11	7.6	25.246	77	3228400	281480	172080	345890	56655	65005	226710	118300	46975	276450	0	0	0	306850	372610	336250	623170
Oral-facial-digital syndrome 1 protein	OFD1	tr|A6NF31|A6NF31_HUMAN Oral-facial-digital syndrome 1 protein OS=Homo sapiens OX=9606 GN=OFD1 PE=1 SV=1;sp|O75665-3|OFD1_HUMAN Isoform 3 of Oral-facial-digital syndrome 1 protein OS=Homo sapiens OX=9606 GN=OFD1;sp|O75665|OFD1_HUMAN Oral-facial-digital synd	3	3.7	3.4568	49	524930	0	0	0	0	0	0	0	295370	0	0	115390	0	0	114170	0	0
ADP-sugar pyrophosphatase	NUDT5	tr|A6NFX8|A6NFX8_HUMAN ADP-sugar pyrophosphatase OS=Homo sapiens OX=9606 GN=NUDT5 PE=1 SV=1;sp|Q9UKK9|NUDT5_HUMAN ADP-sugar pyrophosphatase OS=Homo sapiens OX=9606 GN=NUDT5 PE=1 SV=1;tr|A6NJU6|A6NJU6_HUMAN ADP-sugar pyrophosphatase OS=Homo sapiens OX=9606	13	59.9	64.04	12	110440000	8661900	7298200	6735800	3770000	4306200	8933300	8427700	1816800	13613000	19106000	5830700	7243200	3794800	2333100	3038100	5534000
WW domain-binding protein 2	WBP2	tr|K7EIJ0|K7EIJ0_HUMAN WW domain-binding protein 2 (Fragment) OS=Homo sapiens OX=9606 GN=WBP2 PE=1 SV=1;tr|K7ENL2|K7ENL2_HUMAN WW domain-binding protein 2 OS=Homo sapiens OX=9606 GN=WBP2 PE=1 SV=1;tr|A6NG10|A6NG10_HUMAN WW domain-binding protein 2 OS=Homo	2	29.9	7.4436	8	8528200	669220	126200	1598000	441440	1622000	249980	375050	0	0	956510	632210	1151600	440820	0	0	265200
Dynein light chain Tctex-type 3	DYNLT3	tr|A6NGJ0|A6NGJ0_HUMAN Dynein light chain Tctex-type 3 OS=Homo sapiens OX=9606 GN=DYNLT3 PE=1 SV=1;sp|P51808|DYLT3_HUMAN Dynein light chain Tctex-type 3 OS=Homo sapiens OX=9606 GN=DYNLT3 PE=1 SV=1;tr|F2Z328|F2Z328_HUMAN Dynein light chain Tctex-type 3 OS=H	2	17.8	24.666	5	12629000	0	0	0	0	2226500	2833600	4513600	3055700	0	0	0	0	0	0	0	0
Hematological and neurological expressed 1-like protein	HN1L	tr|H3BMT0|H3BMT0_HUMAN Jupiter microtubule-associated homolog 2 (Fragment) OS=Homo sapiens OX=9606 GN=JPT2 PE=1 SV=1;tr|H3BTV5|H3BTV5_HUMAN Jupiter microtubule-associated homolog 2 (Fragment) OS=Homo sapiens OX=9606 GN=JPT2 PE=1 SV=1;tr|H3BU16|H3BU16_HUMAN	2	24.3	6.7004	7	9610500	2034000	0	818000	0	0	0	0	0	0	2108000	1411000	3239500	0	0	0	0
Inactive gamma-glutamyltranspeptidase 2;Putative gamma-glutamyltranspeptidase 3;Putative gamma-glutamyltranspeptidase 3 heavy chain;Putative gamma-glutamyltranspeptidase 3 light chain;Gamma-glutamyltranspeptidase 1;Gamma-glutamyltranspeptidase 1 heavy chain;Gamma-glutamyltranspeptidase 1 light chain	GGT2;GGT3P;GGT1	tr|B5MCK8|B5MCK8_HUMAN Inactive glutathione hydrolase 2 OS=Homo sapiens OX=9606 GN=GGT2 PE=4 SV=2;sp|P36268-2|GGT2_HUMAN Isoform 2 of Inactive glutathione hydrolase 2 OS=Homo sapiens OX=9606 GN=GGT2;sp|A6NGU5|GGT3_HUMAN Putative glutathione hydrolase 3 pro	3	5.7	4.8718	28	1972600	0	0	0	0	167420	96524	532430	107960	830930	0	237290	0	0	0	0	0
Protein YIF1A	YIF1A	tr|E9PIZ0|E9PIZ0_HUMAN Protein YIF1A (Fragment) OS=Homo sapiens OX=9606 GN=YIF1A PE=1 SV=1;tr|C9JST7|C9JST7_HUMAN Protein YIF1A (Fragment) OS=Homo sapiens OX=9606 GN=YIF1A PE=1 SV=2;tr|A6NGW1|A6NGW1_HUMAN Protein YIF1A OS=Homo sapiens OX=9606 GN=YIF1A PE=1	3	26.9	6.2493	6	12932000	0	0	862240	551230	0	653390	1790200	836900	3781900	1876400	0	2579700	0	0	0	0
Glycolipid transfer protein domain-containing protein 2	GLTPD2	sp|A6NH11|GLTD2_HUMAN Glycolipid transfer protein domain-containing protein 2 OS=Homo sapiens OX=9606 GN=GLTPD2 PE=1 SV=2	2	7.2	3.6241	17	2133600	0	0	0	0	0	0	0	0	1151000	0	449030	533550	0	0	0	0
Tubulin alpha chain-like 3	TUBAL3	sp|A6NHL2-2|TBAL3_HUMAN Isoform 2 of Tubulin alpha chain-like 3 OS=Homo sapiens OX=9606 GN=TUBAL3;sp|A6NHL2|TBAL3_HUMAN Tubulin alpha chain-like 3 OS=Homo sapiens OX=9606 GN=TUBAL3 PE=1 SV=2	1	13.1	12.421	25	137880	0	0	0	0	0	0	0	0	0	0	0	0	0	0	137880	0
rRNA/tRNA 2-O-methyltransferase fibrillarin-like protein 1	FBLL1	sp|A6NHQ2|FBLL1_HUMAN rRNA/tRNA 2-O-methyltransferase fibrillarin-like protein 1 OS=Homo sapiens OX=9606 GN=FBLL1 PE=3 SV=2	3	11.1	2.4344	19	14862000	0	685530	1301000	0	0	1335600	1892300	1805200	2967100	0	0	0	670440	1441900	1259700	1503500
Structural maintenance of chromosomes flexible hinge domain-containing protein 1	SMCHD1	sp|A6NHR9-2|SMHD1_HUMAN Isoform 2 of Structural maintenance of chromosomes flexible hinge domain-containing protein 1 OS=Homo sapiens OX=9606 GN=SMCHD1;sp|A6NHR9|SMHD1_HUMAN Structural maintenance of chromosomes flexible hinge domain-containing protein 1 O	9	5	19.361	105	397630	0	0	0	0	11735	45725	38978	102690	33063	0	0	6303	37673	39287	0	82174
Membrane-associated tyrosine- and threonine-specific cdc2-inhibitory kinase	PKMYT1	tr|A6NHV6|A6NHV6_HUMAN Membrane-associated tyrosine- and threonine-specific cdc2-inhibitory kinase OS=Homo sapiens OX=9606 GN=PKMYT1 PE=1 SV=3;tr|B4DZM6|B4DZM6_HUMAN Membrane-associated tyrosine- and threonine-specific cdc2-inhibitory kinase OS=Homo sapien	2	5.1	4.538	18	1820400	1070200	367030	142280	240930	0	0	0	0	0	0	0	0	0	0	0	0
Nuclear distribution protein nudE-like 1;Nuclear distribution protein nudE homolog 1	NDE1;NDEL1	tr|I3L2R3|I3L2R3_HUMAN Nuclear distribution protein nudE homolog 1 (Fragment) OS=Homo sapiens OX=9606 GN=NDE1 PE=1 SV=1;tr|I3L2T8|I3L2T8_HUMAN Nuclear distribution protein nudE homolog 1 (Fragment) OS=Homo sapiens OX=9606 GN=NDE1 PE=1 SV=1;tr|I3L533|I3L533	2	9.5	4.3313	6	2466700	1423300	0	0	93479	0	0	41897	0	745870	0	162200	0	0	0	0	0
Probable methyltransferase-like protein 15;Putative methyltransferase-like protein 15P1	METTL15;METTL15P1	sp|A6NJ78|MET15_HUMAN Probable methyltransferase-like protein 15 OS=Homo sapiens OX=9606 GN=METTL15 PE=1 SV=1;tr|A0A0U1RR76|A0A0U1RR76_HUMAN Probable methyltransferase-like protein 15 OS=Homo sapiens OX=9606 GN=METTL15 PE=1 SV=1;sp|A6NJ78-2|MET15_HUMAN Iso	8	31.4	54.816	22	12934000	164980	1209000	916110	423180	502170	341780	923900	292200	5518700	70946	968820	1335700	91318	0	92722	82121
Coiled-coil domain-containing protein 85C	CCDC85C	sp|A6NKD9|CC85C_HUMAN Coiled-coil domain-containing protein 85C OS=Homo sapiens OX=9606 GN=CCDC85C PE=1 SV=1	5	19.1	11.133	18	1633200	362620	89188	372490	565900	0	0	0	52919	0	0	0	60326	38542	36796	0	54383
Retrotransposon-like protein 1	RTL1	sp|A6NKG5|RTL1_HUMAN Retrotransposon-like protein 1 OS=Homo sapiens OX=9606 GN=RTL1 PE=3 SV=3	21	19.7	74.536	62	6763900	0	0	0	0	0	42246	0	0	1392500	0	0	0	1864300	858180	1580500	1026200
RanBP2-like and GRIP domain-containing protein 3;RanBP2-like and GRIP domain-containing protein 4;RANBP2-like and GRIP domain-containing protein 8;RANBP2-like and GRIP domain-containing protein 5/6	RGPD3;RGPD4;RGPD8;RGPD5	tr|J3KNE0|J3KNE0_HUMAN RanBP2-like and GRIP domain-containing protein 3 OS=Homo sapiens OX=9606 GN=RGPD3 PE=4 SV=2;sp|A6NKT7|RGPD3_HUMAN RanBP2-like and GRIP domain-containing protein 3 OS=Homo sapiens OX=9606 GN=RGPD3 PE=3 SV=2;sp|Q7Z3J3|RGPD4_HUMAN RanBP	1	24.7	6.0623	92	4773900	1672100	742880	663340	312010	0	139290	149330	207710	408470	220070	22665	0	0	71135	107400	57486
Protein cornichon homolog 4	CNIH4	tr|A6NLH6|A6NLH6_HUMAN Protein cornichon homolog 4 OS=Homo sapiens OX=9606 GN=CNIH4 PE=1 SV=1;sp|Q9P003|CNIH4_HUMAN Protein cornichon homolog 4 OS=Homo sapiens OX=9606 GN=CNIH4 PE=1 SV=1	1	14.6	6.5893	2	243190000	0	18006000	82089000	0	11703000	11346000	13754000	16000000	44747000	0	8657600	14412000	3373500	5844300	4942000	8312200
Quinone oxidoreductase-like protein 1	CRYZL1	tr|A6NMA8|A6NMA8_HUMAN Quinone oxidoreductase-like protein 1 OS=Homo sapiens OX=9606 GN=CRYZL1 PE=1 SV=1;sp|O95825|QORL1_HUMAN Quinone oxidoreductase-like protein 1 OS=Homo sapiens OX=9606 GN=CRYZL1 PE=1 SV=2;tr|H7C0X3|H7C0X3_HUMAN Quinone oxidoreductase-l	2	9.3	5.5717	18	5773700	2410900	1057800	687970	311640	0	189590	0	0	0	0	0	0	0	506130	0	609740
Tetraspanin;CD81 antigen	CD81	tr|E9PJK1|E9PJK1_HUMAN Tetraspanin OS=Homo sapiens OX=9606 GN=CD81 PE=1 SV=1;tr|E9PRJ8|E9PRJ8_HUMAN Tetraspanin (Fragment) OS=Homo sapiens OX=9606 GN=CD81 PE=1 SV=1;tr|H0YDL9|H0YDL9_HUMAN Tetraspanin (Fragment) OS=Homo sapiens OX=9606 GN=CD81 PE=1 SV=1;tr|	6	43.6	323.31	5	560010000	162330000	93480000	125390000	24612000	10131000	5568800	16979000	13728000	0	2538700	1082300	6292700	43983000	8781000	22224000	22889000
E3 ubiquitin-protein ligase MARCH11	2020-03-11	sp|A6NNE9|MARHB_HUMAN E3 ubiquitin-protein ligase MARCHF11 OS=Homo sapiens OX=9606 GN=MARCHF11 PE=2 SV=3;sp|A6NNE9-2|MARHB_HUMAN Isoform 2 of E3 ubiquitin-protein ligase MARCHF11 OS=Homo sapiens OX=9606 GN=MARCHF11	6	19.2	12.304	21	2620500	0	0	0	0	0	0	0	0	0	0	0	0	2080300	0	540200	0
Tumor suppressor p53-binding protein 1	TP53BP1	tr|A6NNK5|A6NNK5_HUMAN TP53-binding protein 1 OS=Homo sapiens OX=9606 GN=TP53BP1 PE=1 SV=2;sp|Q12888|TP53B_HUMAN TP53-binding protein 1 OS=Homo sapiens OX=9606 GN=TP53BP1 PE=1 SV=2;sp|Q12888-3|TP53B_HUMAN Isoform 3 of TP53-binding protein 1 OS=Homo sapiens	12	10.4	40.605	88	2162500	0	0	52632	0	31777	112580	0	157800	0	0	0	0	333800	508270	231890	733740
Ubiquitin carboxyl-terminal hydrolase 27;Ubiquitin carboxyl-terminal hydrolase 22	USP27X;USP22	sp|A6NNY8|UBP27_HUMAN Ubiquitin carboxyl-terminal hydrolase 27 OS=Homo sapiens OX=9606 GN=USP27X PE=1 SV=3;sp|Q9UPT9-2|UBP22_HUMAN Isoform 2 of Ubiquitin carboxyl-terminal hydrolase 22 OS=Homo sapiens OX=9606 GN=USP22;sp|Q9UPT9|UBP22_HUMAN Ubiquitin carbox	1	4.1	5.5585	23	1232100	1136100	95984	0	0	0	0	0	0	0	0	0	0	0	0	0	0
Serine/threonine-protein phosphatase 2A activator	PPP2R4	tr|A6PVN5|A6PVN5_HUMAN Serine/threonine-protein phosphatase 2A activator OS=Homo sapiens OX=9606 GN=PTPA PE=1 SV=1;sp|Q15257-3|PTPA_HUMAN Isoform 3 of Serine/threonine-protein phosphatase 2A activator OS=Homo sapiens OX=9606 GN=PTPA;sp|Q15257-2|PTPA_HUMAN	5	23.1	19.159	16	10433000	0	0	0	0	699480	1540300	611710	610720	2194400	1498900	382430	1703000	278590	404730	228360	279920
Ankyrin repeat domain-containing protein 36A	ANKRD36	sp|A6QL64|AN36A_HUMAN Ankyrin repeat domain-containing protein 36A OS=Homo sapiens OX=9606 GN=ANKRD36 PE=2 SV=4	3	3.8	2.0948	105	493670	0	0	0	0	0	0	0	45555	0	0	45114	345080	31146	0	0	26773
Protein FAM127A;Protein FAM127C	FAM127A;FAM127C	sp|A6ZKI3|RTL8C_HUMAN Retrotransposon Gag-like protein 8C OS=Homo sapiens OX=9606 GN=RTL8C PE=1 SV=1;sp|Q17RB0|RTL8B_HUMAN Retrotransposon Gag-like protein 8B OS=Homo sapiens OX=9606 GN=RTL8B PE=1 SV=1	2	23	3.8543	8	1931200	0	0	0	0	0	681550	0	443900	805780	0	0	0	0	0	0	0
	HSPA8	tr|A8K7Q2|A8K7Q2_HUMAN Heat shock cognate 71 kDa protein OS=Homo sapiens OX=9606 GN=HSPA8 PE=1 SV=1;tr|E9PS65|E9PS65_HUMAN Heat shock cognate 71 kDa protein (Fragment) OS=Homo sapiens OX=9606 GN=HSPA8 PE=1 SV=1	1	69.5	2.026	19	2414700	0	0	184690	0	0	411430	529060	243530	0	0	0	0	299550	116150	307920	322400
Mesencephalic astrocyte-derived neurotrophic factor	MANF	sp|P55145|MANF_HUMAN Mesencephalic astrocyte-derived neurotrophic factor OS=Homo sapiens OX=9606 GN=MANF PE=1 SV=3;tr|A8K878|A8K878_HUMAN Mesencephalic astrocyte-derived neurotrophic factor OS=Homo sapiens OX=9606 GN=MANF PE=1 SV=1	20	55.5	323.31	10	1400000000	183110000	134340000	103020000	77022000	27931000	28935000	96223000	31928000	339650000	80002000	85525000	106640000	27755000	26289000	32945000	18676000
	MLLT4	tr|A8MQ02|A8MQ02_HUMAN Afadin OS=Homo sapiens OX=9606 GN=AFDN PE=1 SV=2	1	36.3	2.2285	90	775050	146110	0	217640	84936	0	0	0	0	326370	0	0	0	0	0	0	0
Cysteine-rich tail protein 1	CYSRT1	tr|B8A4K4|B8A4K4_HUMAN Cysteine-rich tail protein 1 OS=Homo sapiens OX=9606 GN=CYSRT1 PE=1 SV=1;sp|A8MQ03|CRTP1_HUMAN Cysteine-rich tail protein 1 OS=Homo sapiens OX=9606 GN=CYSRT1 PE=1 SV=1	2	19.6	2.5773	8	8571200	5512100	0	0	0	1138700	0	1920400	0	0	0	0	0	0	0	0	0
Down syndrome critical region protein 3	DSCR3	tr|A8MTY9|A8MTY9_HUMAN Vacuolar protein sorting-associated protein 26C OS=Homo sapiens OX=9606 GN=VPS26C PE=1 SV=1;sp|O14972|VP26C_HUMAN Vacuolar protein sorting-associated protein 26C OS=Homo sapiens OX=9606 GN=VPS26C PE=1 SV=1;sp|O14972-2|VP26C_HUMAN Iso	11	43.8	199.26	13	44138000	14803000	3695100	5391500	843830	166300	104280	238360	251930	2609300	2841400	3673200	9519400	0	0	0	0
Protein TSSC1	TSSC1	tr|A8MUM1|A8MUM1_HUMAN EARP and GARP complex-interacting protein 1 OS=Homo sapiens OX=9606 GN=EIPR1 PE=1 SV=2;sp|Q53HC9|EIPR1_HUMAN EARP and GARP complex-interacting protein 1 OS=Homo sapiens OX=9606 GN=EIPR1 PE=1 SV=2;tr|C9J0U9|C9J0U9_HUMAN EARP and GARP	4	12.3	7.5803	17	1402300	285130	0	473530	0	0	0	0	0	643630	0	0	0	0	0	0	0
Tetraspanin;Tetraspanin-4	TSPAN4	tr|E9PN41|E9PN41_HUMAN Tetraspanin-4 (Fragment) OS=Homo sapiens OX=9606 GN=TSPAN4 PE=1 SV=1;tr|A8MVV6|A8MVV6_HUMAN Tetraspanin OS=Homo sapiens OX=9606 GN=TSPAN4 PE=1 SV=1;tr|J3KQ42|J3KQ42_HUMAN Tetraspanin OS=Homo sapiens OX=9606 GN=TSPAN4 PE=1 SV=1;sp|O14	2	36.4	195.35	6	21373000	0	0	0	0	1146900	4579200	0	15647000	0	0	0	0	0	0	0	0
Protein bicaudal D homolog 1	BICD1	tr|A8MVZ6|A8MVZ6_HUMAN BICD1 protein OS=Homo sapiens OX=9606 GN=BICD1 PE=1 SV=3;sp|Q96G01-4|BICD1_HUMAN Isoform 4 of Protein bicaudal D homolog 1 OS=Homo sapiens OX=9606 GN=BICD1;sp|Q96G01-3|BICD1_HUMAN Isoform 3 of Protein bicaudal D homolog 1 OS=Homo sap	2	3.6	9.2886	47	193060	153940	0	0	0	39115	0	0	0	0	0	0	0	0	0	0	0
GRB2-related adapter protein	GRAP	tr|A8MW78|A8MW78_HUMAN GRB2-related adapter protein OS=Homo sapiens OX=9606 GN=GRAP PE=1 SV=1;sp|Q13588|GRAP_HUMAN GRB2-related adapter protein OS=Homo sapiens OX=9606 GN=GRAP PE=1 SV=1	1	6.4	2.2666	13	1767700	0	399840	0	0	0	239000	0	0	0	0	0	0	0	498150	0	630730
Small nuclear ribonucleoprotein G;Putative small nuclear ribonucleoprotein G-like protein 15	SNRPG;SNRPGP15	tr|Q49AN9|Q49AN9_HUMAN Small nuclear ribonucleoprotein G OS=Homo sapiens OX=9606 GN=SNRPG PE=1 SV=1;tr|F5H013|F5H013_HUMAN Small nuclear ribonucleoprotein G OS=Homo sapiens OX=9606 GN=SNRPG PE=1 SV=1;sp|P62308|RUXG_HUMAN Small nuclear ribonucleoprotein G O	3	31.2	13.111	2	229590000	26375000	14368000	10028000	3269500	13181000	9364500	16356000	8711500	73314000	0	9399200	12695000	7028500	8763400	6852500	9882200
Nucleoside diphosphate-linked moiety X motif 19, mitochondrial	NUDT19	sp|A8MXV4|NUD19_HUMAN Nucleoside diphosphate-linked moiety X motif 19 OS=Homo sapiens OX=9606 GN=NUDT19 PE=1 SV=1	5	20	17.35	17	22202000	0	5163000	7104200	2265500	0	257460	896560	292500	4553200	0	858360	0	195400	196010	419860	0
Serine/arginine repetitive matrix protein 1	SRRM1	tr|A9Z1X7|A9Z1X7_HUMAN Serine/arginine repetitive matrix protein 1 OS=Homo sapiens OX=9606 GN=SRRM1 PE=1 SV=1;sp|Q8IYB3-2|SRRM1_HUMAN Isoform 2 of Serine/arginine repetitive matrix protein 1 OS=Homo sapiens OX=9606 GN=SRRM1;sp|Q8IYB3|SRRM1_HUMAN Serine/arg	6	10.5	25.118	42	11884000	265820	76156	306060	0	2118800	928390	2398300	950900	653070	113990	0	0	1180100	968090	551770	1372200
Eukaryotic translation initiation factor 3 subunit L	EIF3L	tr|B0QY89|B0QY89_HUMAN Eukaryotic translation initiation factor 3 subunit L OS=Homo sapiens OX=9606 GN=EIF3L PE=1 SV=1;sp|Q9Y262-2|EIF3L_HUMAN Isoform 2 of Eukaryotic translation initiation factor 3 subunit L OS=Homo sapiens OX=9606 GN=EIF3L;sp|Q9Y262|EIF3	27	48.3	323.31	30	156720000	12793000	8835300	16899000	1666700	2819100	4441800	6197500	3125900	57314000	6880100	5109600	24226000	1665800	2166300	1266000	1318000
Cdc42 effector protein 1	CDC42EP1	tr|B0QYC6|B0QYC6_HUMAN Cdc42 effector protein 1 (Fragment) OS=Homo sapiens OX=9606 GN=CDC42EP1 PE=1 SV=1;tr|B0QYC7|B0QYC7_HUMAN Cdc42 effector protein 1 (Fragment) OS=Homo sapiens OX=9606 GN=CDC42EP1 PE=1 SV=1;tr|B0QYC8|B0QYC8_HUMAN Cdc42 effector protein	2	56.2	3.1282	4	38461000	7384000	4766400	5157300	1698500	0	887060	1711900	0	8368100	2757400	5252700	0	0	477820	0	0
RNA-binding protein EWS	EWSR1	tr|B0QYK0|B0QYK0_HUMAN RNA-binding protein EWS OS=Homo sapiens OX=9606 GN=EWSR1 PE=1 SV=1;sp|Q01844-6|EWS_HUMAN Isoform 6 of RNA-binding protein EWS OS=Homo sapiens OX=9606 GN=EWSR1;sp|Q01844-3|EWS_HUMAN Isoform 3 of RNA-binding protein EWS OS=Homo sapiens	4	11	166.44	17	118240000	26655000	4942600	5409500	9006200	1637200	3609800	2872100	2697000	18381000	8363800	5963700	15955000	3692300	4858800	1000400	3195600
Apolipoprotein C-III	APOC3	tr|B0YIW2|B0YIW2_HUMAN Apolipoprotein C-III OS=Homo sapiens OX=9606 GN=APOC3 PE=1 SV=1;sp|P02656|APOC3_HUMAN Apolipoprotein C-III OS=Homo sapiens OX=9606 GN=APOC3 PE=1 SV=1	3	31.6	241.8	8	193220000	50946000	19126000	24283000	14169000	0	7757300	0	5473700	10879000	19818000	13739000	7059800	10368000	4482000	0	5116100
Translocator protein	TSPO	tr|B1AH87|B1AH87_HUMAN Putative peripheral benzodiazepine receptor-related protein (Fragment) OS=Homo sapiens OX=9606 GN=TSPO PE=1 SV=1;sp|P30536|TSPO_HUMAN Translocator protein OS=Homo sapiens OX=9606 GN=TSPO PE=1 SV=3	3	36.4	5.053	6	11770000	1187700	0	0	0	1451900	2209300	4492500	2428800	0	0	0	0	0	0	0	0
Rho GTPase-activating protein 8	ARHGAP8	tr|F8W6F4|F8W6F4_HUMAN Rho GTPase-activating protein 8 OS=Homo sapiens OX=9606 GN=ARHGAP8 PE=1 SV=1;tr|B1AHC2|B1AHC2_HUMAN Rho GTPase-activating protein 8 (Fragment) OS=Homo sapiens OX=9606 GN=ARHGAP8 PE=1 SV=1;tr|B1AHF8|B1AHF8_HUMAN Rho GTPase-activating	1	64.3	3.265	2	0	0	0	0	0	0	0	0	0	0	0	0	0	0	0	0	0
	TPST2	tr|B1AHJ6|B1AHJ6_HUMAN Protein-tyrosine sulfotransferase (Fragment) OS=Homo sapiens OX=9606 GN=TPST2 PE=1 SV=8	1	13.5	3.1199	7	5648700	0	909390	3335600	0	0	0	0	0	0	0	1403700	0	0	0	0	0
Fibulin-1	FBLN1	tr|B1AHL2|B1AHL2_HUMAN Fibulin-1 OS=Homo sapiens OX=9606 GN=FBLN1 PE=1 SV=1;sp|P23142-4|FBLN1_HUMAN Isoform C of Fibulin-1 OS=Homo sapiens OX=9606 GN=FBLN1	2	14.1	10.358	31	2430400	89342	0	0	65110	173260	0	222540	238810	0	717730	0	611730	93986	71983	73926	71977
26S proteasome non-ATPase regulatory subunit 10	PSMD10	tr|B1AJY5|B1AJY5_HUMAN 26S proteasome non-ATPase regulatory subunit 10 OS=Homo sapiens OX=9606 GN=PSMD10 PE=1 SV=1;tr|B1AJY7|B1AJY7_HUMAN 26S proteasome non-ATPase regulatory subunit 10 OS=Homo sapiens OX=9606 GN=PSMD10 PE=1 SV=1;sp|O75832|PSD10_HUMAN 26S	8	54.6	25.671	10	10149000	0	0	611600	0	1445400	1460400	4330100	967710	0	0	0	1096500	59741	43413	94949	38793
Receptor protein-tyrosine kinase;Ephrin type-B receptor 2	EPHB2	tr|B1AKC9|B1AKC9_HUMAN Ephrin type-B receptor 2 OS=Homo sapiens OX=9606 GN=EPHB2 PE=1 SV=1;sp|P29323-2|EPHB2_HUMAN Isoform 2 of Ephrin type-B receptor 2 OS=Homo sapiens OX=9606 GN=EPHB2;sp|P29323-3|EPHB2_HUMAN Isoform 3 of Ephrin type-B receptor 2 OS=Homo	5	9.8	10.707	46	550680	0	0	105180	0	0	0	0	0	0	0	0	0	190300	51842	203370	0
Ribose-phosphate pyrophosphokinase 1	PRPS1	tr|B1ALA9|B1ALA9_HUMAN Ribose-phosphate pyrophosphokinase 1 OS=Homo sapiens OX=9606 GN=PRPS1 PE=1 SV=2;sp|P60891|PRPS1_HUMAN Ribose-phosphate pyrophosphokinase 1 OS=Homo sapiens OX=9606 GN=PRPS1 PE=1 SV=2;tr|A0A2R8Y7H4|A0A2R8Y7H4_HUMAN Ribose-phosphate pyr	6	52.3	86.735	17	101500000	11477000	4879100	6547500	1672800	4731400	7929300	13100000	10793000	9626600	8527800	2691000	11161000	1825400	2598200	1433100	2509900
Protein SMG7	SMG7	tr|B1ALB4|B1ALB4_HUMAN Protein SMG7 (Fragment) OS=Homo sapiens OX=9606 GN=SMG7 PE=1 SV=8;tr|E9PD50|E9PD50_HUMAN Protein SMG7 OS=Homo sapiens OX=9606 GN=SMG7 PE=1 SV=1;sp|Q92540-2|SMG7_HUMAN Isoform 2 of Protein SMG7 OS=Homo sapiens OX=9606 GN=SMG7;sp|Q9254	3	4.1	3.4793	31	438160	0	0	0	0	0	0	0	0	438160	0	0	0	0	0	0	0
Phytanoyl-CoA dioxygenase, peroxisomal	PHYH	tr|B1ALH6|B1ALH6_HUMAN Phytanoyl-CoA dioxygenase, peroxisomal OS=Homo sapiens OX=9606 GN=PHYH PE=1 SV=1;sp|O14832|PAHX_HUMAN Phytanoyl-CoA dioxygenase, peroxisomal OS=Homo sapiens OX=9606 GN=PHYH PE=1 SV=1;tr|C9IYS5|C9IYS5_HUMAN Phytanoyl-CoA dioxygenase,	3	12.5	5.3753	19	12146000	0	0	0	0	0	0	614520	0	7897900	1090500	663630	1879900	0	0	0	0
Transmembrane protein 9	TMEM9	tr|B1ALM5|B1ALM5_HUMAN Transmembrane protein 9 OS=Homo sapiens OX=9606 GN=TMEM9 PE=1 SV=1;sp|Q9P0T7|TMEM9_HUMAN Transmembrane protein 9 OS=Homo sapiens OX=9606 GN=TMEM9 PE=1 SV=1	3	29.6	73.654	11	156480000	36494000	7688500	10823000	4097500	3011400	0	6621000	1915800	26308000	14871000	9650900	25622000	2809300	1105500	2753800	2711300
Latrophilin-2	LPHN2;ADGRL2	sp|O95490-7|AGRL2_HUMAN Isoform 7 of Adhesion G protein-coupled receptor L2 OS=Homo sapiens OX=9606 GN=ADGRL2;tr|B1ALU3|B1ALU3_HUMAN Adhesion G protein-coupled receptor L2 OS=Homo sapiens OX=9606 GN=ADGRL2 PE=1 SV=1;sp|O95490-6|AGRL2_HUMAN Isoform 6 of Adh	30	28.3	213.56	61	27960000	1971500	957240	2347500	306380	0	1034800	351220	2013800	3689800	3105700	996210	3137100	3444200	1298100	1569000	1737900
Paralemmin-2	PALM2;PALM2-AKAP2	tr|C9JA33|C9JA33_HUMAN PALM2 and AKAP2 fusion OS=Homo sapiens OX=9606 GN=PALM2AKAP2 PE=1 SV=1;tr|B1ALY0|B1ALY0_HUMAN PALM2 and AKAP2 fusion (Fragment) OS=Homo sapiens OX=9606 GN=PALM2AKAP2 PE=1 SV=1;sp|Q8IXS6|PALM2_HUMAN Paralemmin-2 OS=Homo sapiens OX=960	3	15.4	3.8243	22	18031000	10436000	0	0	173110	0	0	246720	387850	0	6404000	0	207590	0	0	0	175630
Septin-6	2020-09-06	tr|B1AMS2|B1AMS2_HUMAN Septin 6, isoform CRA_b OS=Homo sapiens OX=9606 GN=SEPTIN6 PE=1 SV=1;sp|Q14141-2|SEPT6_HUMAN Isoform I of Septin-6 OS=Homo sapiens OX=9606 GN=SEPTIN6;sp|Q14141-4|SEPT6_HUMAN Isoform V of Septin-6 OS=Homo sapiens OX=9606 GN=SEPTIN6;sp	11	52.9	323.31	20	50769000	14167000	5502600	5781600	4197600	394430	248230	894120	418370	6722100	789260	1050400	1190300	2584400	1935600	793230	4099600
Exosome complex component CSL4	EXOSC1	tr|B1AMU3|B1AMU3_HUMAN Exosome complex component CSL4 OS=Homo sapiens OX=9606 GN=EXOSC1 PE=1 SV=1;sp|Q9Y3B2|EXOS1_HUMAN Exosome complex component CSL4 OS=Homo sapiens OX=9606 GN=EXOSC1 PE=1 SV=1;tr|B1AMU7|B1AMU7_HUMAN Exosome complex component CSL4 (Fragme	4	30.6	52.297	7	15468000	2519700	0	0	164680	674040	1984200	4107400	1893700	0	0	0	340210	516800	168370	2844300	254370
Lymphocyte function-associated antigen 3	CD58	tr|B1AMW1|B1AMW1_HUMAN CD58 antigen, (Lymphocyte function-associated antigen 3), isoform CRA_c OS=Homo sapiens OX=9606 GN=CD58 PE=1 SV=1;sp|P19256-2|LFA3_HUMAN Isoform 2 of Lymphocyte function-associated antigen 3 OS=Homo sapiens OX=9606 GN=CD58;sp|P19256-	5	15	20.55	7	32383000	1330300	1541300	1297900	0	6628100	1823500	14286000	2991900	0	0	0	0	442960	1232400	0	808730
Trypsin-3	PRSS3	tr|B1AN99|B1AN99_HUMAN Trypsin-3 (Fragment) OS=Homo sapiens OX=9606 GN=PRSS3 PE=1 SV=8;sp|P35030-5|TRY3_HUMAN Isoform 5 of Trypsin-3 OS=Homo sapiens OX=9606 GN=PRSS3;sp|P35030-3|TRY3_HUMAN Isoform 3 of Trypsin-3 OS=Homo sapiens OX=9606 GN=PRSS3;sp|P35030-2	1	7.3	93.935	6	79815000	10673000	5663100	3366300	6205300	0	3007100	6340200	4090400	2327800	6265200	4100100	8332900	0	2411400	11780000	5252300
Complement decay-accelerating factor	CD55	tr|B1AP13|B1AP13_HUMAN Complement decay-accelerating factor OS=Homo sapiens OX=9606 GN=CD55 PE=1 SV=1;sp|P08174-2|DAF_HUMAN Isoform 1 of Complement decay-accelerating factor OS=Homo sapiens OX=9606 GN=CD55;tr|H3BLV0|H3BLV0_HUMAN Complement decay-accelerati	22	49.5	323.31	25	169940000	14074000	12456000	8822900	3251400	30112000	18431000	51314000	30796000	365370	0	0	320220	0	0	0	0
Presenilin;Presenilin-2;Presenilin-2 NTF subunit;Presenilin-2 CTF subunit	PSEN2	tr|B1AP22|B1AP22_HUMAN Presenilin OS=Homo sapiens OX=9606 GN=PSEN2 PE=1 SV=1;sp|P49810-3|PSN2_HUMAN Isoform 3 of Presenilin-2 OS=Homo sapiens OX=9606 GN=PSEN2;sp|P49810|PSN2_HUMAN Presenilin-2 OS=Homo sapiens OX=9606 GN=PSEN2 PE=1 SV=1;sp|P49810-2|PSN2_HUM	5	20.4	234.99	20	64804000	10496000	7199800	14900000	983790	920790	2774700	3282300	2063800	627590	241440	327260	5750600	3861100	4315600	3729800	3329600
Desumoylating isopeptidase 2	DESI2	tr|B1APK7|B1APK7_HUMAN Deubiquitinase DESI2 (Fragment) OS=Homo sapiens OX=9606 GN=DESI2 PE=1 SV=1;sp|Q9BSY9|DESI2_HUMAN Deubiquitinase DESI2 OS=Homo sapiens OX=9606 GN=DESI2 PE=1 SV=1	1	29.7	2.961	4	2470900	0	0	0	0	0	0	0	0	0	0	0	2470900	0	0	0	0
Bifunctional arginine demethylase and lysyl-hydroxylase JMJD6	JMJD6	tr|B2WTI3|B2WTI3_HUMAN Bifunctional arginine demethylase and lysyl-hydroxylase JMJD6 OS=Homo sapiens OX=9606 GN=JMJD6 PE=1 SV=1;tr|B2WTI4|B2WTI4_HUMAN Bifunctional arginine demethylase and lysyl-hydroxylase JMJD6 OS=Homo sapiens OX=9606 GN=JMJD6 PE=1 SV=1;	2	8.1	3.5715	15	320670	0	0	0	0	0	320670	0	0	0	0	0	0	0	0	0	0
NADH dehydrogenase [ubiquinone] 1 alpha subcomplex assembly factor 5	NDUFAF5	tr|B3KR61|B3KR61_HUMAN Arginine-hydroxylase NDUFAF5, mitochondrial OS=Homo sapiens OX=9606 GN=NDUFAF5 PE=1 SV=1;sp|Q5TEU4|NDUF5_HUMAN Arginine-hydroxylase NDUFAF5, mitochondrial OS=Homo sapiens OX=9606 GN=NDUFAF5 PE=1 SV=1;sp|Q5TEU4-2|NDUF5_HUMAN Isoform 2	3	11.6	3.4255	12	6501400	0	0	472340	0	0	273110	0	0	5756000	0	0	0	0	0	0	0
Zinc finger protein with KRAB and SCAN domains 1	ZKSCAN1	tr|B3KRF7|B3KRF7_HUMAN Zinc finger protein with KRAB and SCAN domains 1 OS=Homo sapiens OX=9606 GN=ZKSCAN1 PE=1 SV=1;tr|E9PC66|E9PC66_HUMAN Zinc finger protein with KRAB and SCAN domains 1 OS=Homo sapiens OX=9606 GN=ZKSCAN1 PE=1 SV=1;sp|P17029|ZKSC1_HUMAN	1	4.9	2.5766	18	400680	0	0	0	0	0	0	0	0	0	0	0	0	121840	155420	123430	0
Eukaryotic translation initiation factor 3 subunit H	EIF3H	tr|B3KS98|B3KS98_HUMAN Eukaryotic translation initiation factor 3 subunit H OS=Homo sapiens OX=9606 GN=EIF3H PE=1 SV=1;sp|O15372|EIF3H_HUMAN Eukaryotic translation initiation factor 3 subunit H OS=Homo sapiens OX=9606 GN=EIF3H PE=1 SV=1;tr|A0A087WZK9|A0A08	14	44.3	323.31	20	140770000	35772000	6577100	7091600	1513600	2053700	3405300	6474400	2071900	36033000	15646000	3376800	14243000	1948400	884910	1182400	2497600
CDP-diacylglycerol--inositol 3-phosphatidyltransferase	CDIPT	tr|B3KY94|B3KY94_HUMAN CDP-diacylglycerol--inositol 3-phosphatidyltransferase OS=Homo sapiens OX=9606 GN=CDIPT PE=1 SV=1;sp|O14735-3|CDIPT_HUMAN Isoform 3 of CDP-diacylglycerol--inositol 3-phosphatidyltransferase OS=Homo sapiens OX=9606 GN=CDIPT;sp|O14735|	5	19.8	10.019	6	99206000	3895500	9498400	17822000	4088700	1933600	4362200	4998000	5277300	21766000	0	2164600	13773000	3337600	2554600	1851500	1882400
Calponin;Calponin-2	CNN2	tr|B4DDF4|B4DDF4_HUMAN Calponin OS=Homo sapiens OX=9606 GN=CNN2 PE=1 SV=1;tr|B4DUT8|B4DUT8_HUMAN Calponin OS=Homo sapiens OX=9606 GN=CNN2 PE=1 SV=1;sp|Q99439|CNN2_HUMAN Calponin-2 OS=Homo sapiens OX=9606 GN=CNN2 PE=1 SV=4;sp|Q99439-2|CNN2_HUMAN Isoform 2 o	10	38.9	146.14	14	49775000	0	0	416760	0	505350	2537100	1622100	2089800	8950500	19456000	2622300	10369000	365160	281070	158250	401220
Tetraspanin;Tetraspanin-7	TSPAN7	tr|B4E171|B4E171_HUMAN Tetraspanin OS=Homo sapiens OX=9606 PE=2 SV=1;tr|B4DDG0|B4DDG0_HUMAN Tetraspanin OS=Homo sapiens OX=9606 GN=TSPAN7 PE=1 SV=1;sp|P41732|TSN7_HUMAN Tetraspanin-7 OS=Homo sapiens OX=9606 GN=TSPAN7 PE=1 SV=2	3	9.3	323.31	10	53467000	0	0	0	0	0	0	0	0	16096000	0	11620000	24744000	0	0	878940	129250
Receptor expression-enhancing protein;Receptor expression-enhancing protein 2	REEP2	tr|B4DE60|B4DE60_HUMAN Receptor expression-enhancing protein OS=Homo sapiens OX=9606 GN=REEP2 PE=1 SV=1;sp|Q9BRK0|REEP2_HUMAN Receptor expression-enhancing protein 2 OS=Homo sapiens OX=9606 GN=REEP2 PE=1 SV=2;sp|Q9BRK0-2|REEP2_HUMAN Isoform 2 of Receptor e	2	22	15.165	13	1592800	1420200	172560	0	0	0	0	0	0	0	0	0	0	0	0	0	0
Metalloproteinase inhibitor 2	TIMP2	sp|P16035|TIMP2_HUMAN Metalloproteinase inhibitor 2 OS=Homo sapiens OX=9606 GN=TIMP2 PE=1 SV=2;tr|B4DFW2|B4DFW2_HUMAN Metalloproteinase inhibitor 2 OS=Homo sapiens OX=9606 GN=TIMP2 PE=1 SV=1;tr|K7EIX4|K7EIX4_HUMAN Metalloproteinase inhibitor 2 OS=Homo sapi	3	17.3	5.3801	11	2720200	0	0	0	0	0	0	180320	0	0	439190	0	0	982960	0	496450	621260
RNA-binding protein Musashi homolog 2	MSI2	tr|B4DHE8|B4DHE8_HUMAN RNA-binding protein Musashi homolog 2 OS=Homo sapiens OX=9606 GN=MSI2 PE=1 SV=1;sp|Q96DH6-2|MSI2H_HUMAN Isoform 2 of RNA-binding protein Musashi homolog 2 OS=Homo sapiens OX=9606 GN=MSI2;sp|Q96DH6|MSI2H_HUMAN RNA-binding protein Musa	8	37	54.3	11	61446000	890310	1008200	793240	0	1395200	3547200	3051200	3444300	13269000	58519	2702900	4062400	5875800	7250700	3132400	10965000
Citrate synthase, mitochondrial;Citrate synthase	CS	sp|O75390|CISY_HUMAN Citrate synthase, mitochondrial OS=Homo sapiens OX=9606 GN=CS PE=1 SV=2;tr|B4DJV2|B4DJV2_HUMAN Citrate synthase OS=Homo sapiens OX=9606 GN=CS PE=1 SV=1;tr|A0A0C4DGI3|A0A0C4DGI3_HUMAN Citrate synthase OS=Homo sapiens OX=9606 GN=CS PE=1	23	52.4	323.31	19	1654100000	133100000	136630000	161470000	45689000	38519000	69474000	103380000	80192000	398650000	46769000	96400000	205120000	28663000	33379000	20907000	55743000
Periodic tryptophan protein 1 homolog	PWP1	tr|B4DJV5|B4DJV5_HUMAN Periodic tryptophan protein 1 homolog OS=Homo sapiens OX=9606 GN=PWP1 PE=1 SV=1;sp|Q13610|PWP1_HUMAN Periodic tryptophan protein 1 homolog OS=Homo sapiens OX=9606 GN=PWP1 PE=1 SV=1	4	14.8	10.437	21	3013100	1698100	0	0	0	0	458080	0	174520	0	192490	0	0	140720	349210	0	0
Protein SSXT	SS18	tr|J3QSB3|J3QSB3_HUMAN Protein SSXT OS=Homo sapiens OX=9606 GN=SS18 PE=1 SV=1;tr|J3QSG1|J3QSG1_HUMAN Protein SSXT OS=Homo sapiens OX=9606 GN=SS18 PE=1 SV=1;tr|J3QQW6|J3QQW6_HUMAN Protein SSXT OS=Homo sapiens OX=9606 GN=SS18 PE=1 SV=1;tr|J3KRP6|J3KRP6_HUMAN	1	51.4	17.353	2	26228000	0	0	0	0	0	1663800	0	2661500	0	0	0	0	1855400	12137000	0	7910500
		tr|B4DLN1|B4DLN1_HUMAN cDNA FLJ60124, highly similar to Mitochondrial dicarboxylate carrier OS=Homo sapiens OX=9606 PE=2 SV=1	0	49.5	323.31	21	500200000	107590000	50723000	50468000	40119000	21675000	23370000	40139000	18463000	59611000	6886800	11787000	26152000	8416400	10176000	12466000	12162000
Vascular non-inflammatory molecule 2	VNN2	tr|E9PK31|E9PK31_HUMAN Vascular non-inflammatory molecule 2 (Fragment) OS=Homo sapiens OX=9606 GN=VNN2 PE=1 SV=1;tr|E9PRD9|E9PRD9_HUMAN Vascular non-inflammatory molecule 2 (Fragment) OS=Homo sapiens OX=9606 GN=VNN2 PE=1 SV=1;tr|E9PLK5|E9PLK5_HUMAN Vascula	1	12.9	2.5099	4	0	0	0	0	0	0	0	0	0	0	0	0	0	0	0	0	0
E3 ubiquitin-protein ligase MGRN1	MGRN1	tr|B4DR12|B4DR12_HUMAN E3 ubiquitin-protein ligase MGRN1 OS=Homo sapiens OX=9606 GN=MGRN1 PE=1 SV=1;tr|K7EIM7|K7EIM7_HUMAN E3 ubiquitin-protein ligase MGRN1 (Fragment) OS=Homo sapiens OX=9606 GN=MGRN1 PE=1 SV=1;tr|K7EPJ5|K7EPJ5_HUMAN E3 ubiquitin-protein l	3	14.1	7.9345	18	2160300	70175	29766	0	0	0	0	0	0	89356	1349000	622000	0	0	0	0	0
Protein transport protein Sec61 subunit alpha isoform 1	SEC61A1	tr|B4DR61|B4DR61_HUMAN Protein transport protein Sec61 subunit alpha isoform 1 OS=Homo sapiens OX=9606 GN=SEC61A1 PE=1 SV=1;sp|P61619|S61A1_HUMAN Protein transport protein Sec61 subunit alpha isoform 1 OS=Homo sapiens OX=9606 GN=SEC61A1 PE=1 SV=2;sp|P61619	8	20.3	111.1	16	365220000	36540000	20940000	23804000	5108900	8671300	9624300	21838000	7406500	95261000	16326000	16662000	86953000	4341700	4997100	1556000	5189200
Serine/threonine-protein kinase 24;Serine/threonine-protein kinase 24 36 kDa subunit;Serine/threonine-protein kinase 24 12 kDa subunit	STK24	tr|H0Y630|H0Y630_HUMAN Serine/threonine-protein kinase 24 (Fragment) OS=Homo sapiens OX=9606 GN=STK24 PE=1 SV=1;tr|B4DR80|B4DR80_HUMAN Serine/threonine-protein kinase 24 OS=Homo sapiens OX=9606 GN=STK24 PE=1 SV=1;sp|Q9Y6E0-2|STK24_HUMAN Isoform A of Serine	0	16.5	4.648	17	2307400	1449000	0	0	121490	0	168770	0	0	0	568110	0	0	0	0	0	0
Mediator of RNA polymerase II transcription subunit 29	IXL;MED29	tr|B4DUA7|B4DUA7_HUMAN Intersex-like (Drosophila) OS=Homo sapiens OX=9606 GN=MED29 PE=1 SV=1;sp|Q9NX70|MED29_HUMAN Mediator of RNA polymerase II transcription subunit 29 OS=Homo sapiens OX=9606 GN=MED29 PE=1 SV=1	1	6.3	2.3958	12	684500	435110	0	0	0	0	0	181320	0	0	0	0	0	0	0	0	68066
S-methyl-5-thioadenosine phosphorylase;Purine nucleoside phosphorylase	MTAP	tr|B4DUC8|B4DUC8_HUMAN S-methyl-5-thioadenosine phosphorylase OS=Homo sapiens OX=9606 GN=MTAP PE=1 SV=1;sp|Q13126|MTAP_HUMAN S-methyl-5-thioadenosine phosphorylase OS=Homo sapiens OX=9606 GN=MTAP PE=1 SV=2;sp|Q13126-4|MTAP_HUMAN Isoform 4 of S-methyl-5-	13	64.3	107.69	20	33726000	1688700	553240	0	0	2806500	6931700	6824700	1943400	1654000	2924900	1787400	3456400	879520	515260	491340	1269000
Protein lifeguard 3	TMBIM1	tr|C9JEN3|C9JEN3_HUMAN Protein lifeguard 3 (Fragment) OS=Homo sapiens OX=9606 GN=TMBIM1 PE=1 SV=1;tr|C9IYT2|C9IYT2_HUMAN Protein lifeguard 3 (Fragment) OS=Homo sapiens OX=9606 GN=TMBIM1 PE=1 SV=1;tr|F8WDY4|F8WDY4_HUMAN Protein lifeguard 3 OS=Homo sapiens O	3	16	81.689	2	404390000	0	0	0	0	7459500	5449800	9078600	11375000	99402000	42602000	57244000	171780000	0	0	0	0
Heterogeneous nuclear ribonucleoproteins C1/C2	HNRNPC	tr|B4DY08|B4DY08_HUMAN Heterogeneous nuclear ribonucleoproteins C1/C2 OS=Homo sapiens OX=9606 GN=HNRNPC PE=1 SV=1;sp|P07910-2|HNRPC_HUMAN Isoform C1 of Heterogeneous nuclear ribonucleoproteins C1/C2 OS=Homo sapiens OX=9606 GN=HNRNPC;tr|B2R5W2|B2R5W2_HUMAN	5	56.2	323.31	16	1494900000	90135000	42407000	45314000	25311000	49841000	79735000	112180000	141550000	183060000	52494000	11655000	27169000	108570000	190470000	82443000	252600000
Receptor protein serine/threonine kinase;TGF-beta receptor type-1	TGFBR1	tr|F8W1R9|F8W1R9_HUMAN Receptor protein serine/threonine kinase OS=Homo sapiens OX=9606 GN=TGFBR1 PE=1 SV=1;tr|B4DY26|B4DY26_HUMAN Receptor protein serine/threonine kinase OS=Homo sapiens OX=9606 GN=TGFBR1 PE=1 SV=1;sp|P36897-3|TGFR1_HUMAN Isoform 3 of TGF	2	9.4	3.9182	18	8107300	1221100	660370	1166400	0	145270	0	0	0	1431700	570260	874120	1281600	247030	0	509340	0
SUN domain-containing ossification factor	SUCO	tr|B4DYM4|B4DYM4_HUMAN SUN domain-containing ossification factor OS=Homo sapiens OX=9606 GN=SUCO PE=1 SV=1;sp|Q9UBS9|SUCO_HUMAN SUN domain-containing ossification factor OS=Homo sapiens OX=9606 GN=SUCO PE=1 SV=1;sp|Q9UBS9-2|SUCO_HUMAN Isoform 2 of SUN doma	2	3.7	2.9333	37	2378700	137310	447690	794020	726820	0	0	272900	0	0	0	0	0	0	0	0	0
Conserved oligomeric Golgi complex subunit 8	COG8	tr|B4DYU2|B4DYU2_HUMAN Conserved oligomeric Golgi complex subunit 8 OS=Homo sapiens OX=9606 GN=COG8 PE=1 SV=1;sp|Q96MW5|COG8_HUMAN Conserved oligomeric Golgi complex subunit 8 OS=Homo sapiens OX=9606 GN=COG8 PE=1 SV=2	1	3.4	2.4734	31	372180	274430	97749	0	0	0	0	0	0	0	0	0	0	0	0	0	0
Mitogen-activated protein kinase 14	MAPK14	tr|B4E0K5|B4E0K5_HUMAN Mitogen-activated protein kinase OS=Homo sapiens OX=9606 GN=MAPK14 PE=1 SV=1;sp|Q16539-2|MK14_HUMAN Isoform CSBP1 of Mitogen-activated protein kinase 14 OS=Homo sapiens OX=9606 GN=MAPK14;sp|Q16539|MK14_HUMAN Mitogen-activated protein	5	21.9	6.8637	15	2489500	0	142470	0	0	296170	675210	637580	738050	0	0	0	0	0	0	0	0
Serine/threonine-protein kinase 26	STK26	tr|B4E0Y9|B4E0Y9_HUMAN Serine/threonine-protein kinase 26 OS=Homo sapiens OX=9606 GN=STK26 PE=1 SV=1;tr|Q8NBY1|Q8NBY1_HUMAN Serine/threonine-protein kinase 26 OS=Homo sapiens OX=9606 GN=STK26 PE=1 SV=1;sp|Q9P289|STK26_HUMAN Serine/threonine-protein kinase	9	39.5	126.68	24	39119000	7724500	5581000	8989700	2849400	855750	1293200	3858100	1837100	1044400	807200	890870	1837500	356750	125420	761420	306370
Calcium-transporting ATPase;Calcium-transporting ATPase type 2C member 1	ATP2C1	tr|B4E2Q0|B4E2Q0_HUMAN Calcium-transporting ATPase OS=Homo sapiens OX=9606 GN=ATP2C1 PE=1 SV=1;sp|P98194-4|AT2C1_HUMAN Isoform 4 of Calcium-transporting ATPase type 2C member 1 OS=Homo sapiens OX=9606 GN=ATP2C1;sp|P98194|AT2C1_HUMAN Calcium-transporting AT	1	20.6	91.199	44	20198000	5701200	2136000	1229600	977650	434010	800130	1157900	415050	3465600	1257500	485580	1364200	642380	130840	0	0
Glioma pathogenesis-related protein 1	GLIPR1	tr|B4E3S5|B4E3S5_HUMAN Glioma pathogenesis-related protein 1 OS=Homo sapiens OX=9606 GN=GLIPR1 PE=1 SV=1;tr|F6VVE8|F6VVE8_HUMAN Glioma pathogenesis-related protein 1 (Fragment) OS=Homo sapiens OX=9606 GN=GLIPR1 PE=1 SV=1;sp|P48060-2|GLIP1_HUMAN Isoform 2 o	2	25	3.1874	4	2665100	0	0	0	0	681480	0	1983600	0	0	0	0	0	0	0	0	0
Metalloreductase STEAP2	STEAP2	tr|B5MC02|B5MC02_HUMAN Metalloreductase STEAP2 OS=Homo sapiens OX=9606 GN=STEAP2 PE=1 SV=1;sp|Q8NFT2-3|STEA2_HUMAN Isoform 3 of Metalloreductase STEAP2 OS=Homo sapiens OX=9606 GN=STEAP2;sp|Q8NFT2-2|STEA2_HUMAN Isoform 2 of Metalloreductase STEAP2 OS=Homo s	2	9.7	8.4636	23	1577900	0	92682	208360	0	0	0	0	0	898860	0	0	377970	0	0	0	0
Mitochondrial fission process protein 1	MTFP1	tr|B5MC22|B5MC22_HUMAN Mitochondrial fission process protein 1 OS=Homo sapiens OX=9606 GN=MTFP1 PE=1 SV=1;sp|Q9UDX5|MTFP1_HUMAN Mitochondrial fission process protein 1 OS=Homo sapiens OX=9606 GN=MTFP1 PE=1 SV=1;tr|H7C417|H7C417_HUMAN CRAL-TRIO domain-conta	6	31.5	12.867	8	28266000	1218900	5479000	5193500	1075400	623590	1167000	3107900	0	8423000	0	0	1977900	0	0	0	0
Protein Mpv17	MPV17	tr|C9J473|C9J473_HUMAN Protein Mpv17 (Fragment) OS=Homo sapiens OX=9606 GN=MPV17 PE=1 SV=1;tr|H0Y6M5|H0Y6M5_HUMAN Protein Mpv17 (Fragment) OS=Homo sapiens OX=9606 GN=MPV17 PE=1 SV=1;tr|B5MC53|B5MC53_HUMAN MpV17 transgene, murine homolog, glomerulosclerosis	1	18.3	4.5806	5	0	0	0	0	0	0	0	0	0	0	0	0	0	0	0	0	0
Epithelial cell adhesion molecule	EPCAM	sp|P16422|EPCAM_HUMAN Epithelial cell adhesion molecule OS=Homo sapiens OX=9606 GN=EPCAM PE=1 SV=2;tr|B5MCA4|B5MCA4_HUMAN Epithelial cell adhesion molecule OS=Homo sapiens OX=9606 GN=EPCAM PE=1 SV=1	12	35	141.28	14	39460000	0	0	0	0	0	0	0	0	9085200	7869200	4977900	17528000	0	0	0	0
Pescadillo homolog	PES1	tr|B5MCF9|B5MCF9_HUMAN Pescadillo homolog OS=Homo sapiens OX=9606 GN=PES1 PE=1 SV=1;sp|O00541-2|PESC_HUMAN Isoform 2 of Pescadillo homolog OS=Homo sapiens OX=9606 GN=PES1;sp|O00541|PESC_HUMAN Pescadillo homolog OS=Homo sapiens OX=9606 GN=PES1 PE=1 SV=1;tr|	12	23.6	30.757	30	19996000	1474400	1371700	1618200	263890	1017300	1584000	2070700	1872400	0	0	0	0	2744800	2018800	1273400	2686700
Tudor domain-containing protein 15	TDRD15	sp|B5MCY1|TDR15_HUMAN Tudor domain-containing protein 15 OS=Homo sapiens OX=9606 GN=TDRD15 PE=2 SV=1	5	2.7	2.034	105	773290	0	0	0	0	319390	0	105790	0	0	146240	0	0	86781	81823	0	33263
Protein RFT1 homolog	RFT1	sp|Q96AA3|RFT1_HUMAN Protein RFT1 homolog OS=Homo sapiens OX=9606 GN=RFT1 PE=1 SV=1;tr|B5MDE0|B5MDE0_HUMAN Protein RFT1 homolog OS=Homo sapiens OX=9606 GN=RFT1 PE=1 SV=1;tr|C9JP01|C9JP01_HUMAN Protein RFT1 homolog (Fragment) OS=Homo sapiens OX=9606 GN=RFT1	4	6.7	3.5837	22	3302600	0	0	1156600	119480	379630	0	848440	0	0	0	0	615080	131660	51725	0	0
DNA excision repair protein ERCC-6-like	ERCC6L	tr|B5MDQ0|B5MDQ0_HUMAN DNA excision repair protein ERCC-6-like OS=Homo sapiens OX=9606 GN=ERCC6L PE=1 SV=1;sp|Q2NKX8|ERC6L_HUMAN DNA excision repair protein ERCC-6-like OS=Homo sapiens OX=9606 GN=ERCC6L PE=1 SV=1	1	1.3	3.4121	59	0	0	0	0	0	0	0	0	0	0	0	0	0	0	0	0	0
UPF0554 protein C2orf43	LDAH;C2orf43	tr|B5MDU6|B5MDU6_HUMAN Lipid droplet-associated hydrolase OS=Homo sapiens OX=9606 GN=LDAH PE=1 SV=1;sp|Q9H6V9|LDAH_HUMAN Lipid droplet-associated hydrolase OS=Homo sapiens OX=9606 GN=LDAH PE=1 SV=1;sp|Q9H6V9-2|LDAH_HUMAN Isoform 2 of Lipid droplet-associat	5	18.1	31.252	21	9237600	448850	621320	2428400	244490	76014	202050	150460	267600	1765800	0	58008	590250	637520	491740	454970	800050
Septin-10	2020-09-10	tr|E7EW69|E7EW69_HUMAN Septin-10 OS=Homo sapiens OX=9606 GN=SEPTIN10 PE=1 SV=1;tr|B5ME97|B5ME97_HUMAN Septin 10, isoform CRA_c OS=Homo sapiens OX=9606 GN=SEPTIN10 PE=1 SV=2;sp|Q9P0V9|SEP10_HUMAN Septin-10 OS=Homo sapiens OX=9606 GN=SEPTIN10 PE=1 SV=2;sp|Q9	16	46.7	302.82	22	57281000	4319700	415060	1229700	370170	2955600	2436000	4824600	1649100	13166000	14751000	2491500	8420800	104470	39146	0	107690
VPS10 domain-containing receptor SorCS2	SORCS2	tr|B5MED8|B5MED8_HUMAN VPS10 domain-containing receptor SorCS2 OS=Homo sapiens OX=9606 GN=SORCS2 PE=1 SV=4;sp|Q96PQ0|SORC2_HUMAN VPS10 domain-containing receptor SorCS2 OS=Homo sapiens OX=9606 GN=SORCS2 PE=1 SV=3	2	2.3	6.6808	49	338730	0	0	0	0	0	0	0	0	0	0	0	338730	0	0	0	0
Echinoderm microtubule-associated protein-like 3	EML3	tr|G3V195|G3V195_HUMAN Echinoderm microtubule associated protein like 3, isoform CRA_c OS=Homo sapiens OX=9606 GN=EML3 PE=1 SV=1;tr|B7WPE2|B7WPE2_HUMAN Echinoderm microtubule associated protein like 3, isoform CRA_e OS=Homo sapiens OX=9606 GN=EML3 PE=1 SV=	5	10.8	8.0016	34	421760	0	0	0	0	0	20213	107700	293850	0	0	0	0	0	0	0	0
Heterogeneous nuclear ribonucleoprotein L-like	HNRNPLL	tr|B7WPG3|B7WPG3_HUMAN Heterogeneous nuclear ribonucleoprotein L-like OS=Homo sapiens OX=9606 GN=HNRNPLL PE=1 SV=1;tr|C9IYN3|C9IYN3_HUMAN Heterogeneous nuclear ribonucleoprotein L-like OS=Homo sapiens OX=9606 GN=HNRNPLL PE=1 SV=2;tr|V9GYK2|V9GYK2_HUMAN Het	11	33.9	15.975	29	3043600	0	0	278760	0	114050	524170	354140	284870	0	0	0	0	453460	629940	101320	302840
Acyl-CoA-binding domain-containing protein 5	ACBD5	tr|B7Z2R7|B7Z2R7_HUMAN Acyl-CoA-binding domain-containing protein 5 OS=Homo sapiens OX=9606 GN=ACBD5 PE=1 SV=1;sp|Q5T8D3-2|ACBD5_HUMAN Isoform 2 of Acyl-CoA-binding domain-containing protein 5 OS=Homo sapiens OX=9606 GN=ACBD5;sp|Q5T8D3-3|ACBD5_HUMAN Isofor	15	31.4	323.31	26	47089000	3217000	2552500	1684100	1036200	195290	147540	2116200	311840	19002000	2945600	5293400	8168800	184280	0	65833	168310
TOM1-like protein 2	TOM1L2	tr|F5H3S6|F5H3S6_HUMAN TOM1-like protein 2 OS=Homo sapiens OX=9606 GN=TOM1L2 PE=1 SV=1;tr|B7Z2U2|B7Z2U2_HUMAN TOM1-like protein 2 OS=Homo sapiens OX=9606 GN=TOM1L2 PE=1 SV=1;sp|Q6ZVM7-2|TM1L2_HUMAN Isoform 2 of TOM1-like protein 2 OS=Homo sapiens OX=9606 G	3	18.3	14.665	14	5575300	3381400	0	0	0	0	212280	178020	993060	0	0	0	810500	0	0	0	0
Conserved oligomeric Golgi complex subunit 2	COG2	tr|B7Z2Y2|B7Z2Y2_HUMAN Conserved oligomeric Golgi complex subunit 2 OS=Homo sapiens OX=9606 GN=COG2 PE=1 SV=1;sp|Q14746-2|COG2_HUMAN Isoform 2 of Conserved oligomeric Golgi complex subunit 2 OS=Homo sapiens OX=9606 GN=COG2;sp|Q14746|COG2_HUMAN Conserved ol	5	12.1	11.074	44	2358000	445840	0	80683	0	0	0	50014	0	571200	332980	140980	441320	0	0	294960	0
Integral membrane protein DGCR2/IDD	DGCR2	tr|B7Z3C4|B7Z3C4_HUMAN DiGeorge syndrome critical region gene 2, isoform CRA_c OS=Homo sapiens OX=9606 GN=DGCR2 PE=1 SV=1;tr|F6SYP7|F6SYP7_HUMAN Integral membrane protein DGCR2/IDD OS=Homo sapiens OX=9606 GN=DGCR2 PE=1 SV=1;sp|P98153-3|IDD_HUMAN Isoform 3	1	4.6	2.0324	10	609930	0	0	0	0	0	0	0	0	0	609930	0	0	0	0	0	0
F-box/WD repeat-containing protein 11;F-box/WD repeat-containing protein 1A	BTRC;FBXW11	tr|B7Z3H4|B7Z3H4_HUMAN Beta-transducin repeat containing isoform 4 OS=Homo sapiens OX=9606 GN=BTRC PE=1 SV=1;sp|Q9UKB1-2|FBW1B_HUMAN Isoform A of F-box/WD repeat-containing protein 11 OS=Homo sapiens OX=9606 GN=FBXW11;sp|Q9UKB1-3|FBW1B_HUMAN Isoform B of F	3	6	17.126	33	1871400	1583600	0	287840	0	0	0	0	0	0	0	0	0	0	0	0	0
Two pore calcium channel protein 1	TPCN1	tr|B7Z3R2|B7Z3R2_HUMAN Two pore calcium channel protein 1 OS=Homo sapiens OX=9606 GN=TPCN1 PE=1 SV=1;sp|Q9ULQ1|TPC1_HUMAN Two pore calcium channel protein 1 OS=Homo sapiens OX=9606 GN=TPCN1 PE=1 SV=3;sp|Q9ULQ1-3|TPC1_HUMAN Isoform 3 of Two pore calcium cha	3	5.7	4.94	26	1522000	0	547680	0	0	228270	0	390060	99107	0	0	174420	0	82487	0	0	0
Amyloid-like protein 1;C30	APLP1	tr|F5GZ08|F5GZ08_HUMAN Amyloid-like protein 1 OS=Homo sapiens OX=9606 GN=APLP1 PE=1 SV=1;tr|B7Z4G8|B7Z4G8_HUMAN Amyloid-like protein 1 OS=Homo sapiens OX=9606 GN=APLP1 PE=1 SV=1;sp|P51693|APLP1_HUMAN Amyloid-like protein 1 OS=Homo sapiens OX=9606 GN=APLP1	5	10.8	7.1945	32	340650	0	0	0	0	0	0	0	0	0	0	0	0	199770	0	140890	0
Transporter;Sodium- and chloride-dependent glycine transporter 1	SLC6A9	tr|B7Z589|B7Z589_HUMAN Sodium- and chloride-dependent glycine transporter 1 OS=Homo sapiens OX=9606 GN=SLC6A9 PE=1 SV=1;sp|P48067-2|SC6A9_HUMAN Isoform GlyT-1A of Sodium- and chloride-dependent glycine transporter 1 OS=Homo sapiens OX=9606 GN=SLC6A9;sp|P48	3	5.4	3.7122	13	1125800	0	0	0	0	573150	0	552650	0	0	0	0	0	0	0	0	0
Carboxypeptidase A4	CPA4	tr|B7Z5J4|B7Z5J4_HUMAN Carboxypeptidase A4 OS=Homo sapiens OX=9606 GN=CPA4 PE=1 SV=1;sp|Q9UI42-2|CBPA4_HUMAN Isoform 2 of Carboxypeptidase A4 OS=Homo sapiens OX=9606 GN=CPA4;sp|Q9UI42|CBPA4_HUMAN Carboxypeptidase A4 OS=Homo sapiens OX=9606 GN=CPA4 PE=1 SV=	2	11.7	2.2957	16	240050	0	0	0	0	0	0	0	0	0	0	0	0	26415	141880	0	71757
Mothers against decapentaplegic homolog 2;Mothers against decapentaplegic homolog 3;Mothers against decapentaplegic homolog;Mothers against decapentaplegic homolog 9	SMAD2;SMAD3;SMAD9	sp|Q15796|SMAD2_HUMAN Mothers against decapentaplegic homolog 2 OS=Homo sapiens OX=9606 GN=SMAD2 PE=1 SV=1;sp|P84022-3|SMAD3_HUMAN Isoform 3 of Mothers against decapentaplegic homolog 3 OS=Homo sapiens OX=9606 GN=SMAD3;sp|P84022-2|SMAD3_HUMAN Isoform 2 of	2	7.3	4.9596	18	4683700	0	362770	353280	0	427840	337110	610660	0	731950	0	0	1156400	224350	141260	338070	0
Mitochondrial sodium/hydrogen exchanger 9B2	SLC9B2	tr|D6RGJ7|D6RGJ7_HUMAN Sodium/hydrogen exchanger 9B2 (Fragment) OS=Homo sapiens OX=9606 GN=SLC9B2 PE=1 SV=1;tr|B7Z676|B7Z676_HUMAN Sodium/hydrogen exchanger 9B2 OS=Homo sapiens OX=9606 GN=SLC9B2 PE=1 SV=1;tr|E9PE63|E9PE63_HUMAN Sodium/hydrogen exchanger 9B	1	9.8	3.1823	5	2474900	677170	381370	365830	208550	0	0	239280	0	0	0	148240	386880	67611	0	0	0
Probable ATP-dependent RNA helicase DDX27	DDX27	sp|Q96GQ7|DDX27_HUMAN Probable ATP-dependent RNA helicase DDX27 OS=Homo sapiens OX=9606 GN=DDX27 PE=1 SV=2;tr|B7Z6D5|B7Z6D5_HUMAN Probable ATP-dependent RNA helicase DDX27 OS=Homo sapiens OX=9606 GN=DDX27 PE=1 SV=1	9	12.3	24.203	38	3183200	0	54503	0	0	58033	506200	328800	326920	0	0	77238	0	378190	379270	435990	638050
Nitrogen permease regulator 3-like protein	NPRL3	tr|B7Z6Q0|B7Z6Q0_HUMAN GATOR complex protein NPRL3 OS=Homo sapiens OX=9606 GN=NPRL3 PE=1 SV=1;sp|Q12980|NPRL3_HUMAN GATOR complex protein NPRL3 OS=Homo sapiens OX=9606 GN=NPRL3 PE=1 SV=1	3	6.8	3.6993	23	5712500	2314600	587820	26007	490160	0	79052	0	0	1146700	0	1068200	0	0	0	0	0
CCR4-NOT transcription complex subunit 8	CNOT8	tr|B7Z9U0|B7Z9U0_HUMAN CCR4-NOT transcription complex subunit 8 OS=Homo sapiens OX=9606 GN=CNOT8 PE=1 SV=1;sp|Q9UFF9-2|CNOT8_HUMAN Isoform 2 of CCR4-NOT transcription complex subunit 8 OS=Homo sapiens OX=9606 GN=CNOT8;sp|Q9UFF9-3|CNOT8_HUMAN Isoform 3 of C	2	18	9.115	7	15033000	511760	185720	232920	45691	0	0	0	0	12110000	0	179390	689430	0	0	1078000	0
Golgi pH regulator A;Golgi pH regulator B	GPR89A;GPR89B	sp|B7ZAQ6-2|GPHRA_HUMAN Isoform 2 of Golgi pH regulator A OS=Homo sapiens OX=9606 GN=GPR89A;sp|B7ZAQ6-3|GPHRA_HUMAN Isoform 3 of Golgi pH regulator A OS=Homo sapiens OX=9606 GN=GPR89A;sp|P0CG08|GPHRB_HUMAN Golgi pH regulator B OS=Homo sapiens OX=9606 GN=GP	3	10.7	6.4024	18	9570700	1937100	380770	2291700	0	0	142460	0	216860	2547000	410440	205650	1373500	0	0	65298	0
Endophilin-B2	SH3GLB2	tr|B7ZC38|B7ZC38_HUMAN Endophilin-B2 OS=Homo sapiens OX=9606 GN=SH3GLB2 PE=1 SV=1;sp|Q9NR46|SHLB2_HUMAN Endophilin-B2 OS=Homo sapiens OX=9606 GN=SH3GLB2 PE=1 SV=1;sp|Q9NR46-2|SHLB2_HUMAN Isoform 2 of Endophilin-B2 OS=Homo sapiens OX=9606 GN=SH3GLB2;tr|B7ZC	10	29.2	12.021	18	5472000	606120	151370	336440	0	108400	1678500	0	734700	0	297410	0	0	163650	1133100	98668	163720
Receptor protein-tyrosine kinase;Ephrin type-A receptor 5	EPHA5	tr|F8W9W0|F8W9W0_HUMAN Ephrin type-A receptor 5 OS=Homo sapiens OX=9606 GN=EPHA5 PE=1 SV=1;tr|F8VP57|F8VP57_HUMAN Ephrin type-A receptor 5 OS=Homo sapiens OX=9606 GN=EPHA5 PE=1 SV=1;tr|B7ZKW7|B7ZKW7_HUMAN EPHA5 protein OS=Homo sapiens OX=9606 GN=EPHA5 PE=1	1	8.5	4.1219	47	157930	0	39391	0	0	48889	0	0	69645	0	0	0	0	0	0	0	0
Scavenger receptor class B member 1	SCARB1	tr|B7ZKQ9|B7ZKQ9_HUMAN SCARB1 protein OS=Homo sapiens OX=9606 GN=SCARB1 PE=1 SV=1;sp|Q8WTV0-4|SCRB1_HUMAN Isoform 4 of Scavenger receptor class B member 1 OS=Homo sapiens OX=9606 GN=SCARB1;sp|Q8WTV0-2|SCRB1_HUMAN Isoform 1 of Scavenger receptor class B mem	15	30.4	323.31	18	965700000	118550000	27825000	34161000	22108000	20954000	9156500	47833000	8223000	161300000	192190000	87486000	229050000	2152400	1804900	1121500	1787800
Cytoplasmic polyadenylation element-binding protein 4;Cytoplasmic polyadenylation element-binding protein 2;Cytoplasmic polyadenylation element-binding protein 3	CPEB4;CPEB2;CPEB3	sp|Q17RY0|CPEB4_HUMAN Cytoplasmic polyadenylation element-binding protein 4 OS=Homo sapiens OX=9606 GN=CPEB4 PE=1 SV=1;sp|Q17RY0-2|CPEB4_HUMAN Isoform 2 of Cytoplasmic polyadenylation element-binding protein 4 OS=Homo sapiens OX=9606 GN=CPEB4;tr|B7ZLQ8|B7Z	3	5.2	5.9275	28	601440	0	0	0	0	0	0	0	0	601440	0	0	0	0	0	0	0
Copper-transporting ATPase 2;WND/140 kDa	ATP7B	tr|E7ET55|E7ET55_HUMAN Copper-transporting ATPase 2 OS=Homo sapiens OX=9606 GN=ATP7B PE=1 SV=2;tr|F5H748|F5H748_HUMAN Copper-transporting ATPase 2 OS=Homo sapiens OX=9606 GN=ATP7B PE=1 SV=1;tr|B7ZLR4|B7ZLR4_HUMAN ATP7B protein OS=Homo sapiens OX=9606 GN=AT	10	11	22.673	56	5750400	374070	247890	54926	83833	0	0	0	0	297620	1132700	1003800	2555600	0	0	0	0
U3 small nucleolar ribonucleoprotein protein IMP4	IMP4	tr|B9A008|B9A008_HUMAN U3 small nucleolar ribonucleoprotein protein IMP4 (Fragment) OS=Homo sapiens OX=9606 GN=IMP4 PE=1 SV=1;tr|E7ENR5|E7ENR5_HUMAN U3 small nucleolar ribonucleoprotein protein IMP4 (Fragment) OS=Homo sapiens OX=9606 GN=IMP4 PE=1 SV=1;tr|B	1	8.1	2.3779	9	1561800	0	0	0	0	0	0	0	0	0	0	0	0	401720	413080	234440	512530
Mitotic-spindle organizing protein 2A;Mitotic-spindle organizing protein 2B	MZT2B;MZT2A	tr|H7C173|H7C173_HUMAN Mitotic-spindle organizing protein 2B (Fragment) OS=Homo sapiens OX=9606 GN=MZT2B PE=1 SV=1;tr|H7C202|H7C202_HUMAN Mitotic-spindle organizing protein 2A (Fragment) OS=Homo sapiens OX=9606 GN=MZT2A PE=1 SV=1;tr|B8ZZ87|B8ZZ87_HUMAN Mit	2	16.4	5.1432	6	11039000	1255400	2117200	1662100	686980	0	0	0	0	4587800	0	358890	370590	0	0	0	0
Tax1-binding protein 1	TAX1BP1	tr|B8ZZD4|B8ZZD4_HUMAN Tax1-binding protein 1 OS=Homo sapiens OX=9606 GN=TAX1BP1 PE=1 SV=1;sp|Q86VP1-2|TAXB1_HUMAN Isoform 2 of Tax1-binding protein 1 OS=Homo sapiens OX=9606 GN=TAX1BP1;sp|Q86VP1|TAXB1_HUMAN Tax1-binding protein 1 OS=Homo sapiens OX=9606 G	28	36.4	150.12	47	31363000	196100	0	339980	208030	45485	0	353090	1672200	200250	5985300	1493700	9122300	4958200	2316600	4471300	0
Inositol polyphosphate 1-phosphatase	INPP1	tr|C9J128|C9J128_HUMAN Inositol polyphosphate 1-phosphatase (Fragment) OS=Homo sapiens OX=9606 GN=INPP1 PE=1 SV=1;tr|C9J2Z6|C9J2Z6_HUMAN Inositol polyphosphate 1-phosphatase (Fragment) OS=Homo sapiens OX=9606 GN=INPP1 PE=1 SV=1;tr|C9J173|C9J173_HUMAN Inosi	1	17.6	2.0742	3	5443600	0	0	0	0	0	774750	939010	0	1473000	0	0	2256800	0	0	0	0
U6 snRNA-associated Sm-like protein LSm5	LSM5	tr|B8ZZF8|B8ZZF8_HUMAN U6 snRNA-associated Sm-like protein LSm5 OS=Homo sapiens OX=9606 GN=LSM5 PE=1 SV=1;sp|Q9Y4Y9|LSM5_HUMAN U6 snRNA-associated Sm-like protein LSm5 OS=Homo sapiens OX=9606 GN=LSM5 PE=1 SV=3	1	29.7	86.613	2	80680000	8511800	4459000	6296500	1156000	0	1214300	2144800	2064400	30631000	4847300	7515900	7510300	1145200	1940000	1243600	0
Small ubiquitin-related modifier 1;Small ubiquitin-related modifier	SUMO1	tr|B8ZZN6|B8ZZN6_HUMAN Small ubiquitin-related modifier 1 OS=Homo sapiens OX=9606 GN=SUMO1 PE=1 SV=1;sp|P63165|SUMO1_HUMAN Small ubiquitin-related modifier 1 OS=Homo sapiens OX=9606 GN=SUMO1 PE=1 SV=1;tr|B8ZZJ0|B8ZZJ0_HUMAN Small ubiquitin-related modifier	4	30.1	13.946	9	93344000	20757000	10070000	14943000	6063500	1792700	3142100	6147500	915080	9676200	2123000	185120	2883600	1267000	3638500	4970300	4769800
Prothymosin alpha;Prothymosin alpha, N-terminally processed;Thymosin alpha-1	PTMA	tr|B8ZZQ6|B8ZZQ6_HUMAN Prothymosin alpha OS=Homo sapiens OX=9606 GN=PTMA PE=1 SV=1;sp|P06454-2|PTMA_HUMAN Isoform 2 of Prothymosin alpha OS=Homo sapiens OX=9606 GN=PTMA;sp|P06454|PTMA_HUMAN Prothymosin alpha OS=Homo sapiens OX=9606 GN=PTMA PE=1 SV=2;tr|B8Z	2	25.2	10.161	3	18163000	0	0	12616000	0	0	0	0	0	638370	0	0	0	0	0	4909500	0
U4/U6.U5 tri-snRNP-associated protein 2	USP39	tr|B9A018|B9A018_HUMAN U4/U6.U5 tri-snRNP-associated protein 2 OS=Homo sapiens OX=9606 GN=USP39 PE=1 SV=1;sp|Q53GS9|SNUT2_HUMAN U4/U6.U5 tri-snRNP-associated protein 2 OS=Homo sapiens OX=9606 GN=USP39 PE=1 SV=2;tr|A0A087X1B2|A0A087X1B2_HUMAN U4/U6.U5 tri-s	5	12.7	9.7362	28	3826600	624480	110240	328640	0	0	473920	0	507990	414810	0	0	0	273380	567650	96973	428500
SWI/SNF-related matrix-associated actin-dependent regulator of chromatin subfamily D member 2	SMARCD2	tr|J3KMX2|J3KMX2_HUMAN SWI/SNF-related matrix-associated actin-dependent regulator of chromatin subfamily D member 2 OS=Homo sapiens OX=9606 GN=SMARCD2 PE=1 SV=1;tr|B9EGA3|B9EGA3_HUMAN SMARCD2 protein OS=Homo sapiens OX=9606 GN=SMARCD2 PE=1 SV=1;sp|Q92925-	4	22.4	8.6048	29	1035300	0	0	0	0	0	0	0	27247	0	0	0	0	171860	20664	22168	793390
DNA-directed RNA polymerase;DNA-directed RNA polymerase I subunit RPA1	POLR1A	tr|B9ZVN9|B9ZVN9_HUMAN DNA-directed RNA polymerase subunit OS=Homo sapiens OX=9606 GN=POLR1A PE=1 SV=1;sp|O95602|RPA1_HUMAN DNA-directed RNA polymerase I subunit RPA1 OS=Homo sapiens OX=9606 GN=POLR1A PE=1 SV=2	6	4.3	6.4496	92	588210	0	0	0	0	30879	37252	186210	40554	0	0	206830	0	10032	0	62372	14077
RNA-binding protein 12B	RBM12B	tr|B9ZVT1|B9ZVT1_HUMAN RNA-binding protein 12B OS=Homo sapiens OX=9606 GN=RBM12B PE=1 SV=2;sp|Q8IXT5|RB12B_HUMAN RNA-binding protein 12B OS=Homo sapiens OX=9606 GN=RBM12B PE=1 SV=2	3	4.5	4.127	56	593080	0	73004	13045	11082	0	34815	240360	62678	0	0	0	0	61317	26251	19409	51121
Putative WAS protein family homolog 3;WAS protein family homolog 2;WAS protein family homolog 1	WASH3P;WASH2P;WASH1	sp|C4AMC7|WASH3_HUMAN Putative WAS protein family homolog 3 OS=Homo sapiens OX=9606 GN=WASH3P PE=1 SV=2;sp|Q6VEQ5|WASH2_HUMAN WAS protein family homolog 2 OS=Homo sapiens OX=9606 GN=WASH2P PE=2 SV=2;sp|A8K0Z3|WASH1_HUMAN WASH complex subunit 1 OS=Homo sapi	5	25.7	267.76	18	69958000	19437000	7937100	7636800	4606100	64731	0	210820	229050	7843500	7702100	6525600	7711100	0	54091	0	0
Translin-associated protein X	DISC1;TSNAX	tr|C4P0D6|C4P0D6_HUMAN Disrupted in schizophrenia 1 isoform 49 OS=Homo sapiens OX=9606 GN=TSNAX-DISC1 PE=2 SV=1;tr|C4P0D8|C4P0D8_HUMAN Disrupted in schizophrenia 1 isoform 51 OS=Homo sapiens OX=9606 GN=TSNAX-DISC1 PE=2 SV=1;sp|Q99598|TSNAX_HUMAN Translin-a	4	37.1	19.087	12	16081000	3566400	148650	0	83758	0	796580	397970	0	2528100	3102100	0	3295400	0	895240	0	1267300
Tripartite motif-containing protein 59	TRIM59	tr|C9J9F0|C9J9F0_HUMAN Tripartite motif-containing protein 59 (Fragment) OS=Homo sapiens OX=9606 GN=TRIM59 PE=4 SV=1;tr|C9IZE0|C9IZE0_HUMAN Tripartite motif-containing protein 59 (Fragment) OS=Homo sapiens OX=9606 GN=TRIM59 PE=4 SV=1;tr|C9JE08|C9JE08_HUMAN	1	18	4.1741	6	1171000	850960	320000	0	0	0	0	0	0	0	0	0	0	0	0	0	0
General transcription factor IIE subunit 1	GTF2E1	tr|C9IYL4|C9IYL4_HUMAN General transcription factor IIE subunit 1 (Fragment) OS=Homo sapiens OX=9606 GN=GTF2E1 PE=1 SV=1;sp|P29083|T2EA_HUMAN General transcription factor IIE subunit 1 OS=Homo sapiens OX=9606 GN=GTF2E1 PE=1 SV=2	2	24	5.6922	5	24010000	3605400	1596500	2240900	587920	0	540160	453640	0	7356100	1560200	1049000	3171600	484820	523980	0	839990
NADH dehydrogenase [ubiquinone] 1 beta subcomplex subunit 2, mitochondrial	NDUFB2	tr|C9IZW8|C9IZW8_HUMAN NADH dehydrogenase [ubiquinone] 1 beta subcomplex subunit 2, mitochondrial OS=Homo sapiens OX=9606 GN=NDUFB2 PE=1 SV=1;tr|C9JXM4|C9JXM4_HUMAN NADH dehydrogenase [ubiquinone] 1 beta subcomplex subunit 2, mitochondrial OS=Homo sapiens	1	11.5	2.1103	3	39228000	29512000	9715900	0	0	0	0	0	0	0	0	0	0	0	0	0	0
Charged multivesicular body protein 2b	CHMP2B	tr|C9J0A7|C9J0A7_HUMAN Charged multivesicular body protein 2b OS=Homo sapiens OX=9606 GN=CHMP2B PE=1 SV=1;sp|Q9UQN3|CHM2B_HUMAN Charged multivesicular body protein 2b OS=Homo sapiens OX=9606 GN=CHMP2B PE=1 SV=1;tr|A0A087WW88|A0A087WW88_HUMAN Charged multiv	6	24	21.755	6	155630000	45155000	6770400	9079500	7190500	1207400	1199400	4031800	0	17434000	12481000	11343000	38802000	572580	0	0	357560
Profilin;Profilin-2	PFN2	tr|C9J0J7|C9J0J7_HUMAN Profilin OS=Homo sapiens OX=9606 GN=PFN2 PE=1 SV=1;tr|G5E9Q6|G5E9Q6_HUMAN Profilin OS=Homo sapiens OX=9606 GN=PFN2 PE=1 SV=1;sp|P35080-2|PROF2_HUMAN Isoform IIb of Profilin-2 OS=Homo sapiens OX=9606 GN=PFN2;tr|C9JQ45|C9JQ45_HUMAN Pro	2	49.5	101.82	6	120690000	19227000	1663400	2576700	1024900	4419100	9313000	9472800	8738800	8901700	8276800	5009400	11155000	5571000	7291400	4975500	13069000
Sorcin	SRI	tr|C9J0K6|C9J0K6_HUMAN Sorcin OS=Homo sapiens OX=9606 GN=SRI PE=1 SV=1;sp|P30626-2|SORCN_HUMAN Isoform 2 of Sorcin OS=Homo sapiens OX=9606 GN=SRI;sp|P30626|SORCN_HUMAN Sorcin OS=Homo sapiens OX=9606 GN=SRI PE=1 SV=1;sp|P30626-3|SORCN_HUMAN Isoform 3 of Sor	14	86.5	323.31	13	562930000	38972000	37278000	73237000	46389000	4946600	11058000	14108000	6224400	133430000	20220000	64081000	100200000	2631400	3099000	5201500	1860600
Ras-associated and pleckstrin homology domains-containing protein 1	RAPH1	tr|C9J164|C9J164_HUMAN Ras-associated and pleckstrin homology domains-containing protein 1 OS=Homo sapiens OX=9606 GN=RAPH1 PE=1 SV=1;tr|C9K0J5|C9K0J5_HUMAN Ras association (RalGDS/AF-6) and pleckstrin homology domains 1, isoform CRA_b OS=Homo sapiens OX=9	2	5.2	6.8833	25	320080	0	0	0	0	0	0	0	0	0	320080	0	0	0	0	0	0
Protein phosphatase 1 regulatory subunit 7	PPP1R7	tr|C9J177|C9J177_HUMAN Protein phosphatase 1 regulatory subunit 7 (Fragment) OS=Homo sapiens OX=9606 GN=PPP1R7 PE=1 SV=1;tr|H7C003|H7C003_HUMAN Protein phosphatase 1 regulatory subunit 7 (Fragment) OS=Homo sapiens OX=9606 GN=PPP1R7 PE=1 SV=1;sp|Q15435-2|PP	6	24.6	37.032	16	6436000	0	0	0	0	122830	1686700	433960	383330	0	525140	0	597940	747610	768750	713690	456060
Eukaryotic translation elongation factor 1 epsilon-1	EEF1E1;EEF1E1-BLOC1S5	tr|D6RBD7|D6RBD7_HUMAN Eukaryotic translation elongation factor 1 epsilon-1 OS=Homo sapiens OX=9606 GN=EEF1E1 PE=4 SV=1;tr|C9J1V9|C9J1V9_HUMAN EEF1E1-BLOC1S5 readthrough (NMD candidate) OS=Homo sapiens OX=9606 GN=EEF1E1-BLOC1S5 PE=4 SV=2;sp|O43324-2|MCA3_H	4	40.7	40.462	10	47987000	6430000	3169100	6100900	1659000	4186400	1385300	4108700	2617700	10731000	2060800	0	4078600	1013900	445020	0	0
Tubulin alpha-8 chain	TUBA8	tr|C9J2C0|C9J2C0_HUMAN Tubulin alpha chain (Fragment) OS=Homo sapiens OX=9606 GN=TUBA8 PE=1 SV=1;sp|Q9NY65-2|TBA8_HUMAN Isoform 2 of Tubulin alpha-8 chain OS=Homo sapiens OX=9606 GN=TUBA8;sp|Q9NY65|TBA8_HUMAN Tubulin alpha-8 chain OS=Homo sapiens OX=9606 G	1	37.7	-2	22	3827800	0	0	0	0	0	0	0	0	0	0	0	0	2221800	1606000	0	0
DNA-directed RNA polymerase;DNA-directed RNA polymerase II subunit RPB2	POLR2B	tr|C9J2Y9|C9J2Y9_HUMAN DNA-directed RNA polymerase subunit beta OS=Homo sapiens OX=9606 GN=POLR2B PE=1 SV=2;sp|P30876|RPB2_HUMAN DNA-directed RNA polymerase II subunit RPB2 OS=Homo sapiens OX=9606 GN=POLR2B PE=1 SV=1;tr|C9J4M6|C9J4M6_HUMAN DNA-directed RNA	17	19.8	36.783	60	4967900	94253	226540	524200	0	197480	452920	938610	715470	128360	0	0	314320	155820	220410	691510	307970
Transmembrane protein 248	TMEM248	tr|C9J3C8|C9J3C8_HUMAN Transmembrane protein 248 (Fragment) OS=Homo sapiens OX=9606 GN=TMEM248 PE=1 SV=1;tr|C9JKP5|C9JKP5_HUMAN Transmembrane protein 248 (Fragment) OS=Homo sapiens OX=9606 GN=TMEM248 PE=1 SV=1;tr|U3KQ21|U3KQ21_HUMAN Transmembrane protein 2	1	19.4	15.068	4	969170	0	0	0	0	0	0	0	0	0	0	0	0	969170	0	0	0
Peroxisomal carnitine O-octanoyltransferase	CROT	tr|C9J3D7|C9J3D7_HUMAN Peroxisomal carnitine O-octanoyltransferase OS=Homo sapiens OX=9606 GN=CROT PE=1 SV=1;sp|Q9UKG9|OCTC_HUMAN Peroxisomal carnitine O-octanoyltransferase OS=Homo sapiens OX=9606 GN=CROT PE=1 SV=2;sp|Q9UKG9-3|OCTC_HUMAN Isoform 3 of Pero	7	17.8	24.281	30	3406000	0	0	70312	0	0	0	0	0	1486800	0	828240	1020700	0	0	0	0
Beta-1,4-galactosyltransferase 4;N-acetyllactosamine synthase;Lactotriaosylceramide beta-1,4-galactosyltransferase	B4GALT4	tr|E7ETS9|E7ETS9_HUMAN Beta-1,4-galactosyltransferase 4 OS=Homo sapiens OX=9606 GN=B4GALT4 PE=1 SV=1;tr|C9J3R8|C9J3R8_HUMAN Beta-1,4-galactosyltransferase 4 OS=Homo sapiens OX=9606 GN=B4GALT4 PE=1 SV=1;sp|O60513|B4GT4_HUMAN Beta-1,4-galactosyltransferase 4	3	15.9	12.7	12	22728000	1419500	635310	0	0	0	0	0	374020	7902100	4311700	3512900	4177200	394860	0	0	0
Bcl-2-like protein 11	BCL2L11	tr|C9J417|C9J417_HUMAN Bcl-2-like protein 11 (Fragment) OS=Homo sapiens OX=9606 GN=BCL2L11 PE=1 SV=1;sp|O43521-10|B2L11_HUMAN Isoform Bim-beta1 of Bcl-2-like protein 11 OS=Homo sapiens OX=9606 GN=BCL2L11;sp|O43521-12|B2L11_HUMAN Isoform Bim-beta3 of Bcl-2-	2	19.7	2.3142	6	481880	0	0	0	481880	0	0	0	0	0	0	0	0	0	0	0	0
Probable E3 ubiquitin-protein ligase makorin-2	MKRN2	tr|C9J494|C9J494_HUMAN Probable E3 ubiquitin-protein ligase makorin-2 OS=Homo sapiens OX=9606 GN=MKRN2 PE=1 SV=1;sp|Q9H000-2|MKRN2_HUMAN Isoform 2 of Probable E3 ubiquitin-protein ligase makorin-2 OS=Homo sapiens OX=9606 GN=MKRN2;sp|Q9H000|MKRN2_HUMAN Prob	4	12.3	7.0907	22	6226300	3385300	179110	937920	0	0	154580	0	166760	1402700	0	0	0	0	0	0	0
C-X-C motif chemokine;Interleukin-8;MDNCF-a;Interleukin-8;IL-8(5-77);IL-8(6-77);IL-8(7-77);IL-8(8-77);IL-8(9-77)	CXCL8	tr|C9J4T6|C9J4T6_HUMAN Multifunctional fusion protein OS=Homo sapiens OX=9606 GN=CXCL8 PE=1 SV=1;sp|P10145|IL8_HUMAN Interleukin-8 OS=Homo sapiens OX=9606 GN=CXCL8 PE=1 SV=1	3	35.8	22.897	3	202230000	0	0	0	0	0	0	0	0	32705000	35632000	56469000	77424000	0	0	0	0
Alanyl-tRNA editing protein Aarsd1	PTGES3L-AARSD1;AARSD1	tr|C9J5N1|C9J5N1_HUMAN PTGES3L-AARSD1 readthrough OS=Homo sapiens OX=9606 GN=PTGES3L-AARSD1 PE=1 SV=1;sp|Q9BTE6|AASD1_HUMAN Alanyl-tRNA editing protein Aarsd1 OS=Homo sapiens OX=9606 GN=AARSD1 PE=1 SV=2;sp|Q9BTE6-2|AASD1_HUMAN Isoform 2 of Alanyl-tRNA edit	9	27.3	21.88	23	4449700	0	0	0	0	875530	812220	1151800	1003400	377850	0	0	0	166160	62723	0	0
Ubiquitin-like modifier-activating enzyme 5	UBA5	tr|C9J5W5|C9J5W5_HUMAN Ubiquitin-like modifier-activating enzyme 5 (Fragment) OS=Homo sapiens OX=9606 GN=UBA5 PE=1 SV=1;tr|C9JRV9|C9JRV9_HUMAN Ubiquitin-like modifier-activating enzyme 5 (Fragment) OS=Homo sapiens OX=9606 GN=UBA5 PE=1 SV=8;tr|E7EWE1|E7EWE1	3	50.9	53.826	7	9748500	0	0	919510	0	489870	672500	1076400	1270700	4053600	1265900	0	0	0	0	0	0
Tyrosine-protein kinase receptor;Insulin-like growth factor 1 receptor;Insulin-like growth factor 1 receptor alpha chain;Insulin-like growth factor 1 receptor beta chain	IGF1R	tr|C9J5X1|C9J5X1_HUMAN Tyrosine-protein kinase receptor OS=Homo sapiens OX=9606 GN=IGF1R PE=1 SV=1;sp|P08069|IGF1R_HUMAN Insulin-like growth factor 1 receptor OS=Homo sapiens OX=9606 GN=IGF1R PE=1 SV=1	11	14.1	32.741	67	18320000	2432200	1429500	1996400	766310	269260	1897700	2327600	2547300	0	222890	0	1288900	770060	575530	839520	956900
	SMPD4	tr|C9J647|C9J647_HUMAN Sphingomyelin phosphodiesterase 4 (Fragment) OS=Homo sapiens OX=9606 GN=SMPD4 PE=1 SV=1;tr|F8WF03|F8WF03_HUMAN Sphingomyelin phosphodiesterase 4 OS=Homo sapiens OX=9606 GN=SMPD4 PE=1 SV=1;tr|F2Z2I0|F2Z2I0_HUMAN Sphingomyelin phosphod	1	39.3	62.945	8	13537000	4460100	741660	1387400	74515	139340	368250	610490	442900	2443600	0	494050	955750	204790	509100	194890	510540
Phospholipid scramblase 1	PLSCR1	tr|C9J7K9|C9J7K9_HUMAN Phospholipid scramblase OS=Homo sapiens OX=9606 GN=PLSCR1 PE=1 SV=1;sp|O15162-2|PLS1_HUMAN Isoform 2 of Phospholipid scramblase 1 OS=Homo sapiens OX=9606 GN=PLSCR1;sp|O15162|PLS1_HUMAN Phospholipid scramblase 1 OS=Homo sapiens OX=960	7	25.7	57.757	9	113800000	22986000	14630000	12306000	8271100	3039700	2192000	10727000	3604800	6749900	6086800	8038500	15172000	0	0	0	0
Selenocysteine-specific elongation factor	EEFSEC	tr|C9J8T0|C9J8T0_HUMAN Selenocysteine-specific elongation factor OS=Homo sapiens OX=9606 GN=EEFSEC PE=1 SV=1;sp|P57772|SELB_HUMAN Selenocysteine-specific elongation factor OS=Homo sapiens OX=9606 GN=EEFSEC PE=1 SV=4;sp|P57772-2|SELB_HUMAN Isoform 2 of Sele	4	10.1	4.8978	21	8745000	402230	107030	87241	315900	100780	320530	0	96613	3620500	362930	882550	2416100	0	32557	0	0
Cytochrome c oxidase copper chaperone	COX17	tr|C9J8T6|C9J8T6_HUMAN Cytochrome c oxidase copper chaperone OS=Homo sapiens OX=9606 GN=COX17 PE=1 SV=1;sp|Q14061|COX17_HUMAN Cytochrome c oxidase copper chaperone OS=Homo sapiens OX=9606 GN=COX17 PE=1 SV=2	1	16.3	185.3	6	13306000	0	988670	2949800	620660	0	0	0	0	7287600	0	0	1458900	0	0	0	0
Protein PRR14L	PRR14L	tr|C9J9V0|C9J9V0_HUMAN Protein PRR14L (Fragment) OS=Homo sapiens OX=9606 GN=PRR14L PE=1 SV=1;sp|Q5THK1-3|PR14L_HUMAN Isoform 3 of Protein PRR14L OS=Homo sapiens OX=9606 GN=PRR14L;sp|Q5THK1-2|PR14L_HUMAN Isoform 2 of Protein PRR14L OS=Homo sapiens OX=9606 G	1	9.4	2.0766	11	53720000	4310200	2045300	0	0	0	0	0	2204800	25291000	2027600	5781200	12060000	0	0	0	0
60S ribosomal export protein NMD3	NMD3	tr|C9JA08|C9JA08_HUMAN 60S ribosomal export protein NMD3 OS=Homo sapiens OX=9606 GN=NMD3 PE=1 SV=1;sp|Q96D46|NMD3_HUMAN 60S ribosomal export protein NMD3 OS=Homo sapiens OX=9606 GN=NMD3 PE=1 SV=1	16	43.3	107.33	27	23807000	11103000	1612500	5744400	723560	0	720190	389870	335820	2662100	141380	0	311550	0	0	0	62505
Translocon-associated protein subunit gamma	SSR3	tr|C9JA28|C9JA28_HUMAN Translocon-associated protein subunit gamma OS=Homo sapiens OX=9606 GN=SSR3 PE=1 SV=1;sp|Q9UNL2|SSRG_HUMAN Translocon-associated protein subunit gamma OS=Homo sapiens OX=9606 GN=SSR3 PE=1 SV=1;sp|Q9UNL2-2|SSRG_HUMAN Isoform 2 of Tran	3	16.1	269.36	5	374780000	46673000	15315000	23128000	9788000	14215000	14184000	18439000	15885000	89307000	17901000	18506000	57525000	13574000	8831700	2741600	8765300
Interferon-related developmental regulator 1	IFRD1	tr|C9JLG5|C9JLG5_HUMAN Interferon-related developmental regulator 1 (Fragment) OS=Homo sapiens OX=9606 GN=IFRD1 PE=1 SV=1;tr|C9JA65|C9JA65_HUMAN Interferon-related developmental regulator 1 OS=Homo sapiens OX=9606 GN=IFRD1 PE=1 SV=1;sp|O00458|IFRD1_HUMAN I	1	38.7	9.74	2	19659000	0	1370500	3608800	1824000	1267400	0	1310700	0	6002400	0	1662100	2206500	0	0	0	406270
HIG1 domain family member 1A, mitochondrial	HIGD1A	tr|C9JAW5|C9JAW5_HUMAN HIG1 domain-containing protein OS=Homo sapiens OX=9606 PE=4 SV=1;tr|C9JNU6|C9JNU6_HUMAN HIG1 domain family member 1A, mitochondrial OS=Homo sapiens OX=9606 GN=HIGD1A PE=4 SV=1;sp|Q9Y241|HIG1A_HUMAN HIG1 domain family member 1A, mitoc	3	36.1	223.9	4	152220000	11397000	19678000	19222000	11716000	4079400	3873200	11270000	5032400	45905000	0	11882000	0	1889900	1749700	2022800	2499000
Frataxin, mitochondrial;Frataxin intermediate form;Frataxin(56-210);Frataxin(78-210);Frataxin mature form	FXN	tr|C9JAX1|C9JAX1_HUMAN Frataxin, mitochondrial OS=Homo sapiens OX=9606 GN=FXN PE=1 SV=1;sp|Q16595|FRDA_HUMAN Frataxin, mitochondrial OS=Homo sapiens OX=9606 GN=FXN PE=1 SV=2	5	41.5	73.249	7	93448000	5540700	19832000	16779000	10721000	1557300	0	7430800	0	17718000	0	2315300	11555000	0	0	0	0
Intraflagellar transport protein 57 homolog	IFT57	tr|F8WBM2|F8WBM2_HUMAN Intraflagellar transport protein 57 homolog OS=Homo sapiens OX=9606 GN=IFT57 PE=1 SV=1;tr|C9JB84|C9JB84_HUMAN Intraflagellar transport protein 57 homolog (Fragment) OS=Homo sapiens OX=9606 GN=IFT57 PE=1 SV=1;sp|Q9NWB7|IFT57_HUMAN Int	1	22.2	10.204	5	0	0	0	0	0	0	0	0	0	0	0	0	0	0	0	0	0
SID1 transmembrane family member 2	SIDT2	tr|C9JBG5|C9JBG5_HUMAN SID1 transmembrane family member 2 OS=Homo sapiens OX=9606 GN=SIDT2 PE=1 SV=2;sp|Q8NBJ9|SIDT2_HUMAN SID1 transmembrane family member 2 OS=Homo sapiens OX=9606 GN=SIDT2 PE=1 SV=2;sp|Q8NBJ9-2|SIDT2_HUMAN Isoform 2 of SID1 transmembrane	8	7.8	15.582	30	26368000	4028500	1244500	771150	804450	427880	171380	894720	1174900	3669700	3353400	3242800	4049900	393480	697140	486870	957350
Phosphoserine phosphatase	PSPH	tr|C9JBI3|C9JBI3_HUMAN Phosphoserine phosphatase (Fragment) OS=Homo sapiens OX=9606 GN=PSPH PE=1 SV=1;sp|P78330|SERB_HUMAN Phosphoserine phosphatase OS=Homo sapiens OX=9606 GN=PSPH PE=1 SV=2	9	56.1	22.561	12	37087000	0	0	0	0	1410900	1210700	804500	0	16501000	8096700	4769800	4293400	0	0	0	0
Dr1-associated corepressor	DRAP1	tr|E9PNC7|E9PNC7_HUMAN Dr1-associated corepressor (Fragment) OS=Homo sapiens OX=9606 GN=DRAP1 PE=1 SV=8;tr|C9JCC6|C9JCC6_HUMAN Dr1-associated corepressor OS=Homo sapiens OX=9606 GN=DRAP1 PE=1 SV=1;sp|Q14919|NC2A_HUMAN Dr1-associated corepressor OS=Homo sap	3	21.3	5.9	5	4228000	2251700	0	0	0	469530	0	0	648370	0	0	0	0	333910	524470	0	0
Transmembrane and ubiquitin-like domain-containing protein 1	TMUB1	tr|C9JE12|C9JE12_HUMAN Transmembrane and ubiquitin-like domain-containing protein 1 (Fragment) OS=Homo sapiens OX=9606 GN=TMUB1 PE=1 SV=1;tr|C9JCW7|C9JCW7_HUMAN Transmembrane and ubiquitin-like domain-containing protein 1 (Fragment) OS=Homo sapiens OX=9606	6	43.4	50.283	5	118660000	24823000	12617000	10138000	6987800	1697300	0	4614400	1219700	15383000	7169900	13317000	16552000	1206600	0	1037200	1896100
E3 ubiquitin-protein ligase rififylin	RFFL	tr|C9JE27|C9JE27_HUMAN E3 ubiquitin-protein ligase rififylin (Fragment) OS=Homo sapiens OX=9606 GN=RFFL PE=1 SV=2;sp|Q8WZ73-3|RFFL_HUMAN Isoform 3 of E3 ubiquitin-protein ligase rififylin OS=Homo sapiens OX=9606 GN=RFFL;sp|Q8WZ73-2|RFFL_HUMAN Isoform 2 of	3	30.3	9.9858	8	10419000	0	0	0	0	348280	642250	1067100	0	1499100	0	2562600	4299500	0	0	0	0
Voltage-dependent calcium channel subunit alpha-2/delta-2;Voltage-dependent calcium channel subunit alpha-2-2;Voltage-dependent calcium channel subunit delta-2	CACNA2D2	tr|C9JE82|C9JE82_HUMAN Voltage-dependent calcium channel subunit alpha-2/delta-2 OS=Homo sapiens OX=9606 GN=CACNA2D2 PE=1 SV=1;sp|Q9NY47-4|CA2D2_HUMAN Isoform 4 of Voltage-dependent calcium channel subunit alpha-2/delta-2 OS=Homo sapiens OX=9606 GN=CACNA2D	14	18.3	34.419	57	1213500	0	0	0	0	0	0	0	0	0	0	201920	0	579200	47594	344420	40372
Angio-associated migratory cell protein	AAMP	tr|C9JG97|C9JG97_HUMAN Angio-associated migratory cell protein OS=Homo sapiens OX=9606 GN=AAMP PE=1 SV=1;tr|C9JEH3|C9JEH3_HUMAN Angio-associated migratory cell protein OS=Homo sapiens OX=9606 GN=AAMP PE=1 SV=1;sp|Q13685|AAMP_HUMAN Angio-associated migrator	4	13.3	11.96	15	2733800	1020800	977580	401460	0	333930	0	0	0	0	0	0	0	0	0	0	0
Choline-phosphate cytidylyltransferase A	PCYT1A	tr|C9JEJ2|C9JEJ2_HUMAN Choline-phosphate cytidylyltransferase A OS=Homo sapiens OX=9606 GN=PCYT1A PE=1 SV=1;sp|P49585|PCY1A_HUMAN Choline-phosphate cytidylyltransferase A OS=Homo sapiens OX=9606 GN=PCYT1A PE=1 SV=2;tr|C9J050|C9J050_HUMAN Choline-phosphate	11	42.1	25.366	24	34066000	4063900	706690	1517800	1126400	0	240560	349340	1007000	10867000	8467500	1277800	4441400	0	0	0	0
N-acetyl-D-glucosamine kinase	NAGK	tr|E9PPU6|E9PPU6_HUMAN N-acetyl-D-glucosamine kinase (Fragment) OS=Homo sapiens OX=9606 GN=NAGK PE=1 SV=2;tr|H0YC94|H0YC94_HUMAN N-acetyl-D-glucosamine kinase (Fragment) OS=Homo sapiens OX=9606 GN=NAGK PE=1 SV=1;tr|H0YEB7|H0YEB7_HUMAN N-acetyl-D-glucosamin	1	21.3	4.7259	5	6498000	0	0	0	0	0	0	0	0	4132300	2365700	0	0	0	0	0	0
Cleavage and polyadenylation specificity factor subunit 4	CPSF4	tr|C9JEV9|C9JEV9_HUMAN Cleavage and polyadenylation-specificity factor subunit 4 OS=Homo sapiens OX=9606 GN=CPSF4 PE=1 SV=1;sp|O95639-3|CPSF4_HUMAN Isoform 3 of Cleavage and polyadenylation specificity factor subunit 4 OS=Homo sapiens OX=9606 GN=CPSF4;sp|O	2	10	2.5468	11	2259600	0	0	0	0	0	172600	0	486140	642960	0	0	0	135520	433490	0	388870
Myotubularin-related protein 2	MTMR2	tr|C9JEX3|C9JEX3_HUMAN Myotubularin-related protein 2 (Fragment) OS=Homo sapiens OX=9606 GN=MTMR2 PE=1 SV=8;sp|Q13614-2|MTMR2_HUMAN Isoform 2 of Myotubularin-related protein 2 OS=Homo sapiens OX=9606 GN=MTMR2;sp|Q13614|MTMR2_HUMAN Myotubularin-related prot	4	6.7	2.7353	29	4492600	0	0	113270	0	3461100	217240	436770	152720	0	0	0	0	0	0	111530	0
Apolipoprotein D	APOD	tr|C9JF17|C9JF17_HUMAN Apolipoprotein D (Fragment) OS=Homo sapiens OX=9606 GN=APOD PE=1 SV=1;sp|P05090|APOD_HUMAN Apolipoprotein D OS=Homo sapiens OX=9606 GN=APOD PE=1 SV=1	1	5.1	2.0487	11	0	0	0	0	0	0	0	0	0	0	0	0	0	0	0	0	0
COP9 signalosome complex subunit 1	GPS1	sp|Q13098-7|CSN1_HUMAN Isoform 2 of COP9 signalosome complex subunit 1 OS=Homo sapiens OX=9606 GN=GPS1;sp|Q13098|CSN1_HUMAN COP9 signalosome complex subunit 1 OS=Homo sapiens OX=9606 GN=GPS1 PE=1 SV=4;sp|Q13098-5|CSN1_HUMAN Isoform 4 of COP9 signalosome co	11	23.5	20.141	19	24229000	4408200	435410	599100	0	389350	2818100	1886300	1556800	0	565630	390660	8854000	716210	685170	570200	353910
Cytochrome c	CYCS	tr|C9JFR7|C9JFR7_HUMAN Cytochrome c (Fragment) OS=Homo sapiens OX=9606 GN=CYCS PE=1 SV=1;sp|P99999|CYC_HUMAN Cytochrome c OS=Homo sapiens OX=9606 GN=CYCS PE=1 SV=2	16	68.3	323.31	6	4433100000	200650000	103160000	279520000	83211000	125490000	141220000	261320000	179430000	1349200000	173990000	181740000	659590000	151860000	203620000	87784000	251240000
Uncharacterized protein C2orf16	C2orf16	tr|C9JG08|C9JG08_HUMAN Uncharacterized protein C2orf16 OS=Homo sapiens OX=9606 GN=C2orf16 PE=1 SV=2;sp|Q68DN1|CB016_HUMAN Uncharacterized protein C2orf16 OS=Homo sapiens OX=9606 GN=C2orf16 PE=2 SV=3	4	1	2.1106	314	922080	26733	44438	14672	7942.8	20172	36411	187850	95170	59596	11842	9754	0	40194	52811	233480	81015
	CTSD	tr|C9JH19|C9JH19_HUMAN Cathepsin D (Fragment) OS=Homo sapiens OX=9606 GN=CTSD PE=1 SV=1	1	62.2	28.191	12	9833800	0	0	0	0	0	0	0	0	0	0	775690	8156700	0	0	901370	0
Proline-rich transmembrane protein 4	PRRT4	sp|C9JH25|PRRT4_HUMAN Proline-rich transmembrane protein 4 OS=Homo sapiens OX=9606 GN=PRRT4 PE=2 SV=1;sp|C9JH25-3|PRRT4_HUMAN Isoform 3 of Proline-rich transmembrane protein 4 OS=Homo sapiens OX=9606 GN=PRRT4	3	6.2	8.6788	30	730240	0	0	0	0	0	0	0	0	0	0	0	0	473010	0	257230	0
Acylamino-acid-releasing enzyme	APEH	tr|C9JIF9|C9JIF9_HUMAN Acylamino-acid-releasing enzyme OS=Homo sapiens OX=9606 GN=APEH PE=1 SV=1;sp|P13798|ACPH_HUMAN Acylamino-acid-releasing enzyme OS=Homo sapiens OX=9606 GN=APEH PE=1 SV=4;tr|H7C393|H7C393_HUMAN Acylamino-acid-releasing enzyme (Fragment	24	45.9	184.82	31	89184000	8878800	5914000	5383800	1630900	7811200	4619000	13369000	2676100	6928300	3737400	5460800	13586000	3312600	1140800	1886600	2848000
Mitotic spindle assembly checkpoint protein MAD1	MAD1L1	tr|C9JIR0|C9JIR0_HUMAN Mitotic spindle assembly checkpoint protein MAD1 (Fragment) OS=Homo sapiens OX=9606 GN=MAD1L1 PE=1 SV=1;tr|C9JJ38|C9JJ38_HUMAN Mitotic spindle assembly checkpoint protein MAD1 (Fragment) OS=Homo sapiens OX=9606 GN=MAD1L1 PE=1 SV=1;sp	1	10.4	5.1058	9	0	0	0	0	0	0	0	0	0	0	0	0	0	0	0	0	0
28S ribosomal protein S34, mitochondrial	MRPS34	tr|C9JJ19|C9JJ19_HUMAN 28S ribosomal protein S34, mitochondrial OS=Homo sapiens OX=9606 GN=MRPS34 PE=1 SV=2;sp|P82930|RT34_HUMAN 28S ribosomal protein S34, mitochondrial OS=Homo sapiens OX=9606 GN=MRPS34 PE=1 SV=2	17	74.2	62.4	13	265780000	18628000	23865000	35627000	15175000	9059100	10691000	20845000	13646000	69549000	2776300	9732000	19059000	4546300	4288300	3072100	5223700
Armadillo repeat protein deleted in velo-cardio-facial syndrome	ARVCF	tr|C9JJX6|C9JJX6_HUMAN Armadillo repeat protein deleted in velo-cardio-facial syndrome OS=Homo sapiens OX=9606 GN=ARVCF PE=1 SV=1;tr|E9PDC3|E9PDC3_HUMAN Armadillo repeat protein deleted in velo-cardio-facial syndrome OS=Homo sapiens OX=9606 GN=ARVCF PE=1 S	3	4.6	25.522	47	198800	0	0	0	0	0	0	0	0	0	0	0	0	102720	35106	0	60971
Caveolin;Caveolin-1	CAV1	tr|C9JKI3|C9JKI3_HUMAN Caveolin (Fragment) OS=Homo sapiens OX=9606 GN=CAV1 PE=1 SV=1;sp|Q03135-2|CAV1_HUMAN Isoform 2 of Caveolin-1 OS=Homo sapiens OX=9606 GN=CAV1	1	52.9	5.1396	8	9125200	4127700	2195000	651740	1105700	0	0	0	0	0	0	1045100	0	0	0	0	0
MLN64 N-terminal domain homolog	STARD3NL	tr|C9JPX5|C9JPX5_HUMAN STARD3 N-terminal-like protein (Fragment) OS=Homo sapiens OX=9606 GN=STARD3NL PE=1 SV=1;tr|C9JKL2|C9JKL2_HUMAN STARD3 N-terminal-like protein OS=Homo sapiens OX=9606 GN=STARD3NL PE=1 SV=1;sp|O95772|STR3N_HUMAN STARD3 N-terminal-like	1	27.7	54.713	10	70352000	7694500	3278300	3538500	1525100	1217000	965980	1800100	688710	10395000	10777000	6544400	16308000	1051600	1035000	1743700	1788800
DNA-directed RNA polymerases I, II, and III subunit RPABC3	POLR2H	tr|C9JLU1|C9JLU1_HUMAN DNA-directed RNA polymerases I, II, and III subunit RPABC3 (Fragment) OS=Homo sapiens OX=9606 GN=POLR2H PE=1 SV=8;sp|P52434|RPAB3_HUMAN DNA-directed RNA polymerases I, II, and III subunit RPABC3 OS=Homo sapiens OX=9606 GN=POLR2H PE=1	7	62.2	30.329	9	26455000	3489100	1915400	1342000	1452600	3082600	3733900	5066300	1905600	1646300	1387000	0	0	965670	338390	129650	0
Protein FAM195B	FAM195B	tr|I3L2L5|I3L2L5_HUMAN Mapk-regulated corepressor-interacting protein 1 OS=Homo sapiens OX=9606 GN=MCRIP1 PE=1 SV=1;tr|I3L317|I3L317_HUMAN Mapk-regulated corepressor-interacting protein 1 OS=Homo sapiens OX=9606 GN=MCRIP1 PE=1 SV=1;tr|I3L4Q0|I3L4Q0_HUMAN H	1	12	2.684	6	24274000	3241700	1444800	0	1300500	0	0	0	0	9433100	4616100	2740300	0	0	0	1497700	0
Collagen alpha-1(XI) chain	COL11A1	tr|C9JMN2|C9JMN2_HUMAN Collagen alpha-1(XI) chain (Fragment) OS=Homo sapiens OX=9606 GN=COL11A1 PE=1 SV=8;sp|P12107-2|COBA1_HUMAN Isoform B of Collagen alpha-1(XI) chain OS=Homo sapiens OX=9606 GN=COL11A1;tr|A0A2R8Y4M5|A0A2R8Y4M5_HUMAN Collagen alpha-1(XI)	2	4.2	2.274	28	13110000	0	0	0	0	0	0	0	0	5901100	4479900	2729400	0	0	0	0	0
Peptidyl-prolyl cis-trans isomerase;Peptidyl-prolyl cis-trans isomerase G	PPIG	tr|C9JN15|C9JN15_HUMAN Peptidyl-prolyl cis-trans isomerase (Fragment) OS=Homo sapiens OX=9606 GN=PPIG PE=1 SV=1;tr|E9PG73|E9PG73_HUMAN Peptidyl-prolyl cis-trans isomerase G OS=Homo sapiens OX=9606 GN=PPIG PE=1 SV=1;sp|Q13427-2|PPIG_HUMAN Isoform 2 of Pepti	6	24.4	6.402	9	22729000	6155800	1502400	2910100	181180	363500	652880	1390300	1304900	6136900	0	0	0	429120	578450	672650	450960
O-acetyl-ADP-ribose deacetylase 1	OARD1	tr|C9JNE2|C9JNE2_HUMAN ADP-ribose glycohydrolase OARD1 (Fragment) OS=Homo sapiens OX=9606 GN=OARD1 PE=1 SV=1;sp|Q9Y530|OARD1_HUMAN ADP-ribose glycohydrolase OARD1 OS=Homo sapiens OX=9606 GN=OARD1 PE=1 SV=2;tr|C9J5P1|C9J5P1_HUMAN ADP-ribose glycohydrolase O	5	33.6	6.3834	10	8969600	6158600	781840	1016200	0	0	350270	359750	112750	0	0	0	0	0	0	0	190180
Metaxin-2	MTX2	tr|C9JNK6|C9JNK6_HUMAN Metaxin-2 OS=Homo sapiens OX=9606 GN=MTX2 PE=1 SV=1;sp|O75431-2|MTX2_HUMAN Isoform 2 of Metaxin-2 OS=Homo sapiens OX=9606 GN=MTX2;sp|O75431|MTX2_HUMAN Metaxin-2 OS=Homo sapiens OX=9606 GN=MTX2 PE=1 SV=1;tr|C9JAZ1|C9JAZ1_HUMAN Metaxin	12	44.9	248.36	9	175230000	44400000	15705000	18350000	5092600	5210400	3147200	19312000	4581900	33438000	8398500	3160000	10058000	380190	1247800	2746000	0
Vesicle-trafficking protein SEC22a	SEC22A	tr|C9JRY4|C9JRY4_HUMAN Vesicle-trafficking protein SEC22a (Fragment) OS=Homo sapiens OX=9606 GN=SEC22A PE=1 SV=1;tr|C9JNZ0|C9JNZ0_HUMAN Vesicle-trafficking protein SEC22a (Fragment) OS=Homo sapiens OX=9606 GN=SEC22A PE=1 SV=9;sp|Q96IW7|SC22A_HUMAN Vesicle-	3	18.3	51.174	10	58495000	2338200	3761400	3845000	0	596270	0	1875200	274000	17932000	3866500	7489000	16518000	0	0	0	0
Glycogenin-1	GYG1	tr|G5E9W8|G5E9W8_HUMAN Glycogenin 1, isoform CRA_e OS=Homo sapiens OX=9606 GN=GYG1 PE=1 SV=1;tr|C9JQ42|C9JQ42_HUMAN Glycogenin-1 (Fragment) OS=Homo sapiens OX=9606 GN=GYG1 PE=1 SV=8;sp|P46976-3|GLYG_HUMAN Isoform GN-1S of Glycogenin-1 OS=Homo sapiens OX=96	2	13.5	3.8328	8	2862900	0	0	0	0	0	0	0	0	1758100	0	1104800	0	0	0	0	0
Uncharacterized protein C7orf50	C7orf50	tr|C9JQV0|C9JQV0_HUMAN Uncharacterized protein C7orf50 (Fragment) OS=Homo sapiens OX=9606 GN=C7orf50 PE=1 SV=1;sp|Q9BRJ6|CG050_HUMAN Uncharacterized protein C7orf50 OS=Homo sapiens OX=9606 GN=C7orf50 PE=1 SV=1;tr|H7C0T1|H7C0T1_HUMAN Uncharacterized protein	4	30.7	12.569	8	10758000	0	0	0	0	1379900	1022000	2558000	513790	0	0	0	0	1272300	1435300	0	2576200
Pleiotrophin	PTN	tr|C9JR52|C9JR52_HUMAN Pleiotrophin OS=Homo sapiens OX=9606 GN=PTN PE=1 SV=1;sp|P21246|PTN_HUMAN Pleiotrophin OS=Homo sapiens OX=9606 GN=PTN PE=1 SV=1	2	19.3	5.7043	6	3145200	0	0	0	0	0	0	0	0	0	0	0	0	935680	0	0	2209600
Sialidase-4	NEU4	tr|C9JRN9|C9JRN9_HUMAN Sialidase-4 (Fragment) OS=Homo sapiens OX=9606 GN=NEU4 PE=4 SV=1;sp|Q8WWR8|NEUR4_HUMAN Sialidase-4 OS=Homo sapiens OX=9606 GN=NEU4 PE=1 SV=3;sp|Q8WWR8-2|NEUR4_HUMAN Isoform 2 of Sialidase-4 OS=Homo sapiens OX=9606 GN=NEU4;sp|Q8WWR8-3	2	17.7	12.339	11	960000	0	0	0	0	0	0	0	0	0	0	627490	332510	0	0	0	0
MICOS complex subunit MIC19	CHCHD3	tr|C9JRZ6|C9JRZ6_HUMAN MICOS complex subunit OS=Homo sapiens OX=9606 GN=CHCHD3 PE=1 SV=2;sp|Q9NX63|MIC19_HUMAN MICOS complex subunit MIC19 OS=Homo sapiens OX=9606 GN=CHCHD3 PE=1 SV=1;tr|F8WAR4|F8WAR4_HUMAN MICOS complex subunit OS=Homo sapiens OX=9606 GN=C	20	60.8	323.31	14	1202100000	216260000	118580000	114820000	76780000	24918000	26342000	74547000	35583000	238290000	49234000	30637000	97063000	20456000	21975000	22884000	33699000
Metalloreductase STEAP4	STEAP4	tr|C9JS50|C9JS50_HUMAN Metalloreductase STEAP4 OS=Homo sapiens OX=9606 GN=STEAP4 PE=1 SV=1;sp|Q687X5|STEA4_HUMAN Metalloreductase STEAP4 OS=Homo sapiens OX=9606 GN=STEAP4 PE=1 SV=1;sp|Q687X5-2|STEA4_HUMAN Isoform 2 of Metalloreductase STEAP4 OS=Homo sapien	2	11.5	4.6943	19	474970	0	0	0	0	0	0	474970	0	0	0	0	0	0	0	0	0
Non-syndromic hearing impairment protein 5	DFNA5	tr|C9JSR4|C9JSR4_HUMAN Gasdermin-E OS=Homo sapiens OX=9606 GN=GSDME PE=1 SV=2;sp|O60443|GSDME_HUMAN Gasdermin-E OS=Homo sapiens OX=9606 GN=GSDME PE=1 SV=2;tr|H7C147|H7C147_HUMAN Gasdermin-E (Fragment) OS=Homo sapiens OX=9606 GN=GSDME PE=1 SV=1;sp|O60443-3|	5	25.6	12.69	18	2681200	729620	0	0	0	0	94789	0	0	0	438140	0	0	219380	323370	161850	714110
SWI/SNF-related matrix-associated actin-dependent regulator of chromatin subfamily B member 1	SMARCB1	tr|C9JTA6|C9JTA6_HUMAN SWI/SNF-related matrix-associated actin-dependent regulator of chromatin subfamily B member 1 (Fragment) OS=Homo sapiens OX=9606 GN=SMARCB1 PE=1 SV=2;sp|Q12824|SNF5_HUMAN SWI/SNF-related matrix-associated actin-dependent regulator of	5	25.4	10.394	12	8169800	0	0	0	0	596740	288230	298760	639970	0	0	0	0	1079800	1159000	529090	3578300
Regulator of microtubule dynamics protein 2	RMDN2	tr|F8WFC3|F8WFC3_HUMAN Regulator of microtubule dynamics protein 2 OS=Homo sapiens OX=9606 GN=RMDN2 PE=1 SV=1;tr|C9JUD5|C9JUD5_HUMAN Regulator of microtubule dynamics protein 2 (Fragment) OS=Homo sapiens OX=9606 GN=RMDN2 PE=1 SV=1;sp|Q96LZ7|RMD2_HUMAN Regu	1	10	2.9896	6	3269300	0	0	0	0	0	0	245620	0	2721200	0	0	0	0	0	302490	0
CGG triplet repeat-binding protein 1	CGGBP1	tr|C9JUJ0|C9JUJ0_HUMAN CGG triplet repeat-binding protein 1 (Fragment) OS=Homo sapiens OX=9606 GN=CGGBP1 PE=1 SV=1;sp|Q9UFW8|CGBP1_HUMAN CGG triplet repeat-binding protein 1 OS=Homo sapiens OX=9606 GN=CGGBP1 PE=1 SV=2	3	35.8	2.7565	7	6747800	3216000	0	0	0	0	917230	0	764480	0	0	0	0	615970	505060	0	729030
DCN1-like protein;DCN1-like protein 1	DCUN1D1	tr|C9JVE2|C9JVE2_HUMAN DCN1-like protein OS=Homo sapiens OX=9606 GN=DCUN1D1 PE=1 SV=1;sp|Q96GG9|DCNL1_HUMAN DCN1-like protein 1 OS=Homo sapiens OX=9606 GN=DCUN1D1 PE=1 SV=1;tr|C9JRU6|C9JRU6_HUMAN DCN1-like protein (Fragment) OS=Homo sapiens OX=9606 GN=DCUN	3	16	36.032	13	4604200	0	0	0	0	206680	250190	239630	263890	1412600	958230	294650	585690	40861	0	86309	265440
Mesoderm-specific transcript homolog protein	MEST	tr|C9JWU9|C9JWU9_HUMAN Mesoderm-specific transcript homolog protein (Fragment) OS=Homo sapiens OX=9606 GN=MEST PE=1 SV=2;tr|C9JW74|C9JW74_HUMAN Mesoderm-specific transcript homolog protein OS=Homo sapiens OX=9606 GN=MEST PE=1 SV=2;sp|Q5EB52-3|MEST_HUMAN Is	3	18.3	7.7562	9	8914100	0	0	0	0	754940	937000	166220	2212000	4415000	0	285170	0	143770	0	0	0
Receptor protein-tyrosine kinase;Ephrin type-A receptor 3	EPHA3	tr|C9JXA2|C9JXA2_HUMAN Ephrin type-A receptor 3 OS=Homo sapiens OX=9606 GN=EPHA3 PE=1 SV=1;sp|P29320|EPHA3_HUMAN Ephrin type-A receptor 3 OS=Homo sapiens OX=9606 GN=EPHA3 PE=1 SV=2	1	4.5	5.9366	47	0	0	0	0	0	0	0	0	0	0	0	0	0	0	0	0	0
Replication initiator 1	REPIN1	tr|C9JZE3|C9JZE3_HUMAN Replication initiator 1 (Fragment) OS=Homo sapiens OX=9606 GN=REPIN1 PE=1 SV=1;tr|C9JYJ8|C9JYJ8_HUMAN Replication initiator 1 (Fragment) OS=Homo sapiens OX=9606 GN=REPIN1 PE=1 SV=8;sp|Q9BWE0|REPI1_HUMAN Replication initiator 1 OS=Hom	3	11.5	10.038	20	1144600	0	0	0	0	0	369210	350950	105040	0	34757	0	0	88538	196080	0	0
60S ribosomal protein L22-like 1	RPL22L1	tr|C9JYQ9|C9JYQ9_HUMAN 60S ribosomal protein L22-like 1 OS=Homo sapiens OX=9606 GN=RPL22L1 PE=1 SV=1;tr|H0Y8C2|H0Y8C2_HUMAN 60S ribosomal protein L22-like 1 (Fragment) OS=Homo sapiens OX=9606 GN=RPL22L1 PE=1 SV=1;sp|Q6P5R6|RL22L_HUMAN 60S ribosomal protein	4	48.8	15.476	4	111010000	13540000	4720300	15062000	0	322840	0	1514900	0	33732000	2400300	7455400	14251000	2948800	2410500	8587000	4066300
Neuronal cell adhesion molecule	NRCAM	tr|C9JYY6|C9JYY6_HUMAN Neuronal cell adhesion molecule OS=Homo sapiens OX=9606 GN=NRCAM PE=1 SV=3;sp|Q92823-3|NRCAM_HUMAN Isoform 3 of Neuronal cell adhesion molecule OS=Homo sapiens OX=9606 GN=NRCAM;sp|Q92823-4|NRCAM_HUMAN Isoform 4 of Neuronal cell adhes	17	23.5	184.42	57	23484000	0	0	243280	0	0	0	395100	854960	3619700	541490	698730	1554700	4594700	3738100	2321300	4922400
Inositol polyphosphate 5-phosphatase K	INPP5K	tr|C9JZB0|C9JZB0_HUMAN Inositol polyphosphate 5-phosphatase K (Fragment) OS=Homo sapiens OX=9606 GN=INPP5K PE=1 SV=1;sp|Q9BT40-2|INP5K_HUMAN Isoform 2 of Inositol polyphosphate 5-phosphatase K OS=Homo sapiens OX=9606 GN=INPP5K;sp|Q9BT40|INP5K_HUMAN Inosito	7	36.7	8.696	15	9433600	5540600	545960	2087000	286990	166300	0	633760	0	0	0	0	0	0	0	172940	0
Ubiquitin-conjugating enzyme E2 H	UBE2H	tr|H7C4M9|H7C4M9_HUMAN Ubiquitin-conjugating enzyme E2 H (Fragment) OS=Homo sapiens OX=9606 GN=UBE2H PE=1 SV=1;tr|C9JZG9|C9JZG9_HUMAN Ubiquitin-conjugating enzyme E2 H (Fragment) OS=Homo sapiens OX=9606 GN=UBE2H PE=1 SV=1;tr|C9JZY6|C9JZY6_HUMAN Ubiquitin-c	2	48.4	3.7969	3	2596500	0	0	0	0	0	850050	1159800	0	0	0	0	0	586670	0	0	0
	SEC14L2	tr|C9JZI9|C9JZI9_HUMAN SEC14-like protein 2 (Fragment) OS=Homo sapiens OX=9606 GN=SEC14L2 PE=1 SV=1	1	4.4	-2	8	0	0	0	0	0	0	0	0	0	0	0	0	0	0	0	0	0
			1	23.6	2.3073	58	299230	179360	0	0	0	0	0	0	0	0	119870	0	0	0	0	0	0
Cartilage oligomeric matrix protein	COMP	;tr|G3XAP6|G3XAP6_HUMAN Cartilage oligomeric matrix protein OS=Homo sapiens OX=9606 GN=COMP PE=1 SV=1;sp|P49747-2|COMP_HUMAN Isoform 2 of Cartilage oligomeric matrix protein OS=Homo sapiens OX=9606 GN=COMP;sp|P49747|COMP_HUMAN Cartilage oligomeric matrix p	3	11.8	3.54	28	3778400	0	417570	874240	440650	0	209830	153020	142240	0	0	213750	0	337360	152730	264680	572290
			14	53.2	323.31	88	564710000	5380900	3494100	7210000	1616800	1906900	4156300	9315200	5437300	151040000	191380000	45373000	105490000	12979000	4387300	7508000	8037900
			1	15.3	76.168	7	4350600	2928100	459000	706220	0	0	0	0	0	0	0	0	0	257330	0	0	0
			4	9.5	3.8905	23	1629200	0	0	0	0	0	28503	112090	283900	0	424020	165520	331070	73687	74603	37185	98664
			3	31.9	7.6306	6	11713000	8303700	1217900	0	711770	0	0	0	0	0	0	0	0	675030	301680	0	502920
			10	31.2	323.31	28	69086000	3901800	13341000	12076000	2299800	462360	4761300	1841100	6367500	481050	0	455240	0	3998400	3559700	9526000	6015600
			2	50.1	217.9	26	59889000	2902300	3089500	6611400	1045600	2610500	3770900	6795800	5528200	3518000	3120600	1628200	7071800	3849800	2660300	2711100	2975500
			13	33.3	245.86	25	106950000	2814500	4547200	5035800	1284100	1095800	3601900	3202300	5853300	20489000	19473000	15218000	16151000	1829700	2556400	816780	2976300
Hepatocyte growth factor activator;Hepatocyte growth factor activator short chain;Hepatocyte growth factor activator long chain	HGFAC	;tr|D6RAR4|D6RAR4_HUMAN Hepatocyte growth factor activator OS=Homo sapiens OX=9606 GN=HGFAC PE=1 SV=1;sp|Q04756|HGFA_HUMAN Hepatocyte growth factor activator OS=Homo sapiens OX=9606 GN=HGFAC PE=1 SV=1	2	5	4.8202	26	462070	341370	0	0	0	0	0	0	0	0	0	120700	0	0	0	0	0
			68	63.4	323.31	75	1363400000	56123000	17121000	38616000	3777700	6970100	29086000	38306000	41886000	138670000	271490000	113150000	251790000	109110000	66425000	75176000	105730000
		;	4	12.7	19.784	17	15888000	4008800	1276300	1502800	850850	0	490240	44720	963000	1379400	1383800	676180	1821000	729850	385920	0	374580
Tubulin beta-1 chain	TUBB1	;sp|Q9H4B7|TBB1_HUMAN Tubulin beta-1 chain OS=Homo sapiens OX=9606 GN=TUBB1 PE=1 SV=1	11	40.5	323.31	23	46081000	1814700	7077900	9377100	1027600	764450	2621900	2005100	5364600	0	3361500	381060	755170	4354300	1486600	2046200	3643400
			61	66.5	323.31	50	1467200000	146950000	77240000	105170000	28338000	22779000	186610000	55046000	317660000	68120000	47369000	29743000	67217000	57121000	107280000	17525000	133050000
			14	51.3	215.42	13	341950000	29173000	9274400	23744000	12251000	8008600	18735000	24170000	28078000	31186000	28783000	10914000	41179000	19100000	20173000	12054000	25124000
			21	45.3	323.31	28	383740000	2464000	1777500	3274100	147630	287910	1405300	3657400	2285800	51149000	93279000	35134000	115510000	37558000	6501900	17096000	12218000
			1	42.4	2.6946	5	241100000	23010000	26218000	4180700	0	0	27339000	0	48332000	46468000	12364000	21870000	31316000	0	0	0	0
			1	44.9	-2	25	0	0	0	0	0	0	0	0	0	0	0	0	0	0	0	0	0
			22	42.2	323.31	32	814020000	119210000	61981000	89480000	18123000	13381000	89882000	50597000	161390000	25960000	25012000	13032000	27822000	33043000	27544000	18612000	38961000
			12	56.3	323.31	11	199840000000	21683000000	16731000000	7722100000	14926000000	3303500000	8170900000	5791100000	10893000000	7831200000	15238000000	11262000000	13921000000	12042000000	17361000000	11773000000	21196000000
			6	21	154.48	17	29780000	1413200	1280000	1212100	76097	0	3217500	1511400	2060900	1753000	3638200	1506100	5139900	2281100	1472500	1636600	1581400
			9	47.9	265.59	90	26394000	119430	308280	433470	45753	0	155390	521440	198350	6934400	13527000	608800	2144200	845020	150040	69513	332690
			0	29.8	191.16	35	60836000	6909600	3725100	2917500	1314000	2062700	3678700	3096400	4339400	3397100	4206600	4510600	4347300	4856000	4970700	2999200	3505500
			9	93	323.31	9	14264000000	1389700000	859680000	956610000	418170000	176550000	2167800000	1402700000	3866500000	293800000	514960000	131260000	257870000	572070000	393290000	472470000	390500000
			2	40.7	3.9245	11	0	0	0	0	0	0	0	0	0	0	0	0	0	0	0	0	0
Keratin, type I cytoskeletal 14	KRT14	;sp|P02533|K1C14_HUMAN Keratin, type I cytoskeletal 14 OS=Homo sapiens OX=9606 GN=KRT14 PE=1 SV=4	7	69.1	323.31	29	822260000	167240000	38402000	23686000	9358700	21371000	34504000	75190000	65177000	36287000	42645000	45447000	90663000	30446000	31703000	34693000	75453000
Keratin, type II cytoskeletal 6A	KRT6A	;sp|P02538|K2C6A_HUMAN Keratin, type II cytoskeletal 6A OS=Homo sapiens OX=9606 GN=KRT6A PE=1 SV=3	3	60.3	323.31	30	378370000	101590000	24445000	10488000	2518400	1499100	6690000	5605600	18878000	7570500	3586400	28481000	54126000	24201000	23118000	13954000	51625000
			5	85	32.455	9	25406000	1231100	1860900	393080	373920	0	6300400	518230	12629000	0	0	0	0	790370	198820	313830	795950
			5	25.1	17.918	9	88158000	1868700	1089100	1907200	2305200	2351700	3642800	4128200	4670400	153380	2024400	1613900	2006500	5044900	6061400	31811000	17479000
			4	19.3	37.57	11	4251300	0	0	0	0	0	0	0	563160	0	0	734050	0	0	0	0	2954100
			1	9.1	11.005	6	19278000	769520	488180	383430	0	0	1127700	1224700	1437400	0	0	0	0	1586700	1531600	3350300	7378800
			4	40.2	51.723	7	28447000	2228900	451970	0	1075100	0	0	1404300	0	0	1269400	0	0	502430	1627800	14139000	5748000
			25	42.9	146.13	42	59420000	3497800	2958900	7401700	891680	289040	1945000	1898300	2873100	254050	687230	436280	668650	7342400	9547600	5650000	13078000
			25	64.2	323.31	30	67171000	2107700	545220	8797000	521320	333990	756950	288770	1230700	0	230560	0	0	11132000	14701000	6303300	20222000
			6	40.7	112.74	11	46567000	2909600	0	0	321110	849780	327520	1761800	2567400	0	1092700	0	1748200	2815600	5496400	20911000	5766300
Serum albumin	ALB	;sp|P02768|ALBU_HUMAN Serum albumin OS=Homo sapiens OX=9606 GN=ALB PE=1 SV=2;tr|A0A0C4DGB6|A0A0C4DGB6_HUMAN Serum albumin OS=Homo sapiens OX=9606 GN=ALB PE=1 SV=1;tr|H0YA55|H0YA55_HUMAN Serum albumin (Fragment) OS=Homo sapiens OX=9606 GN=ALB PE=1 SV=1;tr|B	37	77	323.31	36	677750000	709850	44487	63131	0	106630	3140900	34365000	892230	50324000	42311000	44515000	59532000	512640	601440	433800000	6838500
			81	87.5	323.31	40	14442000000	1180300000	659920000	691060000	165940000	137450000	946210000	331020000	535520000	573770000	843620000	754270000	627860000	934180000	894790000	4085700000	1080900000
			4	16.1	286.64	7	623680000	76451000	26831000	20554000	70904000	0	9756200	0	13360000	143090000	26925000	37089000	104700000	25215000	25862000	6925000	36023000
			0	59.4	66.666	30	7321200	1054200	482820	286680	0	0	88429	0	471970	0	147780	768740	1826300	0	410680	778810	1004700
			2	28.1	4.5361	26	6142400	0	0	0	0	0	143780	145540	0	4077900	857930	0	917260	0	0	0	0
Keratin, type II cytoskeletal 8	KRT8	;sp|P05787|K2C8_HUMAN Keratin, type II cytoskeletal 8 OS=Homo sapiens OX=9606 GN=KRT8 PE=1 SV=7;sp|P05787-2|K2C8_HUMAN Isoform 2 of Keratin, type II cytoskeletal 8 OS=Homo sapiens OX=9606 GN=KRT8;tr|F8VUG2|F8VUG2_HUMAN Keratin, type II cytoskeletal 8 (Frag	23	87	323.31	29	5341800000	21069000	11041000	28664000	6294200	272360000	331350000	590650000	445170000	1909200000	381620000	365010000	847680000	20462000	32114000	166210	79007000
			48	67.5	323.31	50	164470000	44772000	20612000	24766000	21248000	1741900	7304800	5190200	7375500	13925000	3714800	1771900	3408600	3576100	1193300	1348800	2520400
			3	4.6	2.9805	37	8420100	1379800	419870	764790	91081	68729	282650	655760	645540	0	406500	0	973210	1116100	0	1616000	0
Trypsin-1;Alpha-trypsin chain 1;Alpha-trypsin chain 2;Putative trypsin-6;Trypsin-2	PRSS1;PRSS3P2;PRSS2	;tr|E7EQ64|E7EQ64_HUMAN Trypsin-1 OS=Homo sapiens OX=9606 GN=PRSS1 PE=1 SV=1;sp|P07477|TRY1_HUMAN Trypsin-1 OS=Homo sapiens OX=9606 GN=PRSS1 PE=1 SV=1;tr|H0Y8D1|H0Y8D1_HUMAN Trypsin-1 (Fragment) OS=Homo sapiens OX=9606 GN=PRSS1 PE=1 SV=1;tr|A6XMV8|A6XMV8_H	1	11.3	47.111	8	462310000	22871000	23283000	25553000	15476000	2167800	13085000	18762000	16358000	27611000	5475000	34929000	54723000	0	40848000	92165000	69003000
	KRT19	;tr|K7EMS3|K7EMS3_HUMAN Keratin, type I cytoskeletal 19 (Fragment) OS=Homo sapiens OX=9606 GN=KRT19 PE=1 SV=1	1	78	323.31	31	433940000	0	0	549040	0	8339600	13305000	23224000	17426000	249920000	30326000	23346000	66429000	0	661080	419430	0
			2	69.9	323.31	29	705440000	149960	605190	975490	0	123560000	135680000	261710000	172120000	4895000	811900	0	4293900	0	264400	133060	243830
			1	19.9	2.3102	27	0	0	0	0	0	0	0	0	0	0	0	0	0	0	0	0	0
Keratin, type I cytoskeletal 16	KRT16	;sp|P08779|K1C16_HUMAN Keratin, type I cytoskeletal 16 OS=Homo sapiens OX=9606 GN=KRT16 PE=1 SV=4	22	69.3	323.31	29	220440000	70392000	23264000	8704900	774480	644720	1628900	1472200	10908000	895660	2594500	19457000	31017000	13303000	10760000	8191100	16434000
Keratin, type II cytoskeletal 3	KRT3	sp|P12035|K2C3_HUMAN Keratin, type II cytoskeletal 3 OS=Homo sapiens OX=9606 GN=KRT3 PE=1 SV=3;	0	12.9	2.5274	32	0	0	0	0	0	0	0	0	0	0	0	0	0	0	0	0	0
			14	47.9	323.31	14	4284800000	480700000	236050000	442340000	110430000	17561000	317930000	149930000	201290000	346290000	358870000	261050000	354240000	219980000	324340000	180910000	282890000
Keratin, type I cytoskeletal 10	KRT10	sp|P13645|K1C10_HUMAN Keratin, type I cytoskeletal 10 OS=Homo sapiens OX=9606 GN=KRT10 PE=1 SV=6;	28	59.4	323.31	26	5153100000	727080000	395630000	195420000	79223000	119230000	245440000	432310000	314080000	310860000	237080000	455330000	210510000	266550000	476980000	266450000	420970000
			2	36.5	95.286	28	18183000	0	0	402290	0	0	466840	0	3364800	867850	1717700	0	7631100	0	3732500	0	0
Keratin, type II cytoskeletal 5	KRT5	;sp|P13647|K2C5_HUMAN Keratin, type II cytoskeletal 5 OS=Homo sapiens OX=9606 GN=KRT5 PE=1 SV=3	7	62.2	323.31	31	185060000	30024000	9942000	7276000	1446600	5956700	8382700	10836000	10586000	5899200	7272400	9774800	10978000	11890000	22010000	8249900	24531000
			34	79.2	323.31	17	2169400000	411630000	110580000	174590000	39548000	25789000	115770000	102270000	184710000	103920000	142940000	99279000	237780000	123850000	103920000	86364000	106460000
			19	58.6	323.31	18	738430000	234180000	56905000	170430000	25243000	6204000	7515000	10414000	13022000	96922000	22256000	24145000	53760000	6079100	2858700	1807000	6685300
			17	41	323.31	19	550260000	107770000	54901000	42598000	16932000	2411400	54006000	12328000	113770000	7639000	15075000	7498100	20195000	29454000	24695000	10949000	30035000
Keratin, type II cytoskeletal 4	KRT4	;sp|P19013|K2C4_HUMAN Keratin, type II cytoskeletal 4 OS=Homo sapiens OX=9606 GN=KRT4 PE=1 SV=5	7	32	37.488	31	7092000	1033700	0	697780	0	90297	0	333700	0	0	0	0	2569700	0	2292500	0	74258
Filaggrin	FLG	;sp|P20930|FILA_HUMAN Filaggrin OS=Homo sapiens OX=9606 GN=FLG PE=1 SV=3	2	0.6	2.0686	210	150440	0	0	0	0	0	18557	10156	44303	0	2515.6	0	0	7839.1	27168	6990	32915
			14	36.8	186.52	22	80141000	6754200	5430000	13799000	2220400	505670	5493100	7402400	6977000	4260800	4027200	2375800	3612200	5705800	3226600	3496700	4854200
			28	47.1	323.31	21	3433000000	180360000	137060000	271900000	44672000	53126000	190100000	205800000	189110000	348280000	328800000	261380000	611870000	150530000	149840000	115780000	194370000
			1	91	323.31	39	15917000	734760	3223300	608270	218350	0	747090	0	1254100	0	2286100	1805500	1020900	920140	1220600	0	1878100
Keratin, type II cytoskeletal 2 epidermal	KRT2	;sp|P35908|K22E_HUMAN Keratin, type II cytoskeletal 2 epidermal OS=Homo sapiens OX=9606 GN=KRT2 PE=1 SV=2	2	90.9	323.31	40	3008500000	426050000	207630000	102510000	32431000	93735000	153950000	238470000	180260000	195350000	156830000	187830000	202090000	150850000	243520000	145740000	291300000
			26	58.3	323.31	31	637420000	19238000	19000000	35694000	7758100	3590700	21971000	16832000	40540000	144240000	53544000	90256000	95626000	15508000	22540000	13401000	37681000
Keratin, type II cytoskeletal 6C	KRT6C	;sp|P48668|K2C6C_HUMAN Keratin, type II cytoskeletal 6C OS=Homo sapiens OX=9606 GN=KRT6C PE=1 SV=3	0	59.4	30.009	30	16079000	3007300	931150	417470	275520	0	96097	0	695700	0	217560	2473400	4826600	652390	676830	1169800	639270
			7	21.8	47.476	20	63333000	203310	579010	902450	30728	231630	120960	874190	752820	27793000	5881700	5201000	17910000	955360	671200	288200	937960
			4	16	32.358	5	282950000	60990000	12183000	26244000	11354000	0	8254100	28456000	30728000	19767000	14789000	8089400	8113300	17933000	18646000	3078300	14327000
			18	55.4	323.31	15	1560400000	194020000	120520000	152040000	38554000	46138000	163720000	143670000	258270000	38363000	46193000	20643000	53533000	57935000	66261000	58662000	101840000
Keratin, type I cytoskeletal 17	KRT17	;sp|Q04695|K1C17_HUMAN Keratin, type I cytoskeletal 17 OS=Homo sapiens OX=9606 GN=KRT17 PE=1 SV=2;tr|F5GWP8|F5GWP8_HUMAN Keratin, type I cytoskeletal 17 OS=Homo sapiens OX=9606 GN=KRT17 PE=1 SV=2	7	76.6	323.31	29	337400000	12777000	2690300	1140300	106050	44333000	48295000	90530000	81619000	15549000	6969700	6073100	14681000	1776500	1761900	1674300	7426700
			6	39.2	135.96	11	43773000	37131000	960910	1926500	0	0	0	0	547650	0	1155300	0	0	1129700	522810	0	398570
		;	61	79.4	323.31	44	1131200000	179930000	31870000	48172000	15493000	13876000	48192000	60065000	35011000	168220000	124840000	84862000	133880000	82648000	27094000	36806000	40272000
			25	27.2	323.31	39	327430000	1862800	1078100	3315800	1166900	1223900	2988000	13068000	5599300	39949000	80176000	31905000	65632000	21296000	16144000	15528000	26498000
			4	7.9	5.5242	41	410350	202900	0	0	0	0	20055	0	0	0	0	0	0	0	187400	0	0
Keratin, type II cytoskeletal 72	KRT72	;;sp|Q14CN4-3|K2C72_HUMAN Isoform 3 of Keratin, type II cytoskeletal 72 OS=Homo sapiens OX=9606 GN=KRT72;sp|Q14CN4-2|K2C72_HUMAN Isoform 2 of Keratin, type II cytoskeletal 72 OS=Homo sapiens OX=9606 GN=KRT72;sp|Q14CN4|K2C72_HUMAN Keratin, type II cytoskele	0	9.6	39.638	33	14681000	0	0	262110	0	746290	826780	4323900	975170	0	1154800	1013800	626230	709670	995640	1839700	1206800
			29	24.4	323.31	92	69716000	413640	8938900	11666000	3044900	98116	83070	414360	278320	8728300	23137000	3073400	9386300	238290	36653	89700	89106
			15	38.9	323.31	29	127920000	36583000	12082000	17591000	2617400	837470	4604000	6040100	6249000	6594900	5867600	1783300	3326100	8527600	1649300	3583200	9979500
			3	14.1	323.31	9	83124000	24662000	9978500	14130000	2409900	1570300	789180	2611600	0	3513500	10519000	676130	8049700	1597900	0	0	2616800
			12	22.1	139.62	31	104680000	10656000	5478300	8513900	1772200	1068600	4503900	2233800	6107100	7600700	10324000	7126000	20852000	3580300	6886900	0	7972100
			13	13.2	42.82	63	9661500	280070	2013300	3499300	837310	145370	111170	378090	200000	1492600	221220	82069	0	235780	98004	67209	0
			66	31.6	323.31	89	182240000	19218000	9660500	12180000	1845100	3687700	14396000	15301000	23513000	7758600	4110200	2041100	7826300	28652000	8882400	10612000	12558000
			8	32.9	323.31	63	121710000	9682400	5175400	17278000	6557300	1247600	4707800	4903400	6716100	6873100	12322000	4058100	17278000	6639600	4875800	4465700	8931700
			21	36.9	130.51	53	99535000	86259	17862000	18136000	6637600	16140	544740	404870	104820	13024000	21964000	3199900	16799000	410670	74879	132110	138920
			16	46.1	45.199	28	46939000	16938000	3506100	4755300	796590	592610	3508500	1423100	6530100	0	862600	529460	1813200	1969200	893140	509020	2311700
			4	17.8	88.084	12	6882500	496000	1459000	1240900	0	0	787170	0	1696000	0	0	0	0	503950	93465	605970	0
Tetranectin	CLEC3B	;tr|E9PHK0|E9PHK0_HUMAN Tetranectin OS=Homo sapiens OX=9606 GN=CLEC3B PE=1 SV=1;sp|P05452|TETN_HUMAN Tetranectin OS=Homo sapiens OX=9606 GN=CLEC3B PE=1 SV=3	2	12.9	5.3631	9	8424400	0	0	1314900	172920	0	0	1399700	249180	3615800	802320	589430	0	280240	0	0	0
			1	29.8	10.236	36	127670	0	0	0	0	0	0	0	127670	0	0	0	0	0	0	0	0
Carboxypeptidase N catalytic chain	CPN1	;tr|B1AP58|B1AP58_HUMAN Carboxypeptidase N catalytic chain (Fragment) OS=Homo sapiens OX=9606 GN=CPN1 PE=1 SV=1;sp|P15169|CBPN_HUMAN Carboxypeptidase N catalytic chain OS=Homo sapiens OX=9606 GN=CPN1 PE=1 SV=1	2	6.1	3.6765	20	997370	0	0	0	0	0	297810	0	468680	0	0	0	0	92855	0	138020	0
Periostin	POSTN	;sp|Q15063-2|POSTN_HUMAN Isoform 2 of Periostin OS=Homo sapiens OX=9606 GN=POSTN;sp|Q15063-5|POSTN_HUMAN Isoform 5 of Periostin OS=Homo sapiens OX=9606 GN=POSTN;sp|Q15063-6|POSTN_HUMAN Isoform 6 of Periostin OS=Homo sapiens OX=9606 GN=POSTN;sp|Q15063-4|POS	5	30.7	148.26	35	17644000	558860	196860	608280	69397	199240	1524300	2130000	2883200	0	1244400	580120	0	2058300	2172200	1205300	2213800
			9	35.2	138.66	18	27128000	4439300	366150	2213100	213050	520650	2340200	279220	1458000	3654500	4566200	676770	4065800	366690	801660	186760	980390
			11	27.8	83.68	28	20731000	1828600	1357200	1549800	69364	243970	1297900	985830	2490800	0	3806200	28777	6419600	284970	98171	73442	196090
			81	53.2	323.31	99	290930000	9601500	40073000	47339000	15175000	2316900	5726300	6433200	9474700	40863000	49449000	8162100	38986000	4839900	4681500	1944000	5862000
			3	8.9	4.5574	38	6670000	0	0	337130	0	0	199140	1063700	0	1004400	0	226430	1893100	247950	549090	172250	976860
			18	55.8	98.748	21	60283000	3825900	3233000	7560900	2514400	317860	4918800	2345500	9160700	2613500	3469700	2176800	2768500	5630300	2931300	4284200	2531600
Keratin, type II cytoskeletal 7	KRT7	;sp|P08729|K2C7_HUMAN Keratin, type II cytoskeletal 7 OS=Homo sapiens OX=9606 GN=KRT7 PE=1 SV=5	2	71.2	21.403	29	26882000	0	0	0	0	6133300	4783800	9831700	6133400	0	0	0	0	0	0	0	0
			4	5.7	6.9811	36	4271900	0	649340	1273200	354550	0	228380	287090	0	0	975860	0	234720	97298	0	171520	0
			21	44.9	323.31	27	583100000	1156500	77014000	82714000	36648000	645800	468930	1740400	1331500	73240000	152080000	31235000	118440000	1989700	803750	2123300	1464900
			17	66.7	323.31	10	16121000000	1875600000	1281000000	1694300000	801150000	58232000	2274700000	2556300000	3303900000	523330000	324200000	209350000	470200000	199010000	193180000	134930000	221670000
			2	15.4	2.689	34	2199800	0	0	945750	0	0	161310	337910	299080	0	0	0	0	0	149920	305860	0
			25	62.5	320.79	36	93368000	11799000	1837300	3728300	718310	659770	16373000	3907600	8182800	4470600	4218100	2378500	5986200	6718100	7402200	6452900	8535600
			10	37.5	101.65	18	15110000	826230	3433200	3557500	79469	284070	2658400	0	849960	0	0	0	0	796770	556600	0	2067700
			2	14.9	5.8523	12	11056000	0	556680	341830	176600	0	187140	241390	0	0	3087800	352450	3643400	353630	452930	1165900	496480
			21	56.1	323.31	23	537420000	3184900	574030	1304700	1307900	2319800	4008300	3874300	4056500	102960000	87065000	86747000	192460000	25650000	6900200	2623900	12383000
			35	50.4	323.31	43	148080000	11932000	5195000	10887000	2114300	1742700	13876000	9978500	24762000	8068900	11966000	3652200	11431000	7436500	8231600	3182700	13625000
			3	15.4	4.4358	13	5985100	0	0	215490	0	270690	1412600	602000	682880	0	1334100	0	914640	190680	0	0	361950
			2	17.1	14.611	27	11611000	0	0	0	0	1175000	3808700	1706800	945160	968630	0	879150	921560	260840	606810	338420	0
			16	42.8	323.31	17	2336800000	383640000	305870000	285770000	94556000	64252000	246430000	79592000	363680000	58353000	83776000	25959000	81015000	115480000	60157000	19098000	69133000
			10	28.9	323.31	18	111380000	17940000	3161400	9639800	938570	1353000	13807000	6214700	4867800	4376800	10610000	4935800	10392000	5780200	6617900	6860300	3880300
Filaggrin-2	FLG2	;sp|Q5D862|FILA2_HUMAN Filaggrin-2 OS=Homo sapiens OX=9606 GN=FLG2 PE=1 SV=1	7	6.9	33.79	74	4286400	586100	280010	166650	31534	106610	215010	410200	209650	18441	248810	462250	229160	216420	424820	98691	582010
			1	59.1	2.0867	6	9391100	464610	151270	0	0	0	0	0	1972100	0	0	539030	2703400	1571600	1989100	0	0
			0	10.5	6.213	35	488490	218760	39443	0	0	66260	37497	0	47648	0	0	0	0	0	78886	0	0
Keratin, type I cytoskeletal 27;Keratin, type I cytoskeletal 25	KRT27;KRT25	;sp|Q7Z3Y8|K1C27_HUMAN Keratin, type I cytoskeletal 27 OS=Homo sapiens OX=9606 GN=KRT27 PE=1 SV=2;;sp|Q7Z3Z0|K1C25_HUMAN Keratin, type I cytoskeletal 25 OS=Homo sapiens OX=9606 GN=KRT25 PE=1 SV=1	2	9.2	3.9625	25	297910	0	0	0	0	0	0	0	0	0	0	0	0	0	0	0	297910
Keratin, type II cytoskeletal 1b	KRT77	;sp|Q7Z794|K2C1B_HUMAN Keratin, type II cytoskeletal 1b OS=Homo sapiens OX=9606 GN=KRT77 PE=2 SV=3	2	11.6	2.6817	31	374870	0	0	0	0	125230	0	0	0	0	0	249640	0	0	0	0	0
Hornerin	HRNR	;sp|Q86YZ3|HORN_HUMAN Hornerin OS=Homo sapiens OX=9606 GN=HRNR PE=1 SV=2	14	18.2	137.89	85	10768000	1588000	667190	354430	299490	8316.6	373520	322210	880570	209820	115720	348400	29907	773540	1261100	678840	2857400
			1	21.6	-2	31	1053700000	48194000	0	10254000	18640000	110540000	12172000	251170000	23591000	12739000	29595000	23837000	20896000	33605000	48880000	368530000	41101000
			2	13.2	3.9112	28	739170	0	0	0	0	382580	183280	173310	0	0	0	0	0	0	0	0	0
Pigment epithelium-derived factor	SERPINF1	;sp|P36955|PEDF_HUMAN Pigment epithelium-derived factor OS=Homo sapiens OX=9606 GN=SERPINF1 PE=1 SV=4	4	12.3	11.744	23	5405000	679920	0	0	0	0	0	270660	37143	1792900	0	295870	990840	0	297130	318870	721720
			1	3.2	2.2378	21	1363200	0	120830	0	0	0	0	0	0	0	0	323470	918870	0	0	0	0
			17	51	323.31	21	136120000	9704900	4538200	8359300	1367200	2090500	6232200	2679600	12207000	16325000	15394000	24239000	16681000	3661200	3288500	3385900	5969700
			0	8.2	2.7588	31	100180	0	0	0	0	0	0	0	0	0	0	0	0	0	0	0	100180
			20	37.9	323.31	51	106600000	11829000	8513800	12895000	2328100	1338300	8647100	5898500	10492000	7115100	12654000	4349700	6774800	3788400	3336000	945280	5690100
			12	29.4	174.32	17	206700000	21245000	8916900	14127000	3429900	1916000	7843300	4570900	5273100	44417000	32247000	23662000	24447000	2968500	1079600	5144400	5414000
			2	16.5	10.379	19	40979000	3779300	1386500	2656700	342950	1066300	1946600	2317600	928410	8098200	4814900	1470300	9872800	432270	202110	1421000	242880
Calcineurin subunit B type 1	PPP3R1	tr|F6U1T9|F6U1T9_HUMAN Calcineurin subunit B type 1 OS=Homo sapiens OX=9606 GN=PPP3R1 PE=1 SV=1;tr|D3YTA9|D3YTA9_HUMAN Calcineurin subunit B type 1 OS=Homo sapiens OX=9606 GN=PPP3R1 PE=1 SV=1;sp|P63098|CANB1_HUMAN Calcineurin subunit B type 1 OS=Homo sapie	4	36.9	8.579	9	4235700	0	0	0	0	952180	384070	1884900	132410	134830	0	0	169620	327910	111770	83120	54921
60S ribosomal protein L32	RPL32	tr|D3YTB1|D3YTB1_HUMAN 60S ribosomal protein L32 (Fragment) OS=Homo sapiens OX=9606 GN=RPL32 PE=1 SV=1;tr|F8W727|F8W727_HUMAN 60S ribosomal protein L32 OS=Homo sapiens OX=9606 GN=RPL32 PE=1 SV=1;sp|P62910|RL32_HUMAN 60S ribosomal protein L32 OS=Homo sapien	13	56.4	323.31	7	3315100000	573020000	184720000	208210000	100400000	85035000	62628000	174990000	78891000	964170000	178220000	150250000	356120000	30750000	38511000	58694000	70485000
Calcium/calmodulin-dependent protein kinase type II subunit delta	CAMK2D	sp|Q13557-10|KCC2D_HUMAN Isoform Delta 10 of Calcium/calmodulin-dependent protein kinase type II subunit delta OS=Homo sapiens OX=9606 GN=CAMK2D;tr|E9PF82|E9PF82_HUMAN Calcium/calmodulin-dependent protein kinase type II subunit delta OS=Homo sapiens OX=960	18	51.8	323.31	25	211480000	24229000	5617900	8310500	5649600	3929200	2406100	5502500	3177900	51358000	22195000	12376000	57771000	2112800	1737300	2679100	2432900
Heterogeneous nuclear ribonucleoprotein A/B	HNRNPAB	tr|D6R9P3|D6R9P3_HUMAN Heterogeneous nuclear ribonucleoprotein A/B OS=Homo sapiens OX=9606 GN=HNRNPAB PE=1 SV=1;tr|D6RD18|D6RD18_HUMAN Heterogeneous nuclear ribonucleoprotein A/B OS=Homo sapiens OX=9606 GN=HNRNPAB PE=1 SV=1;tr|D6RBZ0|D6RBZ0_HUMAN Heterogen	17	39.6	315.86	13	504250000	21754000	18569000	17998000	8616900	8305500	25841000	19872000	33180000	47003000	12910000	12523000	11372000	40480000	70905000	36045000	118880000
Glucosamine-6-phosphate isomerase;Glucosamine-6-phosphate isomerase 1	GNPDA1	tr|D6RAY7|D6RAY7_HUMAN Glucosamine-6-phosphate isomerase (Fragment) OS=Homo sapiens OX=9606 GN=GNPDA1 PE=1 SV=1;tr|D6R9P4|D6R9P4_HUMAN Glucosamine-6-phosphate isomerase OS=Homo sapiens OX=9606 GN=GNPDA1 PE=1 SV=1;sp|P46926|GNPI1_HUMAN Glucosamine-6-phospha	6	40.9	22.781	14	15176000	0	353790	0	0	454060	2069600	934000	926200	2463600	743400	314330	4238800	688950	386840	224960	1377500
Sodium-coupled neutral amino acid transporter 9	SLC38A9	tr|E7ESU6|E7ESU6_HUMAN Sodium-coupled neutral amino acid transporter 9 (Fragment) OS=Homo sapiens OX=9606 GN=SLC38A9 PE=1 SV=1;tr|D6R9Q7|D6R9Q7_HUMAN Sodium-coupled neutral amino acid transporter 9 (Fragment) OS=Homo sapiens OX=9606 GN=SLC38A9 PE=1 SV=1;sp	6	68.7	291.85	9	539430000	219250000	96952000	63682000	37403000	11398000	10872000	18876000	12588000	12680000	5515700	17253000	5406000	5344700	6369700	2318000	13528000
Solute carrier family 41 member 3	SLC41A3	tr|D6RDM3|D6RDM3_HUMAN Solute carrier family 41 member 3 OS=Homo sapiens OX=9606 GN=SLC41A3 PE=1 SV=1;tr|D6R9S7|D6R9S7_HUMAN Solute carrier family 41 member 3 (Fragment) OS=Homo sapiens OX=9606 GN=SLC41A3 PE=1 SV=1;tr|D6RHE3|D6RHE3_HUMAN Solute carrier fam	1	27.7	3.1698	2	3137300	0	0	3137300	0	0	0	0	0	0	0	0	0	0	0	0	0
Cytochrome c oxidase subunit 7C, mitochondrial	COX7C	tr|D6R9Z7|D6R9Z7_HUMAN Cytochrome c oxidase subunit 7C, mitochondrial OS=Homo sapiens OX=9606 GN=COX7C PE=1 SV=1;sp|P15954|COX7C_HUMAN Cytochrome c oxidase subunit 7C, mitochondrial OS=Homo sapiens OX=9606 GN=COX7C PE=1 SV=1	3	42.9	7.0117	5	113140000	0	4278900	27315000	18193000	0	0	0	0	45335000	0	4087700	13933000	0	0	0	0
Polyadenylate-binding protein-interacting protein 2	PAIP2	tr|D6RA77|D6RA77_HUMAN Polyadenylate-binding protein-interacting protein 2 (Fragment) OS=Homo sapiens OX=9606 GN=PAIP2 PE=1 SV=1;sp|Q9BPZ3|PAIP2_HUMAN Polyadenylate-binding protein-interacting protein 2 OS=Homo sapiens OX=9606 GN=PAIP2 PE=1 SV=1	1	20.4	4.3616	3	7237100	0	0	775250	0	2110400	0	0	0	4351400	0	0	0	0	0	0	0
Gamma-aminobutyric acid receptor subunit alpha-2;Gamma-aminobutyric acid receptor subunit alpha-1;Gamma-aminobutyric acid receptor subunit alpha-3	GABRA2;GABRA1;GABRA3	tr|D6RCS5|D6RCS5_HUMAN Gamma-aminobutyric acid A receptor alpha 2 isoform 2 OS=Homo sapiens OX=9606 GN=GABRA2 PE=2 SV=1;tr|D6RAA9|D6RAA9_HUMAN Gamma-aminobutyric acid receptor subunit alpha-2 OS=Homo sapiens OX=9606 GN=GABRA2 PE=4 SV=1;tr|D6RBL7|D6RBL7_HUM	2	36.4	2.1691	5	80607000	10426000	1434700	0	0	0	2014700	0	2281700	47745000	0	14969000	0	0	604270	0	1132200
FAST kinase domain-containing protein 3	FASTKD3	tr|D6RAR6|D6RAR6_HUMAN FAST kinase domain-containing protein 3, mitochondrial OS=Homo sapiens OX=9606 GN=FASTKD3 PE=1 SV=1;sp|Q14CZ7|FAKD3_HUMAN FAST kinase domain-containing protein 3, mitochondrial OS=Homo sapiens OX=9606 GN=FASTKD3 PE=1 SV=2	4	7.9	3.661	30	369650	0	0	135880	0	0	152870	0	80896	0	0	0	0	0	0	0	0
COP9 signalosome complex subunit 4	COPS4	tr|D6RAX7|D6RAX7_HUMAN COP9 constitutive photomorphogenic-like protein subunit 4 isoform 2 OS=Homo sapiens OX=9606 GN=COPS4 PE=1 SV=1;sp|Q9BT78|CSN4_HUMAN COP9 signalosome complex subunit 4 OS=Homo sapiens OX=9606 GN=COPS4 PE=1 SV=1;tr|D6RFN0|D6RFN0_HUMAN	12	36	27.558	23	12739000	506100	403670	782320	0	363350	1943700	2164800	1472700	0	1453100	363410	938000	387720	803900	651120	505020
Alpha-methylacyl-CoA racemase	AMACR	tr|D6RB81|D6RB81_HUMAN Alpha-methylacyl-CoA racemase OS=Homo sapiens OX=9606 GN=AMACR PE=1 SV=1;sp|Q9UHK6|AMACR_HUMAN Alpha-methylacyl-CoA racemase OS=Homo sapiens OX=9606 GN=AMACR PE=1 SV=2;sp|Q9UHK6-5|AMACR_HUMAN Isoform 4 of Alpha-methylacyl-CoA racemas	11	33.2	323.31	17	51786000	0	0	0	0	0	0	0	0	41690000	2066100	3892800	4137700	0	0	0	0
Retinol-binding protein 2	RBP2	tr|D6RB89|D6RB89_HUMAN Retinol-binding protein 2 (Fragment) OS=Homo sapiens OX=9606 GN=RBP2 PE=1 SV=1;sp|P50120|RET2_HUMAN Retinol-binding protein 2 OS=Homo sapiens OX=9606 GN=RBP2 PE=1 SV=3	4	21.4	6.5042	5	29509000	0	0	0	0	0	0	0	0	7030200	13153000	1158500	8167100	0	0	0	0
RELT-like protein 1	RELL1	tr|D6RBN9|D6RBN9_HUMAN RELT-like protein 1 (Fragment) OS=Homo sapiens OX=9606 GN=RELL1 PE=1 SV=1;sp|Q8IUW5|RELL1_HUMAN RELT-like protein 1 OS=Homo sapiens OX=9606 GN=RELL1 PE=1 SV=1	2	13	6.6684	9	3761600	174270	360910	1610800	133250	0	0	332620	0	0	0	393280	632520	124040	0	0	0
Epsin-3	EPN3	tr|D6RBR6|D6RBR6_HUMAN Epsin-3 (Fragment) OS=Homo sapiens OX=9606 GN=EPN3 PE=1 SV=1;tr|D6RFG3|D6RFG3_HUMAN Epsin-3 (Fragment) OS=Homo sapiens OX=9606 GN=EPN3 PE=1 SV=1;tr|D6REL6|D6REL6_HUMAN Epsin-3 (Fragment) OS=Homo sapiens OX=9606 GN=EPN3 PE=1 SV=1;tr|I	1	22.2	3.939	4	25049000	6058200	1099600	1403000	202400	0	2743000	2181800	3499000	0	2948900	0	4913300	0	0	0	0
ELMO domain-containing protein 2	ELMOD2	tr|D6RBS5|D6RBS5_HUMAN ELMO domain-containing protein 2 (Fragment) OS=Homo sapiens OX=9606 GN=ELMOD2 PE=1 SV=8;sp|Q8IZ81|ELMD2_HUMAN ELMO domain-containing protein 2 OS=Homo sapiens OX=9606 GN=ELMOD2 PE=1 SV=1;tr|D6RHX2|D6RHX2_HUMAN ELMO domain-containing	13	70.1	217.45	10	200480000	15623000	6042800	13663000	4182100	561790	1136200	1320900	1183800	76600000	14481000	21482000	33005000	3025200	2700800	2213400	3255300
Eukaryotic translation initiation factor 4E	EIF4E	tr|D6RBW1|D6RBW1_HUMAN Eukaryotic translation initiation factor 4E OS=Homo sapiens OX=9606 GN=EIF4E PE=1 SV=1;sp|P06730|IF4E_HUMAN Eukaryotic translation initiation factor 4E OS=Homo sapiens OX=9606 GN=EIF4E PE=1 SV=2;sp|P06730-3|IF4E_HUMAN Isoform 3 of Eu	7	25.3	30.908	12	199090000	19521000	12483000	22014000	1569500	2711700	5405600	5793100	4624000	57381000	6887500	6711800	41038000	3823100	3800600	1607100	3720600
H/ACA ribonucleoprotein complex subunit 2	NHP2	tr|D6RC52|D6RC52_HUMAN Ribonucloprotein (Fragment) OS=Homo sapiens OX=9606 GN=NHP2 PE=1 SV=1;tr|D6RCB9|D6RCB9_HUMAN Ribonucloprotein (Fragment) OS=Homo sapiens OX=9606 GN=NHP2 PE=1 SV=1;sp|Q9NX24|NHP2_HUMAN H/ACA ribonucleoprotein complex subunit 2 OS=Homo	3	40.9	9.2408	5	38335000	0	3160900	1449600	1731500	973180	420180	3771300	3485200	2682100	0	0	0	2345500	6110500	3149300	9055900
Major facilitator superfamily domain-containing protein 10	MFSD10	tr|D6RIZ4|D6RIZ4_HUMAN Major facilitator superfamily domain-containing protein 10 OS=Homo sapiens OX=9606 GN=MFSD10 PE=1 SV=1;tr|D6RE79|D6RE79_HUMAN Major facilitator superfamily domain-containing protein 10 OS=Homo sapiens OX=9606 GN=MFSD10 PE=1 SV=1;sp|Q	3	9.6	13.158	15	11013000	460230	438070	465810	32078	0	0	200230	0	5740900	0	713010	2857900	0	0	105160	0
Nucleotide exchange factor SIL1	SIL1	tr|D6REA1|D6REA1_HUMAN Nucleotide exchange factor SIL1 OS=Homo sapiens OX=9606 GN=SIL1 PE=1 SV=1;sp|Q9H173|SIL1_HUMAN Nucleotide exchange factor SIL1 OS=Homo sapiens OX=9606 GN=SIL1 PE=1 SV=1;tr|D6RIU8|D6RIU8_HUMAN Nucleotide exchange factor SIL1 (Fragment	5	10.9	10.382	18	3329100	0	0	451480	183640	488190	261920	352570	376090	707220	297840	0	0	0	0	0	210140
Peptidyl-prolyl cis-trans isomerase CWC27 homolog	CWC27	tr|D6REK3|D6REK3_HUMAN Spliceosome-associated protein CWC27 homolog OS=Homo sapiens OX=9606 GN=CWC27 PE=1 SV=1;sp|Q6UX04-2|CWC27_HUMAN Isoform 2 of Spliceosome-associated protein CWC27 homolog OS=Homo sapiens OX=9606 GN=CWC27;sp|Q6UX04|CWC27_HUMAN Spliceos	2	12.9	10.71	18	2667100	1190000	0	68737	0	0	139310	497730	135150	311410	0	0	0	79846	0	45653	199250
Septin-11	2020-09-11	tr|D6RGI3|D6RGI3_HUMAN Septin 11, isoform CRA_b OS=Homo sapiens OX=9606 GN=SEPTIN11 PE=1 SV=1;tr|D6RER5|D6RER5_HUMAN Septin-11 OS=Homo sapiens OX=9606 GN=SEPTIN11 PE=1 SV=1;sp|Q9NVA2|SEP11_HUMAN Septin-11 OS=Homo sapiens OX=9606 GN=SEPTIN11 PE=1 SV=3;sp|Q9	18	62.8	323.31	21	748970000	132210000	39357000	60562000	31882000	8171800	11179000	19175000	11261000	172070000	66499000	37500000	120410000	8614000	10110000	8852600	11112000
Protein transport protein Sec31A	SEC31A	sp|O94979-8|SC31A_HUMAN Isoform 8 of Protein transport protein Sec31A OS=Homo sapiens OX=9606 GN=SEC31A;tr|D6REX3|D6REX3_HUMAN Protein transport protein Sec31A OS=Homo sapiens OX=9606 GN=SEC31A PE=1 SV=1;sp|O94979|SC31A_HUMAN Protein transport protein Sec3	34	34.6	273.43	47	118590000	11448000	5364900	7126600	2762400	1212100	1464400	3518200	2208800	32970000	14926000	8886000	25089000	525090	227580	436470	426170
Vitamin D-binding protein	GC	tr|D6RF35|D6RF35_HUMAN Vitamin D-binding protein OS=Homo sapiens OX=9606 GN=GC PE=1 SV=1;sp|P02774|VTDB_HUMAN Vitamin D-binding protein OS=Homo sapiens OX=9606 GN=GC PE=1 SV=2;sp|P02774-3|VTDB_HUMAN Isoform 3 of Vitamin D-binding protein OS=Homo sapiens OX	5	18.7	11.62	29	2334900	0	0	0	0	0	0	0	0	66514	525520	1447900	294980	0	0	0	0
Syntaxin-18	STX18	sp|Q9P2W9|STX18_HUMAN Syntaxin-18 OS=Homo sapiens OX=9606 GN=STX18 PE=1 SV=1;tr|D6RF48|D6RF48_HUMAN Syntaxin-18 OS=Homo sapiens OX=9606 GN=STX18 PE=1 SV=1;tr|D6RC71|D6RC71_HUMAN Syntaxin-18 (Fragment) OS=Homo sapiens OX=9606 GN=STX18 PE=1 SV=1	12	54.3	123.33	20	61706000	5702700	1824100	2599600	541770	313270	441480	1042500	53756	26388000	4647300	4300700	13607000	71961	0	0	170730
GPI ethanolamine phosphate transferase 2	PIGG	tr|E7EM50|E7EM50_HUMAN GPI ethanolamine phosphate transferase 2 OS=Homo sapiens OX=9606 GN=PIGG PE=1 SV=1;tr|D6RFE8|D6RFE8_HUMAN GPI ethanolamine phosphate transferase 2 OS=Homo sapiens OX=9606 GN=PIGG PE=1 SV=1;tr|E7EWV1|E7EWV1_HUMAN GPI ethanolamine phos	4	12.7	14.204	25	7009200	3173300	1102100	756610	59399	0	0	136440	0	1781400	0	0	0	0	0	0	0
Protein YIPF3;Protein YIPF3, 36 kDa form III	YIPF3	tr|D6RFI3|D6RFI3_HUMAN Protein YIPF3 (Fragment) OS=Homo sapiens OX=9606 GN=YIPF3 PE=1 SV=1;tr|E7EQR8|E7EQR8_HUMAN Protein YIPF3 OS=Homo sapiens OX=9606 GN=YIPF3 PE=1 SV=1;sp|Q9GZM5|YIPF3_HUMAN Protein YIPF3 OS=Homo sapiens OX=9606 GN=YIPF3 PE=1 SV=1;tr|D6R	6	31.3	41.59	11	22670000	899850	3831900	2738300	78947	432890	0	928670	91449	4336700	1702700	3028800	4035700	433280	0	130930	0
Collagen alpha-1(XII) chain	COL12A1	tr|D6RGG3|D6RGG3_HUMAN Collagen alpha-1(XII) chain OS=Homo sapiens OX=9606 GN=COL12A1 PE=1 SV=1;sp|Q99715-4|COCA1_HUMAN Isoform 4 of Collagen alpha-1(XII) chain OS=Homo sapiens OX=9606 GN=COL12A1;sp|Q99715|COCA1_HUMAN Collagen alpha-1(XII) chain OS=Homo sa	21	9.8	24.406	148	14666000	0	56202	0	0	932000	71129	2070700	453880	3273900	994520	1081700	1034400	1493300	26258	3150200	27927
Transcription initiation factor TFIID subunit 9B;Transcription initiation factor TFIID subunit 9	TAF9;TAF9B	tr|D6RHW1|D6RHW1_HUMAN Transcription initiation factor TFIID subunit 9 (Fragment) OS=Homo sapiens OX=9606 GN=TAF9 PE=1 SV=3;tr|D6RIY1|D6RIY1_HUMAN Transcription initiation factor TFIID subunit 9 (Fragment) OS=Homo sapiens OX=9606 GN=TAF9 PE=1 SV=3;tr|D6RGK	1	10.8	2.3554	8	367290	0	0	0	0	0	0	367290	0	0	0	0	0	0	0	0	0
Cytochrome c oxidase subunit 7A2, mitochondrial	COX7A2	tr|D6RIE3|D6RIE3_HUMAN Cytochrome c oxidase subunit 7A2, mitochondrial OS=Homo sapiens OX=9606 GN=COX7A2 PE=1 SV=1;tr|D6RGV5|D6RGV5_HUMAN Cytochrome c oxidase subunit 7A2, mitochondrial (Fragment) OS=Homo sapiens OX=9606 GN=COX7A2 PE=1 SV=1;tr|H0UI06|H0UI0	3	27.5	323.31	5	1004300000	199420000	133910000	157970000	93943000	18069000	7163100	39840000	10206000	187690000	31702000	57315000	59894000	4209200	0	2957800	0
Ribonuclease T2	RNASET2	tr|D6RHI9|D6RHI9_HUMAN Ribonuclease T2 (Fragment) OS=Homo sapiens OX=9606 GN=RNASET2 PE=1 SV=8;sp|O00584|RNT2_HUMAN Ribonuclease T2 OS=Homo sapiens OX=9606 GN=RNASET2 PE=1 SV=2;tr|A0A087WZM2|A0A087WZM2_HUMAN Ribonuclease T2 OS=Homo sapiens OX=9606 GN=RNASE	20	56.5	323.31	14	2404400000	1094500000	252180000	229280000	189310000	24050000	24752000	42805000	26668000	105800000	107430000	96792000	158610000	9756300	15061000	8209200	19255000
Exosome complex component RRP45	EXOSC9	tr|D6RIY6|D6RIY6_HUMAN Exosome complex component RRP45 OS=Homo sapiens OX=9606 GN=EXOSC9 PE=1 SV=1;sp|Q06265-3|EXOS9_HUMAN Isoform 3 of Exosome complex component RRP45 OS=Homo sapiens OX=9606 GN=EXOSC9;sp|Q06265-4|EXOS9_HUMAN Isoform 4 of Exosome complex c	2	5	3.8455	16	1184000	519220	0	0	0	0	152120	206430	211950	0	0	0	0	0	0	94295	0
Histone-lysine N-methyltransferase SETD7	SETD7	tr|D6RJA0|D6RJA0_HUMAN Histone-lysine N-methyltransferase SETD7 OS=Homo sapiens OX=9606 GN=SETD7 PE=1 SV=1;sp|Q8WTS6|SETD7_HUMAN Histone-lysine N-methyltransferase SETD7 OS=Homo sapiens OX=9606 GN=SETD7 PE=1 SV=1	3	10.2	7.7997	17	1380200	0	0	0	0	0	605910	310720	463540	0	0	0	0	0	0	0	0
Sorting nexin-14	SNX14	tr|D6RJG9|D6RJG9_HUMAN Sorting nexin-14 (Fragment) OS=Homo sapiens OX=9606 GN=SNX14 PE=1 SV=1;sp|Q9Y5W7-2|SNX14_HUMAN Isoform 2 of Sorting nexin-14 OS=Homo sapiens OX=9606 GN=SNX14;sp|Q9Y5W7-3|SNX14_HUMAN Isoform 3 of Sorting nexin-14 OS=Homo sapiens OX=96	4	5	21.347	41	1887800	732010	0	0	0	0	0	0	0	878730	0	277020	0	0	0	0	0
Geminin	GMNN	tr|E2QRF9|E2QRF9_HUMAN Geminin (Fragment) OS=Homo sapiens OX=9606 GN=GMNN PE=1 SV=1;sp|O75496|GEMI_HUMAN Geminin OS=Homo sapiens OX=9606 GN=GMNN PE=1 SV=1	1	7.8	2.8019	8	1143500	585500	144600	0	0	0	0	0	0	126010	287390	0	0	0	0	0	0
CLIP-associating protein 2	CLASP2	tr|E3W994|E3W994_HUMAN CLIP-associating protein 2 OS=Homo sapiens OX=9606 GN=CLASP2 PE=1 SV=2;tr|J3KR49|J3KR49_HUMAN CLIP-associating protein 2 OS=Homo sapiens OX=9606 GN=CLASP2 PE=1 SV=1;tr|A0A0U1RQI6|A0A0U1RQI6_HUMAN CLIP-associating protein 2 OS=Homo sa	12	23	224.09	75	9423500	1861900	799700	1457300	407240	29510	20556	193200	108530	2141400	510790	220380	1473900	33860	0	52620	112510
Telomeric repeat-binding factor 1	TERF1	tr|E5RFJ5|E5RFJ5_HUMAN Telomeric repeat-binding factor 1 (Fragment) OS=Homo sapiens OX=9606 GN=TERF1 PE=1 SV=1;tr|E7EWM7|E7EWM7_HUMAN Telomeric repeat-binding factor 1 (Fragment) OS=Homo sapiens OX=9606 GN=TERF1 PE=1 SV=1;sp|P54274-2|TERF1_HUMAN Isoform 2	2	17.9	2.7077	7	21002000	0	0	0	0	1000200	4824800	0	1367200	0	0	2047000	0	0	6851400	0	4911200
Focal adhesion kinase 1	PTK2	tr|E5RG86|E5RG86_HUMAN Focal adhesion kinase 1 (Fragment) OS=Homo sapiens OX=9606 GN=PTK2 PE=1 SV=1;tr|E5RGA6|E5RGA6_HUMAN Focal adhesion kinase 1 (Fragment) OS=Homo sapiens OX=9606 GN=PTK2 PE=1 SV=1;tr|H0YBP1|H0YBP1_HUMAN Focal adhesion kinase 1 (Fragment	1	35.6	13.331	5	1558300	0	0	0	0	0	0	0	0	0	1558300	0	0	0	0	0	0
Neuron-specific protein family member 2	HMP19;NSG2	tr|E5RHS6|E5RHS6_HUMAN Neuronal vesicle-trafficking-associated protein 2 (Fragment) OS=Homo sapiens OX=9606 GN=NSG2 PE=1 SV=8;tr|E5RGE8|E5RGE8_HUMAN Neuronal vesicle-trafficking-associated protein 2 (Fragment) OS=Homo sapiens OX=9606 GN=NSG2 PE=1 SV=8;sp|Q	3	42.8	44.536	7	48362000	0	0	0	0	0	0	0	0	0	0	0	0	29691000	0	18671000	0
Copper transport protein ATOX1	ATOX1	tr|E5RGN3|E5RGN3_HUMAN Copper transport protein ATOX1 OS=Homo sapiens OX=9606 GN=ATOX1 PE=1 SV=1;tr|E5RIM7|E5RIM7_HUMAN Copper transport protein ATOX1 OS=Homo sapiens OX=9606 GN=ATOX1 PE=1 SV=1;sp|O00244|ATOX1_HUMAN Copper transport protein ATOX1 OS=Homo s	2	30.5	3.0009	4	3585400	0	0	0	0	0	3585400	0	0	0	0	0	0	0	0	0	0
RWD domain-containing protein 1	RWDD1	tr|E5RGQ3|E5RGQ3_HUMAN RWD domain-containing protein 1 (Fragment) OS=Homo sapiens OX=9606 GN=RWDD1 PE=1 SV=1;sp|Q9H446-2|RWDD1_HUMAN Isoform 2 of RWD domain-containing protein 1 OS=Homo sapiens OX=9606 GN=RWDD1;sp|Q9H446|RWDD1_HUMAN RWD domain-containing p	2	36.1	2.647	5	2359200	0	0	0	0	580230	586720	617050	575180	0	0	0	0	0	0	0	0
Receptor expression-enhancing protein;Receptor expression-enhancing protein 4	REEP4	tr|E5RGS2|E5RGS2_HUMAN Receptor expression-enhancing protein OS=Homo sapiens OX=9606 GN=REEP4 PE=1 SV=1;sp|Q9H6H4|REEP4_HUMAN Receptor expression-enhancing protein 4 OS=Homo sapiens OX=9606 GN=REEP4 PE=1 SV=1;sp|Q9H6H4-2|REEP4_HUMAN Isoform 2 of Receptor e	4	21.5	36.131	14	18660000	6442400	2340300	2305900	2321400	710000	0	1786400	0	1606300	655900	491710	0	0	0	0	0
Prefoldin subunit 1	PFDN1	sp|O60925|PFD1_HUMAN Prefoldin subunit 1 OS=Homo sapiens OX=9606 GN=PFDN1 PE=1 SV=2;tr|E5RGS4|E5RGS4_HUMAN Prefoldin subunit 1 OS=Homo sapiens OX=9606 GN=PFDN1 PE=1 SV=1	4	32	12.94	8	20363000	0	0	2306700	0	2010100	1490400	6158200	734260	801090	559290	807130	0	1162300	1443200	1623600	1267000
Transmembrane protein 68	TMEM68	tr|Q49A68|Q49A68_HUMAN TMEM68 protein OS=Homo sapiens OX=9606 GN=TMEM68 PE=1 SV=1;tr|E5RGT2|E5RGT2_HUMAN Transmembrane protein 68 OS=Homo sapiens OX=9606 GN=TMEM68 PE=1 SV=1;sp|Q96MH6-2|TMM68_HUMAN Isoform 2 of Transmembrane protein 68 OS=Homo sapiens OX=9	2	26.4	6.7414	5	14633000	2451000	2989700	545750	99324	0	241160	0	409670	5981000	0	1190600	0	0	0	724820	0
Stathmin;Stathmin-2	STMN2	tr|E5RGX5|E5RGX5_HUMAN Stathmin OS=Homo sapiens OX=9606 GN=STMN2 PE=1 SV=1;sp|Q93045|STMN2_HUMAN Stathmin-2 OS=Homo sapiens OX=9606 GN=STMN2 PE=1 SV=3;sp|Q93045-2|STMN2_HUMAN Isoform 2 of Stathmin-2 OS=Homo sapiens OX=9606 GN=STMN2	3	26.2	10.489	10	46894000	5081800	986070	1815400	1695600	306780	608980	699780	499010	2991100	1655500	2427900	4499800	7949000	3608100	8173700	3895700
Homeobox-containing protein 1	HMBOX1	tr|E5RHH9|E5RHH9_HUMAN Homeobox-containing protein 1 (Fragment) OS=Homo sapiens OX=9606 GN=HMBOX1 PE=1 SV=1;tr|H0YLF2|H0YLF2_HUMAN Homeobox-containing protein 1 (Fragment) OS=Homo sapiens OX=9606 GN=HMBOX1 PE=1 SV=8;tr|E5RGZ2|E5RGZ2_HUMAN Homeobox-containi	1	9.3	2.4741	4	0	0	0	0	0	0	0	0	0	0	0	0	0	0	0	0	0
Proton-coupled amino acid transporter 1	SLC36A1	tr|E5RHG5|E5RHG5_HUMAN Proton-coupled amino acid transporter 1 (Fragment) OS=Homo sapiens OX=9606 GN=SLC36A1 PE=1 SV=1;tr|E7EW39|E7EW39_HUMAN Proton-coupled amino acid transporter 1 OS=Homo sapiens OX=9606 GN=SLC36A1 PE=1 SV=1;sp|Q7Z2H8-4|S36A1_HUMAN Isofo	2	50.5	208.29	3	70784000	16500000	7257000	2971600	272830	1681400	1779500	4766500	1708700	9696000	8671600	12265000	0	1184400	802910	0	1225800
Tubulin-specific chaperone A	TBCA	tr|E5RIW3|E5RIW3_HUMAN Tubulin-specific chaperone A OS=Homo sapiens OX=9606 GN=TBCA PE=1 SV=1;tr|E5RJD8|E5RJD8_HUMAN Tubulin-specific chaperone A OS=Homo sapiens OX=9606 GN=TBCA PE=1 SV=1;tr|E5RHG6|E5RHG6_HUMAN Tubulin-specific chaperone A OS=Homo sapiens	7	59.5	85.199	6	366090000	51242000	23610000	11463000	10468000	4639500	10536000	13821000	3286800	58612000	52704000	34774000	67817000	4226700	6638500	4341100	7906000
Transcription elongation factor B polypeptide 1	TCEB1	tr|E5RHG8|E5RHG8_HUMAN Elongin-C (Fragment) OS=Homo sapiens OX=9606 GN=ELOC PE=1 SV=1;sp|Q15369|ELOC_HUMAN Elongin-C OS=Homo sapiens OX=9606 GN=ELOC PE=1 SV=1;sp|Q15369-2|ELOC_HUMAN Isoform 2 of Elongin-C OS=Homo sapiens OX=9606 GN=ELOC;tr|R4GMY8|R4GMY8_HU	8	83.1	323.31	7	106620000	27396000	6250800	3415200	7121400	6240200	4584800	9207400	7691500	11077000	11182000	2773700	2648100	2464600	2397700	2158100	14885
Zinc finger protein 706	ZNF706	tr|E5RHV4|E5RHV4_HUMAN Zinc finger protein 706 OS=Homo sapiens OX=9606 GN=ZNF706 PE=1 SV=1;tr|H0YAP1|H0YAP1_HUMAN Zinc finger protein 706 (Fragment) OS=Homo sapiens OX=9606 GN=ZNF706 PE=1 SV=1;tr|E5RHR6|E5RHR6_HUMAN Zinc finger protein 706 OS=Homo sapiens	1	22.9	2.3743	1	116540000	8214100	26753000	20168000	8688300	3676500	0	10637000	6501700	0	0	0	0	3387700	10161000	6239000	12115000
Syndecan;Syndecan-2	SDC2	tr|E5RJB8|E5RJB8_HUMAN Syndecan-2 (Fragment) OS=Homo sapiens OX=9606 GN=SDC2 PE=1 SV=1;tr|E5RHU3|E5RHU3_HUMAN Syndecan-2 (Fragment) OS=Homo sapiens OX=9606 GN=SDC2 PE=1 SV=2;tr|E7ESK6|E7ESK6_HUMAN Syndecan OS=Homo sapiens OX=9606 GN=SDC2 PE=1 SV=1;tr|E9PBI	1	10.9	84.713	7	36511000	5301900	4889100	13329000	2793600	0	569050	0	0	2567400	0	926460	5138600	995950	0	0	0
E3 ubiquitin-protein ligase RNF130	RNF130	tr|E5RI87|E5RI87_HUMAN E3 ubiquitin-protein ligase RNF130 OS=Homo sapiens OX=9606 GN=RNF130 PE=1 SV=1;sp|Q86XS8-2|GOLI_HUMAN Isoform 2 of E3 ubiquitin-protein ligase RNF130 OS=Homo sapiens OX=9606 GN=RNF130;sp|Q86XS8|GOLI_HUMAN E3 ubiquitin-protein ligase	3	11.7	4.3303	19	1997900	1371200	0	0	0	0	0	0	0	0	204910	0	0	421780	0	0	0
60S ribosomal protein L30	RPL30	tr|E5RI99|E5RI99_HUMAN 60S ribosomal protein L30 (Fragment) OS=Homo sapiens OX=9606 GN=RPL30 PE=1 SV=1;sp|P62888|RL30_HUMAN 60S ribosomal protein L30 OS=Homo sapiens OX=9606 GN=RPL30 PE=1 SV=2	8	70.2	323.31	6	3357900000	632380000	133920000	199840000	54478000	87566000	106500000	171010000	115110000	737140000	280690000	77584000	455910000	59060000	77843000	76411000	92507000
TELO2-interacting protein 2	TTI2	tr|E5RIH5|E5RIH5_HUMAN TELO2-interacting protein 2 OS=Homo sapiens OX=9606 GN=TTI2 PE=1 SV=1;sp|Q6NXR4|TTI2_HUMAN TELO2-interacting protein 2 OS=Homo sapiens OX=9606 GN=TTI2 PE=1 SV=1	2	7.5	5.1019	23	2255700	278080	194580	195190	36467	83103	137960	211480	254090	418560	98881	87111	101830	63471	24171	41640	29117
Transcription termination factor 3, mitochondrial	MTERF3	tr|E5RIK9|E5RIK9_HUMAN Transcription termination factor 3, mitochondrial OS=Homo sapiens OX=9606 GN=MTERF3 PE=1 SV=1;sp|Q96E29-3|MTEF3_HUMAN Isoform 3 of Transcription termination factor 3, mitochondrial OS=Homo sapiens OX=9606 GN=MTERF3;sp|Q96E29-2|MTEF3_	2	6.4	2.9537	17	0	0	0	0	0	0	0	0	0	0	0	0	0	0	0	0	0
TM2 domain-containing protein 2	TM2D2	tr|E5RIQ5|E5RIQ5_HUMAN TM2 domain-containing protein 2 (Fragment) OS=Homo sapiens OX=9606 GN=TM2D2 PE=1 SV=8;sp|Q9BX73-2|TM2D2_HUMAN Isoform 2 of TM2 domain-containing protein 2 OS=Homo sapiens OX=9606 GN=TM2D2;sp|Q9BX73|TM2D2_HUMAN TM2 domain-containing p	1	23.3	47.567	5	13075000	6482700	0	2374200	0	0	0	0	0	0	0	4218400	0	0	0	0	0
AP-3 complex subunit mu-2	AP3M2	tr|E5RJ52|E5RJ52_HUMAN AP-3 complex subunit mu-2 (Fragment) OS=Homo sapiens OX=9606 GN=AP3M2 PE=1 SV=1;sp|P53677|AP3M2_HUMAN AP-3 complex subunit mu-2 OS=Homo sapiens OX=9606 GN=AP3M2 PE=2 SV=1;tr|H0YBA0|H0YBA0_HUMAN AP-3 complex subunit mu-2 (Fragment) OS	3	22.6	3.9775	17	10662000	735300	117690	265190	0	0	0	0	0	2041900	0	859800	3294300	1472400	0	1875100	0
Centrin-3	CETN3	tr|E5RK82|E5RK82_HUMAN Centrin-3 OS=Homo sapiens OX=9606 GN=CETN3 PE=1 SV=1;tr|E5RJF8|E5RJF8_HUMAN Centrin-3 OS=Homo sapiens OX=9606 GN=CETN3 PE=1 SV=1;sp|O15182|CETN3_HUMAN Centrin-3 OS=Homo sapiens OX=9606 GN=CETN3 PE=1 SV=2	2	10.3	5.2462	11	492760	0	0	0	492760	0	0	0	0	0	0	0	0	0	0	0	0
Double-stranded RNA-binding protein Staufen homolog 2	STAU2	tr|E5RJN7|E5RJN7_HUMAN Double-stranded RNA-binding protein Staufen homolog 2 (Fragment) OS=Homo sapiens OX=9606 GN=STAU2 PE=1 SV=1;tr|E7EVI1|E7EVI1_HUMAN Double-stranded RNA-binding protein Staufen homolog 2 OS=Homo sapiens OX=9606 GN=STAU2 PE=1 SV=1;tr|E7	1	8.8	2.6627	21	1931200	0	329560	333000	0	0	0	0	0	1028100	0	240540	0	0	0	0	0
S-phase kinase-associated protein 1	SKP1	tr|E5RJR5|E5RJR5_HUMAN S-phase kinase-associated protein 1 OS=Homo sapiens OX=9606 GN=SKP1 PE=1 SV=1;sp|P63208|SKP1_HUMAN S-phase kinase-associated protein 1 OS=Homo sapiens OX=9606 GN=SKP1 PE=1 SV=2;tr|E7ERH2|E7ERH2_HUMAN S-phase kinase-associated protein	6	56.4	99.95	10	119460000	26007000	2938300	10077000	1370900	1203500	0	3388400	1806600	40988000	8018900	8283900	15186000	0	193880	0	0
Cytochrome c oxidase subunit 7A-related protein, mitochondrial	COX7A2L	tr|E5RJZ1|E5RJZ1_HUMAN Cytochrome c oxidase subunit 7A-related protein, mitochondrial OS=Homo sapiens OX=9606 GN=COX7A2L PE=1 SV=1;tr|H0YBD2|H0YBD2_HUMAN Cytochrome c oxidase subunit 7A-related protein, mitochondrial (Fragment) OS=Homo sapiens OX=9606 GN=C	2	58.2	60.7	5	43058000	3772000	5449400	10300000	1260400	3171200	3369500	7623700	4481300	0	0	0	2417800	1212400	0	0	0
Annexin	ANXA6	tr|E5RK69|E5RK69_HUMAN Annexin OS=Homo sapiens OX=9606 GN=ANXA6 PE=1 SV=1	2	68.5	11.95	28	3680000	0	0	443590	0	0	0	417730	230130	1268900	0	320680	998990	0	0	0	0
COP9 signalosome complex subunit 6	COPS6	sp|Q7L5N1|CSN6_HUMAN COP9 signalosome complex subunit 6 OS=Homo sapiens OX=9606 GN=COPS6 PE=1 SV=1;tr|E7EM64|E7EM64_HUMAN COP9 signalosome complex subunit 6 OS=Homo sapiens OX=9606 GN=COPS6 PE=1 SV=1	7	28.7	11.928	12	5387700	0	842710	0	0	550530	987980	1192300	1030500	0	606780	0	0	0	0	0	176930
	FLOT2	tr|E7EMK3|E7EMK3_HUMAN Flotillin OS=Homo sapiens OX=9606 GN=FLOT2 PE=1 SV=1;tr|J3QLD9|J3QLD9_HUMAN Flotillin OS=Homo sapiens OX=9606 GN=FLOT2 PE=1 SV=1	1	72.5	-2	28	28317000	0	0	0	3799900	1517300	0	5783700	470180	8211700	2082100	753430	3609000	949060	514050	0	626210
Epididymal secretory protein E1	NPC2	tr|J3KMY5|J3KMY5_HUMAN NPC intracellular cholesterol transporter 2 OS=Homo sapiens OX=9606 GN=NPC2 PE=1 SV=1;tr|G3V3E8|G3V3E8_HUMAN NPC intracellular cholesterol transporter 2 OS=Homo sapiens OX=9606 GN=NPC2 PE=1 SV=1;tr|E7EMS2|E7EMS2_HUMAN NPC intracellul	13	52.7	323.31	10	2047600000	60245000	36596000	232280000	11551000	145620000	114690000	304160000	152110000	196240000	24352000	38395000	330360000	51735000	114080000	65968000	169270000
Cytochrome P450;Cytochrome P450 1A1	CYP1A1	tr|E7EMT5|E7EMT5_HUMAN Cytochrome P450 1A1 OS=Homo sapiens OX=9606 GN=CYP1A1 PE=1 SV=1;tr|Q5J9B1|Q5J9B1_HUMAN Cytochrome P450 1A1 OS=Homo sapiens OX=9606 GN=CYP1A1 PE=1 SV=1;sp|P04798-2|CP1A1_HUMAN Isoform 2 of Cytochrome P450 1A1 OS=Homo sapiens OX=9606 G	1	3.3	2.1011	25	470700	0	0	0	0	0	0	0	0	0	470700	0	0	0	0	0	0
Mitogen-activated protein kinase kinase kinase kinase 4	MAP4K4	tr|E7EN19|E7EN19_HUMAN Mitogen-activated protein kinase kinase kinase kinase 4 OS=Homo sapiens OX=9606 GN=MAP4K4 PE=1 SV=1;sp|O95819-6|M4K4_HUMAN Isoform 6 of Mitogen-activated protein kinase kinase kinase kinase 4 OS=Homo sapiens OX=9606 GN=MAP4K4;tr|E7EN	2	25.7	145.54	57	30246000	4674400	1566900	2690800	1024600	0	178930	276070	319490	7962000	3899800	1069600	5687800	317430	13090	396770	167970
Elastin	ELN	sp|P15502-9|ELN_HUMAN Isoform 9 of Elastin OS=Homo sapiens OX=9606 GN=ELN;sp|P15502-2|ELN_HUMAN Isoform 2 of Elastin OS=Homo sapiens OX=9606 GN=ELN;tr|G5E950|G5E950_HUMAN Elastin OS=Homo sapiens OX=9606 GN=ELN PE=1 SV=1;tr|G3V0G6|G3V0G6_HUMAN Elastin OS=Ho	2	4.5	5.8468	13	617770	0	0	0	0	0	0	0	0	0	0	0	0	0	129960	191020	296790
Dyslexia-associated protein KIAA0319-like protein	KIAA0319L	tr|E7EN73|E7EN73_HUMAN Dyslexia-associated protein KIAA0319-like protein (Fragment) OS=Homo sapiens OX=9606 GN=KIAA0319L PE=1 SV=1;sp|Q8IZA0-2|K319L_HUMAN Isoform 2 of Dyslexia-associated protein KIAA0319-like protein OS=Homo sapiens OX=9606 GN=KIAA0319L;s	8	9.1	34.651	37	7258200	919270	429330	1480100	217450	97294	0	779620	164610	1636100	322880	470140	535660	42586	0	163070	0
Alpha-adducin	ADD1	tr|E7EV99|E7EV99_HUMAN Alpha-adducin OS=Homo sapiens OX=9606 GN=ADD1 PE=1 SV=1;tr|E7ENY0|E7ENY0_HUMAN Alpha-adducin OS=Homo sapiens OX=9606 GN=ADD1 PE=1 SV=1;sp|P35611-2|ADDA_HUMAN Isoform 2 of Alpha-adducin OS=Homo sapiens OX=9606 GN=ADD1;sp|P35611-6|ADDA	25	52.1	323.31	26	124170000	9322000	4639000	7226700	4133300	1419000	1333400	1648000	1390500	48139000	8903000	7568400	25383000	577320	466080	1136200	881410
60S ribosomal protein L14	RPL14	tr|E7EPB3|E7EPB3_HUMAN 60S ribosomal protein L14 OS=Homo sapiens OX=9606 GN=RPL14 PE=1 SV=1;sp|P50914|RL14_HUMAN 60S ribosomal protein L14 OS=Homo sapiens OX=9606 GN=RPL14 PE=1 SV=4	10	66.9	201.9	6	6105400000	926640000	396860000	408930000	205890000	155640000	146290000	297620000	149880000	1753200000	298420000	275520000	678530000	93369000	82423000	93080000	143190000
Long-chain-fatty-acid--CoA ligase 1	ACSL1	tr|E7EPM6|E7EPM6_HUMAN Long-chain-fatty-acid--CoA ligase 1 OS=Homo sapiens OX=9606 GN=ACSL1 PE=1 SV=1;sp|P33121-3|ACSL1_HUMAN Isoform 3 of Long-chain-fatty-acid--CoA ligase 1 OS=Homo sapiens OX=9606 GN=ACSL1;sp|P33121|ACSL1_HUMAN Long-chain-fatty-acid--CoA	20	35.8	123.82	36	53939000	2328300	1540300	1206400	400450	467490	41694	964350	0	25878000	2675500	6976400	10869000	259280	0	65093	266280
Protein PRRC2C	PRRC2C	tr|E7EPN9|E7EPN9_HUMAN Protein PRRC2C OS=Homo sapiens OX=9606 GN=PRRC2C PE=1 SV=1;sp|Q9Y520-6|PRC2C_HUMAN Isoform 6 of Protein PRRC2C OS=Homo sapiens OX=9606 GN=PRRC2C;sp|Q9Y520-4|PRC2C_HUMAN Isoform 4 of Protein PRRC2C OS=Homo sapiens OX=9606 GN=PRRC2C;sp	29	14.2	179.96	100	35155000	6068900	2944400	2107100	2076800	405920	99364	1995000	76215	5042600	253150	1187100	1406600	6942	63510	11298000	122940
Serine/threonine-protein kinase Chk1	CHEK1	tr|E7EPP6|E7EPP6_HUMAN Serine/threonine-protein kinase Chk1 OS=Homo sapiens OX=9606 GN=CHEK1 PE=1 SV=1;sp|O14757-2|CHK1_HUMAN Isoform 2 of Serine/threonine-protein kinase Chk1 OS=Homo sapiens OX=9606 GN=CHEK1;sp|O14757-3|CHK1_HUMAN Isoform 3 of Serine/thre	2	5.3	7.71	24	965860	242800	184120	441820	0	0	0	97125	0	0	0	0	0	0	0	0	0
NADH dehydrogenase [ubiquinone] flavoprotein 2, mitochondrial	NDUFV2	tr|E7EPT4|E7EPT4_HUMAN NADH dehydrogenase [ubiquinone] flavoprotein 2, mitochondrial OS=Homo sapiens OX=9606 GN=NDUFV2 PE=1 SV=1;sp|P19404|NDUV2_HUMAN NADH dehydrogenase [ubiquinone] flavoprotein 2, mitochondrial OS=Homo sapiens OX=9606 GN=NDUFV2 PE=1 SV=2	11	49.6	292.45	14	195940000	40154000	21574000	20633000	12746000	4356900	3099000	7562200	3581600	56660000	2247700	9251900	7940100	848360	2727300	976950	1584300
Alpha-synuclein	SNCA	tr|E7EPV7|E7EPV7_HUMAN Alpha-synuclein OS=Homo sapiens OX=9606 GN=SNCA PE=1 SV=1;sp|P37840-2|SYUA_HUMAN Isoform 2-4 of Alpha-synuclein OS=Homo sapiens OX=9606 GN=SNCA;sp|P37840|SYUA_HUMAN Alpha-synuclein OS=Homo sapiens OX=9606 GN=SNCA PE=1 SV=1;tr|D6RA31|	6	69.6	13.664	7	20798000	0	161800	0	0	5404400	2796400	9592500	2050600	0	0	0	0	792300	0	0	0
AP-5 complex subunit mu-1	AP5M1	tr|E7EQ45|E7EQ45_HUMAN AP-5 complex subunit mu-1 OS=Homo sapiens OX=9606 GN=AP5M1 PE=1 SV=1;sp|Q9H0R1|AP5M1_HUMAN AP-5 complex subunit mu-1 OS=Homo sapiens OX=9606 GN=AP5M1 PE=1 SV=2	11	22	47.594	20	40684000	21584000	4917400	1056400	1554500	0	0	637410	92321	837140	3411700	2673700	3919500	0	0	0	0
N-alpha-acetyltransferase 50	NAA50	tr|E7EQ69|E7EQ69_HUMAN N-alpha-acetyltransferase 50 OS=Homo sapiens OX=9606 GN=NAA50 PE=1 SV=1;sp|Q9GZZ1|NAA50_HUMAN N-alpha-acetyltransferase 50 OS=Homo sapiens OX=9606 GN=NAA50 PE=1 SV=1;tr|C9J5D1|C9J5D1_HUMAN N-alpha-acetyltransferase 50 OS=Homo sapiens	9	61.3	12.949	11	23691000	2531700	1496300	2394000	1217200	911400	4729300	995040	2836600	0	784940	766300	2983300	459750	1073500	0	511830
Transmembrane emp24 domain-containing protein 2	TMED2	sp|Q15363|TMED2_HUMAN Transmembrane emp24 domain-containing protein 2 OS=Homo sapiens OX=9606 GN=TMED2 PE=1 SV=1;tr|E7EQ72|E7EQ72_HUMAN Transmembrane emp24 domain-containing protein 2 (Fragment) OS=Homo sapiens OX=9606 GN=TMED2 PE=1 SV=2;tr|F5GX39|F5GX39_H	5	25.9	108.52	9	200530000	21189000	6960400	16480000	555420	8199600	8332200	17383000	10599000	40224000	17204000	8749400	23225000	6712300	3544200	5316400	5855800
Ezrin	EZR	sp|P15311|EZRI_HUMAN Ezrin OS=Homo sapiens OX=9606 GN=EZR PE=1 SV=4;tr|E7EQR4|E7EQR4_HUMAN Ezrin OS=Homo sapiens OX=9606 GN=EZR PE=1 SV=3	34	62.3	323.31	32	441320000	62685000	30058000	44312000	22771000	11829000	21122000	19685000	12981000	66269000	32673000	30995000	63535000	6243000	6361700	3081800	6718500
High mobility group protein B3	HMGB3	tr|E7ES08|E7ES08_HUMAN High mobility group protein B3 (Fragment) OS=Homo sapiens OX=9606 GN=HMGB3 PE=1 SV=1;tr|E7EQU1|E7EQU1_HUMAN High mobility group protein B3 (Fragment) OS=Homo sapiens OX=9606 GN=HMGB3 PE=1 SV=1;sp|O15347|HMGB3_HUMAN High mobility grou	13	52.7	52.518	6	358810000	112110000	12059000	28676000	6612600	1417500	21103000	13648000	10525000	15485000	2111000	0	0	11668000	35886000	27445000	60055000
Zinc finger CCCH domain-containing protein 18	ZC3H18	tr|E7ERS3|E7ERS3_HUMAN Zinc finger CCCH domain-containing protein 18 OS=Homo sapiens OX=9606 GN=ZC3H18 PE=1 SV=1;sp|Q86VM9|ZCH18_HUMAN Zinc finger CCCH domain-containing protein 18 OS=Homo sapiens OX=9606 GN=ZC3H18 PE=1 SV=2;sp|Q86VM9-2|ZCH18_HUMAN Isoform	4	5.3	20.97	44	1362200	0	0	0	56606	5032	153890	265680	161010	0	0	0	0	87162	545160	0	87699
Thrombospondin-4	THBS4	tr|E7ES19|E7ES19_HUMAN Thrombospondin-4 OS=Homo sapiens OX=9606 GN=THBS4 PE=1 SV=1;sp|P35443|TSP4_HUMAN Thrombospondin-4 OS=Homo sapiens OX=9606 GN=THBS4 PE=1 SV=2	5	13.6	136.22	35	16744000	310040	2296700	6060400	585200	0	119510	455190	0	0	787920	0	0	996620	616840	1130300	3385800
Presenilin;Presenilin-1;Presenilin-1 NTF subunit;Presenilin-1 CTF subunit;Presenilin-1 CTF12	PSEN1	tr|E7ES96|E7ES96_HUMAN Presenilin OS=Homo sapiens OX=9606 GN=PSEN1 PE=1 SV=1;sp|P49768-2|PSN1_HUMAN Isoform 2 of Presenilin-1 OS=Homo sapiens OX=9606 GN=PSEN1;sp|P49768|PSN1_HUMAN Presenilin-1 OS=Homo sapiens OX=9606 GN=PSEN1 PE=1 SV=1;sp|P49768-7|PSN1_HUM	2	17.6	140.64	15	15236000	1482600	2152200	1899400	0	590730	323540	1583100	0	1799200	0	1706000	1645400	497510	260190	0	1296300
Ankyrin repeat domain-containing protein 26	ANKRD26	tr|E7ESJ3|E7ESJ3_HUMAN Ankyrin repeat domain-containing protein 26 OS=Homo sapiens OX=9606 GN=ANKRD26 PE=1 SV=1;sp|Q9UPS8|ANR26_HUMAN Ankyrin repeat domain-containing protein 26 OS=Homo sapiens OX=9606 GN=ANKRD26 PE=1 SV=4;sp|Q9UPS8-2|ANR26_HUMAN Isoform 2	4	3	3.1107	88	383440	23098	0	0	0	0	0	0	3182.3	0	0	0	236710	28591	0	0	91856
Protein FAM114A2	FAM114A2	sp|Q9NRY5|F1142_HUMAN Protein FAM114A2 OS=Homo sapiens OX=9606 GN=FAM114A2 PE=1 SV=4;tr|E7ESJ7|E7ESJ7_HUMAN Protein FAM114A2 OS=Homo sapiens OX=9606 GN=FAM114A2 PE=1 SV=1;tr|E5RGF9|E5RGF9_HUMAN Protein FAM114A2 (Fragment) OS=Homo sapiens OX=9606 GN=FAM114A	2	6.1	3.3115	31	392620	179500	99449	0	22383	0	0	91289	0	0	0	0	0	0	0	0	0
39S ribosomal protein L22, mitochondrial	MRPL22	tr|E7ESL0|E7ESL0_HUMAN 39S ribosomal protein L22, mitochondrial OS=Homo sapiens OX=9606 GN=MRPL22 PE=1 SV=1;tr|J3KQY1|J3KQY1_HUMAN 39S ribosomal protein L22, mitochondrial OS=Homo sapiens OX=9606 GN=MRPL22 PE=1 SV=1;sp|Q9NWU5|RM22_HUMAN 39S ribosomal prote	7	33.5	41.853	12	47969000	9130800	1385000	3956800	769100	2021600	2983300	6205600	4561800	5502500	412890	141190	2348500	2903600	1588200	968260	3090100
	ITGA2	tr|E7ESP4|E7ESP4_HUMAN Integrin alpha-2 OS=Homo sapiens OX=9606 GN=ITGA2 PE=1 SV=1;tr|E7EMF1|E7EMF1_HUMAN Integrin alpha-2 OS=Homo sapiens OX=9606 GN=ITGA2 PE=1 SV=1;tr|E9PB77|E9PB77_HUMAN Integrin alpha-2 OS=Homo sapiens OX=9606 GN=ITGA2 PE=1 SV=1	1	33.7	11.249	36	4218800	0	0	0	0	549140	0	743090	0	0	0	0	0	1946300	0	980280	0
Transmembrane and ubiquitin-like domain-containing protein 2	TMUB2	tr|K7EKW3|K7EKW3_HUMAN Transmembrane and ubiquitin-like domain-containing protein 2 (Fragment) OS=Homo sapiens OX=9606 GN=TMUB2 PE=1 SV=1;tr|E7ESS3|E7ESS3_HUMAN Transmembrane and ubiquitin-like domain-containing protein 2 OS=Homo sapiens OX=9606 GN=TMUB2 P	2	18	2.7758	8	8460800	2337800	1020900	0	0	349290	1287200	666930	0	2798700	0	0	0	0	0	0	0
Metastasis-associated protein MTA1	MTA1	tr|E7ESY4|E7ESY4_HUMAN Metastasis-associated protein MTA1 OS=Homo sapiens OX=9606 GN=MTA1 PE=1 SV=1;sp|Q13330-3|MTA1_HUMAN Isoform 3 of Metastasis-associated protein MTA1 OS=Homo sapiens OX=9606 GN=MTA1;sp|Q13330|MTA1_HUMAN Metastasis-associated protein MT	3	19.5	40.868	43	2941800	0	0	63112	0	39985	213130	112800	287570	0	0	0	0	499200	736970	317730	671300
Complement factor I;Complement factor I heavy chain;Complement factor I light chain	CFI	tr|G3XAM2|G3XAM2_HUMAN Complement factor I OS=Homo sapiens OX=9606 GN=CFI PE=1 SV=1;tr|E7ETH0|E7ETH0_HUMAN Complement factor I OS=Homo sapiens OX=9606 GN=CFI PE=1 SV=1;sp|P05156|CFAI_HUMAN Complement factor I OS=Homo sapiens OX=9606 GN=CFI PE=1 SV=2	1	5.6	4.7096	30	506430	0	0	0	0	0	0	0	0	0	0	506430	0	0	0	0	0
Lysosome-associated membrane glycoprotein 3	LAMP3	tr|E7ETP9|E7ETP9_HUMAN Lysosome-associated membrane glycoprotein 3 OS=Homo sapiens OX=9606 GN=LAMP3 PE=1 SV=1;sp|Q9UQV4|LAMP3_HUMAN Lysosome-associated membrane glycoprotein 3 OS=Homo sapiens OX=9606 GN=LAMP3 PE=1 SV=3	1	4.8	6.5457	16	1717800	0	0	0	0	0	0	0	0	0	1717800	0	0	0	0	0	0
RNA-binding motif, single-stranded-interacting protein 1;RNA-binding motif, single-stranded-interacting protein 3	RBMS1;RBMS3	tr|E7ETU5|E7ETU5_HUMAN RNA-binding motif, single-stranded-interacting protein 1 OS=Homo sapiens OX=9606 GN=RBMS1 PE=1 SV=1;tr|F6Y5H0|F6Y5H0_HUMAN RNA-binding motif, single-stranded-interacting protein 1 OS=Homo sapiens OX=9606 GN=RBMS1 PE=1 SV=1;sp|P29558-	2	8.1	15.705	11	5651400	0	0	0	0	568540	560870	1347400	872930	2301700	0	0	0	0	0	0	0
39S ribosomal protein L3, mitochondrial	MRPL3	tr|H0Y9G6|H0Y9G6_HUMAN 39S ribosomal protein L3, mitochondrial (Fragment) OS=Homo sapiens OX=9606 GN=MRPL3 PE=1 SV=1;tr|E7ETU7|E7ETU7_HUMAN 39S ribosomal protein L3, mitochondrial OS=Homo sapiens OX=9606 GN=MRPL3 PE=1 SV=1;sp|P09001|RM03_HUMAN 39S ribosoma	10	36.6	210.62	18	155500000	27490000	16700000	17490000	6871700	5168600	5902500	10941000	8242100	26836000	3779600	3602200	9497900	3978600	4040200	799080	4157400
Two pore calcium channel protein 2	TPCN2	tr|E7ETX0|E7ETX0_HUMAN Two pore calcium channel protein 2 OS=Homo sapiens OX=9606 GN=TPCN2 PE=1 SV=1;sp|Q8NHX9|TPC2_HUMAN Two pore calcium channel protein 2 OS=Homo sapiens OX=9606 GN=TPCN2 PE=1 SV=2;tr|A0A1B0GTM1|A0A1B0GTM1_HUMAN Two pore calcium channel	10	26	127.07	24	13663000	5064100	0	0	0	798050	1814900	1490900	1368300	0	982090	703630	805620	174250	190840	0	269970
Basic leucine zipper and W2 domain-containing protein 2	BZW2	tr|E7ETZ4|E7ETZ4_HUMAN Basic leucine zipper and W2 domain-containing protein 2 (Fragment) OS=Homo sapiens OX=9606 GN=BZW2 PE=1 SV=1;sp|Q9Y6E2|BZW2_HUMAN Basic leucine zipper and W2 domain-containing protein 2 OS=Homo sapiens OX=9606 GN=BZW2 PE=1 SV=1;tr|B5	12	27.7	116.99	27	29423000	3930100	1472000	3085600	633030	1501600	2198700	1818300	1838400	4704100	612150	663910	729040	826650	689420	854030	3866100
Hepatic triacylglycerol lipase	LIPC	tr|E7EUK6|E7EUK6_HUMAN Hepatic triacylglycerol lipase OS=Homo sapiens OX=9606 GN=LIPC PE=1 SV=1;tr|E7EUJ1|E7EUJ1_HUMAN Hepatic triacylglycerol lipase OS=Homo sapiens OX=9606 GN=LIPC PE=1 SV=1;sp|P11150|LIPC_HUMAN Hepatic triacylglycerol lipase OS=Homo sapi	2	5.3	12.016	18	3358800	0	0	160020	0	0	0	0	0	1256800	606110	719770	616090	0	0	0	0
Histone acetyltransferase;Histone acetyltransferase KAT7	KAT7	tr|E7EUP3|E7EUP3_HUMAN Histone acetyltransferase OS=Homo sapiens OX=9606 GN=KAT7 PE=1 SV=1;sp|O95251-3|KAT7_HUMAN Isoform 3 of Histone acetyltransferase KAT7 OS=Homo sapiens OX=9606 GN=KAT7;sp|O95251-5|KAT7_HUMAN Isoform 5 of Histone acetyltransferase KAT7	2	5.6	2.0269	21	609570	0	0	0	0	0	55375	0	248010	0	0	0	0	75379	41479	0	189330
Eukaryotic translation initiation factor 4 gamma 1	EIF4G1	sp|Q04637-9|IF4G1_HUMAN Isoform 9 of Eukaryotic translation initiation factor 4 gamma 1 OS=Homo sapiens OX=9606 GN=EIF4G1;sp|Q04637-8|IF4G1_HUMAN Isoform 8 of Eukaryotic translation initiation factor 4 gamma 1 OS=Homo sapiens OX=9606 GN=EIF4G1;sp|Q04637|IF	47	35.1	323.31	68	172720000	16041000	9459700	15329000	3577500	3908500	6781800	11274000	9410600	46536000	7904700	8643000	23063000	2144200	3030900	1877400	3738400
Propionyl-CoA carboxylase beta chain, mitochondrial	PCCB	tr|E7EUY3|E7EUY3_HUMAN Propionyl-CoA carboxylase beta chain, mitochondrial OS=Homo sapiens OX=9606 GN=PCCB PE=1 SV=1;tr|E9PDR0|E9PDR0_HUMAN Propionyl-CoA carboxylase beta chain, mitochondrial OS=Homo sapiens OX=9606 GN=PCCB PE=1 SV=1;tr|E7EX59|E7EX59_HUMAN	19	51.6	323.31	29	17106000	494800	350430	0	0	998620	1526600	1977600	1330800	8541400	0	415900	237310	432110	339380	174260	286920
Calpain-5	CAPN5	tr|E7EV01|E7EV01_HUMAN Calpain-5 OS=Homo sapiens OX=9606 GN=CAPN5 PE=1 SV=2;sp|O15484|CAN5_HUMAN Calpain-5 OS=Homo sapiens OX=9606 GN=CAPN5 PE=1 SV=2;tr|A0A3B3IRX8|A0A3B3IRX8_HUMAN Calpain-5 (Fragment) OS=Homo sapiens OX=9606 GN=CAPN5 PE=1 SV=1	4	8.4	9.2096	37	2445400	0	0	0	0	0	0	0	74764	847160	419180	246820	304510	235070	0	234090	83838
Microtubule-associated protein;Microtubule-associated protein 4	MAP4	tr|E7EVA0|E7EVA0_HUMAN Microtubule-associated protein OS=Homo sapiens OX=9606 GN=MAP4 PE=1 SV=1;sp|P27816|MAP4_HUMAN Microtubule-associated protein 4 OS=Homo sapiens OX=9606 GN=MAP4 PE=1 SV=3;sp|P27816-6|MAP4_HUMAN Isoform 6 of Microtubule-associated prote	37	21.2	315.73	124	39099000	2735100	904180	3162900	437300	846700	1555700	2012000	723850	14348000	2052200	3144000	5089500	377490	422990	479090	807880
Dystrobrevin;Dystrobrevin beta	DTNB	tr|E7EVB6|E7EVB6_HUMAN Dystrobrevin OS=Homo sapiens OX=9606 GN=DTNB PE=1 SV=3;sp|O60941-6|DTNB_HUMAN Isoform 6 of Dystrobrevin beta OS=Homo sapiens OX=9606 GN=DTNB;sp|O60941-7|DTNB_HUMAN Isoform 7 of Dystrobrevin beta OS=Homo sapiens OX=9606 GN=DTNB;sp|O60	4	22.7	6.6947	36	1330400	1169500	0	118140	42799	0	0	0	0	0	0	0	0	0	0	0	0
Protein polybromo-1	PBRM1	tr|E7EVG2|E7EVG2_HUMAN Protein polybromo-1 (Fragment) OS=Homo sapiens OX=9606 GN=PBRM1 PE=1 SV=8;sp|Q86U86-6|PB1_HUMAN Isoform 6 of Protein polybromo-1 OS=Homo sapiens OX=9606 GN=PBRM1;sp|Q86U86-5|PB1_HUMAN Isoform 5 of Protein polybromo-1 OS=Homo sapiens	7	7.7	22.498	75	852190	0	0	0	0	0	0	0	70918	0	0	0	0	43333	290580	23732	423630
Cytoplasmic FMR1-interacting protein 2	CYFIP2	tr|E7EVJ5|E7EVJ5_HUMAN Cytoplasmic FMR1-interacting protein OS=Homo sapiens OX=9606 GN=CYFIP2 PE=1 SV=1;sp|Q96F07-2|CYFP2_HUMAN Isoform 2 of Cytoplasmic FMR1-interacting protein 2 OS=Homo sapiens OX=9606 GN=CYFIP2;tr|H7C229|H7C229_HUMAN Cytoplasmic FMR1-in	4	13.7	7.5009	66	1026600	413560	148400	339860	57911	0	0	0	0	0	0	0	0	14704	0	19208	32990
U4/U6 small nuclear ribonucleoprotein Prp31	PRPF31	tr|E7EVX8|E7EVX8_HUMAN U4/U6 small nuclear ribonucleoprotein Prp31 OS=Homo sapiens OX=9606 GN=PRPF31 PE=1 SV=1;sp|Q8WWY3|PRP31_HUMAN U4/U6 small nuclear ribonucleoprotein Prp31 OS=Homo sapiens OX=9606 GN=PRPF31 PE=1 SV=2;sp|Q8WWY3-4|PRP31_HUMAN Isoform 4 o	11	35.1	41.036	21	5936100	190820	0	0	0	118210	1269300	667540	786030	493500	0	0	0	527310	689130	90548	1103800
Exocyst complex component 6	EXOC6	tr|E7EW84|E7EW84_HUMAN Exocyst complex component OS=Homo sapiens OX=9606 GN=EXOC6 PE=1 SV=1;sp|Q8TAG9|EXOC6_HUMAN Exocyst complex component 6 OS=Homo sapiens OX=9606 GN=EXOC6 PE=1 SV=3;sp|Q8TAG9-2|EXOC6_HUMAN Isoform 2 of Exocyst complex component 6 OS=Hom	7	12	42.218	39	1487300	434770	186100	623410	242980	0	0	0	0	0	0	0	0	0	0	0	0
	NCOA2	tr|E7EWM1|E7EWM1_HUMAN Nuclear receptor coactivator 2 OS=Homo sapiens OX=9606 GN=NCOA2 PE=1 SV=2	1	1.3	-2	47	10494000	250310	443610	462720	0	0	282080	0	547000	5674900	257900	1183500	1335600	0	0	56630	0
NADH dehydrogenase [ubiquinone] 1 beta subcomplex subunit 5, mitochondrial	NDUFB5	tr|E7EWP0|E7EWP0_HUMAN NADH dehydrogenase [ubiquinone] 1 beta subcomplex subunit 5, mitochondrial OS=Homo sapiens OX=9606 GN=NDUFB5 PE=1 SV=1;tr|H0Y886|H0Y886_HUMAN NADH dehydrogenase [ubiquinone] 1 beta subcomplex subunit 5, mitochondrial (Fragment) OS=Ho	5	27.1	65.823	7	108300000	27241000	7828600	6813900	5407700	6391400	3909300	14395000	3705700	16307000	5164400	646370	4407600	1658500	1673600	1757000	996370
Eukaryotic translation initiation factor 4B	EIF4B	tr|E7EX17|E7EX17_HUMAN Eukaryotic translation initiation factor 4B OS=Homo sapiens OX=9606 GN=EIF4B PE=1 SV=1;sp|P23588|IF4B_HUMAN Eukaryotic translation initiation factor 4B OS=Homo sapiens OX=9606 GN=EIF4B PE=1 SV=2;sp|P23588-2|IF4B_HUMAN Isoform 2 of Eu	17	27.4	78.409	27	118120000	8849900	6673200	9462600	4110100	1992200	2371900	5061300	1732900	38245000	6673300	7083500	19218000	1722100	2301800	429690	2192600
Dynactin subunit 1	DCTN1;DKFZp686E0752	sp|Q14203-3|DCTN1_HUMAN Isoform 3 of Dynactin subunit 1 OS=Homo sapiens OX=9606 GN=DCTN1;tr|E7EX90|E7EX90_HUMAN Dynactin subunit 1 OS=Homo sapiens OX=9606 GN=DCTN1 PE=1 SV=1;sp|Q14203-4|DCTN1_HUMAN Isoform 4 of Dynactin subunit 1 OS=Homo sapiens OX=9606 GN	36	41.2	272.74	60	46706000	6166200	2086400	3164200	645760	1085900	1193100	5422200	1525200	7005200	3529700	2373300	6787100	1331400	1308700	1538600	1543200
Nascent polypeptide-associated complex subunit alpha;Nascent polypeptide-associated complex subunit alpha, muscle-specific form	NACA	tr|F8VZJ2|F8VZJ2_HUMAN Nascent polypeptide-associated complex subunit alpha OS=Homo sapiens OX=9606 GN=NACA PE=1 SV=1;tr|F8W0W4|F8W0W4_HUMAN Nascent polypeptide-associated complex subunit alpha (Fragment) OS=Homo sapiens OX=9606 GN=NACA PE=1 SV=1;tr|H0YHX9	6	41.9	323.31	6	781310000	76570000	38722000	83965000	13344000	25347000	22746000	32044000	25798000	189480000	15545000	28257000	127900000	32253000	21839000	24040000	23458000
Serine/threonine-protein kinase MARK2	MARK2	sp|Q7KZI7|MARK2_HUMAN Serine/threonine-protein kinase MARK2 OS=Homo sapiens OX=9606 GN=MARK2 PE=1 SV=2;sp|Q7KZI7-12|MARK2_HUMAN Isoform 12 of Serine/threonine-protein kinase MARK2 OS=Homo sapiens OX=9606 GN=MARK2;tr|E9PC69|E9PC69_HUMAN Non-specific serine/	11	23.5	45.957	44	8878700	435790	194830	6057900	50132	58831	138900	383680	0	865770	376820	0	184970	94979	36076	0	0
Transmembrane and coiled-coil domains protein 1	DKFZp686H13261;TMCC1	tr|Q6N039|Q6N039_HUMAN Transmembrane and coiled-coil domains protein 1 OS=Homo sapiens OX=9606 GN=TMCC1 PE=1 SV=1;tr|E9PC87|E9PC87_HUMAN Transmembrane and coiled-coil domains protein 1 OS=Homo sapiens OX=9606 GN=TMCC1 PE=1 SV=1;sp|O94876-2|TMCC1_HUMAN Isof	2	9.1	2.42	17	573030	0	0	0	0	0	0	0	0	0	0	488280	84751	0	0	0	0
Golgi SNAP receptor complex member 1	GOSR1	tr|E9PCW1|E9PCW1_HUMAN Golgi SNAP receptor complex member 1 OS=Homo sapiens OX=9606 GN=GOSR1 PE=1 SV=1;sp|O95249|GOSR1_HUMAN Golgi SNAP receptor complex member 1 OS=Homo sapiens OX=9606 GN=GOSR1 PE=1 SV=1;tr|B4DQA8|B4DQA8_HUMAN Golgi SNAP receptor complex	9	47.2	85.12	16	70633000	11552000	11256000	10227000	3665700	0	675760	756040	623790	9546000	5183600	5151700	11346000	440380	209540	0	0
Phospholipid-transporting ATPase;Probable phospholipid-transporting ATPase IH	ATP11A	tr|E9PEJ6|E9PEJ6_HUMAN Phospholipid-transporting ATPase OS=Homo sapiens OX=9606 GN=ATP11A PE=1 SV=1;sp|P98196|AT11A_HUMAN Probable phospholipid-transporting ATPase IH OS=Homo sapiens OX=9606 GN=ATP11A PE=1 SV=3;tr|H0Y547|H0Y547_HUMAN Phospholipid-transport	14	15.4	90.375	53	11362000	1175100	228870	1032200	348910	0	0	75523	0	726360	2235800	1278900	4152000	34768	35740	0	38234
Neuropilin-1	NRP1	tr|E9PEP6|E9PEP6_HUMAN Neuropilin OS=Homo sapiens OX=9606 GN=NRP1 PE=1 SV=2;sp|O14786|NRP1_HUMAN Neuropilin-1 OS=Homo sapiens OX=9606 GN=NRP1 PE=1 SV=3;tr|Q5JWQ6|Q5JWQ6_HUMAN Neuropilin OS=Homo sapiens OX=9606 GN=NRP1 PE=1 SV=1;tr|E7EX60|E7EX60_HUMAN Neuro	14	22.3	207.84	41	27165000	7054800	3926900	3916300	847790	0	286310	375560	298360	1990000	1985500	1175300	3796000	636970	178210	403350	293500
Peptidyl-prolyl cis-trans isomerase;Peptidyl-prolyl cis-trans isomerase E	PPIE	tr|E9PKY5|E9PKY5_HUMAN Peptidyl-prolyl cis-trans isomerase (Fragment) OS=Homo sapiens OX=9606 GN=PPIE PE=1 SV=1;tr|E9PEQ6|E9PEQ6_HUMAN Peptidyl-prolyl cis-trans isomerase OS=Homo sapiens OX=9606 GN=PPIE PE=1 SV=1;sp|Q9UNP9-2|PPIE_HUMAN Isoform B of Peptidy	2	14.6	3.6246	12	3458400	0	0	0	0	0	853310	913260	220790	0	0	0	0	1002400	468650	0	0
Putative 3-phosphoinositide-dependent protein kinase 2;3-phosphoinositide-dependent protein kinase 1	PDPK1;PDPK2P	tr|E9PER6|E9PER6_HUMAN 3-phosphoinositide-dependent protein kinase 1 OS=Homo sapiens OX=9606 GN=PDPK1 PE=1 SV=1;sp|Q6A1A2|PDPK2_HUMAN Putative 3-phosphoinositide-dependent protein kinase 2 OS=Homo sapiens OX=9606 GN=PDPK2P PE=5 SV=1;sp|O15530-5|PDPK1_HUMAN	2	5.7	6.0097	25	1107900	951010	0	0	0	0	38453	0	79900	0	0	38513	0	0	0	0	0
Transducin beta-like protein 2	TBL2	tr|E9PF19|E9PF19_HUMAN Transducin beta-like protein 2 OS=Homo sapiens OX=9606 GN=TBL2 PE=1 SV=1;sp|Q9Y4P3|TBL2_HUMAN Transducin beta-like protein 2 OS=Homo sapiens OX=9606 GN=TBL2 PE=1 SV=1;tr|Q96E41|Q96E41_HUMAN TBL2 protein OS=Homo sapiens OX=9606 GN=TBL	28	62.5	320.64	26	171920000	42676000	13541000	16317000	7371400	2509200	3278200	9572500	4722700	37781000	6649100	6851400	16300000	1049900	676770	880080	1741600
Pleckstrin homology-like domain family B member 2	PHLDB2	tr|E9PFQ4|E9PFQ4_HUMAN Pleckstrin homology-like domain family B member 2 (Fragment) OS=Homo sapiens OX=9606 GN=PHLDB2 PE=1 SV=1;sp|Q86SQ0-2|PHLB2_HUMAN Isoform 2 of Pleckstrin homology-like domain family B member 2 OS=Homo sapiens OX=9606 GN=PHLDB2;sp|Q86S	4	5.4	7.7023	52	1929600	0	0	102720	0	0	0	0	0	1189000	472710	165170	0	0	0	0	0
Serine/threonine-protein phosphatase 2A 56 kDa regulatory subunit delta isoform	PPP2R5D	tr|E9PFR3|E9PFR3_HUMAN Serine/threonine-protein phosphatase 2A 56 kDa regulatory subunit OS=Homo sapiens OX=9606 GN=PPP2R5D PE=1 SV=1;sp|Q14738-3|2A5D_HUMAN Isoform Delta-3 of Serine/threonine-protein phosphatase 2A 56 kDa regulatory subunit delta isoform	6	21	15.017	28	7610600	348120	0	588800	0	285410	1051300	2067800	613320	947080	0	0	0	48721	385860	195870	1078400
AP-2 complex subunit mu	AP2M1	tr|E9PFW3|E9PFW3_HUMAN AP-2 complex subunit mu OS=Homo sapiens OX=9606 GN=AP2M1 PE=1 SV=1;sp|Q96CW1|AP2M1_HUMAN AP-2 complex subunit mu OS=Homo sapiens OX=9606 GN=AP2M1 PE=1 SV=2;tr|A0A087WY71|A0A087WY71_HUMAN AP-2 complex subunit mu OS=Homo sapiens OX=960	1	59.1	7.0875	27	3658000	0	1347100	1166000	451810	0	265960	427110	0	0	0	0	0	0	0	0	0
Methylcrotonoyl-CoA carboxylase subunit alpha, mitochondrial	MCCC1	tr|E9PG35|E9PG35_HUMAN Methylcrotonoyl-CoA carboxylase subunit alpha, mitochondrial (Fragment) OS=Homo sapiens OX=9606 GN=MCCC1 PE=1 SV=1;tr|E9PHF7|E9PHF7_HUMAN Methylcrotonoyl-CoA carboxylase subunit alpha, mitochondrial OS=Homo sapiens OX=9606 GN=MCCC1 P	14	34.1	206.97	28	27327000	0	187440	52741	16231	480710	1252000	1986900	1258500	12095000	2450800	1422700	5926800	64774	0	54139	78161
Complement C1q tumor necrosis factor-related protein 3	C1QTNF3-AMACR;C1QTNF3	tr|E9PGA6|E9PGA6_HUMAN C1QTNF3-AMACR readthrough (NMD candidate) OS=Homo sapiens OX=9606 GN=C1QTNF3-AMACR PE=4 SV=1;sp|Q9BXJ4|C1QT3_HUMAN Complement C1q tumor necrosis factor-related protein 3 OS=Homo sapiens OX=9606 GN=C1QTNF3 PE=1 SV=1;sp|Q9BXJ4-3|C1QT3_	3	10.2	6.5293	12	14599000	0	0	0	0	899460	2117200	289830	1413300	0	2393000	0	370570	3389500	1077300	99291	2549400
Protein-tyrosine-phosphatase;Receptor-type tyrosine-protein phosphatase kappa	PTPRK	tr|Q5TG12|Q5TG12_HUMAN Receptor-type tyrosine-protein phosphatase kappa OS=Homo sapiens OX=9606 GN=PTPRK PE=1 SV=1;tr|E9PGC5|E9PGC5_HUMAN Receptor-type tyrosine-protein phosphatase kappa OS=Homo sapiens OX=9606 GN=PTPRK PE=1 SV=1;sp|Q15262|PTPRK_HUMAN Rece	11	9.8	33.03	62	5101400	841890	0	132300	104920	340660	186250	523290	255230	976570	1123200	451270	165840	0	0	0	0
Translin	TSN	tr|E9PGT1|E9PGT1_HUMAN Translin OS=Homo sapiens OX=9606 GN=TSN PE=1 SV=1;sp|Q15631|TSN_HUMAN Translin OS=Homo sapiens OX=9606 GN=TSN PE=1 SV=1;tr|H7C1D4|H7C1D4_HUMAN Translin (Fragment) OS=Homo sapiens OX=9606 GN=TSN PE=1 SV=1	10	49.3	27.512	13	63564000	2957300	233530	0	0	1344400	2479900	2638900	1078400	1640500	10474000	611990	28883000	2017900	2090800	1685400	5427100
Ribosomal protein S6 kinase alpha-1;Ribosomal protein S6 kinase	RPS6KA1	sp|Q15418|KS6A1_HUMAN Ribosomal protein S6 kinase alpha-1 OS=Homo sapiens OX=9606 GN=RPS6KA1 PE=1 SV=2;sp|Q15418-2|KS6A1_HUMAN Isoform 2 of Ribosomal protein S6 kinase alpha-1 OS=Homo sapiens OX=9606 GN=RPS6KA1;sp|Q15418-4|KS6A1_HUMAN Isoform 4 of Ribosoma	11	33.7	16.63	44	3651700	0	0	167700	0	117630	1060500	650810	407650	717860	529500	0	0	0	0	0	0
COP9 signalosome complex subunit 8	COPS8	tr|E9PGT6|E9PGT6_HUMAN COP9 signalosome complex subunit 8 OS=Homo sapiens OX=9606 GN=COPS8 PE=1 SV=1;sp|Q99627-2|CSN8_HUMAN Isoform 2 of COP9 signalosome complex subunit 8 OS=Homo sapiens OX=9606 GN=COPS8;sp|Q99627|CSN8_HUMAN COP9 signalosome complex subun	4	36.4	7.8292	7	5816000	0	918860	1247800	0	1771600	409660	493560	614050	0	0	0	0	360490	0	0	0
Condensin complex subunit 2	NCAPH	tr|E9PHA2|E9PHA2_HUMAN Condensin complex subunit 2 OS=Homo sapiens OX=9606 GN=NCAPH PE=1 SV=1;sp|Q15003|CND2_HUMAN Condensin complex subunit 2 OS=Homo sapiens OX=9606 GN=NCAPH PE=1 SV=3;sp|Q15003-2|CND2_HUMAN Isoform 2 of Condensin complex subunit 2 OS=Hom	13	22.3	27.015	36	31779000	2871000	2891900	1491800	784400	615360	987020	1203400	2002500	3871000	1793900	196500	642860	3436600	4081300	366210	4543900
Cytochrome P450 20A1	CYP20A1	tr|E9PHG5|E9PHG5_HUMAN Cytochrome P450 20A1 OS=Homo sapiens OX=9606 GN=CYP20A1 PE=1 SV=1;sp|Q6UW02|CP20A_HUMAN Cytochrome P450 20A1 OS=Homo sapiens OX=9606 GN=CYP20A1 PE=1 SV=1;sp|Q6UW02-2|CP20A_HUMAN Isoform 2 of Cytochrome P450 20A1 OS=Homo sapiens OX=96	12	31.1	50.593	27	18066000	1517400	483680	178710	44771	7408.8	27260	27615	33179	8200800	1708400	2081600	3707700	22489	0	0	25010
[truncated: 4,909 more rows]

## Sheet: Mouse cell lines
Protein names	Gene names	Fasta headers	Unique peptides	Sequence coverage [%]	Score	iBAQ peptides	iBAQ	iBAQ MEF1	iBAQ MEF2	iBAQ MEF3	iBAQ MEF4	iBAQ NIH1	iBAQ NIH2	iBAQ NIH3	iBAQ NIH4
[truncated: 4,312 more rows]
