# Supplementary material for: Multi–Cell Line Analysis of Lysosomal Proteomes Reveals Unique Features and Novel Lysosomal Proteins
Source: Mol Cell Proteomics. 2023 Feb 14;22(3):100509. doi: 10.1016/j.mcpro.2023.100509 (PMC10025164; doi:10.1016/j.mcpro.2023.100509)
Supplement: Table S5 [file mmc5.xlsx]

## Sheet: Table S5
Table S5 V-ATPase normalized median intensities of iBAQ values for lysosomal proteins identified in individual cell lines
Gene name	Protein name	HEK293	HeLa	HuH-7	SH-SY5Y	MEF	NIH3T3	Median	Lysosomal protein class
ABCB6	ATP-binding cassette sub-family B member 6, mitochondrial	0.24152	2.12911	1.14653	0.193512	0.0167187	0.00415561	0.217516	Transporters, Channels, and Exchangers
ABCC10	Multidrug resistance-associated protein 7	0.00760152		0.00711283	0.0045922	0.00207513	0.00931317	0.00711283	Transporters, Channels, and Exchangers
ABCD1	ATP-binding cassette sub-family D member 1		0.0842421	0.0287709				0.0565065	Transporters, Channels, and Exchangers
ABCD4	ATP-binding cassette sub-family D member 4	0.0110281	0.00740279	0.0313461	0.0102741	0.00287847	0.0259216	0.0106511	Transporters, Channels, and Exchangers
ACLY	ATP-citrate synthase	0.120534	2.1512	0.335684	0.390125	0.0317787	0.132364	0.234024
ACP2	Lysosomal acid phosphatase	0.815406	2.50058	2.95352	0.849356	0.753301	1.18452	1.01694	Hydrolases
ACP5	Tartrate-resistant acid phosphatase type 5			0.343663		0.113319		0.228491	Hydrolases
ACPP	Prostatic acid phosphatase			0.0105571	0.00944898		0.00502349	0.00944898
ACTR2	Actin-related protein 2	0.205359	0.950796	1.12841	0.331262	0.169527	0.354482	0.342872
ADA	Adenosine deaminase					0.0241849	0.498953	0.261569	Hydrolases
AGA	N(4)-(beta-N-acetylglucosaminyl)-L-asparaginase	0.332449	0.945166	1.08049	0.60828	2.18805	0.888126	0.916646	Hydrolysis of Glycosidic Bonds
AGRN	Agrin	0.129854	0.082033	0.0361032		0.00201619		0.0590681
AHNAK	Neuroblast differentiation-associated protein AHNAK	0.208469	2.09153	0.61762	0.411246	0.805156	0.470553	0.544086
AKR1B1	Aldose reductase	0.0446084	0.306618	0.0150104	0.305792	0.0238083	0.37158	0.1752
AKT1S1	Proline-rich AKT1 substrate 1	0.719733	0.221598	0.567328	0.0118577	0.0162755	0.0284761	0.125037	mTOR Complex 1
ANKFY1	Rabankyrin-5	0.0253236	0.0306952	0.0384927	0.00287913		0.0180478	0.0253236
ANKRD27	Ankyrin repeat domain-containing protein 27	0.00405872	0.0006384	0.000661049				0.000661049	RAB GTPases
ANPEP	Aminopeptidase N		0.255223	1.80489	0.0118337	0.00122474	0.00363692	0.0118337
ANXA1	Annexin A1	2.20583	2.39079	0.523759	0.00959297	0.322453	2.40531	1.36479	Ca Binding Proteins
ANXA11	Annexin A11	1.05076	0.786886	1.38145	0.0389336	0.184902	0.358996	0.572941	Ca Binding Proteins
ANXA2	Annexin A2	12.8824	35.8525	20.9302	4.78596	5.23437	8.46549	10.6739	Ca Binding Proteins
ANXA6	Annexin A6	0.759536	1.05059	4.4534	0.387707	0.441525	1.48937	0.905061	Ca Binding Proteins
AP1B1	AP-1 complex subunit beta-1	0.0624531	0.0795404	0.133676	0.0204309	0.0203066	0.00914577	0.041442	AP Complexes
AP1G1	AP-1 complex subunit gamma-1	0.0324459	0.131274	0.12878	0.0301773	0.00299825	0.00163633	0.0313116	AP Complexes
AP1M1	AP-1 complex subunit mu-1	0.0374355	0.102803	0.10672	0.0166148	0.00452646		0.0374355	AP Complexes
AP1S1	AP-1 complex subunit sigma-1A		0.0594195	0.0730373	0.0216031	0.0150029		0.0405113	AP Complexes
AP2A1	AP-2 complex subunit alpha-1	0.332775	2.21031	0.327712	0.0921317	0.0228203	0.0318259	0.209922	AP Complexes
AP2A2	AP-2 complex subunit alpha-2	0.171029	0.590044	0.0569696	0.0335829	0.116698	0.0503562	0.0868336	AP Complexes
AP2B1	AP-2 complex subunit beta	0.615136	3.10151	0.681042	0.23942	0.153608	0.106965	0.427278	AP Complexes
AP2M1	AP-2 complex subunit mu	0.50665	2.29613	0.350916	0.116871	0.175964	0.0605044	0.26344	AP Complexes
AP2S1	AP-2 complex subunit sigma	0.221053	2.16769	0.235656	0.0908467	0.0793474	0.0350404	0.15595	AP Complexes
AP3B1	AP-3 complex subunit beta-1	0.0905413	0.0742857	0.581143	0.0130533	0.00504652	0.0358792	0.0550825	AP Complexes
AP3D1	AP-3 complex subunit delta-1	0.112497	0.0471965	0.412714	0.0256034	0.00542862	0.0235834	0.0364	AP Complexes
AP3M1	AP-3 complex subunit mu-1	0.091366	0.102713	0.869215	0.0116454	0.00459743	0.0594084	0.0753872	AP Complexes
AP3M2	AP-3 complex subunit mu-2	0.00253726		0.0201224				0.0113299	AP Complexes
AP3S1	AP-3 complex subunit sigma-1	0.140419	0.103669	0.279212	0.0356136	0.0251321	0.0493598	0.0765146	AP Complexes
AP5B1	AP-5 complex subunit beta-1	0.0143389		0.0166404		0.000178719	0.00322537	0.00878214	AP Complexes
AP5M1	AP-5 complex subunit mu-1	0.0634622		0.0396698			0.00514839	0.0396698	AP Complexes
AP5S1	AP-5 complex subunit sigma-1	0.0584712		0.0121195			0.0103828	0.0121195	AP Complexes
APOB	Apolipoprotein B-100	0.0339046	0.309917	0.258143	0.171512	0.00109549	0.00211347	0.102708	Apolipoproteins
APOE	Apolipoprotein E	0.254019	1.5517	2.51285	0.560948	0.169892		0.560948	Apolipoproteins
APP	Amyloid beta A4 protein	0.195279	0.148416	0.259192	0.350492	0.145673	0.225014	0.210146
ARL8A	ADP-ribosylation factor-like protein 8A	0.461922	0.273337	0.441226	0.553296	0.437386	0.641393	0.451574	Lysosomal Positioning
ARL8B	ADP-ribosylation factor-like protein 8B	3.95522	4.89075	7.62615	3.44819	1.93179	2.78293	3.7017	Lysosomal Positioning
ARSA	Arylsulfatase A	0.0700212	0.120533	0.732823	0.0822123	0.682625	1.80092	0.401579	Hydrolases
ARSB	Arylsulfatase B	0.20625	0.504067	2.21797	0.592699	0.696203	1.71405	0.644451	Hydrolases
ARSK	Arylsulfatase K	0.0792021	0.059144	0.111234	0.0291863	0.0277448	0.00286426	0.0441651	Heparan Sulfate Metabolism
ASAH1	Acid ceramidase	1.78732	1.41691	8.80637	1.81818	0.828805	2.25672	1.80275	Lipid Metabolism
ASS1	Argininosuccinate synthase	0.0198128	0.173967	0.0393206	0.0124357		0.00441949	0.0198128
ATP11A	Phospholipid-transporting ATPase	0.00782121		0.0272218	0.00139226	0.0288438	0.023237	0.023237
ATP11C	Phospholipid-transporting ATPase	0.00773664	0.0153892		0.00693031	0.00275667	0.00079512	0.00693031
ATP13A2	Probable cation-transporting ATPase 13A2	0.0271887	0.00674013	0.00672223	0.0054993	0.00102253		0.00672223	Transporters, Channels, and Exchangers
ATP6AP1	V-type proton ATPase subunit S1	0.122578	0.298186	0.367851	0.114365	0.0982126	0.02482	0.118471	V-ATPase Complex
ATP6AP2	Renin receptor	0.0514978	0.164467	0.045865	0.0218966	0.0212104	0.00671812	0.0338808	V-ATPase Complex
ATP6V0A1	V-type proton ATPase 116 kDa subunit a isoform 1	0.488492	0.772803	0.826493	0.663118	0.325151	0.445872	0.575805	V-ATPase Complex
ATP6V0A2	V-type proton ATPase 116 kDa subunit a isoform 2	0.0561078	0.0457955	0.0254225	0.204547	0.00323119	0.00760737	0.035609	V-ATPase Complex
ATP6V0C	V-type proton ATPase 16 kDa proteolipid subunit	0.326027	0.805467	0.728401	0.48135	2.24107	0.575778	0.652089	V-ATPase Complex
ATP6V0D1	V-type proton ATPase subunit d 1	0.697676	1.31613	1.62503	0.619151	1.3837	1.29112	1.30362	V-ATPase Complex
ATP6V1A	V-type proton ATPase catalytic subunit A	2.12725	2.2084	2.02495	1.8859	1.98149	2.29224	2.0761	V-ATPase Complex
ATP6V1B2	V-type proton ATPase subunit B, brain isoform	1.78293	1.36665	1.32939	1.8038	1.39392	1.78072	1.58732	V-ATPase Complex
ATP6V1C1	V-type proton ATPase subunit C 1	0.250469	0.252263	0.189926	0.258379	0.279316	0.208295	0.251366	V-ATPase Complex
ATP6V1D	V-type proton ATPase subunit D	0.323027	0.443829	0.206886	0.594187	0.568919	0.316948	0.383428	V-ATPase Complex
ATP6V1E1	V-type proton ATPase subunit E 1	1.56267	1.24544	1.13236	1.58561	1.64221	1.31429	1.43848	V-ATPase Complex
ATP6V1F	V-type proton ATPase subunit F	0.697805	0.367962	0.372134	0.533843	0.402082	0.575677	0.467962	V-ATPase Complex
ATP6V1G1	V-type proton ATPase subunit G 1	4.0141	1.94929	2.13165	3.44759	4.8227	3.6444	3.54599	V-ATPase Complex
ATP6V1H	V-type proton ATPase subunit H	0.516858	0.400932	0.441353	0.581415	0.411674	0.388915	0.426514	V-ATPase Complex
ATP8A1	Phospholipid-transporting ATPase IA				0.0194784	0.00519915		0.0123388
ATRAID	All-trans retinoic acid-induced differentiation factor	0.0716903	0.0298676	0.0258532	0.0453426	0.00637575		0.0298676
B4GALT1	Beta-1,4-galactosyltransferase 1	0.00526949	0.228662	0.0674302		0.00462787		0.0363499
BACE1	Beta-secretase 1					0.00414061	0.00791957	0.00603009	Proteases
BAX	Apoptosis regulator BAX	0.170524	0.22964	0.0781707	0.202033	0.0371623	0.139854	0.155189
BGN	Biglycan					0.237771	0.288731	0.263251
BLOC1S1	Biogenesis of lysosome-related organelles complex 1 subunit 1	0.677115	0.237728	0.565352	0.13302	0.0216281	0.0314102	0.185374	Lysosomal Positioning
BLOC1S2	Biogenesis of lysosome-related organelles complex 1 subunit 2	0.679317	0.253637	0.792882	0.122536	0.0692776	0.122076	0.188087	Lysosomal Positioning
BORCS5	Loss of heterozygosity 12 chromosomal region 1 protein	0.593356	0.177041	0.679464	0.0686257	0.0518321	0.0272165	0.122833	Lysosomal Positioning
BORCS6	Uncharacterized protein C17orf59	0.506433	0.152582	0.573508	0.065662			0.329508	Lysosomal Positioning
BORCS8	Protein MEF2BNB	0.348205	0.105888	0.594409		0.021877	0.0230447	0.105888	Lysosomal Positioning
BST2	Bone marrow stromal antigen 2		2.32425			0.227034		1.27564
C18orf8	Uncharacterized protein C18orf8	0.0691941	0.0211964	0.0477069	0.0173474			0.0344516
C3	Complement C3	0.00112676	0.00480377	0.173322		0.0447625	0.0320668	0.0320668
C6orf120	UPF0669 protein C6orf120	0.25583		0.267823				0.261826
CAP1	Adenylyl cyclase-associated protein 1	0.086956	0.600824	0.46548	0.576554	0.123526	0.529364	0.497422
CAPN1	Calpain-1 catalytic subunit	0.0504759	0.0691099	0.159632	0.0304152	0.00481832	0.00236023	0.0404456
CAPN2	Calpain-2 catalytic subunit	0.0992596	0.130896		0.0324675	0.0150016	0.0355956	0.0355956
CAT	Catalase	0.252724	0.459382	2.60728	0.159934	0.110339	0.188938	0.220831
CAV1	Caveolin-1	0.0323529	0.550193		0.0223796	0.356428	1.00775	0.356428
CCDC115	Coiled-coil domain-containing protein 115	0.0322227		0.0136102	0.00786656	0.0175726		0.0155914
CCT2	T-complex protein 1 subunit beta	4.28675	1.50052	1.40059	0.842203	0.0568391	0.906005	1.1533
CCT8	T-complex protein 1 subunit theta	3.74761	1.27417	1.35629	0.634125	0.0314193	0.594324	0.954146
CCZ1	Vacuolar fusion protein CCZ1 homolog					0.0316649	0.0280384	0.0298517	Autophagy
CCZ1B	Vacuolar fusion protein CCZ1 homolog B	0.0960774	0.0274713	0.0774106	0.0328768			0.0551437
CD34	Hematopoietic progenitor cell antigen CD35					0.0217817	0.337215	0.179498
CD63	Tetraspanin	0.0773331	4.27935	2.09465	2.5168	0.480632	0.832504	1.46358	Membrane and Membrane-Associated Proteins
CD68	Macrosialin			0.178719		0.0187445	0.0347657	0.0347657	Membrane and Membrane-Associated Proteins
CHID1	Chitinase domain-containing protein 1	0.0524563	0.0152147	0.0136366	0.0686045		0.0092383	0.0152147
CHMP1A	Charged multivesicular body protein 1a	0.174318	0.146091	0.202952	0.138095	0.0286708	0.0551713	0.142093	ESCRT Complex
CHMP2A	Charged multivesicular body protein 2a	0.0400445	0.181055	0.171558	0.131391	0.0518372	0.0339909	0.0916139	ESCRT Complex
CHMP2B	Charged multivesicular body protein 2b	0.162697	0.0755977	0.267846		0.0129911	0.0223651	0.0755977	ESCRT Complex
CHMP3	Charged multivesicular body protein 3		0.0582634		0.054471	0.00766633	0.00918736	0.0318292	ESCRT Complex
CHMP4B	Charged multivesicular body protein 4b	0.535189	0.306066	1.53398	0.140269	0.13338	0.318142	0.312104	ESCRT Complex
CHMP5	Charged multivesicular body protein 5	0.0968802	0.147503	0.263344	0.120049	0.0706131	0.0366829	0.108465	ESCRT Complex
CHMP6	Charged multivesicular body protein 6	0.110548	0.0330131	0.147623	0.175992	0.110523	0.0606924	0.110536	ESCRT Complex
CKAP4	Cytoskeleton-associated protein 4	1.32053	2.43349	4.92036	0.581015	1.28921	1.10711	1.30487
CLCN5	H(+)/Cl(-) exchange transporter 5	0.00913105		0.0642235	0.0144183	0.0243789	0.037074	0.0243789	Transporters, Channels, and Exchangers
CLCN6	Chloride transport protein 6		0.00247844	0.0302951	0.00247552			0.00247844	Transporters, Channels, and Exchangers
CLCN7	H(+)/Cl(-) exchange transporter 7	0.667066	0.690948	0.600043	0.434686	0.152824	0.0451319	0.517364	Transporters, Channels, and Exchangers
CLN3	Battenin	0.0348154	0.331146	0.162977	0.108147			0.135562	Transporters, Channels, and Exchangers
CLN5	Ceroid-lipofuscinosis neuronal protein 5	0.289913	0.448565	0.573982	0.202034	0.0451067	0.0360367	0.245974	Membrane and Membrane-Associated Proteins
CLTA	Clathrin light chain A	1.49009	0.869331	3.06774	0.0457615	0.217815	0.863855	0.866593	Endocytosis
CLTC	Clathrin heavy chain	1.37832	6.19602	3.38926	0.961342	0.219537	0.389814	1.16983	Endocytosis
CMTM6	CKLF-like MARVEL transmembrane domain-containing protein 6	0.0705464	0.086662	0.383268				0.086662
COL6A1	Collagen alpha-1(VI) chain	0.00844806			0.00390541	0.0197728	0.0273215	0.0141104
CORO1A	Coronin-1A	0.0110009	0.00994579		0.032301			0.0110009
CP	Ceruloplasmin			0.00803989		0.031255	0.03121	0.03121
CPNE1	Copine-1	0.972653	0.347786	2.71586	0.0424818	0.00326191	0.302457	0.325121
CPNE3	Copine-3	1.20161	0.466435	0.439653	0.217137	0.0732393	0.106969	0.328395
CPQ	Carboxypeptidase Q		0.0134523	0.597936		0.619112	2.21798	0.608524
CPVL	Probable serine carboxypeptidase CPVL	6.19248	0.166652	12.2793	0.228021			3.21025	Proteases
CREG1	Protein CREG1	1.88499	2.28997	2.62459	0.365993	2.72169	3.62995	2.45728
CST3	Cystatin-C	0.0489997		0.147097		0.331648	0.797547	0.239372
CTBS	Di-N-acetylchitobiase	0.1658	0.103254	0.499999	0.0858815	0.1133	0.538339	0.13955	Hydrolysis of Glycosidic Bonds
CTSA	Cathepsin A	2.26575	6.85724	11.5967	1.95882	4.74908	10.2347	5.80316	Proteases
CTSB	Cathepsin B	6.51842	2.59087	18.5889	9.67795	8.89208	5.64753	7.70525	Proteases
CTSC	Dipeptidyl peptidase 1	2.9032	15.2938	21.3796	2.09964	0.212953		2.9032	Proteases
CTSD	Cathepsin D	15.237	22.7154	164.142	7.34539	9.74125	30.6544	18.9762	Proteases
CTSF	Cathepsin F	0.0291041	0.129489	0.162913	0.0362154	0.0432072		0.0432072	Proteases
CTSH	Pro-cathepsin H	0.0988062		0.493503		0.094178		0.0988062	Proteases
CTSL	Cathepsin L1	1.79474	1.7632	3.09262	1.12593	2.50374	3.98795	2.14924	Proteases
CTSO	Cathepsin O			0.171997	0.0109568	0.00823132	0.0480612	0.029509	Proteases
CTSS	Cathepsin S			1.08135	0.0198254			0.550588	Proteases
CTSV	Cathepsin L2	0.0851755		0.44119	0.0575692			0.0851755	Proteases
CTSZ	Cathepsin Z	0.706306	10.9329	10.0646		2.7018	3.36521	3.36521	Proteases
CXCR4	C-X-C chemokine receptor type 4	0.00756542	0.328014		0.0267088			0.0267088
CYB5R3	NADH-cytochrome b5 reductase 3	0.755814	3.2713	0.98934	0.173258	1.23062	1.73175	1.10998
DAB2	Disabled homolog 2	0.000909709	1.19386	0.0159442		0.00600557	0.00210171	0.00600557
DAGLB	Sn1-specific diacylglycerol lipase beta	0.00650842	0.0292426	0.045873	0.00645417	0.00464729		0.00650842
DCN	Decorin					0.060554	0.0121378	0.0363459
DCTN1	Dynactin subunit 1	0.0301951	0.0769194	0.060588	0.0628494	0.000805949	0.00763706	0.0453916
DDOST	Dolichyl-diphosphooligosaccharide--protein glycosyltransferase 48 kDa subunit	0.712055	1.7008	1.69861	0.446425	0.308525	0.357623	0.57924
DEPDC5	DEP domain-containing protein 5	0.00105257					0.00229816	0.00167537	GATOR Complex
DIRC2	Disrupted in renal carcinoma protein 2	0.350838	0.0868273	0.360646	0.0284438			0.218833
DNAJC13	DnaJ homolog subfamily C member 13	0.0343675	0.0546706	0.126482	0.0177189	0.0259482	0.07874	0.044519
DNAJC3	DnaJ homolog subfamily C member 3	0.122002	0.210755	0.157064	0.0223123	0.124749	0.0370015	0.123376
DNAJC5	DnaJ homolog subfamily C member 5	0.382327	0.83047	0.615668	0.36844	0.228603	0.169722	0.375384
DNASE2	Deoxyribonuclease-2-alpha	1.34662	3.97884	3.17397	0.781338			2.26029	Hydrolases
DPP7	Dipeptidyl peptidase 2		2.59282	0.845983	0.363255	1.09692	3.13071	1.09692	Hydrolases
DTNBP1	Dysbindin	0.0134942					0.0204546	0.0169744	Lysosomal Positioning
DTX3L	E3 ubiquitin-protein ligase DTX3L			0.0153817		0.00296629		0.00917397	Ubiquitination
DYNC1H1	Cytoplasmic dynein 1 heavy chain 1	0.0899644	0.418446	0.208023	0.211674	0.0244705	0.0548893	0.148994
DYNC1I2	Cytoplasmic dynein 1 intermediate chain 2	0.110811	0.275243	0.128025	0.226743	0.0163325	0.0499801	0.119418
DYNC1LI1	Cytoplasmic dynein 1 light intermediate chain 1	0.0333511	0.108344	0.0775701	0.0382762	0.00193367	0.0070632	0.0358137
DYNC1LI2	Cytoplasmic dynein 1 light intermediate chain 2	0.00600003	0.0266653		0.0128675	0.00319976	0.0147496	0.0128675
ECE1	Endothelin-converting enzyme 1	0.0357493	0.445168	0.371495	0.0484182	0.0254582	0.0147324	0.0420838
EEF1A1	Elongation factor 1-alpha 1	11.2078	35.2344	20.9811	17.0936	2.10678	8.40816	14.1507
EEF1A2	Elongation factor 1-alpha 2	0.0792922	0.0299259		0.361995			0.0792922
ENPEP	Glutamyl aminopeptidase	0.111343				0.0103332		0.0608383
ENPP1	Ectonucleotide pyrophosphatase/phosphodiesterase family member 1	0.0294416		0.0432669				0.0363542
EPDR1	Mammalian ependymin-related protein 1	0.429191	1.1062	0.381022	2.62131	0.742339	1.27295	0.924268	Lipid Metabolism
FABP5	Fatty acid-binding protein, epidermal	0.129821	0.933999	1.34868	0.305493	0.0379402	0.904034	0.604763
FAF2	FAS-associated factor 2	0.175069	0.535359	0.481465	0.090122	0.09638	0.0420013	0.135724
FLCN	Folliculin	0.011203	0.0237258		0.0451669		0.0024497	0.0174644	mTOR Complex 1
FLOT1	Flotillin-1	1.38753	1.58814	4.46115	1.70071	0.401943	0.714082	1.48784	Membrane and Membrane-Associated Proteins
FMOD	Fibromodulin					0.0189588	0.00361138	0.0112851
FRK	Tyrosine-protein kinase FRK	0.00571698	0.0178203	0.17643	0.0334657	0.000668176		0.0178203
FTH1	Ferritin heavy chain	1.97317	13.2559	75.3265	16.2722	10.0305	22.3552	14.7641	Iron Metabolism
FTL	Ferritin light chain	1.74745	8.25109	104.321	7.11554			7.68331	Iron Metabolism
FTL1	Ferritin					21.1161	23.4571	22.2866	Iron Metabolism
FUCA1	Tissue alpha-L-fucosidase	0.357951	0.0803966	0.60733	0.295437	0.0779949	0.0827727	0.189105	Hydrolysis of Glycosidic Bonds
FUCA2	Plasma alpha-L-fucosidase	0.307465	0.113122	0.703598	0.18135	0.0128104	0.0505259	0.147236
FYCO1	FYVE and coiled-coil domain-containing protein 1	0.495185	0.00403881	0.0297589	0.00298042	0.008539	0.0598694	0.0191489	Membrane and Membrane-Associated Proteins
GAA	Lysosomal alpha-glucosidase	0.73936	1.90725	3.20878	1.91095	6.30833	5.90223	2.55986	Hydrolysis of Glycosidic Bonds
GABARAP	Gamma-aminobutyric acid receptor-associated protein	0.0624905	0.189694	0.269213	0.357673	0.176973	0.387689	0.229453	Autophagy
GABARAPL1	Gamma-aminobutyric acid receptor-associated protein-like 2					0.238609	0.190358	0.214483
GABARAPL2	Gamma-aminobutyric acid receptor-associated protein-like 2	0.388854	0.0638142	0.184091	0.350621	0.0660463	0.0237899	0.125068
GALC	Galactocerebrosidase		0.0244382	0.78707	0.130961	0.0768029	0.0940854	0.0940854	Hydrolysis of Glycosidic Bonds
GALNS	N-acetylgalactosamine-6-sulfatase	0.0989919	0.51878	1.60813	0.133051	0.21397	0.353324	0.283647	Heparan Sulfate Metabolism
GBA	Glucosylceramidase	1.92896	2.14897	6.79476	2.52971	3.80353	2.51188	2.52079	Hydrolysis of Glycosidic Bonds
GCA	Grancalcin	0.0219011		0.17104				0.0964706
GDAP2	Ganglioside-induced differentiation-associated protein 2	0.121444	0.0399479	0.0547723	0.018262	0.00968341	0.048746	0.044347
GDI2	Rab GDP dissociation inhibitor beta	0.0448068	0.620589	0.312919	0.77625	0.208087	0.660141	0.466754	RAB GTPases
GGH	Gamma-glutamyl hydrolase	4.16459	5.45769	18.5445	2.82043	0.122948	0.41111	3.49251	Proteases
GJA1	Gap junction alpha-1 protein	0.0955565	0.0141037	0.270121	0.0313785	0.00324841		0.0313785
GLA	Alpha-galactosidase A	4.20741	2.47421	1.51138	0.639291	0.633578	0.326411	1.07534	Hydrolysis of Glycosidic Bonds
GLB1	Beta-galactosidase	1.8727	3.19426	20.3307	1.72605	1.45523	1.34145	1.79937	Hydrolysis of Glycosidic Bonds
GLMP	Glycosylated lysosomal membrane protein	0.72648	0.339493	1.38302	0.245007	0.383738	0.896076	0.555109	Membrane and Membrane-Associated Proteins
GM2A	Ganglioside GM2 activator	0.0621053	0.122749	0.304815	0.0546158	1.9436	0.283082	0.202916	Hydrolysis of Glycosidic Bonds
GNA11	Guanine nucleotide-binding protein subunit alpha-11	0.0834875	0.0905824	0.136172	0.0894338	0.0417578	0.0623963	0.0864606
GNAI1	Guanine nucleotide-binding protein G(i) subunit alpha-1	0.0724545	0.219332	0.0331553	0.126793	0.00835644		0.0724545
GNAI3	Guanine nucleotide-binding protein G(k) subunit alpha	0.19235	0.72402	0.323016	0.283135	0.0548408	0.0864981	0.237743
GNAQ	Guanine nucleotide-binding protein G(q) subunit alpha	0.0424096	0.0317745	0.0501695	0.0532819	0.037722	0.0374487	0.0400658
GNB1	Guanine nucleotide-binding protein G(I)/G(S)/G(T) subunit beta-1	2.07838	4.17957	3.38544	2.54229	0.659441	1.17079	2.31033
GNB2	Guanine nucleotide-binding protein G(I)/G(S)/G(T) subunit beta-2	0.65865	2.00387	1.11325	1.06584	0.956544	1.75741	1.08954
GNB4	Guanine nucleotide-binding protein subunit beta-4	1.9693	2.11855	0.512164	5.06106	0.00186349		1.9693
GNS	N-acetylglucosamine-6-sulfatase	2.98305	8.14534	17.6348	4.54121	3.03741	11.0534	6.34328	Heparan Sulfate Metabolism
GOT1	Aspartate aminotransferase, cytoplasmic	0.0126767	0.197288	0.381443	0.0438559	0.0441702	0.242593	0.120729
GPC1	Glypican-1	0.01589	0.442698			0.0219249	0.0136853	0.0189074
GPC3	Glypican-3	0.0141868		0.514171		0.00173277		0.0141868
GPC4	Glypican-4	0.0938591				0.0243927		0.0591259
GPC6	Glypican-6	0.0206453			0.0152089	0.0209764		0.0206453
GPR89A	Golgi pH regulator A	0.00725788		0.00916123				0.00820956
GRN	Granulins	0.168495	0.29795	0.25645	0.425157	1.23277	0.909162	0.361554
GUSB	Beta-glucuronidase	0.371875	1.52839	4.48762	0.28541	1.22163	2.81017	1.37501	Heparan Sulfate Metabolism
H2-DMA	Class II histocompatibility antigen, M alpha chain					0.0119607	0.0158032	0.0138819	Antigen Presentation
H2-DMB1	#N/A					0.00701447	0.0476841	0.0273493	Antigen Presentation
HEXA	Beta-hexosaminidase	4.13166	7.83329	6.31284	1.16878	1.98039	2.23037	3.18101	Hydrolysis of Glycosidic Bonds
HEXB	Beta-hexosaminidase subunit beta	6.21876	9.84403	14.9584	2.86754	2.95454	2.42377	4.58665	Hydrolysis of Glycosidic Bonds
HGS	Hepatocyte growth factor-regulated tyrosine kinase substrate	0.0949872	0.06913	0.243446	0.047885	0.0195608	0.0417826	0.0585075
HGSNAT	Heparan-alpha-glucosaminide N-acetyltransferase		0.0580237		0.0404782	0.0782382	0.04399	0.0510068	Heparan Sulfate Metabolism
HLA-DPB1	HLA class II histocompatibility antigen, DP beta 1 chain	0.0266042	0.0301899					0.0283971	Antigen Presentation
HMGB1	High mobility group protein B1	5.98579	4.00851	1.99891	19.1879	0.316306	0.534534	3.00371	Autophagy
HPSE	Heparanase	0.0989526	0.393073			0.133293		0.133293	Heparan Sulfate Metabolism
HRNR	Hornerin	0.00796039	0.0151532	0.00302557	0.0603867			0.0115568
HSP90AA1	Heat shock protein HSP 90-alpha	1.37893	9.00274	4.01877	8.79168	0.15833	0.279019	2.69885
HSP90AB1	Heat shock protein HSP 90-beta	0.945316	6.71978	3.55678	5.21222	0.856619	1.79041	2.67359
HSPA8	Heat shock cognate 71 kDa protein	4.9197	9.98193	7.92401	7.5207	1.53571	3.45103	6.2202
HSPG2	Basement membrane-specific heparan sulfate proteoglycan core protein	0.0569208	0.0875964	0.012037	0.00190238	0.127163	0.191499	0.0722586
HYAL1	Hyaluronidase					0.0142595	0.0719168	0.0430881	Hydrolysis of Glycosidic Bonds
IDS	Iduronate 2-sulfatase	0.0254004	0.0369928	0.00294983	0.0774437	0.0355003	0.028548	0.0320241	Heparan Sulfate Metabolism
IDUA	Alpha-L-iduronidase		0.0859654	0.0297536	0.0552532	0.0227942	0.120388	0.0552532	Heparan Sulfate Metabolism
IFI30	Gamma-interferon-inducible lysosomal thiol reductase	1.24172	1.75047	1.02903	0.147098	0.768939	1.47654	1.13538	Hydrolases
IFITM3	Interferon-induced transmembrane protein 4					13.8008	14.2895	14.0451
IGF2R	Cation-independent mannose-6-phosphate receptor	0.39536	0.498749	0.352736	0.216779	0.0262742	0.328853	0.340794	Membrane and Membrane-Associated Proteins
IMPDH1	Inosine-5-monophosphate dehydrogenase	0.0256252	0.123231		0.00668835			0.0256252
IRGM1	Immunity-related GTPase family M protein 2					0.36333	0.147629	0.25548	Hydrolases
IST1	IST1 homolog	0.110648	0.251875	0.485558	0.0684616	0.0324342	0.0291762	0.089555
ITM2C	Integral membrane protein 2C	0.0396752	0.00903699	0.0821484	0.302098	0.0209968	0.109308	0.0609118
KIF2A	Kinesin-like protein KIF2A	0.0596355	0.0697209	0.0209585	0.0678043			0.0637199
KIF5B	Kinesin-1 heavy chain	0.164113	0.37747	0.0969664	0.228176	0.0076761	0.00765922	0.13054	Lysosomal Positioning
KXD1	KxDL motif-containing protein 1	0.338283	0.0681791	0.519369	0.0379362	1.98076	2.78419	0.428826	Lysosomal Positioning
LAMP1	Lysosome-associated membrane glycoprotein 1	7.66806	15.4208	14.0913	5.28352	2.02282	6.26119	6.96463	Membrane and Membrane-Associated Proteins
LAMP2	Lysosome-associated membrane glycoprotein 2	1.80596	3.81941	7.38857	0.88349	7.33911	7.13324	5.47633	Membrane and Membrane-Associated Proteins
LAMTOR1	Ragulator complex protein LAMTOR1	9.68819	5.50956	5.97728	3.03845	2.57174	3.21159	4.36058	mTOR Complex 1
LAMTOR2	Ragulator complex protein LAMTOR2	3.99387	2.81527	3.27665	0.615396	0.486633	1.33344	2.07436	mTOR Complex 1
LAMTOR3	Ragulator complex protein LAMTOR3	4.19953	2.78964	4.16804	0.9446	1.22821	1.31694	2.05329	mTOR Complex 1
LAMTOR4	Ragulator complex protein LAMTOR4	4.98644	4.37317	3.53989	1.9813	2.35357	2.58746	3.06368	mTOR Complex 1
LAMTOR5	Ragulator complex protein LAMTOR5	8.11943	1.05392	6.43152	0.0757692	1.57448	2.51644	2.04546	mTOR Complex 1
LAPTM4A	Lysosomal-associated transmembrane protein 4A	0.044222		0.139053	0.188044	0.0160517	0.149845	0.139053	Membrane and Membrane-Associated Proteins
LARS	Leucine--tRNA ligase, cytoplasmic	0.0385566	0.59617	0.0223563	0.133694	0.00524435	0.00885577	0.0304564
LDLR	Low-density lipoprotein receptor	0.0188639	0.14526	0.0949901	0.0165316	0.0168807	0.00434514	0.0178723	Apolipoproteins
LGALS3	Galectin-3	0.117834	0.781174	1.76084		0.0424781	1.37085	0.781174	Galectins
LGMN	Legumain	2.65549	1.76057	1.95395	0.402015	1.22665	1.60412	1.68235	Proteases
LIPA	Lysosomal acid lipase/cholesteryl ester hydrolase	0.347117	0.921073	1.76917	0.237409	0.217417	0.808741	0.577929	Lipid Metabolism
LMBRD1	Probable lysosomal cobalamin transporter	0.286178	0.0640783	0.311995	0.0654667	0.0371907	0.137662	0.101564	Membrane and Membrane-Associated Proteins
LNPEP	Leucyl-cystinyl aminopeptidase	0.0308331	0.164065	0.0430373	0.0600997	0.0795554	0.448048	0.0698275
LPCAT1	Lysophosphatidylcholine acyltransferase 1	0.136006	0.395174	0.0195549	0.00400152	0.00408921		0.0195549
LPL	Lipoprotein lipase	0.0018045	0.68349		0.0053744	0.00970724	0.0559158	0.00970724
LRBA	Lipopolysaccharide-responsive and beige-like anchor protein	0.000958753	0.0110444	0.000597877				0.000958753
LRP1	Prolow-density lipoprotein receptor-related protein 1	0.000824776	0.0369957	0.297029	0.0137501	0.147754	0.23561	0.0923746
LRP2	Low-density lipoprotein receptor-related protein 2			0.0128196		0.00361836	0.00062917	0.00361836
LYN	Tyrosine-protein kinase Lyn	0.0474376	0.0222759	0.0241735	0.23049	0.000697035		0.0241735
LYZ	Lysozyme C	0.00396482		6.65483	0.0760884			0.0760884
M6PR	Cation-dependent mannose-6-phosphate receptor	0.351515	1.19381	0.526297	0.313266	0.117418	0.321225	0.33637	Membrane and Membrane-Associated Proteins
MAGT1	Magnesium transporter protein 1	0.106888	0.398856	0.34571	0.236513	0.0486659	0.017746	0.1717
MAN2B1	Lysosomal alpha-mannosidase	1.13705	0.683204	6.26409	0.515843	0.789897	0.883242	0.83657	Hydrolysis of Glycosidic Bonds
MAN2B2	Epididymis-specific alpha-mannosidase	0.0521794	0.090435	0.509966	0.0200225	0.532604	2.83496	0.300201	Hydrolysis of Glycosidic Bonds
MANBA	Beta-mannosidase	0.0695987	0.332854	0.550905	0.0946656	0.17461		0.17461	Hydrolysis of Glycosidic Bonds
MAP1LC3A	Microtubule-associated proteins 1A/1B light chain 3A					0.0561667	0.02138	0.0387733
MAP1LC3B	Microtubule-associated proteins 1A/1B light chain 3B	0.46875	0.349727	0.572186	0.403881	0.512826	0.788001	0.490788
MAP6	Microtubule-associated protein 7					0.00467652	0.00456662	0.00462157
MAPK1	Mitogen-activated protein kinase 1	0.0322293	0.0487295	0.0442221	0.0222835	0.0225654	0.0597824	0.0382257
MARCH1	Mitochondrial amidoxime-reducing component 1	0.0853115	0.0589993	0.0257151	0.00480067			0.0423572	Ubiquitination
MARCH2	Mitochondrial amidoxime reducing component 2	0.0132502	0.0112579	0.0157835				0.0132502	Transporters, Channels, and Exchangers
MARCH3	Mitochondrial amidoxime reducing component 3					0.114992	0.0324884	0.0737403	Transporters, Channels, and Exchangers
MCOLN1	Mucolipin-1	0.0770436	0.0337675	0.0403967	0.0536605	0.0660579	0.0299563	0.0470286	Transporters, Channels, and Exchangers
MFSD1	Major facilitator superfamily domain-containing protein 1	0.226596	0.290708	0.0623439	0.196175	0.11303	0.211923	0.204049	Transporters, Channels, and Exchangers
MFSD12	Major facilitator superfamily domain-containing protein 12		0.0534377		0.00849722			0.0309674	Transporters, Channels, and Exchangers
MFSD8	Major facilitator superfamily domain-containing protein 8	0.0620408	0.0175442	0.155876		0.0172648	0.00787171	0.0175442	Transporters, Channels, and Exchangers
MGST1	Microsomal glutathione S-transferase 1		1.94756	1.70602		0.17819	0.0329871	0.942103
MIC1	Uncharacterized protein C18orf8 homolog					0.0189381	0.029884	0.024411
MIOS	WD repeat-containing protein mio	0.110593		0.00623778		0.000883569	0.0986323	0.052435	GATOR Complex
MLST8	Target of rapamycin complex subunit LST8	0.740911	0.401251	0.772605	0.0111714	0.0188931	0.0292525	0.215252	mTOR Complex 1
MON1A	Vacuolar fusion protein MON1 homolog A	0.01005				0.00294956		0.00649979
MREG	Melanoregulin	0.0237149				0.0015256		0.0126203	Membrane and Membrane-Associated Proteins
MTOR	Serine/threonine-protein kinase mTOR	0.245206	0.178579	0.397557	0.0137835	0.0137806	0.0103701	0.0961812	mTOR Complex 1
MYO5A	Unconventional myosin-Va	0.00557388				0.00337136	0.00391202	0.00391202
MYO6	Unconventional myosin-VI	0.0728818	0.00227425	0.349201	0.0157708	0.0157967	0.00288722	0.0157837
NAAA	N-acylethanolamine-hydrolyzing acid amidase	0.143137	0.0833209	0.0701864		0.113762	0.072731	0.0833209	Lipid Metabolism
NAGA	Alpha-N-acetylgalactosaminidase	0.458284	1.12931	1.57003	0.208333	1.47275	2.10209	1.30103	Hydrolysis of Glycosidic Bonds
NAGLU	Alpha-N-acetylglucosaminidase	0.131689	0.268445	0.959212	0.280245	0.965075	3.24816	0.619729	Heparan Sulfate Metabolism
NAPG	Gamma-soluble NSF attachment protein	0.123837	0.0666691	0.242283	0.0300411	0.0602459	0.0254578	0.0634575
NAPRT	Nicotinate phosphoribosyltransferase		0.0312012	0.0134011				0.0223011
NBR1	Next to BRCA1 gene 1 protein			0.00280119		0.0062792	0.00298343	0.00298343	Autophagy
NCOA4	Nuclear receptor coactivator 4	0.00395199		0.0730659		0.000949357		0.00395199
NCSTN	Nicastrin	0.557329	0.625762	1.63597	0.821178	0.192692	0.314511	0.591545	Proteases
NDUFC2	NADH dehydrogenase [ubiquinone] 1 subunit C2	0.717527	0.354461	0.160026	0.119274	0.0834661	0.0478142	0.13965
NEDD4	E3 ubiquitin-protein ligase NEDD4	0.0034639	0.00969987	0.0154709	0.00749679	0.171352	0.634137	0.0125854	Ubiquitination
NEU1	Sialidase-1	0.988635	1.33379	7.18748	0.501575	0.123581	0.144755	0.745105	Hydrolysis of Glycosidic Bonds
NHLRC3	NHL repeat-containing protein 3	0.0494886	0.0342344	1.0865		0.0744818	0.408967	0.0744818
NPC1	Niemann-Pick C1 protein	0.213352	0.945352	0.869935	0.2159	0.186094	0.237113	0.226506	Transporters, Channels, and Exchangers
NPC2	Epididymal secretory protein E1	0.472024	8.72387	1.56221	4.44728	18.4469	3.58006	4.01367	Lipid Metabolism
NPRL3	Nitrogen permease regulator 3-like protein	0.00974981					0.005554	0.0076519	GATOR Complex
NSF	Vesicle-fusing ATPase	0.233054	0.359008	0.67691	0.150045	0.0851749	0.133626	0.19155
OSBPL1A	Oxysterol-binding protein-related protein 1		0.00588061		0.00801971	0.0532808	0.0701668	0.0306502	Cholesterol Homeostasis
OSTM1	Osteopetrosis-associated transmembrane protein 1	1.09386	0.394482	0.933236	0.229478	0.126005	0.128054	0.31198	Membrane and Membrane-Associated Proteins
P2RX4	P2X purinoceptor 4	0.0264978		1.18712	0.0145645	0.0950336	0.944126	0.0950336
PA2G4	Proliferation-associated protein 2G4	1.639	1.6708	1.49156	1.03037	0.0476818	0.313018	1.26097
PCSK9	Proprotein convertase subtilisin/kexin type 9		0.25018	0.0362409				0.143211	Cholesterol Homeostasis
PCYOX1	Prenylcysteine oxidase 1	0.339651	1.38016	1.94805	0.44918	0.982764	0.944661	0.963712	Lipid Metabolism
PDGFRB	Platelet-derived growth factor receptor beta	0.0114077	0.0681943	0.0131211	0.0664319	0.0499337	0.0669667	0.0581828
PI4K2A	Phosphatidylinositol 4-kinase type 2-alpha	0.44789	0.480247	1.02138	0.250353	0.209005	0.193902	0.349122
PIK3C3	Phosphatidylinositol 3-kinase catalytic subunit type 3	0.0202556	0.00287746	0.00936961		0.000385947	0.0021623	0.00287746	Autophagy
PIP4P1	Type 1 phosphatidylinositol 4,5-bisphosphate 4-phosphatase	0.481933	0.469964	0.69797	0.331657	0.178856	0.147317	0.400811	Lysosomal Positioning
PLA2G15	Group XV phospholipase A2	0.388227	0.386976	0.899901	0.187988	0.252492	0.929319	0.387602	Lipid Metabolism
PLAA	Phospholipase A-2-activating protein		0.0932222	0.00244235	0.00610395	0.000629736	0.0142453	0.00610395	Ubiquitination
PLAC8	Placenta-specific gene 8 protein					0.358137	0.0776096	0.217873
PLBD1	Phospholipase B-like 1		0.0976284	2.36106	0.00418852			0.0976284	Lipid Metabolism
PLBD2	Putative phospholipase B-like 2	1.02104	1.56546	4.86888	0.796232	1.28227	3.35635	1.42386	Lipid Metabolism
PLD1	Phospholipase D1	0.0049991	0.112221	0.545303	0.00278481	0.0046789	0.00610437	0.00555174
PLD3	Phospholipase D3	1.05721	2.80955	6.35178	3.98394	0.574602	0.215875	1.93338
PON2	Serum paraoxonase/arylesterase 2	0.0458545	0.522064	0.866549	0.0291923	0.00877025	0.00791583	0.0375234
PPT1	Palmitoyl-protein thioesterase 1	15.8093	17.4085	10.3456	5.32726	0.778654	3.37482	7.83641	Lipid Metabolism
PPT2	Lysosomal thioesterase PPT2	1.69039	1.9346	4.51691	0.289581	0.179453	0.570864	1.13062	Lipid Metabolism
PRCP	Lysosomal Pro-X carboxypeptidase	1.20247	3.16882	4.05458	3.46709	0.0899867	0.5473	2.18565	Proteases
PRDX6	Peroxiredoxin-6	0.145517	2.3196	0.831994	0.989031	0.0666932	0.50854	0.670267	Hydrolases
PSAP	Prosaposin	7.34098	2.57067	28.8457	1.52641	2.8034	7.37858	5.07219	Lipid Metabolism
PSEN1	Presenilin	0.0168944	0.0300336	0.0217797	0.0195232	0.0237642		0.0217797
PSMD1	26S proteasome non-ATPase regulatory subunit 1	0.00647196	0.148448	0.0224353	0.0897863	0.00338082	0.0157355	0.0190854
PTGES2	Prostaglandin E synthase 2	0.0525726	0.348407	0.127391	0.0203926	0.0158089	0.00905177	0.0364826
PTTG1IP	Pituitary tumor-transforming gene 1 protein-interacting protein	0.886954	1.11274	2.06766	1.98254	3.00613	2.9403	2.0251
PYGB	Glycogen phosphorylase, brain form		0.00448997	0.00387845	0.0178217	0.00638937	0.0348509	0.00638937	Hydrolysis of Glycosidic Bonds
RAB12	Ras-related protein Rab-12	0.0255442	0.0278844	0.00768774		0.0169347	0.0187238	0.0187238	RAB GTPases
RAB14	Ras-related protein Rab-14	1.71299	2.30325	1.68	0.322775	0.446358	0.412093	1.06318	RAB GTPases
RAB23	Ras-related protein Rab-23	0.0364883	0.0741419		0.046398	0.0175663	0.0272905	0.0364883	RAB GTPases
RAB2A	Ras-related protein Rab-2A	0.930581	1.08361	1.9358	0.494331	0.28174	0.522871	0.726726	RAB GTPases
RAB34	Ras-related protein Rab-34	0.0233966	0.180676	0.0118318	0.00787754	0.0536298	0.0570238	0.0385132	RAB GTPases
RAB39A	Ras-related protein Rab-39A	0.064819		0.0699673	0.0738646	0.016672	0.0197685	0.064819	RAB GTPases
RAB3D	Ras-related protein Rab-3D			0.0814358	0.0217428	0.000912266		0.0217428	RAB GTPases
RAB5C	Ras-related protein Rab-5C	1.04021	1.58507	2.45923	0.657872	0.351579	0.762888	0.901547	RAB GTPases
RAB7A	Ras-related protein Rab-7a	4.46697	5.55183	8.39803	2.92567	1.62428	3.9007	4.18383	RAB GTPases
RAB9A	Ras-related protein Rab-9A	0.38325	0.54134	0.189306	0.0846996	0.453829	0.495346	0.41854	RAB GTPases
RAP1B	Ras-related protein Rap-1b	1.48168	3.53203	2.26691	0.729902	0.593626	0.540777	1.10579
RBSN	Rabenosyn-5	0.00117817		0.00224226				0.00171022	RAB GTPases
RDH14	Retinol dehydrogenase 14	0.193868	0.066718	0.0752933	0.0279061	0.0107191	0.0251806	0.0473121
RHEB	GTP-binding protein Rheb	0.00330861	0.263821	0.0325561	0.186006	0.0129269	0.0194094	0.0259828	mTOR Complex 1
RHOB	Rho-related GTP-binding protein RhoB	0.916183	0.826035	0.356389	0.246371	0.0124098	0.0715435	0.30138
RNASET2	Ribonuclease T2	4.40126	1.3568	1.85259	0.539072			1.6047	Hydrolases
RNF13	E3 ubiquitin-protein ligase RNF13	0.404471	0.790675	1.57719	0.320613	0.770438	1.09319	0.780557	Ubiquitination
RPTOR	Regulatory-associated protein of mTOR	0.243694	0.125956	0.392199	0.00825226	0.0103161	0.00647727	0.0681361	mTOR Complex 1
RRAGA	Ras-related GTP-binding protein A	0.437572	0.423053	0.36257	0.130839	0.0445375	0.0518186	0.246704	mTOR Complex 1
RRAGC	Ras-related GTP-binding protein C	0.648834	0.538859	0.664344	0.130201	0.0282983	0.0657022	0.33453	mTOR Complex 1
S100A13	Protein S100-A13		0.255386			0.123736		0.189561
S100A7	Protein S100-A7	0.0177513	0.0345474		0.114229			0.0345474
S100A8	Protein S100-A8	0.00758491			0.200387			0.103986
S100A9	Protein S100-A9	0.0520895	0.126128	0.0423501	0.275585			0.0891085
SCARB1	Scavenger receptor class B member 1	0.501625	1.00406	2.25196	0.0761115	0.340951	0.334956	0.421288
SCARB2	Lysosome membrane protein 2	1.29657	3.22172	6.21719	7.52587	3.66131	2.5568	3.44151	Transporters, Channels, and Exchangers
SCPEP1	Retinoid-inducible serine carboxypeptidase	1.63403	4.37915	2.42231	0.857621	1.94721	4.16356	2.18476
SDC1	Syndecan-1	0.0150546		0.0285494	0.034511	0.00334019		0.021802
SDC2	Syndecan	0.082026		0.0274366				0.0547313
SDC4	Syndecan-4	0.0584464	0.0844033	0.242375		0.100438	0.138534	0.100438
SDCBP	Syntenin-1	1.4795	2.23757	2.24715	1.05601	0.3802	0.755046	1.26775
SEC13	Protein SEC13 homolog	0.290437	0.389437	0.633697	0.253487	0.0174208	0.0965186	0.271962	GATOR Complex
SEH1L	Nucleoporin SEH1	0.134485	0.0347637	0.0103615	0.0141599		0.0681904	0.0347637	GATOR Complex
SGSH	N-sulphoglucosamine sulphohydrolase	0.809519	1.48218	1.64915	0.651018	0.133459	0.238757	0.730268	Heparan Sulfate Metabolism
SIAE	Sialate O-acetylesterase	0.0463324	0.186222	0.503629	0.062381	0.0853924	0.05311	0.0738867	Hydrolysis of Glycosidic Bonds
SIDT2	SID1 transmembrane family member 2	0.0187652	0.0302498	0.0631671	0.027742	0.060113	0.016632	0.0289959	Transporters, Channels, and Exchangers
SLC11A2	Natural resistance-associated macrophage protein 2	0.0717383	0.19563	0.156021	0.0303734	0.0536811	0.145599	0.108669	Transporters, Channels, and Exchangers
SLC12A4	Solute carrier family 12 member 4	0.00646727	0.0489783	0.0676124	0.00627633	0.0350706	0.0299639	0.0325173	Transporters, Channels, and Exchangers
SLC15A4	Solute carrier family 15 member 4	0.138793	0.110171	0.0616934	0.0530307	0.0751296	0.103669	0.0893995	Transporters, Channels, and Exchangers
SLC17A5	Sialin	0.142613	0.0294726	0.435741	0.0145518	0.00782715		0.0294726	Transporters, Channels, and Exchangers
SLC26A11	Sodium-independent sulfate anion transporter	0.0165204	0.0341311	0.0664991	0.0169379	0.0105038		0.0169379	Transporters, Channels, and Exchangers
SLC29A3	Equilibrative nucleoside transporter 3	0.00569481		0.2095	0.00789585	0.0387266	0.0691334	0.0387266	Transporters, Channels, and Exchangers
SLC2A1	Solute carrier family 2, facilitated glucose transporter member 1	0.250586	1.51628	0.386943	0.461407	0.0746271	0.135043	0.318764	Transporters, Channels, and Exchangers
SLC2A8	Solute carrier family 2, facilitated glucose transporter member 8	0.0292934		0.423166	0.0118849	0.030688	0.0427882	0.030688	Transporters, Channels, and Exchangers
SLC35F6	Solute carrier family 35 member F6	0.273246	0.26751	0.108912	0.438624	0.0350552	0.0997438	0.188211	Transporters, Channels, and Exchangers
SLC36A1	Proton-coupled amino acid transporter 1	0.0569536	0.108161	0.173726	0.0460941	0.0126058	0.00699442	0.0515238	Transporters, Channels, and Exchangers
SLC37A2	Sugar phosphate exchanger 2		0.0129982			0.00196514		0.00748165	Transporters, Channels, and Exchangers
SLC37A3	Sugar phosphate exchanger 3	0.0783891	0.0241818	0.0562743	0.0741817			0.065228	Transporters, Channels, and Exchangers
SLC38A7	Putative sodium-coupled neutral amino acid transporter 7	0.0406216	0.0307661	0.0446336	0.037615	0.0541571	0.0453279	0.0426276	Transporters, Channels, and Exchangers
SLC38A9	Sodium-coupled neutral amino acid transporter 9	1.03921	0.618632	0.167769	0.335062	0.0265528	0.038598	0.251415	Transporters, Channels, and Exchangers
SLC3A2	4F2 cell-surface antigen heavy chain	1.55499	17.3153	2.93812	0.341735	0.613267	0.443727	1.08413	Transporters, Channels, and Exchangers
SLC44A2	Choline transporter-like protein 2	0.00477667	0.0449508	0.0101442	0.034904	0.0752197	0.0348156	0.0348598	Transporters, Channels, and Exchangers
SLC7A5	Large neutral amino acids transporter small subunit 1	0.564032	3.64133	0.187876	0.198652	0.0846777	0.0268958	0.193264	Transporters, Channels, and Exchangers
SMPD1	Sphingomyelin phosphodiesterase	0.0758658	0.377409	0.293763	0.227641	0.0328981	0.0972187	0.16243	Lipid Metabolism
SNAP23	Synaptosomal-associated protein 23	0.321079	0.393638	0.325501	0.178909	0.244049	0.034807	0.282564	SNARE Proteins
SNAP29	Synaptosomal-associated protein 29	0.00816041	0.0233073	0.0286954	0.025394	0.00334756	0.00551097	0.0157339	SNARE Proteins
SNAPIN	SNARE-associated protein Snapin	0.647411	0.209175	0.571207	0.0564977	0.0688927	0.0537449	0.139034	Lysosomal Positioning
SNX1	Sorting nexin-1	0.0186109	0.103246	0.0351269	0.0408211	0.0096057	0.0134213	0.0268689	Membrane and Membrane-Associated Proteins
SNX16	Sorting nexin-16					0.0406359	0.0174361	0.029036	Membrane and Membrane-Associated Proteins
SNX2	Sorting nexin-2	0.0355567	0.078645	0.0570566	0.0133319	0.0263511	0.0172823	0.0309539	Transporters, Channels, and Exchangers
SNX27	Sorting nexin-27	0.115283	0.010573	0.0725281	0.00758122	0.00178262	0.00662243	0.00907711
SNX6	Sorting nexin-6	0.0562695	0.212661	0.00923225	0.0356061	0.0216513	0.0430384	0.0393223
SOD1	Superoxide dismutase [Cu-Zn]	0.064601	0.17836	0.50785	0.343722	7.19801	1.13449	0.425786
SORT1	Sortilin	0.00988517		0.0104758	0.0127689			0.0104758	Membrane and Membrane-Associated Proteins
SPAG9	C-Jun-amino-terminal kinase-interacting protein 4	0.00780957	0.00966047	0.0208703	0.0119526	0.000287221		0.00966047	AP Complexes
SPG11	Spatacsin	0.0283984	0.00294442	0.0219137	0.0111977		0.00737463	0.0111977
SPHK2	Sphingosine kinase 2	0.00844464	0.0132087		0.0167475	0.0468139	0.00586138	0.0132087
SPNS1	Protein spinster homolog 1	0.852567	0.762768	0.286196	0.549943	0.265603	0.24495	0.41807	Transporters, Channels, and Exchangers
SPPL2A	Signal peptide peptidase-like 2A	0.40628	0.954347	1.43209	0.553403	0.180006	0.46321	0.508306	Proteases
SPPL2B	Signal peptide peptidase-like 2B			0.234971	0.0124492			0.12371	Proteases
SQSTM1	Sequestosome-1	0.0566942	1.3471	1.39627	0.0895447	0.332041	0.548319	0.44018	Autophagy
SRC	Proto-oncogene tyrosine-protein kinase Src	0.0080227		0.0816311	0.0285112	0.00422912		0.0182669
STAMBP	STAM-binding protein	0.00327001	0.00768135	0.00862512				0.00768135	Proteases
STARD3	StAR-related lipid transfer protein 3	0.0746969	0.0362538	0.0522515	0.0664802	0.0408643	0.0868602	0.0593658
STARD3NL	MLN64 N-terminal domain homolog	0.232475	0.496306	0.679363	0.587912	0.0286425		0.496306
STBD1	Starch-binding domain-containing protein 1			0.131913		0.0677395		0.0998261	Autophagy
STK11IP	Serine/threonine-protein kinase 11-interacting protein	0.356949	0.258035	0.450248	0.188955	0.0317957	0.0465817	0.223495
STOM	Erythrocyte band 7 integral membrane protein	1.43521	8.70532	22.0196	2.53167	0.59931	0.686787	1.98344
STS	Steryl-sulfatase					0.158773	0.00578318	0.082278	Hydrolases
STX17	Syntaxin-17	0.00912802		0.00712437		0.00223125		0.00712437	SNARE Proteins
STX3	Syntaxin-3	0.14052	0.0601898	1.42153	0.0286674	0.0615809	0.0288684	0.0608853	SNARE Proteins
STX7	Syntaxin-7	3.26701	0.760483	2.6121	0.35661	0.618305	0.729955	0.745219	SNARE Proteins
STX8	Syntaxin-8	0.45571	0.176754	0.429588	0.577756	0.182641	0.360667	0.395127	SNARE Proteins
STXBP2	Syntaxin-binding protein 2	0.027229	0.0108723	0.679068		0.0147476		0.0209883	SNARE Proteins
SURF4	Surfeit locus protein 4	0.10786	0.472986	1.12876	0.270273	0.0710946	0.0447174	0.189066
SYNGR1	Synaptogyrin-1	0.0170581				0.0110019		0.01403
SZT2	Protein SZT2	0.00219513					0.00199664	0.00209588	KICSTOR Complex
TCIRG1	V-type proton ATPase 116 kDa subunit a isoform 3	0.0353155	0.674402	0.528063		0.775167	0.33829	0.528063	V-ATPase Complex
TIAL1	Nucleolysin TIAR	0.0121959	0.082425	0.0187643	0.0505457			0.034655
TLDC1	TLD domain-containing protein 1	0.00985308		0.0855758				0.0477144
TLR3	Toll-like receptor 3			0.00953925		0.0379076	0.00835351	0.00953925
TM9SF1	Transmembrane 9 superfamily member 1	0.00858066	0.0417955	0.0414451		0.000995438	0.00371389	0.00858066	Membrane and Membrane-Associated Proteins
TMBIM1	Protein lifeguard 3		0.420357	1.16752		0.0345863		0.420357	Membrane and Membrane-Associated Proteins
TMEM104	Transmembrane protein 104	0.0202134		0.00999229	0.029797	0.00207506	0.0092232	0.00999229	Membrane and Membrane-Associated Proteins
TMEM106B	Transmembrane protein 106B	0.405157	1.17643	1.29074	0.86021	0.199361	0.730304	0.795257	Membrane and Membrane-Associated Proteins
TMEM165	Transmembrane protein 165	0.059523	0.0382911			0.00638421		0.0382911	Membrane and Membrane-Associated Proteins
TMEM175	Transmembrane protein 175	0.010403	0.023414	0.0214487	0.0185188	0.14828	0.323404	0.0224314	Transporters, Channels, and Exchangers
TMEM179B	Transmembrane protein 179B	0.0496863	0.117724	0.242865	0.0908393	0.0256087		0.0908393	Membrane and Membrane-Associated Proteins
TMEM192	Transmembrane protein 192	1.43912	1.45587	1.71234	0.971886	0.0828417	0.0926385	1.2055	Membrane and Membrane-Associated Proteins
TMEM30A	Cell cycle control protein 50A	0.137305	0.0939829	0.300997	0.131795	0.207896	0.100299	0.13455	Membrane and Membrane-Associated Proteins
TMEM55A	Type 2 phosphatidylinositol 4,5-bisphosphate 4-phosphatase	0.0516308	0.0408526	0.0450247	0.110665	0.298231	0.29581	0.0811481
TMEM59	Transmembrane protein 59	0.105019	0.25703	0.184756	0.24623	0.0930952	0.604848	0.215493	Membrane and Membrane-Associated Proteins
TMEM63A	CSC1-like protein 1	0.0231182	0.0100664	0.209586	0.0372061	0.0470856	0.0824139	0.0421458	Membrane and Membrane-Associated Proteins
TMEM8A	Transmembrane protein 8A	0.0022441		0.0357909				0.0190175	Membrane and Membrane-Associated Proteins
TMEM9	Transmembrane protein 9	0.140444	0.15567	0.244498	0.105917	0.0390284		0.140444	Membrane and Membrane-Associated Proteins
TMEM97	Transmembrane protein 97	0.0115902	0.154634	0.151877				0.151877	Membrane and Membrane-Associated Proteins
TOLLIP	Toll-interacting protein	0.192737	0.0666324	0.857543	0.0438853	0.11668	0.273755	0.154709	Autophagy
TOM1	Target of Myb protein 1	0.111819	0.0348815	0.676194		0.0524454	0.107782	0.107782
TPCN1	Two pore calcium channel protein 1		0.0088334			0.00577402	0.00964826	0.0088334	Transporters, Channels, and Exchangers
TPCN2	Two pore calcium channel protein 2		0.0625991	0.00962185	0.0083413	0.0114594	0.0119646	0.0114594	Transporters, Channels, and Exchangers
TPP1	Tripeptidyl-peptidase 1	3.50479	4.8848	8.6372	0.952794	1.25098	3.07871	3.29175	Proteases
TRIM23	E3 ubiquitin-protein ligase TRIM23		0.0366244		0.00719388	0.00226722		0.00719388	Ubiquitination
TRMT112	Multifunctional methyltransferase subunit TRM112-like protein	0.158572	0.657882	0.0490167	0.171988	0.00973851	0.0215407	0.103795
TTYH3	Protein tweety homolog 3	0.276992	0.132048	0.490446	2.18115	0.18893	0.140394	0.232961	Transporters, Channels, and Exchangers
TUBB	Tubulin beta chain	0.749538	4.59204	0.917102	3.97325			2.44517
TUBB4B	Tubulin beta-4B chain	3.30117	29.8662	7.38022	16.2073	1.56445	2.43549	5.34069
TXNDC5	Thioredoxin domain-containing protein 5	2.001	2.74469	3.34736	1.62694	0.938973	1.35542	1.81397
UBA1	Ubiquitin-like modifier-activating enzyme 1	0.0596377	0.702282	0.0878849	0.24657	0.048469	0.0694858	0.0786853
UCHL1	Ubiquitin carboxyl-terminal hydrolase isozyme L1	0.376501		3.25832	5.42395	0.00373171		1.81741	Ubiquitination
UNC13D	Protein unc-13 homolog D		0.0149298		0.00103753			0.00798368	Exocytosis
UNC93B1	Protein unc-93 homolog B1	0.00288866		0.0156046		0.00984242		0.00984242
USP5	Ubiquitin carboxyl-terminal hydrolase 5	0.00366206	0.140918	0.0388095	0.0804335	0.00645959	0.0403122	0.0395608	Proteases
VAMP4	Vesicle-associated membrane protein 4	0.102062	0.0549724	0.0249238	0.0817347	0.174544	0.0778052	0.0797699	SNARE Proteins
VAMP7	Vesicle-associated membrane protein 7	0.374832	0.81647	0.385131	0.654854	0.227319	0.207295	0.379981	SNARE Proteins
VAMP8	Vesicle-associated membrane protein 8	0.12578	1.74269	3.08308	0.0089185	2.11813	1.59488	1.66879	SNARE Proteins
VAPA	Vesicle-associated membrane protein-associated protein A	1.14027	2.07621	2.98986	0.388214	0.579717	0.923039	1.03165
VASN	Vasorin		0.0373859			0.0126474	0.0310964	0.0310964
VAT1	Synaptic vesicle membrane protein VAT-1 homolog	0.417218	1.05649	1.5888	0.235528	0.341047	1.82538	0.736855
VCAN	Versican core protein	0.0890998		0.0562791	0.0504998	0.000275962	0.0740179	0.0562791
VCP	Transitional endoplasmic reticulum ATPase	1.28757	2.2425	3.55408	0.754863	0.396486	0.991647	1.13961
VNN1	Pantetheinase					0.233279	0.0220984	0.127688	Hydrolases
VPS11	Vacuolar protein sorting-associated protein 11 homolog	0.185631	0.00862407	0.198093	0.00422232	0.00393988	0.0247758	0.0167	HOPS/CORVET Complex
VPS13A	Vacuolar protein sorting-associated protein 13A	0.00108206	0.000481783					0.000781919	Organelle contact sites
VPS16	Vacuolar protein sorting-associated protein 16 homolog	0.166498	0.018261	0.200007	0.016623	0.00498992	0.0331264	0.0256937	HOPS/CORVET Complex
VPS18	Vacuolar protein sorting-associated protein 18 homolog	0.159253	0.139022	0.174469	0.565491	0.0200043	0.0481494	0.149137	HOPS/CORVET Complex
VPS26A	Vacuolar protein sorting-associated protein 26A	0.328722	0.160184	0.31885	0.0309321	0.0289292	0.0836801	0.121932	CSC complex
VPS33A	Vacuolar protein sorting-associated protein 33A	0.139244	0.00558364	0.164656	0.006931	0.00326548	0.0216428	0.0142869	HOPS/CORVET Complex
VPS33B	Vacuolar protein sorting-associated protein 33B	0.0177663	0.0996177	0.0264456	0.149459			0.0630316
VPS35	Vacuolar protein sorting-associated protein 35	0.575678	0.286785	0.582591	0.146767	0.0470332	0.228701	0.257743	WASH Complex
VPS36	Vacuolar protein-sorting-associated protein 36	0.00369357					0.00795488	0.00582422	ESCRT Complex
VPS39	Vam6/Vps39-like protein	0.0706198	0.00247358	0.0805447		0.000651413	0.0173761	0.0173761	HOPS/CORVET Complex
VPS41	Vacuolar protein sorting-associated protein 41 homolog	0.0742132	0.00817493	0.123186	0.00482353	0.00280493	0.0232881	0.0157315	HOPS/CORVET Complex
VPS4A	Vacuolar protein sorting-associated protein 4A	0.0572998	0.0274481	0.0443851			0.00498318	0.0359166	ESCRT Complex
VPS4B	Vacuolar protein sorting-associated protein 4B		0.0558902	0.011178	0.00547018	0.0046073	0.014769	0.011178	ESCRT Complex
VTA1	Vacuolar protein sorting-associated protein VTA1 homolog	0.206308	0.10111	0.338593	0.084446	0.0046473	0.0777765	0.0927782	ESCRT Complex
VTI1B	Vesicle transport through interaction with t-SNAREs homolog 1B	0.839427	0.224135	0.682302	0.699996	0.33208	0.589577	0.63594	SNARE Proteins
WDR11	WD repeat-containing protein 11	0.0067778	0.00160221	0.00284016				0.00284016	WDR Proteins
WDR24	WD repeat-containing protein 24	0.0159696					0.00880233	0.012386	WDR Proteins
WDR48	WD repeat-containing protein 48	0.024357		0.0100643	0.0234541	0.000335727		0.0167592	WDR Proteins
WDR59	WD repeat-containing protein 59	0.0495702		0.00238978			0.028587	0.028587	WDR Proteins
WDR81	WD repeat-containing protein 81		0.00200701	0.00296042		0.00622886	0.000723134	0.00248371	WDR Proteins
ZC3HAV1	Zinc finger CCCH-type antiviral protein 1	0.146981	0.170703	0.0932708	0.0146036	0.00196098	0.00318154	0.0539372
ZFYVE26	Zinc finger FYVE domain-containing protein 26	0.0202634	0.000951219	0.0161913	0.00059308	4.98056e-05	0.0380344	0.00857128
