# Supplementary material for: Multi–Cell Line Analysis of Lysosomal Proteomes Reveals Unique Features and Novel Lysosomal Proteins
Source: Mol Cell Proteomics. 2023 Feb 14;22(3):100509. doi: 10.1016/j.mcpro.2023.100509 (PMC10025164; doi:10.1016/j.mcpro.2023.100509)
Supplement: Table S6 [file mmc6.xlsx]

## Sheet: Summary
Table S6 Analysis of whole cell lysates for six individual cell lines by data independent acquisition
Sheet	Content
Human_combined	Results from Spectronaut analyses of DIA LC-MSMS analyses of HEK, HeLa, HuH-7, and SH-SY5Y whole cell lysates
Mouse_combined	Results from Spectronaut analyses of DIA LC-MSMS analyses of MEF and NIH3T3 whole cell lysates

## Sheet: Human_combined
PG.Genes	PG.UniProtIds	PG.ProteinNames	PG.FastaFiles	PG.NrOfModifiedSequencesIdentified (Experiment-wide)	PG.CellularComponent	PG.BiologicalProcess	PG.MolecularFunction	PG.Pvalue	PG.Qvalue	[1] HEK_R1.PG.Quantity	[2] HEK_R2.PG.Quantity	[3] HEK_R3.PG.Quantity	[4] HeLa_R1.PG.Quantity	[5] HeLa_R2.PG.Quantity	[6] HeLa_R3.PG.Quantity	[7] HuH-7_R1.PG.Quantity	[8] HuH-7_R2.PG.Quantity	[9] HuH-7_R3.PG.Quantity	[10] SHSY5Y_R1.PG.Quantity	[11] SHSY5Y_R2.PG.Quantity	[12] SHSY5Y_R3.PG.Quantity	[1] HEK_R1.PG.MS2Quantity	[2] HEK_R2.PG.MS2Quantity	[3] HEK_R3.PG.MS2Quantity	[4] HeLa_R1.PG.MS2Quantity	[5] HeLa_R2.PG.MS2Quantity	[6] HeLa_R3.PG.MS2Quantity	[7] HuH-7_R1.PG.MS2Quantity	[8] HuH-7_R2.PG.MS2Quantity	[9] HuH-7_R3.PG.MS2Quantity	[10] SHSY5Y_R1.PG.MS2Quantity	[11] SHSY5Y_R2.PG.MS2Quantity	[12] SHSY5Y_R3.PG.MS2Quantity	[1] HEK_R1.PG.IBAQ	[2] HEK_R2.PG.IBAQ	[3] HEK_R3.PG.IBAQ	[4] HeLa_R1.PG.IBAQ	[5] HeLa_R2.PG.IBAQ	[6] HeLa_R3.PG.IBAQ	[7] HuH-7_R1.PG.IBAQ	[8] HuH-7_R2.PG.IBAQ	[9] HuH-7_R3.PG.IBAQ	[10] SHSY5Y_R1.PG.IBAQ	[11] SHSY5Y_R2.PG.IBAQ	[12] SHSY5Y_R3.PG.IBAQ
PPIAL4H	A0A075B767	PAL4H_HUMAN	uniprot_sprot_2021-01-04_HUMAN	6		protein peptidyl-prolyl isomerization,protein folding	peptidyl-prolyl cis-trans isomerase activity	6.13102e-10	6.52344e-12	5870768	5809304	3.7899e+06	7.49525e+06	9939815	7.53261e+06	5628250	5085903	4524979	8.00239e+06	13205729	9384731	5870768	5809304	3.7899e+06	7.49525e+06	9939815	7.53261e+06	5628250	5085903	4524979	8.00239e+06	13205729	9384731	4.8808e+06	3985394	3.63924e+06	6.35007e+06	1.09369e+07	8.22381e+06	4.03785e+06	3771601	4.01445e+06	9.39569e+06	1.00743e+07	9.08086e+06
CCDC187	A0A096LP49	CC187_HUMAN	uniprot_sprot_2021-01-04_HUMAN	1	centrosome	microtubule anchoring	microtubule binding	0.0308033	0.000244349	Filtered	24666	22745.5	8514.23	8006.48	5856.31	Filtered	10757.7	6864.04	11013	15548.6	13717.8	Filtered	24666	22745.5	8514.23	8006.48	5856.31	Filtered	10757.7	6864.04	11013	15548.6	13717.8	Filtered	440.5	406.2	152	143	104.6	Filtered	192.1	122.6	196.7	277.7	245
GATD3B;GATD3A	A0A0B4J2D5;P0DPI2	GAL3B_HUMAN;GAL3A_HUMAN	uniprot_sprot_2021-01-04_HUMAN	15	;	;	;	3.37061e-31	4.28865e-32	668373	509904	546904	143115	142141	104753	95909.7	119056	108778	211161	257633	196707	668373	509904	546904	143115	142141	104753	95909.7	119056	108778	211161	257633	196707	475254.2;475254.2	321923.3;321923.3	411569.4;411569.4	68685;68685	76982.7;76982.7	74660.5;74660.5	62605.3;62605.3	75195.8;75195.8	69636;69636	161560.9;161560.9	147715.7;147715.7	135110.6;135110.6
PIGBOS1	A0A0B4J2F0	PIOS1_HUMAN	uniprot_sprot_2021-01-04_HUMAN	1	extracellular region			0.00624174	5.10767e-05	153544	209237	224001	112705	155035	114858	29705.4	108494	112112	108458	69550.6	126939	153544	209237	224001	112705	155035	114858	29705.4	108494	112112	108458	69550.6	126939	76772.2	104618	112000	56352.6	77517.4	57428.8	14852.7	54247	56055.9	54229.1	34775.3	63469.3
NBDY	A0A0U1RRE5	NBDY_HUMAN	uniprot_sprot_2021-01-04_HUMAN	1	cytoplasmic mRNA processing body	nuclear-transcribed mRNA catabolic process,mRNA processing,negative regulation of cytoplasmic mRNA processing body assembly	protein binding	1.2976e-08	1.30926e-10	2416.39	3351.53	Filtered	Filtered	Filtered	Filtered	Filtered	Filtered	Filtered	3890.78	19425.8	25171.6	2416.39	3351.53	Filtered	Filtered	Filtered	Filtered	Filtered	Filtered	Filtered	3890.78	19425.8	25171.6	483.3	670.3	Filtered	Filtered	Filtered	Filtered	Filtered	Filtered	Filtered	778.2	3885.2	5034.3
MMP24OS	A0A0U1RRL7	MMPOS_HUMAN	uniprot_sprot_2021-01-04_HUMAN	1				7.52701e-10	7.97564e-12	12638	16912.1	22104.5	12267.5	30526.8	8334.22	13637.2	15158	17688.2	29327.8	3277.51	20207.2	12638	16912.1	22104.5	12267.5	30526.8	8334.22	13637.2	15158	17688.2	29327.8	3277.51	20207.2	2527.6	3382.4	4420.9	2453.5	6105.4	1666.8	2727.4	3031.6	3537.6	5865.6	655.5	4041.4
FOXO3B	A0A2Z4LIS9	FXO3B_HUMAN	uniprot_sprot_2021-01-04_HUMAN	1				6.60835e-06	6.1366e-08	786.958	1166.36	Filtered	Filtered	Filtered	Filtered	Filtered	Filtered	Filtered	1186.72	6605.12	6780.59	786.958	1166.36	Filtered	Filtered	Filtered	Filtered	Filtered	Filtered	Filtered	1186.72	6605.12	6780.59	43.7	64.8	Filtered	Filtered	Filtered	Filtered	Filtered	Filtered	Filtered	65.9	367	376.7
RBM47	A0AV96	RBM47_HUMAN	uniprot_sprot_2021-01-04_HUMAN	17	nucleus	hematopoietic progenitor cell differentiation,cytidine to uridine editing	RNA binding	7.73063e-20	1.64482e-21	4594.74	3603.31	3084.03	3643.53	4316.49	4618.96	61952.5	45849.7	60457.4	3541.88	2902.5	Filtered	4594.74	3603.31	3084.03	3643.53	4316.49	4618.96	61952.5	45849.7	60457.4	3541.88	2902.5	Filtered	2214	1107.1	825.2	2962.1	2366.1	3309.9	38339.4	35369.7	36715.2	515.2	1101.8	Filtered
UBA6	A0AVT1	UBA6_HUMAN	uniprot_sprot_2021-01-04_HUMAN	39	cytoplasm,cytosol	ubiquitin-dependent protein catabolic process,cellular response to DNA damage stimulus,learning,locomotory behavior,protein ubiquitination,amygdala development,hippocampus development,dendritic spine development	ubiquitin activating enzyme activity,protein binding,ATP binding,FAT10 activating enzyme activity	1.10905e-24	4.33328e-26	29123.8	23869	21284.6	70485.9	117506	95034.2	85503.7	67140.1	81373.5	187598	146594	141898	29123.8	23869	21284.6	70485.9	117506	95034.2	85503.7	67140.1	81373.5	187598	146594	141898	5076.7	9858.1	9573.9	17799.4	28091.2	22242.3	19238.5	16708	20011.6	43530.8	35880.8	34390.8
ESYT2	A0FGR8	ESYT2_HUMAN	uniprot_sprot_2021-01-04_HUMAN	29	endoplasmic reticulum membrane,integral component of plasma membrane,membrane,intrinsic component of endoplasmic reticulum membrane,extrinsic component of cytoplasmic side of plasma membrane,organelle membrane contact site,endoplasmic reticulum	glycosphingolipid metabolic process,lipid transport,endocytosis,Requires Ontology	calcium ion binding,protein binding,calcium-dependent phospholipid binding,phosphatidylethanolamine binding,phosphatidylcholine binding,phosphatidylinositol binding,identical protein binding,cadherin binding,phospholipid binding	8.98991e-21	2.13173e-22	285070	290232	229402	372767	539972	399907	138564	106116	118950	266367	224773	225919	285070	290232	229402	372767	539972	399907	138564	106116	118950	266367	224773	225919	38116	36572.7	39896.1	37576.8	50759.9	42743.2	24721	21833.9	23515.2	41206.8	29658.3	32632.5
MED19	A0JLT2	MED19_HUMAN	uniprot_sprot_2021-01-04_HUMAN	5	nucleus,mediator complex,nuclear body	transcription, DNA-templated,positive regulation of transcription from RNA polymerase II promoter	RNA polymerase II transcription cofactor activity,protein binding,transcription factor binding	9.26587e-07	8.82201e-09	24247.2	47046.5	37186.4	8750.58	4021.43	6248.24	15472.9	26895	15005.2	13689	12303.4	14290.1	24247.2	47046.5	37186.4	8750.58	4021.43	6248.24	15472.9	26895	15005.2	13689	12303.4	14290.1	7612.4	13391.7	10201.5	1602.6	1644.9	1702	5047.3	9898.1	6292.4	4019.8	1916.9	4207.4
UHRF1BP1L	A0JNW5	UH1BL_HUMAN	uniprot_sprot_2021-01-04_HUMAN	10				6.50059e-13	7.96397e-15	2890.89	Filtered	2730.89	2689.62	3038.84	2146.13	14591.4	16532.7	18060.6	3897.65	5066.71	4491.84	2890.89	Filtered	2730.89	2689.62	3038.84	2146.13	14591.4	16532.7	18060.6	3897.65	5066.71	4491.84	46.6	Filtered	91.9	105.7	132.5	84	1540.2	1994.1	2045.1	182.5	307.7	273.1
SHTN1	A0MZ66	SHOT1_HUMAN	uniprot_sprot_2021-01-04_HUMAN	20	cytoplasm,microtubule,microtubule associated complex,microtubule cytoskeleton,lamellipodium,filopodium,axon,growth cone,cell leading edge,perikaryon,axonal growth cone,perinuclear region of cytoplasm	substrate-dependent cell migration, cell extension,Ras protein signal transduction,axonogenesis,Cdc42 protein signal transduction,netrin-activated signaling pathway,positive regulation of axon extension,neuron projection morphogenesis,cytoplasmic actin-based contraction involved in cell motility,endoplasmic reticulum polarization,actin filament bundle retrograde transport,regulation of establishm…	protein binding,kinesin binding,cadherin binding,actin filament binding	4.98728e-21	1.21595e-22	11947.1	13459.7	14711.1	64266.2	99421.4	69517.3	70851.6	101940	93236.4	32531.8	34091.5	33262.9	11947.1	13459.7	14711.1	64266.2	99421.4	69517.3	70851.6	101940	93236.4	32531.8	34091.5	33262.9	2342.8	2662.1	2453	14507.6	22764.1	16482.1	18350.6	23106.1	22329.3	8676.4	7760.3	8152.8
TMEM223	A0PJW6	TM223_HUMAN	uniprot_sprot_2021-01-04_HUMAN	3	mitochondrion,integral component of membrane	nervous system development		7.23394e-06	6.71168e-08	133592	99929.6	97112.5	68780.1	107524	91966.4	56348.4	30879.3	60563.1	46839	48923.6	32979.3	133592	99929.6	97112.5	68780.1	107524	91966.4	56348.4	30879.3	60563.1	46839	48923.6	32979.3	26952.5	21057.7	22140.5	15140.8	23752.1	17109	14224.8	7433	13195.3	11450.2	17546.7	7750.9
GXYLT2	A0PJZ3	GXLT2_HUMAN	uniprot_sprot_2021-01-04_HUMAN	1	integral component of membrane	O-glycan processing	UDP-xylosyltransferase activity	7.39714e-05	6.64818e-07	4508.74	Filtered	Filtered	3533.56	1956.19	1799.59	Filtered	Filtered	Filtered	Filtered	Filtered	Filtered	4508.74	Filtered	Filtered	3533.56	1956.19	1799.59	Filtered	Filtered	Filtered	Filtered	Filtered	Filtered	173.4	Filtered	Filtered	135.9	75.2	69.2	Filtered	Filtered	Filtered	Filtered	Filtered	Filtered
TMEM120B	A0PK00	T120B_HUMAN	uniprot_sprot_2021-01-04_HUMAN	1	cellular_component,nuclear inner membrane,integral component of membrane,membrane	biological_process,fat cell differentiation,protein heterooligomerization	molecular_function,protein binding	0.0020037	1.69693e-05	23556.6	20655.1	24969.6	Filtered	Filtered	Filtered	9576.24	Filtered	Filtered	Filtered	9389.51	Filtered	23556.6	20655.1	24969.6	Filtered	Filtered	Filtered	9576.24	Filtered	Filtered	Filtered	9389.51	Filtered	1682.6	1475.4	1783.5	Filtered	Filtered	Filtered	684	Filtered	Filtered	Filtered	670.7	Filtered
ARHGAP10	A1A4S6	RHG10_HUMAN	uniprot_sprot_2021-01-04_HUMAN	1	cytosol,plasma membrane,perinuclear region of cytoplasm	cytoskeleton organization,signal transduction,negative regulation of apoptotic process,positive regulation of GTPase activity,regulation of small GTPase mediated signal transduction	GTPase activator activity,protein binding	0.00669521	5.46478e-05	7110.25	8575.12	9354.62	7836.07	17238	14087	Filtered	Filtered	Filtered	7646.85	8467.97	7646.55	7110.25	8575.12	9354.62	7836.07	17238	14087	Filtered	Filtered	Filtered	7646.85	8467.97	7646.55	139.4	168.1	183.4	153.6	338	276.2	Filtered	Filtered	Filtered	149.9	166	149.9
FAM168B	A1KXE4	F168B_HUMAN	uniprot_sprot_2021-01-04_HUMAN	1	plasma membrane,integral component of membrane,axon,perinuclear region of cytoplasm,extracellular exosome			1.42437e-14	1.92768e-16	Filtered	Filtered	Filtered	Filtered	Filtered	Filtered	Filtered	Filtered	Filtered	Filtered	16672.7	Filtered	Filtered	Filtered	Filtered	Filtered	Filtered	Filtered	Filtered	Filtered	Filtered	Filtered	16672.7	Filtered	Filtered	Filtered	Filtered	Filtered	Filtered	Filtered	Filtered	Filtered	Filtered	Filtered	2381.8	Filtered
MEX3A	A1L020	MEX3A_HUMAN	uniprot_sprot_2021-01-04_HUMAN	12	cytoplasmic mRNA processing body,nucleus,cytosol	negative regulation of translation	RNA binding,metal ion binding,single-stranded RNA binding	1.02733e-17	1.75752e-19	26866.2	27054.3	28113.5	9489.28	11297	10068.8	20400.3	17411.5	19047.3	230131	255004	235317	26866.2	27054.3	28113.5	9489.28	11297	10068.8	20400.3	17411.5	19047.3	230131	255004	235317	3687.1	10847.4	12567.8	1001.6	2550	1807	3548	4345.2	3290.8	44782.6	34370.9	45288.1
ILVBL	A1L0T0	HACL2_HUMAN	uniprot_sprot_2021-01-04_HUMAN	20	membrane,integral component of membrane	biological_process	magnesium ion binding,molecular_function,protein binding,transferase activity,thiamine pyrophosphate binding	4.52153e-20	9.81275e-22	100178	79850	87605.1	86863.8	58791.9	74504	93322.2	83791	76993.9	66269.2	74615.1	58635.5	100178	79850	87605.1	86863.8	58791.9	74504	93322.2	83791	76993.9	66269.2	74615.1	58635.5	76671.3	61363.5	55677.2	45390.5	55349.8	43789.4	58945.8	51868.9	51042.5	48138.4	49861	44733.7
C1orf226	A1L170	CA226_HUMAN	uniprot_sprot_2021-01-04_HUMAN	2				3.1298e-05	2.8477e-07	10867.8	13337.5	9326.03	2732.11	12988.6	Filtered	2223.98	2196.59	Filtered	Filtered	Filtered	6466.26	10867.8	13337.5	9326.03	2732.11	12988.6	Filtered	2223.98	2196.59	Filtered	Filtered	Filtered	6466.26	703.3	1385	1121	318.9	1792.1	Filtered	87.2	223.2	Filtered	Filtered	Filtered	1683.9
NDUFAF8	A1L188	NDUF8_HUMAN	uniprot_sprot_2021-01-04_HUMAN	2	mitochondrion	mitochondrial respiratory chain complex I assembly	protein binding	5.13773e-15	7.1497e-17	140883	92106.8	113062	10749.5	32909.5	30336.9	63116.8	47018.1	44427	54580.6	54581.6	56027.7	140883	92106.8	113062	10749.5	32909.5	30336.9	63116.8	47018.1	44427	54580.6	54581.6	56027.7	40537.3	30363.9	37292.1	3995.9	12227.2	11010.5	23633.7	17549.2	16679.9	22500.7	21832.3	22310.9
PLEKHG3	A1L390	PKHG3_HUMAN	uniprot_sprot_2021-01-04_HUMAN	5		regulation of Rho protein signal transduction,regulation of molecular function	Rho guanyl-nucleotide exchange factor activity	6.51084e-24	2.27701e-25	41823.6	52458.2	29975.8	22786.4	22171.8	31930.2	8572.05	9097.95	8836.76	19168.2	18235.2	14344.6	41823.6	52458.2	29975.8	22786.4	22171.8	31930.2	8572.05	9097.95	8836.76	19168.2	18235.2	14344.6	2954.1	2984.9	2839.5	1455.5	1626.1	1697.8	575.6	822	611.1	737.3	905.2	972.6
SH3PXD2B	A1X283	SPD2B_HUMAN	uniprot_sprot_2021-01-04_HUMAN	22	podosome,cytoplasm,cell junction,cell projection	skeletal system development,eye development,osteoblast fate commitment,superoxide metabolic process,heart development,positive regulation of gene expression,extracellular matrix disassembly,positive regulation of multicellular organism growth,positive regulation of catalytic activity,positive regulation of fat cell differentiation,skeletal system morphogenesis,positive regulation of stress fiber …	protein binding,phosphatidylinositol-5-phosphate binding,superoxide-generating NADPH oxidase activator activity,phosphatidylinositol-3-phosphate binding,SH2 domain binding,phosphatidylinositol-4-phosphate binding,phosphatidylinositol-3,5-bisphosphate binding,phosphatidylinositol binding	1.48111e-15	2.14459e-17	31820.4	32362.9	31697.3	230412	358982	271418	42822	73354.6	62327.8	712341	593467	647858	31820.4	32362.9	31697.3	230412	358982	271418	42822	73354.6	62327.8	712341	593467	647858	1733.4	5065.8	14914.2	20282.4	34248.8	24735.6	3822.5	10809.7	6863.8	61348.1	58432.3	57413.3
FAM92A	A1XBS5	FA92A_HUMAN	uniprot_sprot_2021-01-04_HUMAN	2	nucleus,cytoplasm,centriole,ciliary basal body,ciliary base	cilium morphogenesis	protein binding	1.28573e-10	1.40637e-12	34060.3	4709.3	3418.95	2114.66	927.344	Filtered	Filtered	Filtered	Filtered	Filtered	2239.89	Filtered	34060.3	4709.3	3418.95	2114.66	927.344	Filtered	Filtered	Filtered	Filtered	Filtered	2239.89	Filtered	2533.6	436.2	307.1	67.3	23.7	Filtered	Filtered	Filtered	Filtered	Filtered	580.1	Filtered
TTC24	A2A3L6	TTC24_HUMAN	uniprot_sprot_2021-01-04_HUMAN	1				0.00345811	2.88778e-05	175940	Filtered	Filtered	Filtered	Filtered	Filtered	40669.2	Filtered	Filtered	Filtered	155270	Filtered	175940	Filtered	Filtered	Filtered	Filtered	Filtered	40669.2	Filtered	Filtered	Filtered	155270	Filtered	5675.5	Filtered	Filtered	Filtered	Filtered	Filtered	1311.9	Filtered	Filtered	Filtered	5008.7	Filtered
NBAS	A2RRP1	NBAS_HUMAN	uniprot_sprot_2021-01-04_HUMAN	26	endoplasmic reticulum,endoplasmic reticulum membrane,cytosol,membrane,Dsl1/NZR complex	nuclear-transcribed mRNA catabolic process,retrograde vesicle-mediated transport, Golgi to ER,protein transport,negative regulation of nuclear-transcribed mRNA catabolic process, nonsense-mediated decay	SNARE binding	7.02546e-14	9.10365e-16	81754.8	48796.5	52724.4	33897.6	34808.3	31416.4	69592.2	49105.8	73011.5	61699.6	59977.5	44688.5	81754.8	48796.5	52724.4	33897.6	34808.3	31416.4	69592.2	49105.8	73011.5	61699.6	59977.5	44688.5	6490.8	5569.9	4009.9	5907.9	3147.9	2623.5	10670	8299.7	10503.1	4130	9241.4	2847.4
TARS3	A2RTX5	SYTC2_HUMAN	uniprot_sprot_2021-01-04_HUMAN	4	cellular_component,cytoplasm	threonyl-tRNA aminoacylation,biological_process,tRNA aminoacylation for protein translation	molecular_function,threonine-tRNA ligase activity,protein binding,ATP binding,ligase activity, forming aminoacyl-tRNA and related compounds	4.93978e-12	5.77647e-14	36773.3	28681.4	13322.6	115397	50300.8	83181.8	9881.4	16387.8	21853.6	25021.8	25988.5	48183.1	36773.3	28681.4	13322.6	115397	50300.8	83181.8	9881.4	16387.8	21853.6	25021.8	25988.5	48183.1	4859.5	1813.1	677.3	29179.7	25430.8	38064.5	857.6	729.3	4242.8	5562.9	5404.2	5852.4
FAM234B	A2RU67	F234B_HUMAN	uniprot_sprot_2021-01-04_HUMAN	2	integral component of membrane	extracellular matrix assembly		0.00174585	1.48425e-05	87657.9	27058.2	35367.2	16979.8	21989.7	Filtered	1972.85	Filtered	Filtered	Filtered	9295.23	Filtered	87657.9	27058.2	35367.2	16979.8	21989.7	Filtered	1972.85	Filtered	Filtered	Filtered	9295.23	Filtered	2111.7	1125	1211.7	861.8	1251.1	Filtered	54.8	Filtered	Filtered	Filtered	702.5	Filtered
TYW5	A2RUC4	TYW5_HUMAN	uniprot_sprot_2021-01-04_HUMAN	1	cytoplasm	tRNA modification,wybutosine biosynthetic process,oxidation-reduction process	tRNA binding,iron ion binding,oxidoreductase activity, acting on paired donors, with incorporation or reduction of molecular oxygen, 2-oxoglutarate as one donor, and incorporation of one atom each of oxygen into both donors,protein homodimerization activity,Requires Ontology	0.149008	0.00116769	Filtered	Filtered	Filtered	Filtered	Filtered	10777.8	16593.5	33177.6	43547.3	6726.44	Filtered	Filtered	Filtered	Filtered	Filtered	Filtered	Filtered	10777.8	16593.5	33177.6	43547.3	6726.44	Filtered	Filtered	Filtered	Filtered	Filtered	Filtered	Filtered	513.2	790.2	1579.9	2073.7	320.3	Filtered	Filtered
CCDC144A;CCDC144CP	A2RUR9;Q8IYA2	C144A_HUMAN;C144C_HUMAN	uniprot_sprot_2021-01-04_HUMAN	1	;	;	;	0.0125141	0.000100692	Filtered	Filtered	Filtered	61499.3	Filtered	102536	18332.5	23339.9	30850.6	Filtered	Filtered	63417.5	Filtered	Filtered	Filtered	61499.3	Filtered	102536	18332.5	23339.9	30850.6	Filtered	Filtered	63417.5	Filtered	Filtered	Filtered	706.9;788.5	Filtered	1178.6;1314.6	210.7;235	268.3;299.2	354.6;395.5	Filtered	Filtered	728.9;813
DENND3	A2RUS2	DEND3_HUMAN	uniprot_sprot_2021-01-04_HUMAN	1	cytosol	endosome to lysosome transport,cellular protein catabolic process,regulation of molecular function	Rab guanyl-nucleotide exchange factor activity	2.93952e-07	2.83754e-09	Filtered	Filtered	Filtered	3024.93	497.345	310.536	Filtered	Filtered	Filtered	Filtered	Filtered	333.489	Filtered	Filtered	Filtered	3024.93	497.345	310.536	Filtered	Filtered	Filtered	Filtered	Filtered	333.489	Filtered	Filtered	Filtered	45.1	7.4	4.6	Filtered	Filtered	Filtered	Filtered	Filtered	5
TMEM131L	A2VDJ0	T131L_HUMAN	uniprot_sprot_2021-01-04_HUMAN	3	cytoplasm,endoplasmic reticulum,plasma membrane,integral component of membrane,membrane	Wnt signaling pathway,negative regulation of immature T cell proliferation in thymus,negative regulation of canonical Wnt signaling pathway,regulation of immune system process		6.56155e-05	5.90465e-07	7618.08	22066.7	8334.54	1693.03	Filtered	2607.31	2083.68	6026.08	6703.98	Filtered	3549.82	3730.03	7618.08	22066.7	8334.54	1693.03	Filtered	2607.31	2083.68	6026.08	6703.98	Filtered	3549.82	3730.03	347	916.2	450.6	61.2	Filtered	64.7	43.4	577.6	205.3	Filtered	90.4	119.7
VWA8	A3KMH1	VWA8_HUMAN	uniprot_sprot_2021-01-04_HUMAN	38	mitochondrion		ATP binding,ATPase activity	1.07591e-19	2.25475e-21	64602.6	57197	61578.3	43178.9	61020.4	42242.7	56438.9	40622.8	56873.2	88158.8	64993.6	73308.6	64602.6	57197	61578.3	43178.9	61020.4	42242.7	56438.9	40622.8	56873.2	88158.8	64993.6	73308.6	8019.5	10110.4	38937.6	6013.8	7644.3	5628.6	7675.9	8193.3	8263.2	11974.8	22421.8	22788.8
SBNO1	A3KN83	SBNO1_HUMAN	uniprot_sprot_2021-01-04_HUMAN	10	cellular_component,nucleus	regulation of transcription, DNA-templated,biological_process	molecular_function,chromatin DNA binding,histone binding	1.79487e-20	4.12466e-22	18465.6	10728.8	8163.34	29766.3	23115.1	32983.4	19971	22537.9	23850	25991.9	25774.6	35147.3	18465.6	10728.8	8163.34	29766.3	23115.1	32983.4	19971	22537.9	23850	25991.9	25774.6	35147.3	1797.7	510.5	905.2	2376	1369.8	2326.5	1431.5	1641.5	1964.5	2126.5	2345.3	3347.5
FAM221A	A4D161	F221A_HUMAN	uniprot_sprot_2021-01-04_HUMAN	4				0.000126354	1.12659e-06	3867.14	4403.79	Filtered	2580.39	4415.06	Filtered	Filtered	Filtered	Filtered	7049.65	12628.2	10309.9	3867.14	4403.79	Filtered	2580.39	4415.06	Filtered	Filtered	Filtered	Filtered	7049.65	12628.2	10309.9	371	381.3	Filtered	173.7	2324.2	Filtered	Filtered	Filtered	Filtered	2766	3397.3	3987.3
GTPBP10	A4D1E9	GTPBA_HUMAN	uniprot_sprot_2021-01-04_HUMAN	17	chromosome,nucleolus,mitochondrion	ribosome biogenesis	RNA binding,protein binding,GTP binding	3.36039e-18	5.97736e-20	161342	134026	121669	38470.4	55507.4	47476.6	25271.9	20312.1	21672.6	31979.2	42086.6	36526	161342	134026	121669	38470.4	55507.4	47476.6	25271.9	20312.1	21672.6	31979.2	42086.6	36526	34460.9	31595.3	32192.8	7576.7	13337.8	11831.2	4484.1	2526.4	3987.1	4336.1	7644	7565
WDR91	A4D1P6	WDR91_HUMAN	uniprot_sprot_2021-01-04_HUMAN	9	cytosol,extrinsic component of endosome membrane,early endosome membrane,late endosome membrane	regulation of phosphatidylinositol 3-kinase activity,early endosome to late endosome transport,regulation of cellular protein catabolic process,ubiquitin-dependent protein catabolic process	protein binding,phosphatidylinositol 3-kinase regulator activity	1.97182e-14	2.64396e-16	15620	19325.7	19226.6	24793.5	40277.5	33534.2	33428	32271.9	36838.7	23547.2	26959.1	28523.3	15620	19325.7	19226.6	24793.5	40277.5	33534.2	33428	32271.9	36838.7	23547.2	26959.1	28523.3	2474.8	2309.2	3912.1	3432.9	5627.4	4897.6	4267.5	4956	4832.8	3094.6	3773	4042.7
KLRG2	A4D1S0	KLRG2_HUMAN	uniprot_sprot_2021-01-04_HUMAN	3	integral component of membrane		carbohydrate binding	4.55432e-12	5.33058e-14	26959.2	14454.7	6217.91	Filtered	Filtered	Filtered	Filtered	Filtered	Filtered	Filtered	Filtered	Filtered	26959.2	14454.7	6217.91	Filtered	Filtered	Filtered	Filtered	Filtered	Filtered	Filtered	Filtered	Filtered	11309.8	5871.8	1403.4	Filtered	Filtered	Filtered	Filtered	Filtered	Filtered	Filtered	Filtered	Filtered
GRID2IP	A4D2P6	GRD2I_HUMAN	uniprot_sprot_2021-01-04_HUMAN	2	cell junction,dendritic spine,postsynaptic membrane	long term synaptic depression		0.0288864	0.000229428	488479	Filtered	19274.7	799607	111520	134443	13787.3	17777	233895	5082.15	94704.2	49600.9	488479	Filtered	19274.7	799607	111520	134443	13787.3	17777	233895	5082.15	94704.2	49600.9	3708.2	Filtered	138.7	8673.5	1451.2	1653.4	245.3	250.5	30770.3	1772.6	2949.9	2482.6
POTEF	A5A3E0	POTEF_HUMAN	uniprot_sprot_2021-01-04_HUMAN	4	extracellular space,cell cortex,extracellular exosome,blood microparticle	retina homeostasis		5.4058e-05	4.87971e-07	39036.8	11963.7	29073.5	89238.6	81620.1	31462.4	142963	80117.7	81320.2	49397.8	95080	94944.1	39036.8	11963.7	29073.5	89238.6	81620.1	31462.4	142963	80117.7	81320.2	49397.8	95080	94944.1	3386.2	2308	1571.8	22199.3	6515	4233.5	18810.5	7760.1	15467.8	12544.8	10343.5	10333.8
VPS37C	A5D8V6	VP37C_HUMAN	uniprot_sprot_2021-01-04_HUMAN	2	ESCRT I complex,endosome membrane,late endosome membrane,host cell,extracellular exosome	protein transport,endosomal transport,macroautophagy,viral life cycle,endosome transport via multivesicular body sorting pathway,multivesicular body assembly,viral budding via host ESCRT complex,intracellular transport of virus	protein binding,calcium-dependent protein binding	4.28143e-30	4.21556e-31	26877.3	25758.3	20746	20055.7	26104.8	10437.1	16449	19377.2	16151.6	59269.1	30371.7	51017.2	26877.3	25758.3	20746	20055.7	26104.8	10437.1	16449	19377.2	16151.6	59269.1	30371.7	51017.2	1533.8	1277.7	2709.5	2409.9	3595.6	2262.5	5710.9	8113.2	6348.9	11078.7	8554.5	10989.7
TRAPPC13	A5PLN9	TPC13_HUMAN	uniprot_sprot_2021-01-04_HUMAN	3	cytosol	regulation of molecular function	protein binding,Rab guanyl-nucleotide exchange factor activity	8.44346e-24	2.90997e-25	7041.62	9551.8	Filtered	28154.4	35455.7	26912.4	10201.7	7062.77	8384.03	65849.1	33727.4	32899.7	7041.62	9551.8	Filtered	28154.4	35455.7	26912.4	10201.7	7062.77	8384.03	65849.1	33727.4	32899.7	266.7	1274.5	Filtered	2939.8	3893	2885.1	868.7	932.5	456.3	6272.2	2670.7	3570.4
CNOT1	A5YKK6	CNOT1_HUMAN	uniprot_sprot_2021-01-04_HUMAN	59	cytoplasmic mRNA processing body,extracellular space,nucleus,cytosol,membrane,CCR4-NOT complex,CCR4-NOT core complex	negative regulation of transcription from RNA polymerase II promoter,nuclear-transcribed mRNA poly(A) tail shortening,transcription, DNA-templated,DNA damage response, signal transduction by p53 class mediator resulting in cell cycle arrest,multicellular organism development,positive regulation of cytoplasmic mRNA processing body assembly,negative regulation of translation,negative regulation of …	RNA binding,protein binding,protein domain specific binding,estrogen receptor binding,protein complex scaffold,retinoic acid receptor binding,armadillo repeat domain binding,poly(A)-specific ribonuclease activity	3.03504e-19	5.98774e-21	146205	136586	142322	158966	227522	171732	208418	139828	183598	177494	172560	162077	146205	136586	142322	158966	227522	171732	208418	139828	183598	177494	172560	162077	22541.6	27482.8	27660.7	20406.8	32668.7	23074.7	28743	21006.1	26650	23308.5	23076.4	22696.9
BDP1	A6H8Y1	BDP1_HUMAN	uniprot_sprot_2021-01-04_HUMAN	3	transcription factor TFIIIB complex,nucleoplasm	regulation of transcription from RNA polymerase III promoter,RNA polymerase III transcriptional preinitiation complex assembly	TFIIIB-type transcription factor activity,TFIIIC-class transcription factor binding,DNA binding	2.59602e-08	2.59278e-10	13122.6	9354.25	13928.3	Filtered	Filtered	2120.69	Filtered	Filtered	Filtered	Filtered	2261.91	1889.22	13122.6	9354.25	13928.3	Filtered	Filtered	2120.69	Filtered	Filtered	Filtered	Filtered	2261.91	1889.22	228.9	199.1	246.6	Filtered	Filtered	301.7	Filtered	Filtered	Filtered	Filtered	14	44.3
MAP1LC3B2;MAP1LC3B	A6NCE7;Q9GZQ8	MP3B2_HUMAN;MLP3B_HUMAN	uniprot_sprot_2021-01-04_HUMAN	2	autophagosome membrane,cytosol,microtubule,endomembrane system,cytoplasmic vesicle;autophagosome membrane,intracellular,mitochondrion,autophagosome,cytosol,microtubule,axoneme,endomembrane system,organelle membrane,cytoplasmic vesicle	autophagosome assembly,mitophagy,cellular response to nitrogen starvation;autophagosome assembly,mitophagy,autophagy,cellular response to nitrogen starvation,cellular response to starvation,macroautophagy,autophagosome maturation	microtubule binding;protein binding,ubiquitin protein ligase binding,microtubule binding	2.15962e-05	1.97536e-07	5011.88	8803.86	3630.11	9016.41	6340.67	3198.7	12809.5	23926.7	17137.4	6027.2	10764.8	8063.77	5011.88	8803.86	3630.11	9016.41	6340.67	3198.7	12809.5	23926.7	17137.4	6027.2	10764.8	8063.77	953.3;953.3	3564.7;3564.7	581.1;581.1	6169.2;6169.2	876.8;876.8	3591.3;3591.3	8761.2;8761.2	14638;14638	9137;9137	24662.6;24662.6	22391.5;22391.5	23424.7;23424.7
C2orf72	A6NCS6	CB072_HUMAN	uniprot_sprot_2021-01-04_HUMAN	6				1.89889e-16	2.927e-18	96448.6	44241.1	44497.2	Filtered	27617.8	Filtered	362837	869590	803917	66631.8	52840.2	47874	96448.6	44241.1	44497.2	Filtered	27617.8	Filtered	362837	869590	803917	66631.8	52840.2	47874	12450.5	10362.4	422.2	Filtered	1304.7	Filtered	32056	34337.6	39105.9	11818.5	1537.4	8798.9
PGP	A6NDG6	PGP_HUMAN	uniprot_sprot_2021-01-04_HUMAN	12	cytosol	glycerol biosynthetic process,glycerophospholipid metabolic process,dephosphorylation,peptidyl-tyrosine dephosphorylation,negative regulation of gluconeogenesis,protein dephosphorylation	glycerol-1-phosphatase activity,magnesium ion binding,phosphoprotein phosphatase activity,protein tyrosine phosphatase activity,phosphoglycolate phosphatase activity,glycerol-3-phosphatase activity,nucleotide phosphatase activity, acting on free nucleotides,phosphatase activity	2.44795e-19	4.91392e-21	81428	62043.9	58307	274890	413770	336688	234484	294670	301575	163307	195208	186587	81428	62043.9	58307	274890	413770	336688	234484	294670	301575	163307	195208	186587	20629.3	14806.4	16185.6	64282	98270.2	79078.4	57853.8	62027.7	66438.4	43552	45552.6	43464.7
C5orf51	A6NDU8	CE051_HUMAN	uniprot_sprot_2021-01-04_HUMAN	5	nucleoplasm,cytosol			6.86228e-11	7.59837e-13	15881.8	16156.5	19952.3	45140.4	39117.5	36565.7	23715.7	25271.6	30806.2	32196	15031.3	20801.7	15881.8	16156.5	19952.3	45140.4	39117.5	36565.7	23715.7	25271.6	30806.2	32196	15031.3	20801.7	2247.9	2394.1	2674.6	10278.2	11471.7	9314.2	6790.6	7452.7	9823.1	9986.7	6927.2	5551.7
RCCD1	A6NED2	RCCD1_HUMAN	uniprot_sprot_2021-01-04_HUMAN	6	chromosome,cytosol,plasma membrane	chromatin organization		1.93321e-05	1.77181e-07	65872.4	56888.9	28194.3	104055	111441	46956.5	22468.9	14981.5	19935.7	21354.8	40834.4	28985.6	65872.4	56888.9	28194.3	104055	111441	46956.5	22468.9	14981.5	19935.7	21354.8	40834.4	28985.6	13883.2	8425.8	8907.4	4726.6	5530.2	4113	5938.8	2679	3541.5	5545.5	7211.2	4876.6
ZNF316	A6NFI3	ZN316_HUMAN	uniprot_sprot_2021-01-04_HUMAN	5	nucleus	transcription, DNA-templated,regulation of transcription, DNA-templated	DNA binding,metal ion binding	1.09918e-27	6.99976e-29	28295.2	37653.7	28282.1	11499.6	21805	17199.7	9437.69	19774.6	16142	137816	105542	103973	28295.2	37653.7	28282.1	11499.6	21805	17199.7	9437.69	19774.6	16142	137816	105542	103973	2501.2	3245	3544.2	626.7	889.1	1071.6	821.3	1628.3	1176.3	8749.4	6159.2	6552.1
SDHAF1	A6NFY7	SDHF1_HUMAN	uniprot_sprot_2021-01-04_HUMAN	2	mitochondrion,mitochondrial matrix	mitochondrial respiratory chain complex II assembly	protein binding	0.00200215	1.69584e-05	169943	189569	163042	6943.32	33339.1	5623.92	18774	26525.9	2567.5	8329.61	2654.77	3696.94	169943	189569	163042	6943.32	33339.1	5623.92	18774	26525.9	2567.5	8329.61	2654.77	3696.94	11183.4	15247.8	11971.8	117.2	3332.4	144.3	5248.6	3981.8	62.5	603.3	3331.8	149.7
WIPF3	A6NGB9	WIPF3_HUMAN	uniprot_sprot_2021-01-04_HUMAN	4	cytosol,actin filament,actin cortical patch	multicellular organism development,spermatogenesis,cell differentiation,Fc-gamma receptor signaling pathway involved in phagocytosis,endocytosis,actin cortical patch localization,actin filament-based movement,positive regulation of actin nucleation,regulation of cell shape,actin cortical patch assembly	actin binding,SH3 domain binding,actin filament binding	5.79923e-19	1.1119e-20	4741.48	Filtered	3379.81	Filtered	Filtered	2397.36	12933.5	12849.7	6688.11	Filtered	2260.63	2193.77	4741.48	Filtered	3379.81	Filtered	Filtered	2397.36	12933.5	12849.7	6688.11	Filtered	2260.63	2193.77	340.9	Filtered	326.8	Filtered	Filtered	351.5	2838	3228.7	2585.9	Filtered	275.4	254.7
PCARE	A6NGG8	PCARE_HUMAN	uniprot_sprot_2021-01-04_HUMAN	1	photoreceptor outer segment,photoreceptor inner segment,cilium	visual perception,photoreceptor cell outer segment organization,response to stimulus,protein localization to photoreceptor outer segment		0.00651059	5.32088e-05	Filtered	48400.6	75126.8	126455	301334	329112	Filtered	Filtered	4586.8	Filtered	Filtered	3264.93	Filtered	48400.6	75126.8	126455	301334	329112	Filtered	Filtered	4586.8	Filtered	Filtered	3264.93	Filtered	628.6	975.7	1642.3	3913.4	4274.2	Filtered	Filtered	59.6	Filtered	Filtered	42.4
IGLON5	A6NGN9	IGLO5_HUMAN	uniprot_sprot_2021-01-04_HUMAN	1	extracellular region			0.00170277	1.44859e-05	Filtered	Filtered	Filtered	Filtered	Filtered	Filtered	Filtered	Filtered	Filtered	40774.7	53139.3	48159.9	Filtered	Filtered	Filtered	Filtered	Filtered	Filtered	Filtered	Filtered	Filtered	40774.7	53139.3	48159.9	Filtered	Filtered	Filtered	Filtered	Filtered	Filtered	Filtered	Filtered	Filtered	2146	2796.8	2534.7
GGT3P;GGT1	A6NGU5;P19440	GGT3_HUMAN;GGT1_HUMAN	uniprot_sprot_2021-01-04_HUMAN	3	integral component of membrane,extracellular exosome;extracellular space,plasma membrane,integral component of membrane,extracellular exosome	proteolysis,glutathione biosynthetic process,glutathione catabolic process,biological_process,leukotriene D4 biosynthetic process;regulation of immune system process,translation,proteolysis,cellular amino acid metabolic process,glutamate metabolic process,fatty acid metabolic process,leukotriene metabolic process,glutathione biosynthetic process,glutathione catabolic process,xenobiotic metabolic …	molecular_function,glutathione hydrolase activity,Requires Ontology;peptidyltransferase activity,Requires Ontology,protein binding,glutathione hydrolase activity	3.12546e-06	2.92912e-08	Filtered	5185.49	8379.99	32512.4	14165	10376.5	26565.1	8786.35	7611.8	8706.1	8454.83	4599.67	Filtered	5185.49	8379.99	32512.4	14165	10376.5	26565.1	8786.35	7611.8	8706.1	8454.83	4599.67	Filtered	176.6;182.7	910.7;942.1	2238.8;2316	1249.6;1292.6	777;803.8	2704.7;2798	1746.2;1806.5	426.2;440.9	1386.9;1434.7	146.8;151.8	475.4;491.7
GLTPD2	A6NH11	GLTD2_HUMAN	uniprot_sprot_2021-01-04_HUMAN	7	cytoplasm	Requires Ontology	Requires Ontology	1.16096e-09	1.21985e-11	Filtered	Filtered	Filtered	Filtered	2226.99	1745.4	65626.4	64789.8	74686.8	Filtered	Filtered	Filtered	Filtered	Filtered	Filtered	Filtered	2226.99	1745.4	65626.4	64789.8	74686.8	Filtered	Filtered	Filtered	Filtered	Filtered	Filtered	Filtered	521	122.6	44262.4	43029.5	47551.8	Filtered	Filtered	Filtered
TUBAL3	A6NHL2	TBAL3_HUMAN	uniprot_sprot_2021-01-04_HUMAN	1	cytoplasm,microtubule	cytoskeleton organization,microtubule-based process,microtubule cytoskeleton organization,mitotic cell cycle	GTPase activity,structural constituent of cytoskeleton,GTP binding	2.36653e-05	2.16121e-07	8457.16	Filtered	Filtered	30529.4	11098.2	25576.4	8435.44	17554.3	14673.1	3490.48	6723.61	Filtered	8457.16	Filtered	Filtered	30529.4	11098.2	25576.4	8435.44	17554.3	14673.1	3490.48	6723.61	Filtered	325.3	Filtered	Filtered	1174.2	426.9	983.7	324.4	675.2	564.4	134.2	258.6	Filtered
FBLL1	A6NHQ2	FBLL1_HUMAN	uniprot_sprot_2021-01-04_HUMAN	1	fibrillar center,nucleus,Cajal body,box C/D snoRNP complex,small-subunit processome	box C/D snoRNA 3'-end processing,rRNA methylation,histone glutamine methylation	RNA binding,rRNA methyltransferase activity,histone-glutamine methyltransferase activity	0.00389347	3.23613e-05	Filtered	Filtered	Filtered	Filtered	5617.26	Filtered	Filtered	Filtered	Filtered	28627.8	81353	56832.4	Filtered	Filtered	Filtered	Filtered	5617.26	Filtered	Filtered	Filtered	Filtered	28627.8	81353	56832.4	Filtered	Filtered	Filtered	Filtered	280.9	Filtered	Filtered	Filtered	Filtered	1431.4	4067.6	2841.6
SMCHD1	A6NHR9	SMHD1_HUMAN	uniprot_sprot_2021-01-04_HUMAN	76	Barr body,nuclear chromosome, telomeric region	nose development,chromosome organization,inactivation of X chromosome by DNA methylation	ATP binding,ATPase activity	7.57521e-33	1.32102e-33	192108	172489	178080	69162.1	78869.7	69661.4	151719	151838	166498	142635	118758	122781	192108	172489	178080	69162.1	78869.7	69661.4	151719	151838	166498	142635	118758	122781	42530.8	37335.9	38104.6	15867.7	18069	15907.8	34062.9	32415.3	38450.4	30095.8	24016.2	27415.6
HMX3	A6NHT5	HMX3_HUMAN	uniprot_sprot_2021-01-04_HUMAN	1	nucleus	transcription, DNA-templated,regulation of transcription from RNA polymerase II promoter,brain development,embryo implantation,cell differentiation,inner ear morphogenesis,neuromuscular process controlling balance,maternal process involved in female pregnancy	RNA polymerase II regulatory region sequence-specific DNA binding,RNA polymerase II transcription factor activity, sequence-specific DNA binding	0.0401343	0.000317542	Filtered	Filtered	Filtered	3601.84	1572.89	3834.35	Filtered	Filtered	Filtered	Filtered	34526.7	Filtered	Filtered	Filtered	Filtered	3601.84	1572.89	3834.35	Filtered	Filtered	Filtered	Filtered	34526.7	Filtered	Filtered	Filtered	Filtered	189.6	82.8	201.8	Filtered	Filtered	Filtered	Filtered	1817.2	Filtered
CASTOR2	A6NHX0	CAST2_HUMAN	uniprot_sprot_2021-01-04_HUMAN	2	cytosol,GATOR2 complex	negative regulation of TORC1 signaling	protein binding,identical protein binding,arginine binding	1.04277e-12	1.26468e-14	Filtered	Filtered	Filtered	13486.6	10081.7	13235.3	11167.9	5373.55	8416.57	3329.55	13881.8	8964.18	Filtered	Filtered	Filtered	13486.6	10081.7	13235.3	11167.9	5373.55	8416.57	3329.55	13881.8	8964.18	Filtered	Filtered	Filtered	1541.1	1003.1	1459.5	1192.8	646.3	1122.2	532.3	1862	1359.7
UNC119B	A6NIH7	U119B_HUMAN	uniprot_sprot_2021-01-04_HUMAN	6	intracellular,cytosol,cilium,ciliary transition zone	neuron differentiation,lipoprotein transport,cilium morphogenesis	protein binding,lipid binding	1.14168e-10	1.25244e-12	18864.5	17360.4	19970.5	18827.3	26787.6	22652.1	36171	33702.4	37801.8	54931.4	45925	54916.9	18864.5	17360.4	19970.5	18827.3	26787.6	22652.1	36171	33702.4	37801.8	54931.4	45925	54916.9	4724.2	4346.6	5306.2	6048.2	10137.3	7987.4	13176	10959	12374.6	23543.3	18548.3	21936.5
WTIP	A6NIX2	WTIP_HUMAN	uniprot_sprot_2021-01-04_HUMAN	1	cytoplasmic mRNA processing body,nucleus,transcription factor complex,cell-cell junction,adherens junction	response to hypoxia,transcription, DNA-templated,regulation of transcription, DNA-templated,cytoskeleton organization,regulation of cell morphogenesis,cell projection organization,gene silencing by miRNA,negative regulation of hippo signaling,negative regulation of nucleic acid-templated transcription,positive regulation of gene silencing by miRNA,hippo signaling	transcription corepressor activity,protein binding,metal ion binding	0.0445118	0.000351828	Filtered	79875	54236.4	72875	127253	105830	63537.9	64296.1	88316.8	157755	108405	87221	Filtered	79875	54236.4	72875	127253	105830	63537.9	64296.1	88316.8	157755	108405	87221	Filtered	3328.1	2259.9	3036.5	5302.2	4409.6	2647.4	2679	3679.9	6573.1	4516.9	3634.2
METTL15	A6NJ78	MET15_HUMAN	uniprot_sprot_2021-01-04_HUMAN	11		rRNA base methylation	rRNA (cytosine-N4-)-methyltransferase activity	9.64614e-23	2.88094e-24	53751.9	55706.3	53304.4	27489.5	21559.1	34264.3	28914.7	37243.2	29244	34432.7	18395.2	18098.8	53751.9	55706.3	53304.4	27489.5	21559.1	34264.3	28914.7	37243.2	29244	34432.7	18395.2	18098.8	16427.2	13163.1	15675.2	6610.3	5897.4	8848.4	8396.4	10620	8921.3	9563.7	5903.9	5748.6
LIPT2	A6NK58	LIPT2_HUMAN	uniprot_sprot_2021-01-04_HUMAN	4	mitochondrion,mitochondrial matrix	protein lipoylation,cellular nitrogen compound metabolic process,positive regulation of oxygen metabolic process	ligase activity,lipoyl(octanoyl) transferase activity,Requires Ontology	1.0591e-06	1.00672e-08	52784.9	30737.1	52137.7	Filtered	Filtered	Filtered	10487.1	4248	9470.7	5019.59	Filtered	Filtered	52784.9	30737.1	52137.7	Filtered	Filtered	Filtered	10487.1	4248	9470.7	5019.59	Filtered	Filtered	12092.6	8308.6	11914.7	Filtered	Filtered	Filtered	5503	780.4	4820.8	1203.1	Filtered	Filtered
PCNX2	A6NKB5	PCX2_HUMAN	uniprot_sprot_2021-01-04_HUMAN	1	cellular_component,integral component of membrane	biological_process	molecular_function	0.0311527	0.00024709	177101	34093.5	20962.8	Filtered	Filtered	Filtered	Filtered	7877	12148.4	18274.3	70208.8	5419.31	177101	34093.5	20962.8	Filtered	Filtered	Filtered	Filtered	7877	12148.4	18274.3	70208.8	5419.31	1825.8	351.5	216.1	Filtered	Filtered	Filtered	Filtered	81.2	125.2	188.4	723.8	55.9
CCDC85C	A6NKD9	CC85C_HUMAN	uniprot_sprot_2021-01-04_HUMAN	5	bicellular tight junction,apical junction complex	cerebral cortex development	protein binding	3.37169e-19	6.61927e-21	47268.3	12591.9	22855.7	Filtered	Filtered	6061.84	6559.67	11287.9	8165.91	11866.9	29100.9	18775.5	47268.3	12591.9	22855.7	Filtered	Filtered	6061.84	6559.67	11287.9	8165.91	11866.9	29100.9	18775.5	4213.6	1929.2	2281.1	Filtered	Filtered	187.3	127.1	1729.8	1780.3	535.1	6647.9	1550.7
SAC3D1	A6NKF1	SAC31_HUMAN	uniprot_sprot_2021-01-04_HUMAN	4	cytoplasm,microtubule organizing center,spindle	cell cycle,cell division	protein binding	0.00108875	9.37441e-06	40133.4	4148	8149.16	6919.9	5036.19	8498.48	3158.71	3759.71	Filtered	2779.5	3388.04	3974.66	40133.4	4148	8149.16	6919.9	5036.19	8498.48	3158.71	3759.71	Filtered	2779.5	3388.04	3974.66	4228.2	449.9	912.8	1192.8	818.6	1290.2	77.4	243.1	Filtered	75	539.8	562.6
RTL1	A6NKG5	RTL1_HUMAN	uniprot_sprot_2021-01-04_HUMAN	54	integral component of membrane	multicellular organism development		2.57196e-38	1.52413e-38	74644.5	61274.2	54561.7	47607.2	57532.6	40269.2	42645.4	Filtered	38876.6	1.83052e+06	2.60384e+06	2.52917e+06	74644.5	61274.2	54561.7	47607.2	57532.6	40269.2	42645.4	Filtered	38876.6	1.83052e+06	2.60384e+06	2.52917e+06	7166.2	5282.5	434.6	10742.1	1156	15485.5	3444.9	Filtered	3102.7	394550	337036	368173
C15orf61	A6NNL5	CO061_HUMAN	uniprot_sprot_2021-01-04_HUMAN	1	extracellular region			0.0693058	0.000546051	Filtered	12607	26732.5	Filtered	Filtered	Filtered	Filtered	Filtered	Filtered	Filtered	9243.04	Filtered	Filtered	12607	26732.5	Filtered	Filtered	Filtered	Filtered	Filtered	Filtered	Filtered	9243.04	Filtered	Filtered	1400.8	2970.3	Filtered	Filtered	Filtered	Filtered	Filtered	Filtered	Filtered	1027	Filtered
RTL8C	A6ZKI3	RTL8C_HUMAN	uniprot_sprot_2021-01-04_HUMAN	6				1.25354e-20	2.92691e-22	37981.9	24088.1	25161	143644	133408	140632	35867.6	26109.8	46606.5	38958.8	28556	38516.9	37981.9	24088.1	25161	143644	133408	140632	35867.6	26109.8	46606.5	38958.8	28556	38516.9	12467.8	7891.3	8285	53289.8	63268.7	55288.4	15046.6	9099.6	17703.4	18727.9	14511.5	17789.1
GOLGA8A;GOLGA8B	A7E2F4;A8MQT2	GOG8A_HUMAN;GOG8B_HUMAN	uniprot_sprot_2021-01-04_HUMAN	2	Golgi apparatus,cytosol,Golgi cisterna membrane,cis-Golgi network,Golgi cis cisterna;Golgi apparatus,cytosol,Golgi cisterna membrane,Golgi cis cisterna,cis-Golgi network	spindle assembly,Golgi organization;Golgi organization,spindle assembly	;	5.24165e-06	4.88163e-08	Filtered	Filtered	Filtered	Filtered	Filtered	Filtered	5572.87	24880.6	16556	Filtered	Filtered	Filtered	Filtered	Filtered	Filtered	Filtered	Filtered	Filtered	5572.87	24880.6	16556	Filtered	Filtered	Filtered	Filtered	Filtered	Filtered	Filtered	Filtered	Filtered	485.5;572.2	1775.4;2092.5	1092.4;1287.5	Filtered	Filtered	Filtered
ZSWIM8	A7E2V4	ZSWM8_HUMAN	uniprot_sprot_2021-01-04_HUMAN	4	Cul2-RING ubiquitin ligase complex	regulation of axon guidance	zinc ion binding	1.90708e-06	1.79648e-08	17970.5	3985.13	5488.31	12249.6	3565.65	6267.09	Filtered	Filtered	2081.31	4195.91	5862.69	8783.68	17970.5	3985.13	5488.31	12249.6	3565.65	6267.09	Filtered	Filtered	2081.31	4195.91	5862.69	8783.68	428.8	85.7	151.7	402.8	76.1	262.1	Filtered	Filtered	12	228.7	490.2	429.3
POM121C	A8CG34	P121C_HUMAN	uniprot_sprot_2021-01-04_HUMAN	22	nuclear envelope,endoplasmic reticulum membrane,integral component of membrane,nuclear membrane,host cell,nuclear pore central transport channel,nuclear pore nuclear basket,nuclear pore	regulation of glycolytic process,RNA export from nucleus,mRNA export from nucleus,tRNA export from nucleus,protein import into nucleus,mitotic nuclear envelope disassembly,viral process,protein sumoylation,viral transcription,regulation of gene silencing by miRNA,intracellular transport of virus,regulation of cellular response to heat	protein binding,nuclear localization sequence binding,structural constituent of nuclear pore,nucleocytoplasmic transporter activity	1.95831e-12	2.33915e-14	337826	419769	428557	68802.8	98441.6	70040.6	103999	110046	106189	223703	163907	196097	337826	419769	428557	68802.8	98441.6	70040.6	103999	110046	106189	223703	163907	196097	51626	63477.9	66782.9	9373.5	15404.3	10816.1	14934.1	17525.2	17992.7	33613.6	24719.8	28769.5
CYSRT1	A8MQ03	CRTP1_HUMAN	uniprot_sprot_2021-01-04_HUMAN	1	extracellular exosome			0.0182993	0.000146285	Filtered	Filtered	Filtered	42628.7	53356.3	23306.8	Filtered	Filtered	Filtered	Filtered	Filtered	Filtered	Filtered	Filtered	Filtered	42628.7	53356.3	23306.8	Filtered	Filtered	Filtered	Filtered	Filtered	Filtered	Filtered	Filtered	Filtered	5328.6	6669.5	2913.3	Filtered	Filtered	Filtered	Filtered	Filtered	Filtered
CENPX	A8MT69	CENPX_HUMAN	uniprot_sprot_2021-01-04_HUMAN	1	condensed chromosome kinetochore,nucleoplasm,Fanconi anaemia nuclear complex,FANCM-MHF complex	resolution of meiotic recombination intermediates,replication fork processing,positive regulation of protein ubiquitination,CENP-A containing nucleosome assembly,interstrand cross-link repair,cell division,kinetochore assembly	DNA binding,protein binding,double-stranded DNA binding	0.00485906	4.00954e-05	29218.2	25277.4	16284.2	1977.98	Filtered	6044.13	Filtered	4987.55	3589.31	16786.9	17110.4	11764.9	29218.2	25277.4	16284.2	1977.98	Filtered	6044.13	Filtered	4987.55	3589.31	16786.9	17110.4	11764.9	3652.3	3159.7	2035.5	247.2	Filtered	755.5	Filtered	623.4	448.7	2098.4	2138.8	1470.6
CEBPZOS	A8MTT3	CEBOS_HUMAN	uniprot_sprot_2021-01-04_HUMAN	2	integral component of membrane,mitochondrial membrane			6.15812e-07	5.89206e-09	92020.7	54527.8	78886.9	18275	44970.3	39396.7	20253.6	9058.79	9009.83	30673.8	15439.5	14316.1	92020.7	54527.8	78886.9	18275	44970.3	39396.7	20253.6	9058.79	9009.83	30673.8	15439.5	14316.1	17578.9	17040.3	15068	7132.8	11792	8842.5	5879.5	4991.3	7086.4	9618.4	8101.4	7528
ZNF724	A8MTY0	ZN724_HUMAN	uniprot_sprot_2021-01-04_HUMAN	3	nucleus	transcription, DNA-templated,regulation of transcription, DNA-templated	DNA binding,metal ion binding	1.22196e-10	1.33821e-12	5899.31	14342.3	21587.1	Filtered	Filtered	Filtered	10704.6	13455.9	15295.3	5252.01	6807.24	3175.6	5899.31	14342.3	21587.1	Filtered	Filtered	Filtered	10704.6	13455.9	15295.3	5252.01	6807.24	3175.6	879.1	1056.7	1281.2	Filtered	Filtered	Filtered	540.8	932.1	1008.4	291.5	405.9	90.8
FAM171A2	A8MVW0	F1712_HUMAN	uniprot_sprot_2021-01-04_HUMAN	4	integral component of membrane			4.32114e-15	6.04091e-17	13423.4	17135.7	10777.2	2455.55	Filtered	1876.99	8803.62	5226.86	8574.92	15050.2	16075.5	23333.4	13423.4	17135.7	10777.2	2455.55	Filtered	1876.99	8803.62	5226.86	8574.92	15050.2	16075.5	23333.4	1045.4	1441.1	1099.5	78.7	Filtered	147.7	874.2	695	938.6	2219.7	2429.9	2782.1
PHF20L1	A8MW92	P20L1_HUMAN	uniprot_sprot_2021-01-04_HUMAN	1	nucleus	regulation of transcription, DNA-templated	protein binding,metal ion binding	2.94784e-17	4.83624e-19	41285.1	42944.1	38734.7	Filtered	7924.54	Filtered	Filtered	28147.4	22003.7	55806.7	43439.6	47666	41285.1	42944.1	38734.7	Filtered	7924.54	Filtered	Filtered	28147.4	22003.7	55806.7	43439.6	47666	764.5	795.3	717.3	Filtered	146.8	Filtered	Filtered	521.2	407.5	1033.5	804.4	882.7
SNRPGP15;SNRPG	A8MWD9;P62308	RUXGL_HUMAN;RUXG_HUMAN	uniprot_sprot_2021-01-04_HUMAN	7	U5 snRNP,U1 snRNP,U2 snRNP,U4 snRNP,U12-type spliceosomal complex,SMN-Sm protein complex,P granule,U2-type prespliceosome,precatalytic spliceosome,catalytic step 2 spliceosome,spliceosomal tri-snRNP complex,intracellular ribonucleoprotein complex;nucleoplasm,spliceosomal complex,U5 snRNP,U7 snRNP,U1 snRNP,U2 snRNP,U4 snRNP,U12-type spliceosomal complex,cytosol,small nuclear ribonucleoprotein comp…	spliceosomal snRNP assembly,mRNA splicing, via spliceosome,RNA processing;spliceosomal complex assembly,spliceosomal snRNP assembly,mRNA splicing, via spliceosome,termination of RNA polymerase II transcription,histone mRNA metabolic process,RNA splicing,nuclear import,RNA processing	RNA binding;RNA binding,protein binding	5.80641e-10	6.18526e-12	670479	698931	594576	191532	185268	211177	253748	253597	216658	345688	212190	271217	670479	698931	594576	191532	185268	211177	253748	253597	216658	345688	212190	271217	619279.5;774099.4	1490907.5;1863634.3	1385975.1;1732468.8	730280.1;912850.1	998252.4;1247815.5	841604.8;1052006	799631.9;999539.9	710679.4;888349.2	629592.4;786990.5	1368903.6;1711129.5	414762.8;518453.5	886201.6;1107752.1
NUDT19	A8MXV4	NUD19_HUMAN	uniprot_sprot_2021-01-04_HUMAN	9	cellular_component,mitochondrion,peroxisomal matrix	biological_process,fatty acid catabolic process	receptor binding,metal ion binding,acyl-CoA hydrolase activity	1.81998e-18	3.32322e-20	180749	87341.3	121776	24974.9	35973.3	26458.8	19530.3	20911.4	19822.2	44277.9	60322.6	67874.3	180749	87341.3	121776	24974.9	35973.3	26458.8	19530.3	20911.4	19822.2	44277.9	60322.6	67874.3	92583.3	59954.6	83517	14240	17331.7	33633.8	13102.4	12041.2	11112.1	28261.3	33455.6	40532
MIF4GD	A9UHW6	MI4GD_HUMAN	uniprot_sprot_2021-01-04_HUMAN	1	nucleolus,cytosol,intracellular	regulation of translation,regulation of translational initiation	RNA binding,protein binding,protein C-terminus binding,translation activator activity	2.16814e-06	2.0391e-08	17418.8	29616.2	26818.9	56109.5	112133	106389	76034.2	111420	102344	139617	27080.7	86119.7	17418.8	29616.2	26818.9	56109.5	112133	106389	76034.2	111420	102344	139617	27080.7	86119.7	1161.3	1974.4	1787.9	3740.6	7475.6	7092.6	5068.9	7428	6822.9	9307.8	1805.4	5741.3
ESPN	B1AK53	ESPN_HUMAN	uniprot_sprot_2021-01-04_HUMAN	4	cytoplasm,microvillus,brush border,filamentous actin,stereocilium tip	sensory perception of sound,locomotory behavior,parallel actin filament bundle assembly,actin filament bundle assembly,positive regulation of filopodium assembly,negative regulation of cytoskeleton organization	SH3 domain binding,actin filament binding	5.38807e-24	1.90834e-25	Filtered	2748.14	5232.61	Filtered	Filtered	Filtered	29865.7	32431	28787.6	Filtered	Filtered	Filtered	Filtered	2748.14	5232.61	Filtered	Filtered	Filtered	29865.7	32431	28787.6	Filtered	Filtered	Filtered	Filtered	274.1	119.6	Filtered	Filtered	Filtered	3991.7	4166	4123.7	Filtered	Filtered	Filtered
	B2RBV5	MRUPP_HUMAN	uniprot_sprot_2021-01-04_HUMAN	1		cell proliferation	protein binding	3.45236e-10	3.70848e-12	Filtered	Filtered	Filtered	Filtered	Filtered	Filtered	1464.32	4273.34	2844.18	Filtered	Filtered	Filtered	Filtered	Filtered	Filtered	Filtered	Filtered	Filtered	1464.32	4273.34	2844.18	Filtered	Filtered	Filtered	Filtered	Filtered	Filtered	Filtered	Filtered	Filtered	183	534.2	355.5	Filtered	Filtered	Filtered
SMIM1	B2RUZ4	SMIM1_HUMAN	uniprot_sprot_2021-01-04_HUMAN	2	plasma membrane,integral component of membrane,extracellular exosome	nucleate erythrocyte development		0.003172	2.65301e-05	Filtered	Filtered	Filtered	Filtered	Filtered	Filtered	5269.71	9261.45	2851.24	15007.3	1557.11	987.564	Filtered	Filtered	Filtered	Filtered	Filtered	Filtered	5269.71	9261.45	2851.24	15007.3	1557.11	987.564	Filtered	Filtered	Filtered	Filtered	Filtered	Filtered	4700.7	4673.7	2614.2	8963.2	435.5	1165.9
TMEM229A	B2RXF0	T229A_HUMAN	uniprot_sprot_2021-01-04_HUMAN	3	integral component of membrane			1.15914e-09	1.21814e-11	Filtered	Filtered	Filtered	Filtered	Filtered	Filtered	2178.98	Filtered	Filtered	28348.9	85532.1	18880.1	Filtered	Filtered	Filtered	Filtered	Filtered	Filtered	2178.98	Filtered	Filtered	28348.9	85532.1	18880.1	Filtered	Filtered	Filtered	Filtered	Filtered	Filtered	313.3	Filtered	Filtered	9750.2	17614.9	7615.7
EPM2A	B3EWF7	EP2A2_HUMAN	uniprot_sprot_2021-01-04_HUMAN	1	nucleus	positive regulation of macroautophagy,negative regulation of TOR signaling	protein binding	3.30694e-09	3.41527e-11	53622.1	32529.6	21277.7	18372.2	23229.6	16809.3	Filtered	Filtered	Filtered	35223.8	53865.1	38918.3	53622.1	32529.6	21277.7	18372.2	23229.6	16809.3	Filtered	Filtered	Filtered	35223.8	53865.1	38918.3	2979	1807.2	1182.1	1020.7	1290.5	933.8	Filtered	Filtered	Filtered	1956.9	2992.5	2162.1
ZNF732	B4DXR9	ZN732_HUMAN	uniprot_sprot_2021-01-04_HUMAN	5	nucleus	transcription, DNA-templated,regulation of transcription, DNA-templated	DNA binding,metal ion binding	5.84921e-26	2.74651e-27	51068.3	51386.1	39751.6	10727	8399.37	13504.5	30697.6	27189.5	32596.7	75171.4	54596.9	82248.5	51068.3	51386.1	39751.6	10727	8399.37	13504.5	30697.6	27189.5	32596.7	75171.4	54596.9	82248.5	6512.9	6529.8	7259.4	1193.5	1657.9	1851.3	4139.2	3311.6	4443.7	17687.7	13059.4	15815.8
GPR89A;GPR89B	B7ZAQ6;P0CG08	GPHRA_HUMAN;GPHRB_HUMAN	uniprot_sprot_2021-01-04_HUMAN	4	integral component of membrane,Golgi-associated vesicle membrane,Golgi cisterna membrane;integral component of membrane,Golgi cisterna membrane	signal transduction,protein transport,inorganic anion transport,ion transmembrane transport,regulation of ion transmembrane transport,positive regulation of I-kappaB kinase/NF-kappaB signaling,intracellular pH reduction;protein transport,inorganic anion transport,ion transmembrane transport,regulation of ion transmembrane transport,intracellular pH reduction	signal transducer activity,voltage-gated anion channel activity;voltage-gated anion channel activity	8.49132e-10	8.98107e-12	45370.4	47033.9	44896.9	23326.5	36165.5	22156	22621.6	13868.9	25110.2	9378.04	21176.1	20370	45370.4	47033.9	44896.9	23326.5	36165.5	22156	22621.6	13868.9	25110.2	9378.04	21176.1	20370	6609.6;6609.6	5366.6;5366.6	6759.3;6759.3	2618.2;2618.2	4558.2;4558.2	3059.3;3059.3	3052.4;3052.4	1955.9;1955.9	3561.5;3561.5	2297.8;2297.8	2664.3;2664.3	2575.2;2575.2
WASH3P;WASH2P	C4AMC7;Q6VEQ5	WASH3_HUMAN;WASH2_HUMAN	uniprot_sprot_2021-01-04_HUMAN	7	early endosome,autophagosome,centriole,cytosol,lamellipodium,filopodium,early endosome membrane,recycling endosome,recycling endosome membrane,WASH complex;early endosome,late endosome,autophagosome,centriole,cytosol,early endosome membrane,recycling endosome,recycling endosome membrane,WASH complex	protein targeting to lysosome,endosome organization,endosomal transport,Arp2/3 complex-mediated actin nucleation,retrograde transport, endosome to Golgi,early endosome to late endosome transport;protein transport,endosomal transport,Arp2/3 complex-mediated actin nucleation,retrograde transport, endosome to Golgi	actin binding,alpha-tubulin binding;actin binding,alpha-tubulin binding	1.74936e-16	2.70367e-18	64801.7	70721.8	79135.6	77496.5	106396	61693.6	74808.6	56231.9	66094	152351	92569.1	105904	64801.7	70721.8	79135.6	77496.5	106396	61693.6	74808.6	56231.9	66094	152351	92569.1	105904	12468.5;12468.5	14580.4;14580.4	15028.3;15028.3	17174;17174	24660.4;24660.4	12973.2;12973.2	18364.2;18364.2	11961.7;11961.7	13586.4;13586.4	30280;30280	18926;18926	21825.1;21825.1
PRRT4	C9JH25	PRRT4_HUMAN	uniprot_sprot_2021-01-04_HUMAN	4	integral component of membrane			3.57553e-22	9.95797e-24	Filtered	Filtered	2745.08	Filtered	Filtered	Filtered	Filtered	Filtered	Filtered	17564.6	28666.4	20353.9	Filtered	Filtered	2745.08	Filtered	Filtered	Filtered	Filtered	Filtered	Filtered	17564.6	28666.4	20353.9	Filtered	Filtered	217.3	Filtered	Filtered	Filtered	Filtered	Filtered	Filtered	3077.1	4572.9	4381
C11orf95	C9JLR9	CK095_HUMAN	uniprot_sprot_2021-01-04_HUMAN	3			nucleic acid binding	0.00143828	1.22815e-05	8576.66	3614.04	2225.6	Filtered	Filtered	Filtered	Filtered	Filtered	974.781	3223.28	1717.29	2986.56	8576.66	3614.04	2225.6	Filtered	Filtered	Filtered	Filtered	Filtered	974.781	3223.28	1717.29	2986.56	987.5	561.5	524.4	Filtered	Filtered	Filtered	Filtered	Filtered	27.4	2029.4	44.1	156.2
MCRIP1	C9JLW8	MCRI1_HUMAN	uniprot_sprot_2021-01-04_HUMAN	6	nucleus,cytoplasm,cytoplasmic stress granule	regulation of epithelial to mesenchymal transition,signal transduction	protein binding	1.89132e-10	2.04951e-12	45089.8	52093.6	50678.4	13687.7	24144.7	15442.3	58661.1	78171.3	30961.7	152791	214318	167317	45089.8	52093.6	50678.4	13687.7	24144.7	15442.3	58661.1	78171.3	30961.7	152791	214318	167317	20510.9	24139.6	25082.9	3962.2	7834.8	8292.4	26518.9	32085.5	24686.8	82725.9	100518	102334
NACA	E9PAV3;Q13765	NACAM_HUMAN;NACA_HUMAN	uniprot_sprot_2021-01-04_HUMAN	9	nucleus,nascent polypeptide-associated complex;	transcription, DNA-templated,regulation of transcription, DNA-templated;	DNA binding;	1.11669e-10	1.22586e-12	430362	350776	448051	560786	604076	578679	553416	558118	426449	701392	646451	749672	430362	350776	448051	560786	604076	578679	553416	558118	426449	701392	646451	749672	28706.3;471602.8	25311.4;415829.4	30838.9;506639.6	43947;721986.5	56543.4;928927.5	50309.4;826511	30740.8;505027.4	33932.4;557461	30163.1;495537.4	59513.5;977721.4	52227;858015.2	60023;986092.4
C11orf98	E9PRG8	CK098_HUMAN	uniprot_sprot_2021-01-04_HUMAN	7				1.62726e-28	1.18886e-29	352546	372994	377961	176674	272378	214890	288673	296454	251750	324331	283108	277950	352546	372994	377961	176674	272378	214890	288673	296454	251750	324331	283108	277950	259364	273891	306155	130060	195398	162786	203139	213302	188020	200871	210730	210900
SMLR1	H3BR10	SMLR1_HUMAN	uniprot_sprot_2021-01-04_HUMAN	1	integral component of membrane		protein binding	0.0326057	0.000258551	Filtered	Filtered	Filtered	Filtered	Filtered	Filtered	72389.4	37390.4	41883.8	Filtered	Filtered	Filtered	Filtered	Filtered	Filtered	Filtered	Filtered	Filtered	72389.4	37390.4	41883.8	Filtered	Filtered	Filtered	Filtered	Filtered	Filtered	Filtered	Filtered	Filtered	18097.4	9347.6	10471	Filtered	Filtered	Filtered
SLC35A4	L0R6Q1	S35U4_HUMAN	uniprot_sprot_2021-01-04_HUMAN	7				4.10528e-15	5.7517e-17	318210	300090	311505	256969	231288	262346	45945.2	68317.6	64542.6	156241	144983	164278	318210	300090	311505	256969	231288	262346	45945.2	68317.6	64542.6	156241	144983	164278	207208	205650	202272	123245	160048	150328	32908.2	48077.5	47870.3	110225	113437	112391
ASDURF	L0R819	ASURF_HUMAN	uniprot_sprot_2021-01-04_HUMAN	1	cytoplasm			4.02005e-12	4.71906e-14	13492.4	44121.9	59631.1	49067.9	89876.4	48673.4	87812.1	84719.9	72562.3	122804	98900.3	113976	13492.4	44121.9	59631.1	49067.9	89876.4	48673.4	87812.1	84719.9	72562.3	122804	98900.3	113976	2248.7	7353.6	9938.5	8178	14979.4	8112.2	14635.4	14120	12093.7	20467.3	16483.4	18996
MIEF1	L0R8F8	MIDUO_HUMAN	uniprot_sprot_2021-01-04_HUMAN	4				1.13121e-10	1.24138e-12	147426	112564	68046.5	15444.4	19937.3	29131.5	Filtered	20017.7	19323.6	19070.1	36733.4	24537.6	147426	112564	68046.5	15444.4	19937.3	29131.5	Filtered	20017.7	19323.6	19070.1	36733.4	24537.6	90275.9	75771.7	19173	14784.3	14083.9	32466.6	Filtered	23942.5	3050.9	696.4	18647	20262.2
DNASE2	O00115	DNS2A_HUMAN	uniprot_sprot_2021-01-04_HUMAN	6	intracellular,lysosome,extracellular exosome	DNA metabolic process,apoptotic DNA fragmentation,erythrocyte differentiation	DNA binding,deoxyribonuclease II activity	1.13429e-19	2.36927e-21	181271	192340	192613	215939	294448	217889	87429.9	94778.5	82423.2	180983	157998	155535	181271	192340	192613	215939	294448	217889	87429.9	94778.5	82423.2	180983	157998	155535	73319.6	76646.3	81609	93466.9	135552	99174.9	33096	36374.2	31721	76966.3	65578	64402
AGPS	O00116	ADAS_HUMAN	uniprot_sprot_2021-01-04_HUMAN	36	nucleolus,mitochondrion,peroxisome,peroxisomal membrane,peroxisomal matrix,membrane	lipid biosynthetic process,ether lipid biosynthetic process,oxidation-reduction process	protein binding,alkylglycerone-phosphate synthase activity,oxidoreductase activity, acting on CH-OH group of donors,FAD binding	3.6727e-31	4.60888e-32	718930	680076	691230	377209	436094	389421	1.06373e+06	983045	921108	448627	364305	443224	718930	680076	691230	377209	436094	389421	1.06373e+06	983045	921108	448627	364305	443224	198118	166793	188051	88122.6	118989	98587.7	236118	209243	228725	135550	103947	112014
UBXN8	O00124	UBXN8_HUMAN	uniprot_sprot_2021-01-04_HUMAN	3	nucleoplasm,nucleolus,endoplasmic reticulum,integral component of endoplasmic reticulum membrane	single fertilization,ER-associated ubiquitin-dependent protein catabolic process	protein binding	1.10671e-28	8.41208e-30	18631.5	22608	9521.81	2933.06	4093.26	4175.66	1758.54	1883.17	1651.66	6740.12	8417.14	6057.52	18631.5	22608	9521.81	2933.06	4093.26	4175.66	1758.54	1883.17	1651.66	6740.12	8417.14	6057.52	3828.8	4088.7	2690	152.2	499	285.1	568.5	534.7	471.2	979.4	1813.3	1352.5
KIF2A	O00139	KIF2A_HUMAN	uniprot_sprot_2021-01-04_HUMAN	31	nucleus,nucleolus,cytoplasm,centrosome,centriole,cytosol,kinesin complex,membrane,nuclear body,sperm principal piece,Requires Ontology,spindle pole,microtubule,spindle microtubule,spindle	microtubule cytoskeleton organization,retrograde vesicle-mediated transport, Golgi to ER,microtubule-based movement,microtubule depolymerization,mitotic spindle organization,sister chromatid cohesion,nervous system development,antigen processing and presentation of exogenous peptide antigen via MHC class II,cell differentiation,regulation of cell migration,cell division,mitotic spindle assembly	motor activity,microtubule motor activity,protein binding,ATP binding,microtubule binding,ATPase activity	7.87837e-25	3.13762e-26	753412	649507	702403	423115	661800	567085	546275	438532	503442	881121	839231	788891	753412	649507	702403	423115	661800	567085	546275	438532	503442	881121	839231	788891	71465.6	182091	147398	69019.1	107077	89327.2	88313	73163	86156.4	141451	141889	127262
DDX39A	O00148	DX39A_HUMAN	uniprot_sprot_2021-01-04_HUMAN	19	nucleus,nucleoplasm,spliceosomal complex,nucleolus,membrane,nuclear speck,cytoplasm	mRNA splicing, via spliceosome,termination of RNA polymerase II transcription,RNA export from nucleus,mRNA export from nucleus,cellular response to DNA damage stimulus,regulation of gene expression,RNA secondary structure unwinding,mRNA 3'-end processing	RNA binding,ATP-dependent RNA helicase activity,protein binding,ATP binding,ATPase activity,identical protein binding	1.02767e-16	1.61837e-18	603442	547003	535342	367931	371182	461877	282267	214468	271014	392896	332035	241642	603442	547003	535342	367931	371182	461877	282267	214468	271014	392896	332035	241642	191973	167570	138608	113543	120502	135639	75495.9	68193.8	89387.6	142355	114856	77574
PDLIM1	O00151	PDLI1_HUMAN	uniprot_sprot_2021-01-04_HUMAN	19	transcription factor complex,cytoskeleton,cell-cell adherens junction,focal adhesion,Z disc	response to hypoxia,regulation of transcription, DNA-templated,response to oxidative stress,cell-cell adhesion	transcription coactivator activity,metal ion binding,cadherin binding involved in cell-cell adhesion	2.34188e-26	1.1783e-27	531352	556902	563447	251727	416810	285047	849154	778786	690717	392276	333162	318431	531352	556902	563447	251727	416810	285047	849154	778786	690717	392276	333162	318431	173598	164272	170830	74944.1	120026	80654.3	249809	239012	212736	116826	94569.4	96685.1
ACOT7	O00154	BACH_HUMAN	uniprot_sprot_2021-01-04_HUMAN	16	nucleoplasm,mitochondrion,cytosol,extracellular exosome	acyl-CoA metabolic process,coenzyme A biosynthetic process,medium-chain fatty-acyl-CoA catabolic process,long-chain fatty-acyl-CoA catabolic process,medium-chain fatty acid biosynthetic process,palmitic acid biosynthetic process,fatty acid metabolic process	fatty-acyl-CoA binding,protein binding,palmitoyl-CoA hydrolase activity,long-chain fatty acyl-CoA binding,protein homodimerization activity,acyl-CoA hydrolase activity,carboxylic ester hydrolase activity,Requires Ontology	7.87855e-22	2.11062e-23	114888	89219.8	104720	289975	332522	285861	243088	225409	242636	1540995	1.52588e+06	1.56136e+06	114888	89219.8	104720	289975	332522	285861	243088	225409	242636	1540995	1.52588e+06	1.56136e+06	30258.4	21897.7	24105.2	67773.6	75844.7	72344.9	63784.4	54095.9	63919.8	380684	297059	373044
MYO1C	O00159	MYO1C_HUMAN	uniprot_sprot_2021-01-04_HUMAN	48	nuclear pore,nucleoplasm,nucleolus,cytoplasm,cytosol,plasma membrane,microvillus,brush border,basal plasma membrane,membrane,lateral plasma membrane,unconventional myosin complex,nuclear body,cytoplasmic vesicle membrane,filamentous actin,ruffle membrane,membrane raft,phagocytic vesicle,stereocilium membrane,extracellular exosome,stress fiber	protein targeting,protein targeting to membrane,microtubule-based movement,vesicle transport along actin filament,positive regulation of cell migration,positive regulation of actin filament polymerization,positive regulation of cell migration by vascular endothelial growth factor signaling pathway,Fc-gamma receptor signaling pathway involved in phagocytosis,positive regulation of gene expression,…	microfilament motor activity,microtubule motor activity,receptor binding,protein binding,calmodulin binding,ATP binding,microtubule binding,protein C-terminus binding,Ral GTPase binding,actin-dependent ATPase activity,actin filament binding	7.56129e-16	1.12097e-17	384319	322283	323270	389531	524107	385532	115542	86498	112707	396819	314558	333867	384319	322283	323270	389531	524107	385532	115542	86498	112707	396819	314558	333867	100092	94796	83813.7	87891.9	113273	84393.8	25805	21666.6	24000.3	103638	61734.8	81208.7
SNAP23	O00161	SNP23_HUMAN	uniprot_sprot_2021-01-04_HUMAN	19	nucleoplasm,cytoplasm,plasma membrane,cell-cell adherens junction,focal adhesion,phagocytic vesicle membrane,SNARE complex,specific granule membrane,specific granule,azurophil granule,mast cell granule,neuron projection,extracellular exosome,tertiary granule membrane,presynapse	antigen processing and presentation of exogenous peptide antigen via MHC class I, TAP-dependent,histamine secretion by mast cell,post-Golgi vesicle-mediated transport,vesicle targeting,protein transport,synaptic vesicle priming,synaptic vesicle fusion to presynaptic active zone membrane,neutrophil degranulation,membrane fusion,exocytosis,vesicle fusion	SNAP receptor activity,protein binding,syntaxin binding	5.32173e-28	3.57763e-29	259806	266885	280145	113211	181279	109395	305122	351556	297281	252241	226805	214616	259806	266885	280145	113211	181279	109395	305122	351556	297281	252241	226805	214616	185720	158483	169670	59004.1	99944.6	65862	176203	195681	176738	156395	126988	119025
HAX1	O00165	HAX1_HUMAN	uniprot_sprot_2021-01-04_HUMAN	12	cytoplasmic mRNA processing body,nuclear envelope,transcription factor complex,mitochondrion,mitochondrial outer membrane,mitochondrial intermembrane space,endoplasmic reticulum,plasma membrane,cell cortex,actin cytoskeleton,sarcoplasmic reticulum,lamellipodium,cytoplasmic vesicle,nuclear membrane	positive regulation of phosphatidylinositol 3-kinase signaling,regulation of actin filament polymerization,positive regulation of granulocyte differentiation,positive regulation of peptidyl-serine phosphorylation,regulation of apoptotic process,negative regulation of apoptotic process,positive regulation of transcription from RNA polymerase II promoter,positive regulation of peptidyl-tyrosine pho…	protein binding,interleukin-1 binding,protein N-terminus binding	1.90549e-32	3.05511e-33	515424	542680	573946	144927	176955	144711	237958	217097	198466	180001	157299	179358	515424	542680	573946	144927	176955	144711	237958	217097	198466	180001	157299	179358	129196	127409	133877	29482.5	46009.8	35785.4	45208	48370.7	48740.8	40943	42370.2	44248
AIP	O00170	AIP_HUMAN	uniprot_sprot_2021-01-04_HUMAN	25	nucleoplasm,cytoplasm,cytosol,aryl hydrocarbon receptor complex,plasma membrane	protein targeting to mitochondrion,xenobiotic metabolic process,regulation of protein kinase A signaling,protein maturation by protein folding,interleukin-12-mediated signaling pathway,negative regulation of cyclic-nucleotide phosphodiesterase activity,regulation of nucleic acid-templated transcription	transcription coactivator activity,signal transducer activity,protein binding,transcription factor binding,aryl hydrocarbon receptor binding,GAF domain binding,unfolded protein binding	1.36966e-23	4.58225e-25	151950	141011	153009	345541	465184	379111	715912	778250	660661	494351	456706	451390	151950	141011	153009	345541	465184	379111	715912	778250	660661	494351	456706	451390	61588.6	48854.6	60505.8	120269	176056	135663	276446	279738	255550	194078	160468	169023
GTPBP1	O00178	GTPB1_HUMAN	uniprot_sprot_2021-01-04_HUMAN	10	cytoplasmic exosome (RNase complex),cytosol,membrane	immune response,signal transduction,GTP metabolic process,positive regulation of mRNA catabolic process,translational elongation	RNA binding,GTPase activity,GTP binding,translation elongation factor activity	7.3524e-21	1.75383e-22	102661	92270.8	101081	115907	182345	127153	75231.7	68753.9	87857.7	143019	85206.6	108284	102661	92270.8	101081	115907	182345	127153	75231.7	68753.9	87857.7	143019	85206.6	108284	11129.7	10503.5	10994.8	12473.9	18659.8	14242.9	8381	8962.6	9852.8	11907.1	10708.5	12941.8
KCNK1	O00180	KCNK1_HUMAN	uniprot_sprot_2021-01-04_HUMAN	1	plasma membrane,integral component of plasma membrane,voltage-gated potassium channel complex,integral component of membrane,apical plasma membrane,cell junction,dendrite,brush border membrane,potassium channel complex,perikaryon,intracellular membrane-bounded organelle,synapse,recycling endosome,inward rectifier potassium channel complex	potassium ion transport,stabilization of membrane potential,response to nicotine,sodium ion transmembrane transport,regulation of resting membrane potential,cardiac conduction,potassium ion transmembrane transport	inward rectifier potassium channel activity,potassium channel activity,sodium channel activity,protein binding,potassium ion leak channel activity,identical protein binding,voltage-gated potassium channel activity	0.00690159	5.6284e-05	Filtered	Filtered	Filtered	10970	Filtered	6205.19	Filtered	Filtered	Filtered	Filtered	Filtered	Filtered	Filtered	Filtered	Filtered	10970	Filtered	6205.19	Filtered	Filtered	Filtered	Filtered	Filtered	Filtered	Filtered	Filtered	Filtered	997.3	Filtered	564.1	Filtered	Filtered	Filtered	Filtered	Filtered	Filtered
STXBP3	O00186	STXB3_HUMAN	uniprot_sprot_2021-01-04_HUMAN	21	cytosol,plasma membrane,basolateral plasma membrane,apical plasma membrane,platelet alpha granule,specific granule,phagocytic vesicle,extracellular exosome,tertiary granule	vesicle docking involved in exocytosis,brain development,protein to membrane docking,insulin secretion,response to insulin,neutrophil degranulation,negative regulation of calcium ion-dependent exocytosis,protein heterooligomerization,platelet aggregation,cellular response to interferon-gamma	protein binding,syntaxin-1 binding,syntaxin binding	1.61037e-22	4.6847e-24	271234	215564	197740	64268.2	105665	73852.6	65430	55157.2	71013.1	92289.3	80813.7	71943.3	271234	215564	197740	64268.2	105665	73852.6	65430	55157.2	71013.1	92289.3	80813.7	71943.3	57276.4	44018.1	42087.8	13135	21168.4	15577.7	13672.1	10171.9	13433.2	14511.1	15070.1	13027.1
ARVCF	O00192	ARVC_HUMAN	uniprot_sprot_2021-01-04_HUMAN	14	intracellular,nucleus,cytoplasm,plasma membrane	cell adhesion,multicellular organism development,calcium-dependent cell-cell adhesion via plasma membrane cell adhesion molecules	protein binding	6.503e-20	1.39241e-21	15196.7	10177.1	7906.18	6163.42	Filtered	Filtered	8572.31	10340.6	9867.24	69307.3	82397.5	69543	15196.7	10177.1	7906.18	6163.42	Filtered	Filtered	8572.31	10340.6	9867.24	69307.3	82397.5	69543	524.8	520	580.4	275.2	Filtered	Filtered	915.6	1346.4	1328.7	9965.1	9162.1	9020.9
SMAP	O00193	SMAP_HUMAN	uniprot_sprot_2021-01-04_HUMAN	7	cellular_component	biological_process	molecular_function	4.43064e-21	1.08978e-22	51117.8	50720.4	37560.3	80121.3	103354	91806.9	48963.8	82280.1	71380.6	144978	116780	54003.5	51117.8	50720.4	37560.3	80121.3	103354	91806.9	48963.8	82280.1	71380.6	144978	116780	54003.5	45923.9	32887.9	36499.6	53498.6	97107.8	71165.3	58615.1	75936.5	66398.9	168456	152835	147207
RAB27B	O00194	RB27B_HUMAN	uniprot_sprot_2021-01-04_HUMAN	3	Golgi stack,plasma membrane,apical plasma membrane,trans-Golgi network transport vesicle,secretory granule,platelet dense granule membrane,multivesicular body membrane,melanosome,zymogen granule membrane,extracellular exosome,anchored component of synaptic vesicle membrane,Golgi apparatus,endomembrane system	platelet degranulation,melanosome transport,positive regulation of exocytosis,multivesicular body sorting pathway,intracellular protein transport,Rab protein signal transduction	GTPase activity,protein binding,GTP binding,GDP binding,protein domain specific binding,myosin V binding	0.000368125	3.2367e-06	7420.47	4997.32	5310.47	30801.4	22166.8	15556.8	5961.39	1415.72	1875.5	7873.42	6910.03	7164.47	7420.47	4997.32	5310.47	30801.4	22166.8	15556.8	5961.39	1415.72	1875.5	7873.42	6910.03	7164.47	1308.2	698.9	813.1	7472.8	6000.5	5489.1	1355	993.9	1215.9	1445.9	1053.2	1467.2
AP3B1	O00203	AP3B1_HUMAN	uniprot_sprot_2021-01-04_HUMAN	31	lysosomal membrane,Golgi apparatus,membrane,AP-3 adaptor complex,clathrin adaptor complex,clathrin-coated vesicle membrane,axon cytoplasm	protein targeting to lysosome,intracellular protein transport,blood coagulation,anterograde axonal transport,melanosome organization,antigen processing and presentation, exogenous lipid antigen via MHC class Ib,anterograde synaptic vesicle transport,positive regulation of NK T cell differentiation	protein phosphatase binding,GTP-dependent protein binding	1.17291e-19	2.44515e-21	50158.5	41156.2	44878.3	110898	171934	124706	145317	87286.4	133799	167294	182520	165459	50158.5	41156.2	44878.3	110898	171934	124706	145317	87286.4	133799	167294	182520	165459	11803.6	8194.7	8023	27057.1	36913.7	21472.9	29902.5	19136.2	29785.1	29877.4	30322.6	28142.1
APBB1	O00213	APBB1_HUMAN	uniprot_sprot_2021-01-04_HUMAN	3	nucleus,nucleoplasm,cytoplasm,plasma membrane,nuclear speck,lamellipodium,growth cone,presynaptic membrane,neuronal cell body,dendritic spine,main axon,synapse,postsynaptic membrane,perinuclear region of cytoplasm,growth cone lamellipodium,growth cone filopodium	negative regulation of transcription from RNA polymerase II promoter,double-strand break repair,transcription, DNA-templated,regulation of transcription, DNA-templated,apoptotic process,cellular response to DNA damage stimulus,cell cycle arrest,signal transduction,axonogenesis,response to iron ion,positive regulation of neuron projection development,negative regulation of cell growth,positive reg…	beta-amyloid binding,chromatin binding,protein binding,transcription factor binding,histone binding,tau protein binding,proline-rich region binding	4.13308e-08	4.10168e-10	2276.91	4006.03	4287.45	1399.61	4597.18	Filtered	Filtered	2258.54	2693.47	20299.7	15153.5	10939.4	2276.91	4006.03	4287.45	1399.61	4597.18	Filtered	Filtered	2258.54	2693.47	20299.7	15153.5	10939.4	50.9	518.4	193.6	6.5	193.9	Filtered	Filtered	184.1	168.3	1356.5	1136.9	914.5
LGALS8	O00214	LEG8_HUMAN	uniprot_sprot_2021-01-04_HUMAN	4	extracellular space,cytoplasm,cytosol,membrane,cytoplasmic vesicle,extracellular exosome	cellular response to virus,xenophagy,lymphatic endothelial cell migration	integrin binding,protein binding,carbohydrate binding	5.25347e-31	6.34213e-32	Filtered	Filtered	Filtered	18711.2	20585.2	15980	32195	20497.5	26956.9	33225.6	30330.7	26256.1	Filtered	Filtered	Filtered	18711.2	20585.2	15980	32195	20497.5	26956.9	33225.6	30330.7	26256.1	Filtered	Filtered	Filtered	3292.4	3501.9	3218.3	5660.9	4002.1	5578.6	7091.8	5659.3	6391.1
NDUFS8	O00217	NDUS8_HUMAN	uniprot_sprot_2021-01-04_HUMAN	16	mitochondrion,mitochondrial respiratory chain complex I,mitochondrial matrix	mitochondrial electron transport, NADH to ubiquinone,response to oxidative stress,mitochondrial respiratory chain complex I assembly	NADH dehydrogenase (ubiquinone) activity,metal ion binding,4 iron, 4 sulfur cluster binding,NADH dehydrogenase activity	9.15398e-20	1.93288e-21	406411	417676	503689	65522.2	88896.4	87431.5	127358	126588	118225	214288	162348	180775	406411	417676	503689	65522.2	88896.4	87431.5	127358	126588	118225	214288	162348	180775	277525	258339	283659	39920.1	53010.8	49467.4	71723.7	65010.9	74432.3	117509	73192.4	90873.3
TNFRSF10A	O00220	TR10A_HUMAN	uniprot_sprot_2021-01-04_HUMAN	3	intracellular,plasma membrane,integral component of plasma membrane,cell surface	apoptotic process,activation of cysteine-type endopeptidase activity involved in apoptotic process,inflammatory response,immune response,signal transduction,cell surface receptor signaling pathway,activation of NF-kappaB-inducing kinase activity,multicellular organism development,extrinsic apoptotic signaling pathway via death domain receptors,response to lipopolysaccharide,tumor necrosis factor-…	protease binding,receptor activity,tumor necrosis factor-activated receptor activity,death receptor activity,protein binding,transcription factor binding,TRAIL binding	0.000170725	1.51608e-06	Filtered	1941.9	Filtered	20959.9	8094.3	7227.72	10365	9795.02	9077.14	Filtered	Filtered	Filtered	Filtered	1941.9	Filtered	20959.9	8094.3	7227.72	10365	9795.02	9077.14	Filtered	Filtered	Filtered	Filtered	23.4	Filtered	4446.9	1163	1041.4	1343.9	1668.2	2620.7	Filtered	Filtered	Filtered
PSMD11	O00231	PSD11_HUMAN	uniprot_sprot_2021-01-04_HUMAN	30	proteasome complex,extracellular region,nucleus,nucleoplasm,cytosol,proteasome regulatory particle, lid subcomplex,membrane,proteasome accessory complex,secretory granule lumen,extracellular exosome,ficolin-1-rich granule lumen	MAPK cascade,protein polyubiquitination,stimulatory C-type lectin receptor signaling pathway,antigen processing and presentation of exogenous peptide antigen via MHC class I, TAP-dependent,ubiquitin-dependent protein catabolic process,regulation of cellular amino acid metabolic process,negative regulation of G2/M transition of mitotic cell cycle,protein deubiquitination,anaphase-promoting complex…	structural molecule activity,protein binding	1.32822e-30	1.48872e-31	250633	197667	201084	648447	862106	688007	873091	525644	734883	923374	792036	680833	250633	197667	201084	648447	862106	688007	873091	525644	734883	923374	792036	680833	76281.8	70089.2	71620.3	167874	257053	195076	258158	168924	223372	319591	259979	227926
PSMD12	O00232	PSD12_HUMAN	uniprot_sprot_2021-01-04_HUMAN	36	proteasome complex,extracellular region,nucleoplasm,cytoplasm,cytosol,proteasome regulatory particle,proteasome regulatory particle, lid subcomplex,membrane,proteasome accessory complex,nuclear proteasome complex,secretory granule lumen,extracellular exosome,ficolin-1-rich granule lumen	MAPK cascade,protein polyubiquitination,stimulatory C-type lectin receptor signaling pathway,antigen processing and presentation of exogenous peptide antigen via MHC class I, TAP-dependent,regulation of cellular amino acid metabolic process,negative regulation of G2/M transition of mitotic cell cycle,protein deubiquitination,anaphase-promoting complex-dependent catabolic process,SCF-dependent pro…	protein binding	7.67148e-23	2.32139e-24	25710.6	19722	22793.3	67822.8	71617.4	76200.1	77567.9	48380.3	71305.2	109894	71151.2	85603.2	25710.6	19722	22793.3	67822.8	71617.4	76200.1	77567.9	48380.3	71305.2	109894	71151.2	85603.2	38863.6	29987.4	31556.6	107434	120933	111596	103816	79907	113769	169027	118858	149201
PSMD9	O00233	PSMD9_HUMAN	uniprot_sprot_2021-01-04_HUMAN	9	nucleus,nucleoplasm,cytoplasm,cytosol,proteasome regulatory particle,proteasome regulatory particle, base subcomplex	MAPK cascade,protein polyubiquitination,stimulatory C-type lectin receptor signaling pathway,antigen processing and presentation of exogenous peptide antigen via MHC class I, TAP-dependent,ubiquitin-dependent protein catabolic process,regulation of cellular amino acid metabolic process,negative regulation of G2/M transition of mitotic cell cycle,protein deubiquitination,anaphase-promoting complex…	transcription coactivator activity,protein binding,bHLH transcription factor binding	1.90636e-13	2.41025e-15	103651	102653	106072	139736	192980	169519	134926	134975	114167	216098	206429	187004	103651	102653	106072	139736	192980	169519	134926	134975	114167	216098	206429	187004	37139.4	36277.3	39344.1	57242.1	78015.5	66094.4	50380.8	56489.9	48688.9	97341.5	93673.5	83374.5
ATOX1	O00244	ATOX1_HUMAN	uniprot_sprot_2021-01-04_HUMAN	6	cytosol	copper ion transport,cellular copper ion homeostasis,response to oxidative stress,intracellular copper ion transport,antimicrobial humoral response,copper ion transmembrane transport,metal ion transport,cellular transition metal ion homeostasis	copper ion transmembrane transporter activity,copper ion binding,protein binding,metallochaperone activity,copper chaperone activity,copper-dependent protein binding,ATPase binding,transition metal ion binding	3.3531e-12	3.95427e-14	73397	82577.3	71214.8	271604	162777	248951	173157	311100	243276	153836	93517.8	123400	73397	82577.3	71214.8	271604	162777	248951	173157	311100	243276	153836	93517.8	123400	45351.8	59677.5	50836.1	114996	186101	164290	180700	262213	214569	170447	154444	150998
MEN1	O00255	MEN1_HUMAN	uniprot_sprot_2021-01-04_HUMAN	9	nuclear chromosome, telomeric region,chromatin,nuclear chromatin,nucleus,nucleoplasm,cytoplasm,endoplasmic reticulum lumen,cytosol,nuclear matrix,cleavage furrow,macromolecular complex,histone methyltransferase complex	negative regulation of transcription from RNA polymerase II promoter,MAPK cascade,mitotic cell cycle,negative regulation of protein phosphorylation,osteoblast development,type B pancreatic cell differentiation,DNA repair,transcription, DNA-templated,cellular response to DNA damage stimulus,brain development,negative regulation of cell proliferation,response to UV,response to gamma radiation,negat…	four-way junction DNA binding,Y-form DNA binding,chromatin binding,double-stranded DNA binding,protein binding,protein binding, bridging,transcription regulatory region DNA binding,protein N-terminus binding,R-SMAD binding,histone-lysine N-methyltransferase activity	2.15413e-21	5.48386e-23	293510	237122	251494	33243.9	59900.8	46620.8	48019.3	41130	61923.6	113836	133152	102587	293510	237122	251494	33243.9	59900.8	46620.8	48019.3	41130	61923.6	113836	133152	102587	23066.5	20139.6	20531.1	2418.5	4884.8	3972.3	5998.5	6727.6	7829.1	9517.3	9707.4	8056.4
CBX4	O00257	CBX4_HUMAN	uniprot_sprot_2021-01-04_HUMAN	11	nucleus,nucleoplasm,nuclear body,nuclear speck,PcG protein complex,PRC1 complex	negative regulation of transcription from RNA polymerase II promoter,chromatin organization,transcription, DNA-templated,protein sumoylation,negative regulation of apoptotic process,negative regulation of transcription, DNA-templated	chromatin binding,transcription corepressor activity,single-stranded RNA binding,protein binding,SUMO transferase activity,enzyme binding,SUMO binding,methylated histone binding,transcription regulatory region DNA binding,phosphoprotein binding	1.19978e-17	2.04163e-19	96590.9	126586	145163	12050.2	19442.8	18608.3	14349	16991.1	19259.9	20725.5	19026.2	19956.7	96590.9	126586	145163	12050.2	19442.8	18608.3	14349	16991.1	19259.9	20725.5	19026.2	19956.7	21429.8	25027.5	27319.8	1981.7	3761.5	4514.7	3106.6	3700.7	3868.2	4355.9	3921.3	3493.2
GET1	O00258	GET1_HUMAN	uniprot_sprot_2021-01-04_HUMAN	5	nucleus,endoplasmic reticulum membrane,integral component of membrane	tail-anchored membrane protein insertion into ER membrane		1.71574e-08	1.72301e-10	39393.2	34622.1	31048.5	13413.3	23169.1	14820	7300.77	4693.5	5544.91	21821.2	26138.7	19248	39393.2	34622.1	31048.5	13413.3	23169.1	14820	7300.77	4693.5	5544.91	21821.2	26138.7	19248	14456.7	11025.6	11690.7	4791.7	8037	5176.6	3622.5	1006	1551	7863.1	4683.8	6452.2
PGRMC1	O00264	PGRC1_HUMAN	uniprot_sprot_2021-01-04_HUMAN	14	endoplasmic reticulum,plasma membrane,integral component of plasma membrane,membrane,smooth endoplasmic reticulum membrane,specific granule membrane,neuron projection,neuronal cell body,cell body,synapse,extracellular exosome,Requires Ontology,endomembrane system	neutrophil degranulation	steroid binding,protein binding,heme binding	3.74235e-21	9.28695e-23	3.60049e+06	3641520	3.96316e+06	907156	1.20104e+06	1.07942e+06	1361336	1.60502e+06	1.21744e+06	865194	826465	770386	3.60049e+06	3641520	3.96316e+06	907156	1.20104e+06	1.07942e+06	1361336	1.60502e+06	1.21744e+06	865194	826465	770386	1.83458e+06	1.85595e+06	2.02666e+06	516192	658646	589943	783288	766540	706499	479658	382209	383370
SUPT5H	O00267	SPT5H_HUMAN	uniprot_sprot_2021-01-04_HUMAN	43	nucleus,nucleoplasm,DSIF complex	negative regulation of transcription from RNA polymerase II promoter,transcription from RNA polymerase II promoter,transcription elongation from RNA polymerase II promoter,7-methylguanosine mRNA capping,positive regulation of macroautophagy,negative regulation of DNA-templated transcription, elongation,positive regulation of DNA-templated transcription, elongation,positive regulation of transcrip…	DNA binding,chromatin binding,RNA binding,mRNA binding,protein binding,enzyme binding,protein heterodimerization activity	2.56354e-23	8.23626e-25	204066	177265	173393	77535.4	110343	91455.1	121848	95147.5	105943	126747	116254	119354	204066	177265	173393	77535.4	110343	91455.1	121848	95147.5	105943	126747	116254	119354	67794	61784.4	63537.7	27115.3	37225.8	31362.6	40654.1	33701.9	38217.8	53642.3	38942.1	42232.6
TAF4	O00268	TAF4_HUMAN	uniprot_sprot_2021-01-04_HUMAN	17	nuclear chromatin,nucleoplasm,transcription factor TFIID complex,cytosol,macromolecular complex,transcription factor TFTC complex,MLL1 complex	ovarian follicle development,DNA-templated transcription, initiation,transcription from RNA polymerase II promoter,transcription initiation from RNA polymerase II promoter,transcription elongation from RNA polymerase II promoter,viral process,positive regulation of transcription, DNA-templated,positive regulation of transcription from RNA polymerase II promoter,RNA polymerase II transcriptional p…	DNA binding,transcription coactivator activity,protein binding,aryl hydrocarbon receptor binding,protein heterodimerization activity,transcription factor activity, RNA polymerase II core promoter sequence-specific binding involved in preinitiation complex assembly,transcription factor activity, sequence-specific DNA binding,transcription factor binding	8.47361e-27	4.62328e-28	155065	133833	140157	22154.4	38930.5	29356.7	43448.6	53276.4	49623.4	54987.1	57307.2	66817.3	155065	133833	140157	22154.4	38930.5	29356.7	43448.6	53276.4	49623.4	54987.1	57307.2	66817.3	26258	28737.1	25428	3787.8	4788.1	4684.7	6933.1	8830	8878.8	13959.1	5485	15825.9
DFFA	O00273	DFFA_HUMAN	uniprot_sprot_2021-01-04_HUMAN	17	nuclear chromatin,nucleus,nucleoplasm,cytosol,plasma membrane,lipid particle	apoptotic DNA fragmentation,negative regulation of deoxyribonuclease activity,positive regulation of apoptotic process,chaperone-mediated protein folding,thymocyte apoptotic process,negative regulation of execution phase of apoptosis,negative regulation of apoptotic DNA fragmentation,regulation of apoptotic process	protein binding,protein domain specific binding,protein binding involved in protein folding,deoxyribonuclease inhibitor activity	5.0853e-26	2.40369e-27	71982	72981.1	75056	120882	205517	164624	123235	161419	130911	267783	242124	272541	71982	72981.1	75056	120882	205517	164624	123235	161419	130911	267783	242124	272541	22336.3	30485.9	25205.6	41048.2	75137.9	66613.5	42835.9	50052.9	42457.1	96929.2	74571.7	102641
RFXAP	O00287	RFXAP_HUMAN	uniprot_sprot_2021-01-04_HUMAN	5	nucleus,nuclear speck	positive regulation of transcription, DNA-templated	DNA binding,transcription factor activity, sequence-specific DNA binding,transcription coactivator activity	1.58927e-17	2.66475e-19	15361.7	12370.1	15177.9	4918.52	7335.54	5216.77	2368.18	1384.45	1491.59	6669.7	7380.11	5926.53	15361.7	12370.1	15177.9	4918.52	7335.54	5216.77	2368.18	1384.45	1491.59	6669.7	7380.11	5926.53	10536.7	8563.3	10091.9	3225.2	3616.3	2420.7	949.7	399.1	1096.8	4515	3467.1	3268.1
HIP1	O00291	HIP1_HUMAN	uniprot_sprot_2021-01-04_HUMAN	21	nucleus,cytoplasm,Golgi apparatus,cytosol,cytoskeleton,membrane,clathrin-coated vesicle,extrinsic component of cytoplasmic side of plasma membrane,intracellular membrane-bounded organelle,presynapse,postsynapse,extrinsic component of presynaptic membrane,extrinsic component of postsynaptic membrane,AP-2 adaptor complex,actin cortical patch	transcription, DNA-templated,regulation of transcription, DNA-templated,apoptotic process,activation of cysteine-type endopeptidase activity involved in apoptotic process,cytoskeleton organization,regulation of endocytosis,cell differentiation,regulation of apoptotic process,positive regulation of epidermal growth factor receptor signaling pathway,positive regulation of receptor-mediated endocyto…	epidermal growth factor receptor binding,structural constituent of cytoskeleton,protein binding,clathrin binding,clathrin light chain binding,phosphatidylinositol-3-phosphate binding,phosphatidylinositol binding,glutamate receptor binding,AP-2 adaptor complex binding,clathrin adaptor activity,protein homodimerization activity,phosphatidylinositol-3,4-bisphosphate binding,protein heterodimerizatio…	2.63011e-12	3.12296e-14	36890.2	38411.5	35368.4	6044.88	9523.28	9238.64	8295.59	10135.6	9593.04	68803.3	63848.7	63442.3	36890.2	38411.5	35368.4	6044.88	9523.28	9238.64	8295.59	10135.6	9593.04	68803.3	63848.7	63442.3	11953.4	11914.2	12023.2	1850.9	1694.9	2564.7	1237.2	1616.2	2368.7	23786.2	21257.6	19314.4
CLIC1	O00299	CLIC1_HUMAN	uniprot_sprot_2021-01-04_HUMAN	20	extracellular space,nucleus,nuclear envelope,cytoplasm,mitochondrion,plasma membrane,brush border,membrane,nuclear membrane,vesicle,chloride channel complex,perinuclear region of cytoplasm,extracellular exosome,blood microparticle	chloride transport,signal transduction,regulation of ion transmembrane transport,positive regulation of osteoblast differentiation,regulation of cell cycle,regulation of mitochondrial membrane potential,platelet aggregation,chloride transmembrane transport,glutathione metabolic process	voltage-gated ion channel activity,chloride channel activity,protein binding,cadherin binding,glutathione transferase activity	6.15197e-27	3.41776e-28	294881	251961	259538	733471	873892	952235	1.39692e+06	1.30241e+06	1.3788e+06	890356	798516	552544	294881	251961	259538	733471	873892	952235	1.39692e+06	1.30241e+06	1.3788e+06	890356	798516	552544	179989	149528	168714	428642	729707	608909	935426	730349	909441	697411	562079	507766
EIF3F	O00303	EIF3F_HUMAN	uniprot_sprot_2021-01-04_HUMAN	18	cytosol,eukaryotic translation initiation factor 3 complex,membrane,eukaryotic translation initiation factor 3 complex, eIF3m	translational initiation,protein deubiquitination,IRES-dependent viral translational initiation	translation initiation factor activity,thiol-dependent ubiquitin-specific protease activity,protein binding,translation initiation factor binding	3.48429e-15	4.90961e-17	323524	228833	262790	329588	546933	416395	423662	172845	258000	386959	339945	357222	323524	228833	262790	329588	546933	416395	423662	172845	258000	386959	339945	357222	197008	157001	167526	213754	356403	257754	232038	104327	173201	281667	232991	232094
WWP2	O00308	WWP2_HUMAN	uniprot_sprot_2021-01-04_HUMAN	6	ubiquitin ligase complex,nucleus,cytoplasm,cytosol,membrane,extracellular exosome	negative regulation of transcription from RNA polymerase II promoter,transcription from RNA polymerase II promoter,cellular protein modification process,extracellular transport,negative regulation of gene expression,protein ubiquitination,negative regulation of transporter activity,regulation of ion transmembrane transport,regulation of membrane potential,proteasome-mediated ubiquitin-dependent p…	RNA polymerase II transcription factor binding,transcriptional activator activity, RNA polymerase II transcription factor binding,ubiquitin-protein transferase activity,protein binding,transcription factor binding,ubiquitin protein ligase activity	1.59936e-13	2.03215e-15	59902.1	30508.8	23053.8	16563.8	16710.9	11270.6	36108.2	23359.3	21886.4	29364.4	26402.5	28609	59902.1	30508.8	23053.8	16563.8	16710.9	11270.6	36108.2	23359.3	21886.4	29364.4	26402.5	28609	3480.6	1801	1460	1011.6	1509.9	824.9	3376.9	2138.9	1920.2	2436.9	2584	2279
CDC7	O00311	CDC7_HUMAN	uniprot_sprot_2021-01-04_HUMAN	3	nucleus,nucleoplasm,cytoplasm,intercellular bridge,mitotic spindle	G1/S transition of mitotic cell cycle,double-strand break repair via break-induced replication,DNA replication,DNA replication initiation,phagocytosis,positive regulation of cell proliferation,regulation of cell shape,positive regulation of nuclear cell cycle DNA replication,positive regulation of G2/M transition of mitotic cell cycle,peptidyl-serine phosphorylation,cell cycle phase transition,ce…	protein kinase activity,protein serine/threonine kinase activity,protein binding,ATP binding,kinase activity,metal ion binding	0.00139853	1.19533e-05	5929.62	2410.83	2217.2	Filtered	1225.5	Filtered	Filtered	Filtered	Filtered	1222.82	1507.49	1239.99	5929.62	2410.83	2217.2	Filtered	1225.5	Filtered	Filtered	Filtered	Filtered	1222.82	1507.49	1239.99	518.3	114.1	54.6	Filtered	21.9	Filtered	Filtered	Filtered	Filtered	63.9	36.1	8.5
PDHX	O00330	ODPX_HUMAN	uniprot_sprot_2021-01-04_HUMAN	18	mitochondrial matrix,pyruvate dehydrogenase complex	pyruvate metabolic process,regulation of acetyl-CoA biosynthetic process from pyruvate,cellular nitrogen compound metabolic process,mitochondrial acetyl-CoA biosynthetic process from pyruvate	protein binding,transferase activity, transferring acyl groups,pyruvate dehydrogenase (NAD+) activity	2.25387e-22	6.4425e-24	188540	178360	174667	31799.7	52203.9	35767.3	86456.3	78786.6	65927.9	44986	43501.6	40022.7	188540	178360	174667	31799.7	52203.9	35767.3	86456.3	78786.6	65927.9	44986	43501.6	40022.7	160946	140968	153546	26832.2	44983	34541.2	70115.3	64818.8	64056	41213.9	35001.6	35065.3
SULT1C2	O00338	ST1C2_HUMAN	uniprot_sprot_2021-01-04_HUMAN	2	cytoplasm,cytosol,extracellular exosome	amine metabolic process,3'-phosphoadenosine 5'-phosphosulfate metabolic process,sulfation	aryl sulfotransferase activity,protein binding,sulfotransferase activity	6.1797e-05	5.56651e-07	Filtered	Filtered	Filtered	Filtered	Filtered	Filtered	24723.7	33810.7	30949	Filtered	Filtered	1093.16	Filtered	Filtered	Filtered	Filtered	Filtered	Filtered	24723.7	33810.7	30949	Filtered	Filtered	1093.16	Filtered	Filtered	Filtered	Filtered	Filtered	Filtered	2123.4	2900.7	2705.2	Filtered	Filtered	476.6
DCTN6	O00399	DCTN6_HUMAN	uniprot_sprot_2021-01-04_HUMAN	3	condensed chromosome kinetochore,centrosome,cytosol,dynactin complex	ER to Golgi vesicle-mediated transport,antigen processing and presentation of exogenous peptide antigen via MHC class II	protein binding	0.000105663	9.44206e-07	7169.62	Filtered	13896.1	14610.5	14369.9	17331.8	11236.1	17593.1	11307.3	33664.2	22161.4	31103.8	7169.62	Filtered	13896.1	14610.5	14369.9	17331.8	11236.1	17593.1	11307.3	33664.2	22161.4	31103.8	2568.2	Filtered	4115.6	4563.5	7775.2	5467.5	4694.8	6297.3	3683.5	12723.3	8949.3	12904.5
SLC33A1	O00400	ACATN_HUMAN	uniprot_sprot_2021-01-04_HUMAN	5	Golgi membrane,endoplasmic reticulum membrane,integral component of plasma membrane,membrane	acetyl-CoA transport,BMP signaling pathway,transmembrane transport,SMAD protein signal transduction,hydrogen ion transmembrane transport,transport	acetyl-CoA transporter activity,solute:proton symporter activity	2.78055e-21	6.98822e-23	58989.2	41541.3	52198.7	9886.04	22310.3	15232.5	37527.6	17491.2	25094.5	25951.2	26123.2	24972.6	58989.2	41541.3	52198.7	9886.04	22310.3	15232.5	37527.6	17491.2	25094.5	25951.2	26123.2	24972.6	7869.3	5808.9	6157.2	2730.3	2257.5	1817.4	5538.5	2809.7	4501.2	3347.9	4168.7	2914.5
WASL	O00401	WASL_HUMAN	uniprot_sprot_2021-01-04_HUMAN	18	nucleus,cytosol,plasma membrane,actin cytoskeleton,lamellipodium,actin cap,endocytic vesicle membrane,cytoplasmic vesicle,extracellular exosome,actin cortical patch,actin filament	transcription, DNA-templated,regulation of transcription, DNA-templated,membrane budding,actin polymerization or depolymerization,response to bacterium,vesicle organization,vesicle transport along actin filament,regulation of protein localization,cellular protein complex localization,Fc-gamma receptor signaling pathway involved in phagocytosis,ephrin receptor signaling pathway,regulation of nitri…	actin binding,protein binding,GTPase regulator activity,actin filament binding	1.30411e-15	1.89474e-17	91606	71145.1	80478.7	97520.9	116383	120817	128433	150149	131964	329341	253540	246497	91606	71145.1	80478.7	97520.9	116383	120817	128433	150149	131964	329341	253540	246497	11816	10913	16667.5	15285	24340.7	25798.4	27498	28625.6	23634.3	69386.5	52532	54296.8
IPO5	O00410	IPO5_HUMAN	uniprot_sprot_2021-01-04_HUMAN	54	nucleus,nuclear pore,nucleolus,cytoplasm,membrane,nuclear membrane,nuclear periphery	protein import into nucleus, translocation,NLS-bearing protein import into nucleus,ribosomal protein import into nucleus,viral process,negative regulation of GTPase activity,positive regulation of protein import into nucleus,negative regulation of cyclin-dependent protein serine/threonine kinase activity,cellular response to amino acid stimulus	RNA binding,GTPase inhibitor activity,protein binding,nuclear localization sequence binding,Ran GTPase binding,protein transporter activity	4.48429e-24	1.60422e-25	362180	318976	297237	566675	627113	625992	301169	208702	293414	407909	340649	360294	362180	318976	297237	566675	627113	625992	301169	208702	293414	407909	340649	360294	97157.3	77879.6	76658.3	111129	157824	138402	63564.5	39007.2	63926	121175	97636.5	89204.8
POLRMT	O00411	RPOM_HUMAN	uniprot_sprot_2021-01-04_HUMAN	32	mitochondrion,mitochondrial matrix,macromolecular complex,mitochondrial DNA-directed RNA polymerase complex,mitochondrial nucleoid	transcription from mitochondrial promoter,transcription initiation from mitochondrial promoter,mitochondrion organization	RNA binding,DNA-directed RNA polymerase activity,protein binding,sequence-specific DNA binding,mitochondrial RNA polymerase core promoter sequence-specific DNA binding	8.49018e-20	1.79984e-21	176081	185640	197591	47559.8	58912.7	57657.9	64095	49243.4	65835.1	62691.7	58526	68751.2	176081	185640	197591	47559.8	58912.7	57657.9	64095	49243.4	65835.1	62691.7	58526	68751.2	44530.7	44536.4	53335.5	43055.1	10749.6	14458.1	20057.3	23400	19177.9	19074.4	20147.7	27003.6
EEF2K	O00418	EF2K_HUMAN	uniprot_sprot_2021-01-04_HUMAN	10	cytoplasm,cytosol,postsynaptic density,dendritic spine	response to ischemia,translational elongation,regulation of protein autophosphorylation,cellular response to insulin stimulus,negative regulation of apoptotic process,positive regulation of endocytosis,protein autophosphorylation,positive regulation of synapse assembly,positive regulation of dendritic spine morphogenesis,cellular response to calcium ion,cellular response to cAMP,cellular response…	protein kinase activity,elongation factor-2 kinase activity,calcium ion binding,calmodulin binding,ATP binding,translation factor activity, RNA binding	1.84506e-09	1.92256e-11	6634.46	5007.96	4121.42	22696.8	27291.9	28902.3	4280.7	4228.37	5061.91	8004.72	7467.04	4364.74	6634.46	5007.96	4121.42	22696.8	27291.9	28902.3	4280.7	4228.37	5061.91	8004.72	7467.04	4364.74	1084.7	545.3	175.4	3568.5	4540.3	4832.1	606.9	490.2	1070	1131.7	1316.2	630
SAP18	O00422	SAP18_HUMAN	uniprot_sprot_2021-01-04_HUMAN	16	histone deacetylase complex,nucleoplasm,cytosol,nuclear body,nuclear speck,ASAP complex,exon-exon junction complex	regulation of alternative mRNA splicing, via spliceosome,transcription, DNA-templated,regulation of transcription from RNA polymerase II promoter,mRNA processing,RNA splicing,histone deacetylation,positive regulation of apoptotic process,negative regulation of mRNA splicing, via spliceosome,negative regulation of nucleic acid-templated transcription	transcription corepressor activity,RNA binding,histone deacetylase activity,protein binding	2.69283e-21	6.79044e-23	620808	486818	528061	67455.5	135670	94133.8	142741	141090	127294	208412	201277	169107	620808	486818	528061	67455.5	135670	94133.8	142741	141090	127294	208412	201277	169107	1.02273e+06	847135	875874	162469	240631	175547	274186	246600	254684	418043	355422	354477
EML1	O00423	EMAL1_HUMAN	uniprot_sprot_2021-01-04_HUMAN	3	cytosol,microtubule,microtubule associated complex,perinuclear region of cytoplasm,microtubule cytoskeleton,mitotic spindle pole,mitotic spindle midzone	microtubule cytoskeleton organization,hematopoietic progenitor cell differentiation,mitotic spindle organization,neuroblast proliferation,brain development	calcium ion binding,protein binding,microtubule binding,tubulin binding	1.43512e-06	1.35688e-08	Filtered	Filtered	Filtered	Filtered	Filtered	Filtered	Filtered	Filtered	2354.05	37057.2	6806.18	44725.2	Filtered	Filtered	Filtered	Filtered	Filtered	Filtered	Filtered	Filtered	2354.05	37057.2	6806.18	44725.2	Filtered	Filtered	Filtered	Filtered	Filtered	Filtered	Filtered	Filtered	585.8	1892.9	828.3	3586.3
IGF2BP3	O00425	IF2B3_HUMAN	uniprot_sprot_2021-01-04_HUMAN	38	nucleus,cytoplasm,cytosol	translation,anatomical structure morphogenesis,negative regulation of translation,regulation of cytokine biosynthetic process,regulation of mRNA stability,mRNA transport	RNA binding,mRNA 3'-UTR binding,protein binding,translation regulator activity,mRNA 5'-UTR binding	1.8819e-28	1.36092e-29	540044	495174	523508	350037	503588	339219	1056657	1.14303e+06	979260	1.36949e+06	1.24037e+06	1.14666e+06	540044	495174	523508	350037	503588	339219	1056657	1.14303e+06	979260	1.36949e+06	1.24037e+06	1.14666e+06	304879	267291	282727	143512	195432	141465	516024	616729	572944	463110	406200	390789
DNM1L	O00429	DNM1L_HUMAN	uniprot_sprot_2021-01-04_HUMAN	38	Golgi membrane,cytoplasm,mitochondrion,mitochondrial outer membrane,peroxisome,endoplasmic reticulum,endoplasmic reticulum membrane,Golgi apparatus,cytosol,brush border,clathrin-coated pit,membrane,cell junction,synaptic vesicle membrane,macromolecular complex,intracellular membrane-bounded organelle,perinuclear region of cytoplasm,postsynapse,microtubule,mitochondrion-derived vesicle,mitochondri…	mitochondrial fission,release of cytochrome c from mitochondria,dynamin family protein polymerization involved in mitochondrial fission,endocytosis,mitochondrion organization,negative regulation of mitochondrial fusion,regulation of mitochondrion organization,peroxisome fission,regulation of protein oligomerization,synaptic vesicle recycling via endosome,positive regulation of apoptotic process,p…	GTPase activity,GTPase activator activity,protein binding,GTP binding,microtubule binding,lipid binding,Rab GTPase binding,clathrin binding,GTP-dependent protein binding,ubiquitin protein ligase binding,protein homodimerization activity,BH2 domain binding	1.73328e-29	1.52586e-30	138609	123192	115990	330834	354422	318110	285020	258701	274739	641776	523011	551045	138609	123192	115990	330834	354422	318110	285020	258701	274739	641776	523011	551045	33584.2	29567.6	31164.5	49383.8	64975.1	53975	49975.6	44913.3	50904.1	106243	81679.7	85418.2
RTCA	O00442	RTCA_HUMAN	uniprot_sprot_2021-01-04_HUMAN	7	nucleus,nucleoplasm	RNA processing	RNA binding,RNA-3'-phosphate cyclase activity,ATP binding	6.30841e-24	2.21105e-25	85973.3	20802.1	33440.3	34387	17926.7	33494.3	21712.9	40650.1	44618.9	53162.9	79980.9	65524.6	85973.3	20802.1	33440.3	34387	17926.7	33494.3	21712.9	40650.1	44618.9	53162.9	79980.9	65524.6	28903.5	3977.9	6625.3	8319.7	4806.3	8517.5	4765.2	15179.6	16328.7	14774.2	44497.1	37400.3
PIK3C2A	O00443	P3C2A_HUMAN	uniprot_sprot_2021-01-04_HUMAN	16	nucleus,cytoplasm,Golgi apparatus,cytosol,plasma membrane,phosphatidylinositol 3-kinase complex,membrane,clathrin-coated vesicle,vesicle,extracellular exosome	phosphatidylinositol biosynthetic process,exocytosis,endocytosis,epidermal growth factor receptor signaling pathway,insulin receptor signaling pathway,phosphatidylinositol 3-kinase signaling,vascular smooth muscle contraction,cell migration,phosphatidylinositol-3-phosphate biosynthetic process,phosphatidylinositol phosphorylation,platelet-derived growth factor receptor signaling pathway,clathrin …	ATP binding,1-phosphatidylinositol-3-kinase activity,phosphatidylinositol 3-kinase activity,1-phosphatidylinositol-4-phosphate 3-kinase activity,phosphatidylinositol binding,phosphatidylinositol kinase activity	5.17184e-17	8.32489e-19	54228.9	50772.9	41840.5	26135	33853.2	29959.6	39706.8	32484.2	44681.7	51702.4	47493.3	36964.1	54228.9	50772.9	41840.5	26135	33853.2	29959.6	39706.8	32484.2	44681.7	51702.4	47493.3	36964.1	2890.6	2750.6	2746.9	1358.5	1970.3	1728.1	2883.2	2880.5	2773.7	3136.1	2543.8	1867.2
PIK3R2	O00459	P85B_HUMAN	uniprot_sprot_2021-01-04_HUMAN	5	nucleus,cytosol,phosphatidylinositol 3-kinase complex	cellular glucose homeostasis,phosphatidylinositol biosynthetic process,insulin receptor signaling pathway,regulation of autophagy,phosphatidylinositol 3-kinase signaling,protein transport,cellular response to insulin stimulus,response to endoplasmic reticulum stress,phosphatidylinositol-3-phosphate biosynthetic process,Fc-epsilon receptor signaling pathway,Fc-gamma receptor signaling pathway invo…	phosphotyrosine binding,GTPase activator activity,protein binding,1-phosphatidylinositol-3-kinase activity,protein phosphatase binding,receptor tyrosine kinase binding,phosphatidylinositol-4,5-bisphosphate 3-kinase activity,1-phosphatidylinositol-3-kinase regulator activity,protein heterodimerization activity	2.21848e-09	2.30567e-11	7007.78	Filtered	Filtered	7193.33	4925.7	6002.48	23509.9	28374.9	23427.6	10801	3956.1	7262.68	7007.78	Filtered	Filtered	7193.33	4925.7	6002.48	23509.9	28374.9	23427.6	10801	3956.1	7262.68	93.5	Filtered	Filtered	527.6	90.9	605	1661.6	1945.2	1402.5	786.5	88.9	379.1
GOLIM4	O00461	GOLI4_HUMAN	uniprot_sprot_2021-01-04_HUMAN	25	Golgi membrane,Golgi apparatus,Golgi lumen,cis-Golgi network,endosome membrane,membrane,integral component of membrane,transport vesicle,endocytic vesicle,Golgi cisterna membrane			1.21399e-26	6.43176e-28	258716	306697	303478	167267	213701	129568	285072	341607	272521	316749	224645	246548	258716	306697	303478	167267	213701	129568	285072	341607	272521	316749	224645	246548	34196	62190.9	60160.1	34518.8	51486.8	36364.5	44979.1	56010.8	49623.7	134233	35585.4	90724.5
MANBA	O00462	MANBA_HUMAN	uniprot_sprot_2021-01-04_HUMAN	4	plasma membrane,azurophil granule membrane,lysosomal lumen,intracellular membrane-bounded organelle,lysosome	cellular protein modification process,oligosaccharide catabolic process,neutrophil degranulation,mannan catabolic process,glycoprotein catabolic process	beta-mannosidase activity,mannose binding	3.95908e-06	3.69738e-08	18419.2	8319.28	8904.69	25974.3	18454.3	21080.7	11116.7	12736.2	18918.5	4919.41	7277.83	Filtered	18419.2	8319.28	8904.69	25974.3	18454.3	21080.7	11116.7	12736.2	18918.5	4919.41	7277.83	Filtered	787.1	287.1	315.8	1247.1	1123.4	1259.8	791.7	725	1067.8	431.1	1042.3	Filtered
AGRN	O00468	AGRIN_HUMAN	uniprot_sprot_2021-01-04_HUMAN	38	extracellular region,basal lamina,Golgi lumen,cytosol,plasma membrane,integral component of membrane,cell junction,extracellular matrix,lysosomal lumen,synapse,extracellular exosome	retinoid metabolic process,glycosaminoglycan biosynthetic process,glycosaminoglycan catabolic process,cytoskeleton organization,signal transduction,G-protein coupled acetylcholine receptor signaling pathway,extracellular matrix organization,glycosaminoglycan metabolic process,receptor clustering,positive regulation of GTPase activity,clustering of voltage-gated sodium channels,positive regulation…	dystroglycan binding,structural constituent of cytoskeleton,calcium ion binding,protein binding,sialic acid binding,chondroitin sulfate binding,laminin binding,heparan sulfate proteoglycan binding	8.46853e-45	2.25827e-44	99354.1	101489	106467	37834.7	63082.9	58733.6	36953.1	51585.8	50896	24303.4	21527.8	23148.2	99354.1	101489	106467	37834.7	63082.9	58733.6	36953.1	51585.8	50896	24303.4	21527.8	23148.2	20043.8	18980.1	21030.1	8668.3	12875.9	12389.3	8258.1	11318.7	11778.9	3921.9	3467.9	4097.9
PLOD2	O00469	PLOD2_HUMAN	uniprot_sprot_2021-01-04_HUMAN	35	endoplasmic reticulum,endoplasmic reticulum membrane,rough endoplasmic reticulum membrane,extracellular exosome	response to hypoxia,cellular protein modification process,peptidyl-lysine hydroxylation,hydroxylysine biosynthetic process,oxidation-reduction process,protein O-linked glycosylation	iron ion binding,procollagen-lysine 5-dioxygenase activity,L-ascorbic acid binding,procollagen glucosyltransferase activity	1.49462e-19	3.08269e-21	102472	109319	118222	192416	190859	182697	141013	134703	171597	16961.3	14606.4	10380.9	102472	109319	118222	192416	190859	182697	141013	134703	171597	16961.3	14606.4	10380.9	70755.6	69233	73279.7	102512	128168	97615.9	83544.1	74486.7	99779.9	7543.4	2849.9	707.1
MEIS1	O00470	MEIS1_HUMAN	uniprot_sprot_2021-01-04_HUMAN	6	nucleus,transcription factor complex	angiogenesis,lens morphogenesis in camera-type eye,transcription from RNA polymerase II promoter,locomotory behavior,megakaryocyte development,negative regulation of myeloid cell differentiation,negative regulation of neuron differentiation,positive regulation of transcription from RNA polymerase II promoter,negative regulation of cardiac muscle cell proliferation,definitive hemopoiesis	RNA polymerase II core promoter proximal region sequence-specific DNA binding,RNA polymerase II transcription factor activity, sequence-specific DNA binding,transcriptional activator activity, RNA polymerase II core promoter proximal region sequence-specific binding,chromatin binding,transcription factor activity, RNA polymerase II distal enhancer sequence-specific binding,protein binding,protein…	7.45028e-11	8.23662e-13	54605	45756.8	44274.3	75109.4	126120	99233.7	17360.2	16832.7	18891.3	65857.6	54168.2	126223	54605	45756.8	44274.3	75109.4	126120	99233.7	17360.2	16832.7	18891.3	65857.6	54168.2	126223	7816.7	7607.1	8545.5	10073.3	20240.1	13018.6	1441.8	2510.4	2741.7	26079.9	23970.7	29869.4
EXOC5	O00471	EXOC5_HUMAN	uniprot_sprot_2021-01-04_HUMAN	11	exocyst,cytoplasm,cytosol,midbody	exocytosis,post-Golgi vesicle-mediated transport,Golgi to plasma membrane transport,protein transport,vesicle docking	protein binding,Ral GTPase binding,protein N-terminus binding	2.81488e-10	3.03235e-12	27163.8	21727	19357.2	16258.1	30113.2	22556.8	18735.5	17308	21707.7	39914.6	37496.7	36469.6	27163.8	21727	19357.2	16258.1	30113.2	22556.8	18735.5	17308	21707.7	39914.6	37496.7	36469.6	2447.9	3317.7	1837.5	3416.7	4206	5302.1	2438.2	2769.5	4865.3	20116.4	44682.6	5652
ELL2	O00472	ELL2_HUMAN	uniprot_sprot_2021-01-04_HUMAN	1	nucleoplasm,transcription elongation factor complex	regulation of transcription, DNA-templated,transcription elongation from RNA polymerase II promoter,snRNA transcription from RNA polymerase II promoter	protein binding	5.90181e-06	5.48527e-08	Filtered	Filtered	Filtered	2172.4	5151.1	4287.33	Filtered	Filtered	1635.64	Filtered	Filtered	Filtered	Filtered	Filtered	Filtered	2172.4	5151.1	4287.33	Filtered	Filtered	1635.64	Filtered	Filtered	Filtered	Filtered	Filtered	Filtered	55.7	132.1	109.9	Filtered	Filtered	41.9	Filtered	Filtered	Filtered
BTN3A3;BTN3A1;BTN3A2	O00478;O00481;P78410	BT3A3_HUMAN;BT3A1_HUMAN;BT3A2_HUMAN	uniprot_sprot_2021-01-04_HUMAN	2	plasma membrane,membrane,integral component of membrane,external side of plasma membrane;plasma membrane,integral component of membrane,external side of plasma membrane;plasma membrane,membrane,integral component of membrane,external side of plasma membrane	T cell mediated immunity,regulation of cytokine production,regulation of immune response,T cell receptor signaling pathway;adaptive immune response,cytokine secretion,activated T cell proliferation,T cell receptor signaling pathway,interferon-gamma secretion,regulation of immune response,regulation of cytokine production;T cell mediated immunity,interferon-gamma secretion,T cell receptor signalin…	receptor binding;protein binding,receptor binding;receptor binding	0.0133937	0.000107621	Filtered	6224.78	Filtered	9415.21	12215.2	16700.9	3293.76	Filtered	Filtered	2920.02	3879.36	Filtered	Filtered	6224.78	Filtered	9415.21	12215.2	16700.9	3293.76	Filtered	Filtered	2920.02	3879.36	Filtered	Filtered	201.9;172;273.1	Filtered	624.7;532.2;845.2	1012.8;862.8;1370.3	1273.5;1084.8;1722.9	349.1;297.4;472.4	Filtered	Filtered	167.2;142.4;226.1	357.7;304.7;483.9	Filtered
HMGN4	O00479	HMGN4_HUMAN	uniprot_sprot_2021-01-04_HUMAN	4	chromatin,nucleus		protein binding,nucleosomal DNA binding	1.48895e-27	9.30596e-29	63340.5	68069.2	39720.5	15439.3	10653.2	8904.23	9517.11	9814.1	7256.34	32555.9	39156.2	30096.3	63340.5	68069.2	39720.5	15439.3	10653.2	8904.23	9517.11	9814.1	7256.34	32555.9	39156.2	30096.3	87255.7	127456	100646	31870.7	46266.7	17959.1	16619.6	18809	10693.8	70721.1	29572.2	29391.3
NDUFA4	O00483	NDUA4_HUMAN	uniprot_sprot_2021-01-04_HUMAN	6	mitochondrion,mitochondrial inner membrane,mitochondrial respiratory chain complex I,mitochondrial respiratory chain complex IV,extracellular exosome	mitochondrial electron transport, NADH to ubiquinone,mitochondrial electron transport, cytochrome c to oxygen,hydrogen ion transmembrane transport	protein binding,NADH dehydrogenase (ubiquinone) activity,cytochrome-c oxidase activity	3.50529e-12	4.12995e-14	2.89837e+06	1.82485e+06	1.88181e+06	419699	625913	594663	578883	405181	435381	337086	650872	545349	2.89837e+06	1.82485e+06	1.88181e+06	419699	625913	594663	578883	405181	435381	337086	650872	545349	1.56451e+06	1.0191e+06	1.19612e+06	319304	451692	391828	464613	300542	437016	378074	348549	356833
PSMD14	O00487	PSDE_HUMAN	uniprot_sprot_2021-01-04_HUMAN	15	proteasome complex,extracellular region,nucleus,nucleoplasm,cytosol,proteasome regulatory particle, lid subcomplex,proteasome accessory complex,cytosolic proteasome complex,secretory granule lumen,extracellular exosome,ficolin-1-rich granule lumen	MAPK cascade,protein polyubiquitination,double-strand break repair via homologous recombination,stimulatory C-type lectin receptor signaling pathway,antigen processing and presentation of exogenous peptide antigen via MHC class I, TAP-dependent,double-strand break repair via nonhomologous end joining,ubiquitin-dependent protein catabolic process,regulation of cellular amino acid metabolic process…	protein binding,metallopeptidase activity,thiol-dependent ubiquitinyl hydrolase activity,metal ion binding,endopeptidase activator activity,Lys63-specific deubiquitinase activity,proteasome binding	4.21404e-15	5.89762e-17	116794	110878	75200.9	276091	297042	234606	305668	226690	315483	371706	387468	367652	116794	110878	75200.9	276091	297042	234606	305668	226690	315483	371706	387468	367652	38701.1	33613.7	27208	94234.1	123360	99232.6	101100	64300.8	98254.3	151359	156591	154791
ZNF593	O00488	ZN593_HUMAN	uniprot_sprot_2021-01-04_HUMAN	6	nucleus,nucleolus,preribosome, large subunit precursor,cytosol	ribosomal large subunit export from nucleus,transcription, DNA-templated,positive regulation of transcription from RNA polymerase II promoter,negative regulation of RNA polymerase II regulatory region sequence-specific DNA binding,lipid A biosynthetic process	RNA polymerase II transcription factor activity, sequence-specific DNA binding,DNA binding,protein binding,zinc ion binding,ribosomal large subunit binding,acyl binding,ACP phosphopantetheine attachment site binding involved in fatty acid biosynthetic process,phosphopantetheine binding	2.43247e-12	2.89257e-14	150636	142122	146772	32993.4	91580.8	45147.5	86435.2	67238.2	73220.2	112981	83478.6	112648	150636	142122	146772	32993.4	91580.8	45147.5	86435.2	67238.2	73220.2	112981	83478.6	112648	94646.3	106096	111516	20796.1	56566.1	31474.9	63159.1	49461.8	52653.5	86980.6	57747.9	82991.8
BIN1	O00499	BIN1_HUMAN	uniprot_sprot_2021-01-04_HUMAN	21	nucleus,nuclear envelope,cytoplasm,cytosol,actin cytoskeleton,membrane,Z disc,T-tubule,axon,I band,node of Ranvier,axon initial segment,lipid tube,cytoskeleton	endocytosis,nucleus organization,cytoskeleton organization,cell proliferation,endosome to lysosome transport,viral process,regulation of endocytosis,muscle cell differentiation,positive regulation of apoptotic process,regulation of neuron differentiation,positive regulation of astrocyte differentiation,nucleus localization,lipid tube assembly,membrane organization,regulation of cell cycle arrest,…	protease binding,protein binding,clathrin binding,identical protein binding,tau protein binding,actin filament binding,chaperone binding,RNA polymerase binding	1.53654e-23	5.11646e-25	27292	31000.2	26470.7	69102.4	79867.3	64796.9	231953	326383	268922	95694.8	134118	96171.3	27292	31000.2	26470.7	69102.4	79867.3	64796.9	231953	326383	268922	95694.8	134118	96171.3	1782.1	5965.5	527.5	38390.2	28251.7	19487.8	63477.2	82214.7	67997.1	35550.9	39361.3	36407.2
KPNA3	O00505	IMA4_HUMAN	uniprot_sprot_2021-01-04_HUMAN	11	nuclear pore,nucleoplasm,cytosol,host cell	NLS-bearing protein import into nucleus,modulation by virus of host process,viral entry into host cell,macromolecular complex assembly,viral penetration into host nucleus,intracellular transport of virus	protein binding,protein C-terminus binding,nuclear localization sequence binding,protein transporter activity,nuclear import signal receptor activity	2.16447e-25	9.32461e-27	212224	177829	157624	109400	140051	101505	127103	111594	121723	218775	194314	176688	212224	177829	157624	109400	140051	101505	127103	111594	121723	218775	194314	176688	49000.4	29749.9	32088.2	16053.7	26599	19602.1	25354.8	23382.5	23436.9	42267.6	40366.2	41387.2
BCL9	O00512	BCL9_HUMAN	uniprot_sprot_2021-01-04_HUMAN	2	nucleoplasm,cis-Golgi network,beta-catenin-TCF complex	myotube differentiation involved in skeletal muscle regeneration,somatic stem cell population maintenance,skeletal muscle cell differentiation,positive regulation of transcription from RNA polymerase II promoter,canonical Wnt signaling pathway,beta-catenin-TCF complex assembly,regulation of transforming growth factor beta receptor signaling pathway	transcription coactivator activity,protein binding,beta-catenin binding	9.31923e-11	1.02585e-12	Filtered	5020.21	Filtered	Filtered	4944.82	Filtered	2518.29	1459.73	1386.95	29754.4	25119.9	26243.7	Filtered	5020.21	Filtered	Filtered	4944.82	Filtered	2518.29	1459.73	1386.95	29754.4	25119.9	26243.7	Filtered	42.3	Filtered	Filtered	108.9	Filtered	116.8	45	40.5	1023.1	988.2	949
LAD1	O00515	LAD1_HUMAN	uniprot_sprot_2021-01-04_HUMAN	5	basement membrane,actin cytoskeleton,extracellular exosome		structural molecule activity,cadherin binding	2.90386e-27	1.7113e-28	Filtered	Filtered	Filtered	Filtered	Filtered	Filtered	18310.7	21131.6	22882.5	Filtered	Filtered	Filtered	Filtered	Filtered	Filtered	Filtered	Filtered	Filtered	18310.7	21131.6	22882.5	Filtered	Filtered	Filtered	Filtered	Filtered	Filtered	Filtered	Filtered	Filtered	2632	3495.2	3597.8	Filtered	Filtered	Filtered
KRIT1	O00522	KRIT1_HUMAN	uniprot_sprot_2021-01-04_HUMAN	2	extracellular space,cytoplasm,microtubule,plasma membrane,cell-cell junction	angiogenesis,negative regulation of endothelial cell proliferation,small GTPase mediated signal transduction,negative regulation of endothelial cell migration,negative regulation of angiogenesis,positive regulation of protein binding,cell redox homeostasis,regulation of catalytic activity,regulation of establishment of cell polarity,negative regulation of endothelial cell apoptotic process	protein binding,phosphatidylinositol-4,5-bisphosphate binding,microtubule binding,GTPase regulator activity,macromolecular complex binding	1.50435e-11	1.71987e-13	5965.46	4081.45	5217.57	3978.77	6023.95	2820.82	Filtered	Filtered	Filtered	6109.28	4480.45	5218.26	5965.46	4081.45	5217.57	3978.77	6023.95	2820.82	Filtered	Filtered	Filtered	6109.28	4480.45	5218.26	195.5	176.6	202	138.2	316.5	111.3	Filtered	Filtered	Filtered	540.7	378.8	355.5
PES1	O00541	PESC_HUMAN	uniprot_sprot_2021-01-04_HUMAN	30	condensed chromosome,nucleus,nucleoplasm,nucleolus,cytosol,membrane,preribosome, large subunit precursor,PeBoW complex	maturation of LSU-rRNA from tricistronic rRNA transcript (SSU-rRNA, 5.8S rRNA, LSU-rRNA),maturation of 5.8S rRNA from tricistronic rRNA transcript (SSU-rRNA, 5.8S rRNA, LSU-rRNA),rRNA processing,nucleolus organization,cell proliferation,protein localization to organelle,ribosomal large subunit biogenesis,regulation of cell cycle	RNA binding,protein binding	6.11596e-29	4.82641e-30	508658	409727	387625	89474	127717	114010	98145.5	92468.8	97062.2	147075	150338	131490	508658	409727	387625	89474	127717	114010	98145.5	92468.8	97062.2	147075	150338	131490	324411	296334	319372	62937.9	91160.9	80862.7	71385.3	71309.2	76151.3	114375	108538	99846.5
EBAG9	O00559	RCAS1_HUMAN	uniprot_sprot_2021-01-04_HUMAN	3	Golgi membrane,integral component of membrane,secretory granule	regulation of cell growth,apoptotic process	peptidase activator activity involved in apoptotic process	2.71935e-13	3.4045e-15	21549.7	34083.3	30316	4862.38	6664.01	12143.5	8888.75	16816	11310	8775.89	11727.4	5805.69	21549.7	34083.3	30316	4862.38	6664.01	12143.5	8888.75	16816	11310	8775.89	11727.4	5805.69	8064.4	10550.8	12766	1212.9	5606	7074.7	7008.8	9014.9	7753.6	4663.9	7698.3	4623.5
SDCBP	O00560	SDCB1_HUMAN	uniprot_sprot_2021-01-04_HUMAN	14	extracellular region,extracellular space,nucleus,nucleoplasm,cytoplasm,endoplasmic reticulum membrane,cytosol,cytoskeleton,plasma membrane,interleukin-5 receptor complex,adherens junction,focal adhesion,membrane,nuclear membrane,azurophil granule lumen,melanosome,intracellular membrane-bounded organelle,membrane raft,extracellular exosome,blood microparticle,extracellular vesicle	negative regulation of receptor internalization,protein targeting to membrane,substrate-dependent cell migration, cell extension,chemical synaptic transmission,regulation of mitotic cell cycle,positive regulation of cell proliferation,positive regulation of epithelial to mesenchymal transition,positive regulation of pathway-restricted SMAD protein phosphorylation,actin cytoskeleton organization,p…	frizzled binding,interleukin-5 receptor binding,protein binding,phosphatidylinositol-4,5-bisphosphate binding,cytoskeletal adaptor activity,identical protein binding,cadherin binding,syndecan binding,protein heterodimerization activity,protein N-terminus binding	2.44209e-22	6.94638e-24	228662	191559	217187	132316	214648	102086	51483.4	39578.1	51473.2	239240	220308	238870	228662	191559	217187	132316	214648	102086	51483.4	39578.1	51473.2	239240	220308	238870	122292	108142	110500	62245.3	112436	44373.4	28974.2	22461.3	30951.2	126685	114480	114532
PITPNM1	O00562	PITM1_HUMAN	uniprot_sprot_2021-01-04_HUMAN	8	endoplasmic reticulum membrane,lipid particle,microtubule organizing center,cytosol,membrane,midbody,cleavage furrow,Golgi cisterna membrane,cytoplasmic ribonucleoprotein granule,cell body	lipid metabolic process,phosphatidylinositol biosynthetic process,brain development,phototransduction,protein transport,phospholipid transport	calcium ion binding,protein binding,phosphatidylinositol transporter activity,receptor tyrosine kinase binding,phosphatidylcholine binding,phosphatidylinositol binding,phosphatidic acid binding	2.88871e-30	2.96754e-31	Filtered	5294.89	Filtered	9184.04	11468.2	13777	39071.3	29968.9	33164.3	8203.43	5668.53	6733.78	Filtered	5294.89	Filtered	9184.04	11468.2	13777	39071.3	29968.9	33164.3	8203.43	5668.53	6733.78	Filtered	95.8	Filtered	1074.7	1467.3	1337.2	4205.6	3283.1	3581.7	622.2	252	676.6
MPHOSPH10	O00566	MPP10_HUMAN	uniprot_sprot_2021-01-04_HUMAN	28	nucleoplasm,chromosome,nucleolus,small nucleolar ribonucleoprotein complex,small-subunit processome,Mpp10 complex	RNA splicing, via transesterification reactions,rRNA processing,RNA processing,RNA splicing,negative regulation of phosphatase activity,maturation of SSU-rRNA	RNA binding,protein binding	1.53144e-30	1.68986e-31	175052	176593	181366	26009.2	32578.7	27974.3	42612.8	47676.2	38242.2	49911.3	54903	49709.3	175052	176593	181366	26009.2	32578.7	27974.3	42612.8	47676.2	38242.2	49911.3	54903	49709.3	112722	114322	116304	14964.3	23517.5	17991.8	27053.2	31757.8	26951.5	30925.5	34016	34281.4
NOP56	O00567	NOP56_HUMAN	uniprot_sprot_2021-01-04_HUMAN	46	fibrillar center,nucleoplasm,nucleolus,small nucleolar ribonucleoprotein complex,cytoplasm,membrane,box C/D snoRNP complex,small-subunit processome,pre-snoRNP complex	rRNA modification,rRNA processing	RNA binding,protein binding,snoRNA binding,cadherin binding,histone methyltransferase binding	2.41218e-29	2.05292e-30	1.96423e+06	1.74965e+06	1.89526e+06	419031	530255	471221	658210	609647	587085	668110	523563	508277	1.96423e+06	1.74965e+06	1.89526e+06	419031	530255	471221	658210	609647	587085	668110	523563	508277	866054	788129	892040	201987	264787	217171	291645	218103	284216	355001	228158	252176
DDX3X	O00571	DDX3X_HUMAN	uniprot_sprot_2021-01-04_HUMAN	66	extracellular region,nucleus,nucleolus,cytoplasm,mitochondrial outer membrane,cytosol,cytoplasmic stress granule,nuclear speck,secretory granule lumen,extracellular exosome,ficolin-1-rich granule lumen,eukaryotic translation initiation factor 3 complex,cytosolic small ribosomal subunit,cytoplasmic ribonucleoprotein granule	transcription, DNA-templated,translational initiation,chromosome segregation,extrinsic apoptotic signaling pathway via death domain receptors,response to virus,RNA secondary structure unwinding,positive regulation of gene expression,viral process,Wnt signaling pathway,negative regulation of translation,positive regulation of cell growth,negative regulation of cell growth,negative regulation of pr…	DNA binding,RNA binding,GTPase activity,ATP-dependent DNA helicase activity,ATP-dependent RNA helicase activity,protein binding,ATP binding,transcription factor binding,poly(A) binding,eukaryotic initiation factor 4E binding,ATPase activity,nucleoside-triphosphatase activity,translation initiation factor binding,RNA strand annealing activity,RNA stem-loop binding,ribosomal small subunit binding,C…	4.64913e-35	1.36224e-35	2.1368e+06	2.58417e+06	2.7752e+06	1.34592e+06	1.69114e+06	1.40161e+06	1.91828e+06	1.8795e+06	1.5878e+06	2.05738e+06	1.70181e+06	1.67827e+06	2.1368e+06	2.58417e+06	2.7752e+06	1.34592e+06	1.69114e+06	1.40161e+06	1.91828e+06	1.8795e+06	1.5878e+06	2.05738e+06	1.70181e+06	1.67827e+06	1.47363e+06	1.31627e+06	1.39145e+06	530734	759216	597175	664565	562277	658264	857626	717053	700294
RNASET2	O00584	RNT2_HUMAN	uniprot_sprot_2021-01-04_HUMAN	7	extracellular region,extracellular space,lysosome,endoplasmic reticulum lumen,azurophil granule lumen,lysosomal lumen,extracellular exosome	RNA catabolic process,neutrophil degranulation,RNA phosphodiester bond hydrolysis, endonucleolytic	RNA binding,ribonuclease activity,ribonuclease T2 activity,endoribonuclease activity	1.60384e-13	2.03703e-15	79423.2	81270.4	81343.7	14382.6	11428.6	10544.1	13814.8	11953.9	11470.2	20663.8	17058.6	9848.49	79423.2	81270.4	81343.7	14382.6	11428.6	10544.1	13814.8	11953.9	11470.2	20663.8	17058.6	9848.49	54591.8	58357.9	60730.6	7882.8	11048.1	6296.5	7729.2	6037.2	6909.6	18638.6	13907.4	12564
PODXL	O00592	PODXL_HUMAN	uniprot_sprot_2021-01-04_HUMAN	7	ruffle,extracellular space,nucleolus,cytoplasm,microtubule organizing center,plasma membrane,integral component of plasma membrane,apical plasma membrane,lamellipodium,filopodium,microvillus membrane,slit diaphragm,intracellular membrane-bounded organelle,membrane raft,extracellular exosome	cell adhesion,negative regulation of cell adhesion,cell migration,negative regulation of cell-cell adhesion,positive regulation of cell migration,regulation of microvillus assembly,positive regulation of cell-cell adhesion mediated by integrin,glomerular visceral epithelial cell development,epithelial tube formation	protein binding	5.06663e-23	1.56272e-24	34288.7	34388.5	39035.7	392673	634473	398976	4254.77	3886.27	4182.55	61182.5	96988.3	112337	34288.7	34388.5	39035.7	392673	634473	398976	4254.77	3886.27	4182.55	61182.5	96988.3	112337	7489.4	6966.3	10993.3	67317.9	109870	67584.1	1257.6	1133.9	2549.9	18484.4	21214.7	20604.9
CCN1	O00622	CCN1_HUMAN	uniprot_sprot_2021-01-04_HUMAN	2	proteinaceous extracellular matrix,extracellular space,endoplasmic reticulum lumen,extracellular matrix	regulation of cell growth,osteoblast differentiation,positive regulation of protein phosphorylation,intussusceptive angiogenesis,atrioventricular valve morphogenesis,apoptotic process involved in heart morphogenesis,ventricular septum development,chemotaxis,cell adhesion,cell-cell signaling,cell proliferation,anatomical structure morphogenesis,positive regulation of phospholipase activity,positiv…	integrin binding,insulin-like growth factor binding,heparin binding,extracellular matrix binding	0.0194132	0.000155034	5940.08	4909.2	25354.8	4378.54	Filtered	Filtered	Filtered	Filtered	Filtered	Filtered	Filtered	Filtered	5940.08	4909.2	25354.8	4378.54	Filtered	Filtered	Filtered	Filtered	Filtered	Filtered	Filtered	Filtered	241.8	157.9	1250.3	165.3	Filtered	Filtered	Filtered	Filtered	Filtered	Filtered	Filtered	Filtered
PEX12	O00623	PEX12_HUMAN	uniprot_sprot_2021-01-04_HUMAN	2	peroxisome,peroxisomal membrane,integral component of peroxisomal membrane,peroxisomal importomer complex	protein monoubiquitination,protein targeting to peroxisome,peroxisome organization,protein import into peroxisome matrix,protein ubiquitination	ubiquitin-protein transferase activity,protein binding,protein C-terminus binding,zinc ion binding	0.0101087	8.16553e-05	902784	3.50662e+06	315236	Filtered	560865	14754.3	Filtered	17063.9	Filtered	Filtered	9204.55	Filtered	902784	3.50662e+06	315236	Filtered	560865	14754.3	Filtered	17063.9	Filtered	Filtered	9204.55	Filtered	8924.3	48290.9	4156.4	Filtered	11668.8	823.6	Filtered	1284.6	Filtered	Filtered	2223.4	Filtered
PIR	O00625	PIR_HUMAN	uniprot_sprot_2021-01-04_HUMAN	17	nucleus,nucleoplasm,cytoplasm,cytosol	regulation of transcription, DNA-templated,transcription from RNA polymerase II promoter,digestion,monocyte differentiation,oxidation-reduction process	transcription cofactor activity,protein binding,quercetin 2,3-dioxygenase activity,metal ion binding,dioxygenase activity	4.43451e-21	1.09031e-22	22955.4	16768.6	18335.4	143877	194256	141718	208930	171424	126588	200914	141941	269810	22955.4	16768.6	18335.4	143877	194256	141718	208930	171424	126588	200914	141941	269810	3222.2	2026.8	2410.7	76578	124530	91145.6	92441.3	81610.2	78012.8	143027	130853	128486
KPNA4	O00629	IMA3_HUMAN	uniprot_sprot_2021-01-04_HUMAN	15	nucleus,nuclear pore,nucleoplasm,cytosol,nuclear membrane,host cell,extracellular exosome	NLS-bearing protein import into nucleus,modulation by virus of host process,response to hydrogen peroxide,intracellular transport of virus	protein binding,nuclear localization sequence binding,protein transporter activity,nuclear import signal receptor activity	1.19894e-24	4.65044e-26	113283	96223	98356.1	83824.7	95651	93255.8	90035.3	82536.7	92491.6	179669	153555	121303	113283	96223	98356.1	83824.7	95651	93255.8	90035.3	82536.7	92491.6	179669	153555	121303	37152.8	31030.4	34578.7	20432.6	29747.5	25168	32682.5	24434.7	33084.4	47812.9	42335.5	42511.8
NFIB	O00712	NFIB_HUMAN	uniprot_sprot_2021-01-04_HUMAN	7	fibrillar center,nucleus,cerebellar mossy fiber	chondrocyte differentiation,DNA replication,transcription from RNA polymerase II promoter,glial cell differentiation,principal sensory nucleus of trigeminal nerve development,anterior commissure morphogenesis,hindbrain development,positive regulation of transcription from RNA polymerase II promoter,Clara cell differentiation,Type I pneumocyte differentiation,Type II pneumocyte differentiation,sal…	RNA polymerase II core promoter proximal region sequence-specific DNA binding,RNA polymerase II transcription factor activity, sequence-specific DNA binding,transcriptional activator activity, RNA polymerase II core promoter proximal region sequence-specific binding,DNA binding	2.85988e-18	5.11979e-20	20290.6	13049.2	22811.8	40138.5	91021.8	57746.3	Filtered	Filtered	Filtered	130990	93419.2	87930.4	20290.6	13049.2	22811.8	40138.5	91021.8	57746.3	Filtered	Filtered	Filtered	130990	93419.2	87930.4	2732.9	2804.1	3258.8	6876.2	12889.3	8092.8	Filtered	Filtered	Filtered	18286.6	14789.1	15741.7
PPP6C	O00743	PPP6_HUMAN	uniprot_sprot_2021-01-04_HUMAN	16	Golgi membrane,mitochondrion,cytosol	G1/S transition of mitotic cell cycle,protein dephosphorylation,innate immune response,COPII vesicle coating	protein serine/threonine phosphatase activity,protein binding,metal ion binding	5.64725e-17	9.05825e-19	62764.1	49127.7	54624.4	124877	171834	147220	141540	105600	132843	149190	130941	145887	62764.1	49127.7	54624.4	124877	171834	147220	141540	105600	132843	149190	130941	145887	27558	20152.9	19928.4	51575.5	63452.8	53727.4	60407.4	53223.3	57313.3	59572.5	53471.8	55598.6
NME4	O00746	NDKM_HUMAN	uniprot_sprot_2021-01-04_HUMAN	10	intracellular,mitochondrion,mitochondrial inner membrane,mitochondrial intermembrane space,mitochondrial matrix	nucleoside diphosphate phosphorylation,GTP biosynthetic process,UTP biosynthetic process,CTP biosynthetic process,lipid transport,nucleoside metabolic process,nucleobase-containing small molecule interconversion,regulation of apoptotic process	nucleoside diphosphate kinase activity,protein binding,ATP binding,metal ion binding,cardiolipin binding	2.29609e-19	4.63856e-21	28669.3	29847.6	30291.1	7427.28	7337.19	7321.49	17107.3	13254.3	15662.6	230465	212049	155166	28669.3	29847.6	30291.1	7427.28	7337.19	7321.49	17107.3	13254.3	15662.6	230465	212049	155166	12225.6	13675.9	15484.4	512.7	909.6	1302.9	9177.2	6033.5	7887.3	111778	99441.2	84959
MAN2B1	O00754	MA2B1_HUMAN	uniprot_sprot_2021-01-04_HUMAN	24	extracellular region,extracellular space,azurophil granule lumen,lysosomal lumen,extracellular exosome,vacuolar membrane	mannose metabolic process,cellular protein modification process,protein deglycosylation,oligosaccharide catabolic process,neutrophil degranulation	alpha-mannosidase activity,protein binding,carbohydrate binding,metal ion binding	2.99867e-19	5.92696e-21	53000.3	45741.2	46678.7	38697	29712.1	35698.5	138588	170585	155426	38308.6	42757.1	41332.6	53000.3	45741.2	46678.7	38697	29712.1	35698.5	138588	170585	155426	38308.6	42757.1	41332.6	11527.5	34316.4	19826	7543.4	6272.7	12002.6	27220.1	38190.6	34593.3	9951.5	9935.9	11913
UBE2C	O00762	UBE2C_HUMAN	uniprot_sprot_2021-01-04_HUMAN	7	ubiquitin ligase complex,nucleoplasm,anaphase-promoting complex,cytoplasm,cytosol,plasma membrane,nucleus	ubiquitin-dependent protein catabolic process,exit from mitosis,free ubiquitin chain polymerization,protein ubiquitination,regulation of mitotic metaphase/anaphase transition,anaphase-promoting complex-dependent catabolic process,positive regulation of exit from mitosis,proteasome-mediated ubiquitin-dependent protein catabolic process,cell division,negative regulation of ubiquitin-protein ligase …	ubiquitin-protein transferase activity,protein binding,ATP binding,ubiquitin protein ligase binding,ubiquitin-like protein ligase binding,ubiquitin protein ligase activity,ubiquitin conjugating enzyme activity	6.6384e-17	1.0595e-18	45596.7	41965.5	41181.6	27150.1	59083.7	34600.4	74361.3	63497.8	75426.7	135988	128743	114162	45596.7	41965.5	41181.6	27150.1	59083.7	34600.4	74361.3	63497.8	75426.7	135988	128743	114162	17303.5	27450	15167.8	12241.5	27204.7	14200.1	25535.2	28041.4	32902.2	50759.4	42012.1	43789.3
PDXK	O00764	PDXK_HUMAN	uniprot_sprot_2021-01-04_HUMAN	14	extracellular region,nucleus,nucleoplasm,cytosol,secretory granule lumen,specific granule lumen,extracellular exosome	cell proliferation,pyridoxal 5'-phosphate salvage,phosphorylation,vitamin B6 metabolic process,pyridoxal phosphate biosynthetic process,neutrophil degranulation	magnesium ion binding,ATP binding,zinc ion binding,pyridoxal kinase activity,pyridoxal phosphate binding,potassium ion binding,sodium ion binding,lithium ion binding,protein homodimerization activity	1.1909e-17	2.02815e-19	40722.1	27979.7	31478.2	154788	136493	158106	48889.3	40936.3	38699.4	48762.6	37210.6	40310.9	40722.1	27979.7	31478.2	154788	136493	158106	48889.3	40936.3	38699.4	48762.6	37210.6	40310.9	24353.9	12143.2	42126.1	79271.5	74093.7	67049.7	29438.6	20269.3	28361.3	78292.4	18616.1	41856
SCD	O00767	ACOD_HUMAN	uniprot_sprot_2021-01-04_HUMAN	4	nucleolus,endoplasmic reticulum,endoplasmic reticulum membrane,membrane,integral component of membrane	unsaturated fatty acid biosynthetic process,regulation of cholesterol biosynthetic process,fatty-acyl-CoA biosynthetic process,oxidation-reduction process,monounsaturated fatty acid biosynthetic process	stearoyl-CoA 9-desaturase activity,iron ion binding,oxidoreductase activity	2.54716e-37	1.18992e-37	80527.7	75888.6	46388	115693	62162.7	87051.4	134325	69611	83216.1	28003.8	16090.9	20344.4	80527.7	75888.6	46388	115693	62162.7	87051.4	134325	69611	83216.1	28003.8	16090.9	20344.4	20972.4	15858	13597.1	17968.5	25967.8	22375.2	27811.9	14006	24992.9	9686.4	5794.4	6479.8
PLPP3	O14495	PLPP3_HUMAN	uniprot_sprot_2021-01-04_HUMAN	1	Golgi apparatus,plasma membrane,integral component of plasma membrane,adherens junction,membrane,extracellular exosome	negative regulation of protein phosphorylation,protein dephosphorylation,lipid metabolic process,phospholipid metabolic process,germ cell migration,regulation of Wnt signaling pathway,sphingolipid biosynthetic process,homotypic cell-cell adhesion,canonical Wnt signaling pathway involved in positive regulation of endothelial cell migration,canonical Wnt signaling pathway involved in positive regul…	phosphoprotein phosphatase activity,protein binding,phosphatidate phosphatase activity,sphingosine-1-phosphate phosphatase activity,lipid phosphatase activity,phosphatase activity	0.00513211	4.22777e-05	17799.4	18542.4	22300.2	Filtered	11067.4	Filtered	15305.3	19446	15917	Filtered	7409.74	9095.13	17799.4	18542.4	22300.2	Filtered	11067.4	Filtered	15305.3	19446	15917	Filtered	7409.74	9095.13	1271.4	1324.5	1592.9	Filtered	790.5	Filtered	1093.2	1389	1136.9	Filtered	529.3	649.7
ARID1A	O14497	ARI1A_HUMAN	uniprot_sprot_2021-01-04_HUMAN	62	nuclear chromatin,nucleus,nucleoplasm,SWI/SNF complex,npBAF complex,nBAF complex	negative regulation of transcription from RNA polymerase II promoter,formation of primary germ layer,neural tube closure,cardiac chamber development,optic cup formation involved in camera-type eye development,nucleosome disassembly,chromatin remodeling,maintenance of chromatin silencing,transcription, DNA-templated,regulation of transcription from RNA polymerase II promoter,embryo implantation,st…	DNA binding,transcription coactivator activity,protein binding,ligand-dependent nuclear receptor binding,nucleosome binding	1.24614e-31	1.70413e-32	107348	102289	111829	17158.2	26945.7	20861.9	36841.8	41692.5	40650.7	116683	91438.5	96810.3	107348	102289	111829	17158.2	26945.7	20861.9	36841.8	41692.5	40650.7	116683	91438.5	96810.3	47437.6	47803	49192.6	7265.9	13055.5	8507.4	16115.2	17364.7	17736.9	51800.3	41876.5	42699.7
ISLR	O14498	ISLR_HUMAN	uniprot_sprot_2021-01-04_HUMAN	2	extracellular region,platelet alpha granule lumen,extracellular exosome	platelet degranulation,cell adhesion		1.96338e-07	1.90418e-09	Filtered	Filtered	Filtered	Filtered	Filtered	Filtered	Filtered	Filtered	Filtered	20340.2	16735.4	11406.8	Filtered	Filtered	Filtered	Filtered	Filtered	Filtered	Filtered	Filtered	Filtered	20340.2	16735.4	11406.8	Filtered	Filtered	Filtered	Filtered	Filtered	Filtered	Filtered	Filtered	Filtered	2897.7	2401.8	2327.8
CDK2AP1	O14519	CDKA1_HUMAN	uniprot_sprot_2021-01-04_HUMAN	3	nucleus,nucleoplasm,cytosol,perinuclear region of cytoplasm	positive regulation of protein phosphorylation,DNA-dependent DNA replication,cell cycle	protein binding,DNA polymerase binding	1.31471e-08	1.32632e-10	134155	93932.6	80118.8	22441.8	37013.2	19429.7	32519.2	24282.9	17688.2	72771.3	57823.9	51467.7	134155	93932.6	80118.8	22441.8	37013.2	19429.7	32519.2	24282.9	17688.2	72771.3	57823.9	51467.7	95031.4	62333.7	58488.9	14002.3	25872	18490.8	35522.5	25680.1	17556.1	70359.9	86940.2	84698.2
SDHD	O14521	DHSD_HUMAN	uniprot_sprot_2021-01-04_HUMAN	3	mitochondrion,mitochondrial envelope,mitochondrial inner membrane,mitochondrial respiratory chain complex II, succinate dehydrogenase complex (ubiquinone),integral component of membrane	tricarboxylic acid cycle,mitochondrial electron transport, succinate to ubiquinone	succinate dehydrogenase activity,electron carrier activity,heme binding,metal ion binding,ubiquinone binding,succinate dehydrogenase (ubiquinone) activity	9.07979e-06	8.39507e-08	45416.4	41072	44358.5	11297.4	14282.3	10748.2	4564.78	3868.55	9042.38	7768.48	11974.8	10033.6	45416.4	41072	44358.5	11297.4	14282.3	10748.2	4564.78	3868.55	9042.38	7768.48	11974.8	10033.6	22601.2	17638.4	18165.7	4606.4	6585.7	4900.1	1757.6	983.8	3974.5	3293.7	5535.1	4074.1
C2CD2L	O14523	C2C2L_HUMAN	uniprot_sprot_2021-01-04_HUMAN	2	endoplasmic reticulum membrane,integral component of membrane,cortical endoplasmic reticulum,cytoplasmic side of apical plasma membrane	phospholipid transport,positive regulation of insulin secretion involved in cellular response to glucose stimulus	phospholipid transporter activity,phosphatidylinositol transporter activity,phosphatidylinositol binding,insulin binding	8.12684e-10	8.60125e-12	8817.29	11317.8	11404.6	1751.59	2662.58	1087.73	1291.2	1515.06	1701.95	4902.51	4769.5	3008.52	8817.29	11317.8	11404.6	1751.59	2662.58	1087.73	1291.2	1515.06	1701.95	4902.51	4769.5	3008.52	251.7	338.2	524.5	33.2	76.6	37.1	42.5	51.7	171.8	427.2	527.6	319.1
NEMP1	O14524	NEMP1_HUMAN	uniprot_sprot_2021-01-04_HUMAN	8	nuclear envelope,nuclear inner membrane,integral component of membrane	biological_process	molecular_function	6.48901e-29	5.09566e-30	277189	232703	223444	30231.2	56396.8	39578.4	54695.1	49593	50715.9	86771.2	55243.4	61263.6	277189	232703	223444	30231.2	56396.8	39578.4	54695.1	49593	50715.9	86771.2	55243.4	61263.6	34580.8	30353.4	35099.8	4618.9	8396.7	5888.1	7335.8	8190.2	8753.9	11794.9	10554.8	9446.3
TXNDC9	O14530	TXND9_HUMAN	uniprot_sprot_2021-01-04_HUMAN	8	cellular_component,nucleus,cytoplasm,centrosome,cytosol,midbody	biological_process,queuosine biosynthetic process,cell redox homeostasis	protein binding,cadherin binding,queuine tRNA-ribosyltransferase activity	3.72869e-22	1.03575e-23	18045.1	15985.3	16412	35693.4	91868.7	72486.8	70180.6	37610	46529.1	133496	89192.5	106743	18045.1	15985.3	16412	35693.4	91868.7	72486.8	70180.6	37610	46529.1	133496	89192.5	106743	8889	7088.4	5810.6	11213	32029.5	31007.4	22230	12866.3	14361.2	36989	31624.8	40145.3
DPYSL4	O14531	DPYL4_HUMAN	uniprot_sprot_2021-01-04_HUMAN	19	cytosol	nervous system development,neuron death,neuron projection guidance	protein binding,hydrolase activity, acting on carbon-nitrogen (but not peptide) bonds,filamin binding	1.85678e-12	2.21953e-14	45254.3	37720.6	42602.3	38577.9	52151.2	33248.3	37945.4	46267.2	39691.5	2.01223e+06	1.67076e+06	2.47772e+06	45254.3	37720.6	42602.3	38577.9	52151.2	33248.3	37945.4	46267.2	39691.5	2.01223e+06	1.67076e+06	2.47772e+06	1231.4	1270.9	2624.3	8059.5	13076.3	7763.3	4875.5	7077.4	14070.7	237673	115336	213145
TRAFD1	O14545	TRAD1_HUMAN	uniprot_sprot_2021-01-04_HUMAN	8		response to cytokine,negative regulation of innate immune response	protein binding,metal ion binding	2.43877e-19	4.89897e-21	6049.62	4125.27	3622.79	6736.92	10465.5	7074.61	10010.1	10922.2	8517.42	21793.7	18621.2	13791.1	6049.62	4125.27	3622.79	6736.92	10465.5	7074.61	10010.1	10922.2	8517.42	21793.7	18621.2	13791.1	1504.9	668.4	679.1	2337.6	3346.9	1766.6	3480	3497	2957.2	8922	7232.5	6432.5
COX7A2L	O14548	COX7R_HUMAN	uniprot_sprot_2021-01-04_HUMAN	7	nucleolus,mitochondrion,mitochondrial inner membrane,mitochondrial respiratory chain	mitochondrial electron transport, cytochrome c to oxygen,hydrogen ion transmembrane transport	cytochrome-c oxidase activity	4.6972e-11	5.25469e-13	82544.9	78874.6	88121.4	68242.8	118600	68244.2	36922.5	30024.4	29453.7	68751.5	52947.9	57651.9	82544.9	78874.6	88121.4	68242.8	118600	68244.2	36922.5	30024.4	29453.7	68751.5	52947.9	57651.9	70823.4	66452.8	76124.7	85636.7	110298	77198	32247.3	25711.3	29516.7	58003.2	45111.6	51694.6
GAPDHS	O14556	G3PT_HUMAN	uniprot_sprot_2021-01-04_HUMAN	2	nucleus,cytosol	gluconeogenesis,flagellated sperm motility,positive regulation of glycolytic process,canonical glycolysis	glyceraldehyde-3-phosphate dehydrogenase (NAD+) (phosphorylating) activity,protein binding,NADP binding,NAD binding	9.43827e-10	9.96288e-12	Filtered	Filtered	Filtered	26791.8	25680.6	19086.7	27009.7	9463.73	Filtered	66881.6	Filtered	23228.3	Filtered	Filtered	Filtered	26791.8	25680.6	19086.7	27009.7	9463.73	Filtered	66881.6	Filtered	23228.3	Filtered	Filtered	Filtered	2978.1	1785.3	2243.5	1658.2	874.4	Filtered	9126	Filtered	2113.2
NDUFAB1	O14561	ACPM_HUMAN	uniprot_sprot_2021-01-04_HUMAN	12	nucleoplasm,mitochondrion,mitochondrial inner membrane,mitochondrial respiratory chain complex I,mitochondrial matrix,cytosol,mitochondrial membrane	mitochondrial electron transport, NADH to ubiquinone,fatty acid biosynthetic process,fatty acid beta-oxidation,lipid A biosynthetic process,protein lipoylation,mitochondrial respiratory chain complex I assembly,cellular nitrogen compound metabolic process	acyl binding,ACP phosphopantetheine attachment site binding involved in fatty acid biosynthetic process,fatty acid binding,calcium ion binding,protein binding,NADH dehydrogenase (ubiquinone) activity,phosphopantetheine binding	9.80161e-29	7.51261e-30	148906	186808	203500	90494.6	127487	89652.6	88961.1	103088	68818.4	78202.5	70158.8	67647.6	148906	186808	203500	90494.6	127487	89652.6	88961.1	103088	68818.4	78202.5	70158.8	67647.6	196845	254643	277940	126651	154143	107829	144239	130104	85911.2	85279.4	67029	94661.1
UBFD1	O14562	UBFD1_HUMAN	uniprot_sprot_2021-01-04_HUMAN	9			RNA binding,cadherin binding	1.5593e-19	3.20885e-21	53013.5	67147.4	64664	165491	196940	209669	137535	197060	132646	253081	151540	222172	53013.5	67147.4	64664	165491	196940	209669	137535	197060	132646	253081	151540	222172	17187.6	18693.8	17376.6	41759.9	75286.6	63925.5	37757.2	43735.9	41770.7	69247.4	52717.3	71718.2
CYB561D2	O14569	C56D2_HUMAN	uniprot_sprot_2021-01-04_HUMAN	2	integral component of membrane	oxidation-reduction process	metal ion binding	1.10052e-15	1.61175e-17	35650.7	46272	50272.8	25955.4	37525.7	28527.9	10959.9	7331.14	4967.42	50488.4	35649.2	38351.3	35650.7	46272	50272.8	25955.4	37525.7	28527.9	10959.9	7331.14	4967.42	50488.4	35649.2	38351.3	17824.6	25102.6	28095.8	12632.5	20710	16098.2	6601	5007.2	2949.3	31930.2	18695.8	25006.6
DYNC1I1	O14576	DC1I1_HUMAN	uniprot_sprot_2021-01-04_HUMAN	1	kinetochore,condensed chromosome kinetochore,spindle pole,nucleus,cytoplasm,cytosol,cytoplasmic dynein complex,microtubule,vesicle,cytoplasmic ribonucleoprotein granule,perinuclear region of cytoplasm,recycling endosome,dynein complex	ER to Golgi vesicle-mediated transport,sister chromatid cohesion,antigen processing and presentation of exogenous peptide antigen via MHC class II,vesicle transport along microtubule,positive regulation of ATP-dependent microtubule motor activity, plus-end-directed,microtubule-based movement,transport along microtubule	motor activity,microtubule motor activity,protein binding,microtubule binding,spectrin binding,dynein light chain binding,dynein heavy chain binding,ATP-dependent microtubule motor activity, plus-end-directed	0.00783077	6.36567e-05	Filtered	Filtered	Filtered	Filtered	Filtered	Filtered	Filtered	Filtered	Filtered	Filtered	12340.9	1930.03	Filtered	Filtered	Filtered	Filtered	Filtered	Filtered	Filtered	Filtered	Filtered	Filtered	12340.9	1930.03	Filtered	Filtered	Filtered	Filtered	Filtered	Filtered	Filtered	Filtered	Filtered	Filtered	474.6	74.2
CIT	O14578	CTRO_HUMAN	uniprot_sprot_2021-01-04_HUMAN	13	cytosol,membrane,midbody,Golgi cisterna,cleavage furrow,neuronal cell body	G2/M transition of mitotic cell cycle,mitotic cell cycle,mitotic cytokinesis,protein phosphorylation,Golgi organization,regulation of actin polymerization or depolymerization,positive regulation of cytokinesis,intracellular signal transduction,generation of neurons,neuron apoptotic process	protein serine/threonine kinase activity,protein binding,ATP binding,Rho GTPase binding,SH3 domain binding,PDZ domain binding,metal ion binding,scaffold protein binding	1.03395e-23	3.51795e-25	39584.5	31666.8	35375.5	35057.3	27183.1	28354.6	29167.2	30928.3	34555.8	36446.9	32559.6	25536.1	39584.5	31666.8	35375.5	35057.3	27183.1	28354.6	29167.2	30928.3	34555.8	36446.9	32559.6	25536.1	3434.5	1720.6	1655	1737.4	1973.9	1602	1106.9	1536.1	1743.1	2373.9	3039.4	1492.9
COPE	O14579	COPE_HUMAN	uniprot_sprot_2021-01-04_HUMAN	18	Golgi membrane,nucleoplasm,endoplasmic reticulum membrane,Golgi apparatus,cytosol,COPI vesicle coat,transport vesicle	ER to Golgi vesicle-mediated transport,retrograde vesicle-mediated transport, Golgi to ER,intra-Golgi vesicle-mediated transport,protein transport	structural molecule activity,protein binding	2.22751e-20	5.0464e-22	56610.7	59345.5	52765.4	152792	146533	158699	200636	145175	202243	153059	131098	148697	56610.7	59345.5	52765.4	152792	146533	158699	200636	145175	202243	153059	131098	148697	41006.4	41771.5	41666.7	103958	114961	99702.5	136961	105447	134747	132118	100216	109228
RFXANK	O14593	RFXK_HUMAN	uniprot_sprot_2021-01-04_HUMAN	1	nucleus,nucleoplasm,cytosol,intercellular bridge	transcription, DNA-templated,regulation of transcription from RNA polymerase II promoter,Ras protein signal transduction,positive regulation of transcription from RNA polymerase II promoter	DNA binding,transcription factor activity, sequence-specific DNA binding,transcription cofactor activity,histone deacetylase binding	0.000910473	7.87542e-06	17202.5	9232.14	6866.54	5130.23	6328.45	3508.84	3637.42	4496.96	2517.96	Filtered	10791.2	9065.6	17202.5	9232.14	6866.54	5130.23	6328.45	3508.84	3637.42	4496.96	2517.96	Filtered	10791.2	9065.6	1563.9	839.3	624.2	466.4	575.3	319	330.7	408.8	228.9	Filtered	981	824.1
AP3D1	O14617	AP3D1_HUMAN	uniprot_sprot_2021-01-04_HUMAN	24	Golgi membrane,lysosomal membrane,Golgi apparatus,plasma membrane,endosome membrane,membrane,AP-3 adaptor complex,terminal bouton,postsynapse,presynaptic endosome,axon cytoplasm	eye pigment biosynthetic process,intracellular protein transport,anterograde axonal transport,synaptic vesicle budding from endosome,melanosome organization,endosome to melanosome transport,antigen processing and presentation, exogenous lipid antigen via MHC class Ib,anterograde synaptic vesicle transport,synaptic vesicle membrane organization,positive regulation of NK T cell differentiation,regu…	transporter activity	1.34647e-28	1.00292e-29	58567.5	45069.1	46269.6	41303.2	47888.3	43048.5	49877.8	47947.8	56450.4	59329.1	52832.2	48360.3	58567.5	45069.1	46269.6	41303.2	47888.3	43048.5	49877.8	47947.8	56450.4	59329.1	52832.2	48360.3	13431.5	9319.2	10014.4	8367.7	10828.3	8697.9	11920.1	10855.6	13653.8	13958	12008.2	11522.5
CCS	O14618	CCS_HUMAN	uniprot_sprot_2021-01-04_HUMAN	15	nucleus,cytoplasm,cytosol,extracellular space	superoxide metabolic process,intracellular copper ion transport,removal of superoxide radicals,cellular response to oxidative stress,positive regulation of oxidoreductase activity,oxidation-reduction process	superoxide dismutase activity,copper ion binding,protein binding,zinc ion binding,protein disulfide oxidoreductase activity,superoxide dismutase copper chaperone activity,cadherin binding	6.70726e-15	9.28139e-17	58682.1	44105	30580.6	46786.3	65161.5	43531.2	584055	844559	634752	62090	49891.1	67713.3	58682.1	44105	30580.6	46786.3	65161.5	43531.2	584055	844559	634752	62090	49891.1	67713.3	13190.9	15121.2	9606.5	38011.9	32419.5	22196.8	278634	337398	290757	35788.2	18244.6	27094.2
ZNF195	O14628	ZN195_HUMAN	uniprot_sprot_2021-01-04_HUMAN	1	nucleus	transcription, DNA-templated,regulation of transcription, DNA-templated	DNA binding,zinc ion binding	0.00441244	3.65656e-05	4923.86	2904.26	Filtered	Filtered	Filtered	Filtered	Filtered	Filtered	Filtered	11491.5	17224	8355.08	4923.86	2904.26	Filtered	Filtered	Filtered	Filtered	Filtered	Filtered	Filtered	11491.5	17224	8355.08	144.8	85.4	Filtered	Filtered	Filtered	Filtered	Filtered	Filtered	Filtered	338	506.6	245.7
ABLIM1	O14639	ABLM1_HUMAN	uniprot_sprot_2021-01-04_HUMAN	21	stress fiber,cytoplasm,actin cytoskeleton,lamellipodium	cytoskeleton organization,visual perception,animal organ morphogenesis,lamellipodium assembly,cilium morphogenesis	actin binding,protein binding,metal ion binding,actin filament binding	2.34126e-28	1.6649e-29	47657.4	44902	47236.7	31405.9	56170	35485	34042.6	34752	36776.6	181467	178051	144168	47657.4	44902	47236.7	31405.9	56170	35485	34042.6	34752	36776.6	181467	178051	144168	5764.1	6661.5	5876.9	4884.1	7438.1	5242.4	7873.4	4624.7	5947.2	24000.9	31158.8	18994.3
DVL1;DVL1P1	O14640;P54792	DVL1_HUMAN;DVLP1_HUMAN	uniprot_sprot_2021-01-04_HUMAN	1	cytosol,microtubule,postsynaptic density,clathrin-coated vesicle,growth cone,cytoplasmic vesicle,neuron projection,neuronal cell body,dendritic spine,synapse,presynapse,Wnt signalosome,lateral plasma membrane;cytosol	regulation of neurotransmitter levels,positive regulation of protein phosphorylation,transcription from RNA polymerase II promoter,negative regulation of protein kinase activity,neurotransmitter secretion,axon guidance,neuromuscular junction development,neural tube development,convergent extension involved in neural plate elongation,positive regulation of Wnt signaling pathway,cytoplasmic microtu…	frizzled binding,protein binding,beta-catenin binding,enzyme binding,protein kinase binding,identical protein binding,Rac GTPase binding;molecular_function,frizzled binding,protein binding	8.36972e-11	9.23396e-13	10746.3	4606.5	8682.6	1939.89	11512	6187.42	Filtered	Filtered	Filtered	Filtered	9982.72	3483.5	10746.3	4606.5	8682.6	1939.89	11512	6187.42	Filtered	Filtered	Filtered	Filtered	9982.72	3483.5	325.6;346.7	139.6;148.6	263.1;280.1	58.8;62.6	348.8;371.4	187.5;199.6	Filtered	Filtered	Filtered	Filtered	302.5;322	105.6;112.4
DVL2	O14641	DVL2_HUMAN	uniprot_sprot_2021-01-04_HUMAN	8	nucleus,nucleoplasm,cytoplasm,cytosol,aggresome,lateral plasma membrane,nuclear body,cytoplasmic vesicle,apical part of cell,clathrin-coated endocytic vesicle	neural tube closure,positive regulation of protein phosphorylation,outflow tract morphogenesis,transcription from RNA polymerase II promoter,segment specification,heart development,Wnt signaling pathway,convergent extension involved in neural plate elongation,cellular protein localization,hippo signaling,non-canonical Wnt signaling pathway,positive regulation of JUN kinase activity,positive regul…	frizzled binding,protein binding,protein kinase binding,protein domain specific binding,protein binding, bridging,identical protein binding,protein self-association,Rac GTPase binding	3.02998e-08	3.01866e-10	215096	178934	194663	60417.4	104166	72804.7	53370.6	70045.5	61567.2	38826.9	92015.1	88611	215096	178934	194663	60417.4	104166	72804.7	53370.6	70045.5	61567.2	38826.9	92015.1	88611	23597.6	19129.7	19989.1	7797.1	11896.2	9316	5277.3	7542.2	7147.5	9734.8	11130.9	10664.3
CHD1	O14646	CHD1_HUMAN	uniprot_sprot_2021-01-04_HUMAN	39	fibrillar center,nucleus,cytoplasm	chromatin remodeling,transcription, DNA-templated,regulation of transcription from RNA polymerase II promoter,chromatin modification,DNA duplex unwinding,positive regulation by host of viral transcription	DNA binding,ATP-dependent DNA helicase activity,protein binding,ATP binding,methylated histone binding	3.12989e-22	8.75876e-24	240571	185149	195874	60393.4	85167	83405.2	57832.5	75311.6	77191.4	118601	135985	122243	240571	185149	195874	60393.4	85167	83405.2	57832.5	75311.6	77191.4	118601	135985	122243	20870.4	16416.2	17150.1	4677.4	7573.9	7482.7	4656.6	5813.1	6709.9	9836.1	10839.2	10283.7
CHD2	O14647	CHD2_HUMAN	uniprot_sprot_2021-01-04_HUMAN	16	nucleus,nucleoplasm,nucleolus,intracellular membrane-bounded organelle,extracellular exosome	chromatin organization,transcription, DNA-templated,regulation of transcription from RNA polymerase II promoter,cellular response to DNA damage stimulus,muscle organ development,DNA duplex unwinding,hematopoietic stem cell differentiation	core promoter sequence-specific DNA binding,DNA binding,RNA binding,ATP-dependent DNA helicase activity,protein binding,ATP binding,histone binding	9.89239e-14	1.2708e-15	164481	108099	110123	39528.9	50915.2	41181.5	87706.3	84663.8	94638.3	85605.4	75108	62044.5	164481	108099	110123	39528.9	50915.2	41181.5	87706.3	84663.8	94638.3	85605.4	75108	62044.5	11182.2	7606.5	8140.3	2944.1	4912.9	2491.4	5793.3	4443.2	5218.6	5337.5	5334.8	4464.1
GOSR2	O14653	GOSR2_HUMAN	uniprot_sprot_2021-01-04_HUMAN	8	Golgi membrane,endoplasmic reticulum membrane,Golgi apparatus,cytosol,ER to Golgi transport vesicle membrane,membrane,integral component of membrane,SNARE complex,late endosome membrane,endoplasmic reticulum-Golgi intermediate compartment membrane	protein targeting to vacuole,ER to Golgi vesicle-mediated transport,intra-Golgi vesicle-mediated transport,Golgi to vacuole transport,IRE1-mediated unfolded protein response,retrograde transport, endosome to Golgi,COPII vesicle coating,vesicle fusion with Golgi apparatus	SNARE binding,SNAP receptor activity,protein binding	7.12449e-28	4.67659e-29	315440	313096	350699	341626	377353	304263	858547	642183	677796	1.13513e+06	747380	709120	315440	313096	350699	341626	377353	304263	858547	642183	677796	1.13513e+06	747380	709120	152213	32643.3	228041	707236	362771	889256	130780	273276	209018	373615	84469.6	483157
TOR1A	O14656	TOR1A_HUMAN	uniprot_sprot_2021-01-04_HUMAN	7	nuclear envelope,endoplasmic reticulum,endoplasmic reticulum lumen,cytosol,cytoskeleton,synaptic vesicle,membrane,cell junction,secretory granule,growth cone,cytoplasmic vesicle membrane,nuclear membrane,extrinsic component of endoplasmic reticulum membrane,intracellular membrane-bounded organelle,extracellular exosome	protein deneddylation,response to oxidative stress,organelle organization,nuclear envelope organization,cell adhesion,neuron projection development,protein localization to nucleus,wound healing, spreading of cells,intermediate filament cytoskeleton organization,synaptic vesicle transport,chaperone mediated protein folding requiring cofactor,protein homooligomerization,regulation of dopamine uptak…	protein binding,ATP binding,cytoskeletal protein binding,ATPase activity,kinesin binding,unfolded protein binding,misfolded protein binding	2.15278e-09	2.23847e-11	68784.9	41254.7	44465.1	31747.1	41463.5	34953.2	29637.8	23874.4	19878.9	76663.5	66496.4	68938.7	68784.9	41254.7	44465.1	31747.1	41463.5	34953.2	29637.8	23874.4	19878.9	76663.5	66496.4	68938.7	23355.1	12602.5	14922.9	12192.5	12921.3	11431.1	8769.1	6812.7	8941.3	33852	21916.6	25885
TOR1B	O14657	TOR1B_HUMAN	uniprot_sprot_2021-01-04_HUMAN	7	nuclear envelope,endoplasmic reticulum,endoplasmic reticulum lumen,nuclear membrane,extracellular exosome	response to unfolded protein,endoplasmic reticulum organization,chaperone mediated protein folding requiring cofactor,protein homooligomerization,nuclear membrane organization	protein binding,ATP binding,ATPase activity	5.54281e-15	7.70504e-17	32237.5	26697.8	21771.1	46877.2	57241.9	51105.8	62203	48619.9	48435.5	73302.7	83457.9	75585.4	32237.5	26697.8	21771.1	46877.2	57241.9	51105.8	62203	48619.9	48435.5	73302.7	83457.9	75585.4	5946.5	4905.2	4835.4	10247.2	11404.6	10259.1	13621.7	8201.1	11140.9	17504.3	18323.6	15895.3
STX16	O14662	STX16_HUMAN	uniprot_sprot_2021-01-04_HUMAN	5	Golgi membrane,cytoplasm,Golgi apparatus,trans-Golgi network,cytosol,focal adhesion,integral component of membrane,SNARE complex,Golgi cisterna,trans-Golgi network membrane,intracellular membrane-bounded organelle,perinuclear region of cytoplasm,endomembrane system	intracellular protein transport,vesicle fusion,retrograde transport, endosome to Golgi,vesicle docking,Golgi ribbon formation	SNAP receptor activity,protein binding,syntaxin binding,SNARE binding	1.0808e-14	1.47267e-16	79866.9	86658.6	93359.2	39261.6	37113	41570.5	32990.5	39635	35373.1	79999.4	67321.7	94259.1	79866.9	86658.6	93359.2	39261.6	37113	41570.5	32990.5	39635	35373.1	79999.4	67321.7	94259.1	14547.1	14785.1	16120.1	6718.1	6533.8	7671.4	5341.3	7971.1	6736.5	12522.4	11547.8	16773.1
PRRG1	O14668	TMG1_HUMAN	uniprot_sprot_2021-01-04_HUMAN	1	extracellular region,integral component of plasma membrane		calcium ion binding	0.688427	0.00536067	Filtered	Filtered	Filtered	Filtered	Filtered	Filtered	Filtered	Filtered	Filtered	Filtered	Filtered	14740.2	Filtered	Filtered	Filtered	Filtered	Filtered	Filtered	Filtered	Filtered	Filtered	Filtered	Filtered	14740.2	Filtered	Filtered	Filtered	Filtered	Filtered	Filtered	Filtered	Filtered	Filtered	Filtered	Filtered	1340
ADAM10	O14672	ADA10_HUMAN	uniprot_sprot_2021-01-04_HUMAN	13	Golgi membrane,nucleus,cytoplasm,endoplasmic reticulum lumen,Golgi apparatus,Golgi-associated vesicle,plasma membrane,focal adhesion,cell surface,postsynaptic density,membrane,integral component of membrane,specific granule membrane,extracellular exosome,tertiary granule membrane,perinuclear endoplasmic reticulum,tetraspanin-enriched microdomain	in utero embryonic development,protein phosphorylation,membrane protein ectodomain proteolysis,negative regulation of cell adhesion,Notch signaling pathway,Notch receptor processing,integrin-mediated signaling pathway,cell-cell signaling,positive regulation of cell proliferation,positive regulation of T cell chemotaxis,protein processing,extracellular matrix disassembly,positive regulation of cel…	endopeptidase activity,metalloendopeptidase activity,receptor binding,integrin binding,protein binding,metallopeptidase activity,SH3 domain binding,protein kinase binding,protein homodimerization activity,metal ion binding	4.03814e-21	9.98316e-23	218938	220275	267886	76052.8	136196	69036.1	131822	108715	135741	171343	113163	140251	218938	220275	267886	76052.8	136196	69036.1	131822	108715	135741	171343	113163	140251	28923.1	27675.4	31480.9	9047.1	15177.6	8851.5	16377.6	15352.8	16373.1	19088.9	14428.4	16547.6
EI24	O14681	EI24_HUMAN	uniprot_sprot_2021-01-04_HUMAN	5	endoplasmic reticulum,endoplasmic reticulum membrane,Golgi apparatus,cytosol,membrane,integral component of membrane,nuclear membrane	apoptotic process,macroautophagy,negative regulation of cell growth		3.43988e-09	3.55027e-11	245225	122856	133935	26198.7	27670.4	34400.5	38265.4	38610.4	41844.5	57511.7	46537.1	50995.9	245225	122856	133935	26198.7	27670.4	34400.5	38265.4	38610.4	41844.5	57511.7	46537.1	50995.9	71139	52553.4	58498.3	6850.3	11484.9	8406.6	12821.9	11766.7	13594.9	25867.1	26343.7	29306.5
TP53I11	O14683	P5I11_HUMAN	uniprot_sprot_2021-01-04_HUMAN	2	integral component of membrane	negative regulation of cell proliferation		3.97744e-14	5.22059e-16	7141.82	9102.3	6682.91	Filtered	Filtered	Filtered	6116.34	5020.74	7084.71	30919.5	20091.7	24207	7141.82	9102.3	6682.91	Filtered	Filtered	Filtered	6116.34	5020.74	7084.71	30919.5	20091.7	24207	3244	3790.5	2416.2	Filtered	Filtered	Filtered	2328.8	1954.3	3038	12841.9	8845.6	10355.9
PTGES	O14684	PTGES_HUMAN	uniprot_sprot_2021-01-04_HUMAN	2	nuclear envelope lumen,endoplasmic reticulum membrane,membrane,integral component of membrane,perinuclear region of cytoplasm,mitochondrion	prostaglandin biosynthetic process,acute inflammatory response,chronic inflammatory response,prostaglandin metabolic process,signal transduction,negative regulation of cell proliferation,response to organic cyclic compound,cyclooxygenase pathway,response to lipopolysaccharide,response to retinoic acid,response to cytokine,response to calcium ion,oxidation-reduction process,glutathione metabolic p…	glutathione binding,prostaglandin-E synthase activity,glutathione transferase activity	7.41605e-20	1.58104e-21	Filtered	6860.83	Filtered	42819.4	89327.1	84331.2	Filtered	Filtered	Filtered	2074.53	1140.68	1456.79	Filtered	6860.83	Filtered	42819.4	89327.1	84331.2	Filtered	Filtered	Filtered	2074.53	1140.68	1456.79	Filtered	1016.3	Filtered	9217.5	20025.4	19029.2	Filtered	Filtered	Filtered	404.3	156	213.1
KMT2D	O14686	KMT2D_HUMAN	uniprot_sprot_2021-01-04_HUMAN	24	nucleus,nucleoplasm,histone methyltransferase complex,MLL3/4 complex	oocyte growth,chromatin silencing,transcription, DNA-templated,regulation of transcription, DNA-templated,positive regulation of cell proliferation,positive regulation of intracellular estrogen receptor signaling pathway,response to estrogen,regulation of megakaryocyte differentiation,positive regulation of transcription from RNA polymerase II promoter,oogenesis,histone H3-K4 methylation,beta-cat…	RNA polymerase II transcription factor activity, sequence-specific DNA binding,DNA binding,protein binding,histone-lysine N-methyltransferase activity,histone methyltransferase activity (H3-K4 specific),transcription regulatory region DNA binding,metal ion binding	3.78503e-19	7.38992e-21	164459	159871	159691	27558.4	36065.8	24346.5	77306.5	75540.6	92228.1	71664.5	56604.9	65916.7	164459	159871	159691	27558.4	36065.8	24346.5	77306.5	75540.6	92228.1	71664.5	56604.9	65916.7	3412.1	2997.7	3503.1	837.6	1264.3	739.7	1523.1	1817.5	1625	1575.8	1130.9	1781.6
ITGB1BP1	O14713	ITBP1_HUMAN	uniprot_sprot_2021-01-04_HUMAN	1	ruffle,nucleus,nucleoplasm,cytoplasm,microtubule organizing center,cytosol,cytoskeleton,plasma membrane,membrane,nuclear body,lamellipodium,perinuclear region of cytoplasm,extracellular exosome,cell periphery,focal adhesion	blood vessel endothelial cell proliferation involved in sprouting angiogenesis,transcription, DNA-templated,negative regulation of protein kinase activity,negative regulation of cell adhesion involved in substrate-bound cell migration,cell-matrix adhesion,Notch signaling pathway,integrin-mediated signaling pathway,positive regulation of cell proliferation,negative regulation of cell proliferation…	GDP-dissociation inhibitor activity,integrin binding,protein binding,protein transporter activity,protein kinase binding,macromolecular complex binding	0.0182783	0.000146153	Filtered	13394.4	12450.8	Filtered	25245.1	24004.7	6920.5	Filtered	Filtered	8422.79	12544.3	7311.03	Filtered	13394.4	12450.8	Filtered	25245.1	24004.7	6920.5	Filtered	Filtered	8422.79	12544.3	7311.03	Filtered	1116.2	1037.6	Filtered	2103.8	2000.4	576.7	Filtered	Filtered	701.9	1045.4	609.3
RGPD8	O14715	RGPD8_HUMAN	uniprot_sprot_2021-01-04_HUMAN	1	nuclear pore	biological_process,intracellular transport	Ran GTPase binding	0.00953145	7.71192e-05	96419	Filtered	3020.55	Filtered	Filtered	Filtered	Filtered	Filtered	Filtered	Filtered	Filtered	Filtered	96419	Filtered	3020.55	Filtered	Filtered	Filtered	Filtered	Filtered	Filtered	Filtered	Filtered	Filtered	1014.9	Filtered	31.8	Filtered	Filtered	Filtered	Filtered	Filtered	Filtered	Filtered	Filtered	Filtered
APAF1	O14727	APAF_HUMAN	uniprot_sprot_2021-01-04_HUMAN	1	extracellular region,nucleus,cytosol,macromolecular complex,secretory granule lumen,apoptosome,extracellular exosome,ficolin-1-rich granule lumen	response to hypoxia,neural tube closure,apoptotic process,activation of cysteine-type endopeptidase activity involved in apoptotic process,nervous system development,aging,response to nutrient,activation of cysteine-type endopeptidase activity involved in apoptotic process by cytochrome c,cardiac muscle cell apoptotic process,cell differentiation,forebrain development,glial cell apoptotic process…	nucleotide binding,protein binding,ATP binding,cysteine-type endopeptidase activator activity involved in apoptotic process,heat shock protein binding,identical protein binding,ADP binding	0.000852585	7.38069e-06	Filtered	Filtered	7133.9	Filtered	Filtered	Filtered	Filtered	Filtered	Filtered	Filtered	23127.5	16343	Filtered	Filtered	7133.9	Filtered	Filtered	Filtered	Filtered	Filtered	Filtered	Filtered	23127.5	16343	Filtered	Filtered	104.9	Filtered	Filtered	Filtered	Filtered	Filtered	Filtered	Filtered	340.1	240.3
RIOK3	O14730	RIOK3_HUMAN	uniprot_sprot_2021-01-04_HUMAN	2	cytosol,preribosome, small subunit precursor	rRNA processing,protein phosphorylation,chromosome segregation,maturation of SSU-rRNA,negative regulation of protein homooligomerization,positive regulation of interferon-beta production,negative regulation of MDA-5 signaling pathway,negative regulation of I-kappaB kinase/NF-kappaB signaling,innate immune response,positive regulation of innate immune response,defense response to virus,cellular re…	protein serine/threonine kinase activity,protein binding,ATP binding,metal ion binding,caspase binding	0.000766558	6.64648e-06	Filtered	Filtered	Filtered	Filtered	Filtered	Filtered	3264.44	Filtered	Filtered	Filtered	1177.52	1307.04	Filtered	Filtered	Filtered	Filtered	Filtered	Filtered	3264.44	Filtered	Filtered	Filtered	1177.52	1307.04	Filtered	Filtered	Filtered	Filtered	Filtered	Filtered	239.3	Filtered	Filtered	Filtered	593.3	267.6
IMPA2	O14732	IMPA2_HUMAN	uniprot_sprot_2021-01-04_HUMAN	4	cytoplasm,cytosol	inositol metabolic process,inositol biosynthetic process,phosphate-containing compound metabolic process,signal transduction,inositol phosphate metabolic process,phosphatidylinositol phosphorylation,inositol phosphate dephosphorylation	protein binding,inositol monophosphate 1-phosphatase activity,protein homodimerization activity,metal ion binding,inositol monophosphate 3-phosphatase activity,inositol monophosphate 4-phosphatase activity	5.27109e-09	5.39846e-11	Filtered	Filtered	Filtered	109421	191226	171645	126815	82191.6	113543	Filtered	Filtered	Filtered	Filtered	Filtered	Filtered	109421	191226	171645	126815	82191.6	113543	Filtered	Filtered	Filtered	Filtered	Filtered	Filtered	23199.4	40576.3	37913.7	28019.5	22306.6	27401	Filtered	Filtered	Filtered
MAP2K7	O14733	MP2K7_HUMAN	uniprot_sprot_2021-01-04_HUMAN	3	nucleus,cytoplasm,cytosol	apoptotic process,response to osmotic stress,signal transduction,JNK cascade,activation of JUN kinase activity,regulation of mitotic cell cycle,response to heat,response to UV,peptidyl-tyrosine phosphorylation,positive regulation of telomere maintenance via telomerase,response to tumor necrosis factor,proteolysis in other organism,Fc-epsilon receptor signaling pathway,regulation of apoptotic proc…	magnesium ion binding,protein serine/threonine kinase activity,MAP kinase kinase activity,protein tyrosine kinase activity,protein binding,ATP binding,enzyme binding,protein kinase binding,protein phosphatase binding,JUN kinase kinase activity	9.3451e-05	8.3659e-07	2612.2	5404	7319.53	7578.48	4624.21	4394.96	9274.77	10868.2	11251.4	10187.1	5070.16	10095.9	2612.2	5404	7319.53	7578.48	4624.21	4394.96	9274.77	10868.2	11251.4	10187.1	5070.16	10095.9	75.3	711.9	831.1	801.3	598.5	726.8	1562.9	1201.5	1480.4	1777.2	811.3	1691.1
ACOT8	O14734	ACOT8_HUMAN	uniprot_sprot_2021-01-04_HUMAN	6	mitochondrion,peroxisomal matrix	acyl-CoA metabolic process,bile acid biosynthetic process,fatty acid catabolic process,viral process,peroxisome fission,fatty acid beta-oxidation using acyl-CoA oxidase,alpha-linolenic acid metabolic process,dicarboxylic acid catabolic process,negative regulation of CD4 biosynthetic process	acetyl-CoA hydrolase activity,receptor binding,protein binding,CoA hydrolase activity,palmitoyl-CoA hydrolase activity,choloyl-CoA hydrolase activity,acyl-CoA hydrolase activity,carboxylic ester hydrolase activity,medium-chain acyl-CoA hydrolase activity,long-chain acyl-CoA hydrolase activity	2.84166e-05	2.58958e-07	65294.4	40399.6	50449.5	45959	37348.4	56119.3	41147.6	27677.8	38912.5	4615.87	3243.26	5566.06	65294.4	40399.6	50449.5	45959	37348.4	56119.3	41147.6	27677.8	38912.5	4615.87	3243.26	5566.06	16485.8	15594.3	17284.4	17385.2	17036.7	20460.1	18298.5	11850.1	13454.2	6144.1	1271.8	1527.1
CDIPT	O14735	CDIPT_HUMAN	uniprot_sprot_2021-01-04_HUMAN	4	Golgi membrane,endoplasmic reticulum membrane,Golgi apparatus,plasma membrane,membrane,integral component of membrane	phosphatidylinositol biosynthetic process,CDP-diacylglycerol metabolic process	CDP-diacylglycerol-inositol 3-phosphatidyltransferase activity,protein binding,diacylglycerol binding,manganese ion binding,carbohydrate binding,alcohol binding	1.07949e-10	1.18605e-12	253118	215408	275071	58870.2	111856	67157.7	67821.5	16179.6	32543.8	87971.5	88557.1	121917	253118	215408	275071	58870.2	111856	67157.7	67821.5	16179.6	32543.8	87971.5	88557.1	121917	93687	76250.9	83537.9	28077.3	52447.7	30483	18221.1	6264	15345.7	45541.1	36460.9	36762.8
PDCD5	O14737	PDCD5_HUMAN	uniprot_sprot_2021-01-04_HUMAN	11	nucleus,cytoplasm,cytosol,extracellular exosome	apoptotic process,negative regulation of cell proliferation,positive regulation of gene expression,positive regulation of apoptotic process,positive regulation of cysteine-type endopeptidase activity involved in apoptotic process,cellular response to transforming growth factor beta stimulus,positive regulation of release of cytochrome c from mitochondria,positive regulation of protein import into…	DNA binding,protein binding,heparin binding,acetyltransferase activator activity,beta-tubulin binding	2.7003e-19	5.37874e-21	273702	238456	248624	246866	397844	313651	397065	456456	366556	309712	327786	305736	273702	238456	248624	246866	397844	313651	397065	456456	366556	309712	327786	305736	333934	291147	306102	252468	454746	386890	470147	528443	347185	333015	348651	345634
PRMT5	O14744	ANM5_HUMAN	uniprot_sprot_2021-01-04_HUMAN	21	nucleus,nucleoplasm,cytoplasm,Golgi apparatus,cytosol,methylosome,histone methyltransferase complex	spliceosomal snRNP assembly,DNA-templated transcription, termination,regulation of transcription, DNA-templated,regulation of mitotic nuclear division,cell proliferation,peptidyl-arginine methylation,peptidyl-arginine methylation, to symmetrical-dimethyl arginine,circadian regulation of gene expression,peptidyl-arginine N-methylation,endothelial cell activation,histone H4-R3 methylation,regulatio…	core promoter sequence-specific DNA binding,transcription corepressor activity,protein binding,methyltransferase activity,methyl-CpG binding,histone-arginine N-methyltransferase activity,protein-arginine N-methyltransferase activity,protein-arginine omega-N symmetric methyltransferase activity,identical protein binding,ribonucleoprotein complex binding,histone methyltransferase activity (H4-R3 sp…	2.69915e-21	6.80342e-23	237871	236448	223357	343918	537497	413895	302193	264534	309623	320348	362178	294985	237871	236448	223357	343918	537497	413895	302193	264534	309623	320348	362178	294985	64614.1	59483.2	62172.8	77762.1	127616	96824.2	74272.9	59741.3	72537.2	91065.7	87136	83844.5
SLC9A3R1	O14745	NHRF1_HUMAN	uniprot_sprot_2021-01-04_HUMAN	21	ruffle,cytoplasm,microvillus,endomembrane system,actin cytoskeleton,membrane,apical plasma membrane,filopodium,brush border membrane,microvillus membrane,vesicle,stereocilium tip,membrane raft,perinuclear region of cytoplasm,extracellular exosome,cell periphery,sperm midpiece,nucleus	renal sodium ion transport,nuclear migration,adenylate cyclase-activating dopamine receptor signaling pathway,sensory perception of sound,negative regulation of cell proliferation,regulation of cell shape,regulation of cell size,negative regulation of platelet-derived growth factor receptor signaling pathway,negative regulation of phosphatidylinositol 3-kinase signaling,Wnt signaling pathway,glan…	receptor binding,protein binding,beta-catenin binding,chloride channel regulator activity,phosphatase binding,PDZ domain binding,beta-2 adrenergic receptor binding,protein complex scaffold,protein self-association,myosin II binding,dopamine receptor binding,growth factor receptor binding	3.41798e-26	1.66604e-27	132239	139724	129622	1.03254e+06	1.27802e+06	864353	1.81671e+06	2195221	1832550	348341	313030	261565	132239	139724	129622	1.03254e+06	1.27802e+06	864353	1.81671e+06	2195221	1832550	348341	313030	261565	27425.1	28159	30987.6	254888	396768	249827	470111	580747	512638	100768	84051.3	93255.9
CHEK1	O14757	CHK1_HUMAN	uniprot_sprot_2021-01-04_HUMAN	6	chromatin,condensed nuclear chromosome,extracellular space,nucleus,nucleoplasm,cytoplasm,centrosome,cytosol,macromolecular complex,intracellular membrane-bounded organelle,chromosome, telomeric region	DNA damage checkpoint,DNA replication,DNA repair,apoptotic process,cellular response to DNA damage stimulus,DNA damage induced protein phosphorylation,cell cycle,regulation of double-strand break repair via homologous recombination,regulation of transcription from RNA polymerase II promoter in response to UV-induced DNA damage,peptidyl-threonine phosphorylation,histone H3-T11 phosphorylation,intr…	protein kinase activity,protein serine/threonine kinase activity,protein binding,ATP binding,kinase activity,protein domain specific binding,histone kinase activity (H3-T11 specific)	2.93036e-29	2.46443e-30	32994.8	23244.9	22874.5	17838.8	19390.6	18280.2	15693.5	14407.4	14996.7	26928.7	31237.2	23886.4	32994.8	23244.9	22874.5	17838.8	19390.6	18280.2	15693.5	14407.4	14996.7	26928.7	31237.2	23886.4	4569.5	8398.8	12057.3	6013.2	3580.8	4136.4	5330.3	3656	4168.8	10280.2	7666.3	9247.6
TNFRSF10B	O14763	TR10B_HUMAN	uniprot_sprot_2021-01-04_HUMAN	5	intracellular,plasma membrane,integral component of plasma membrane,cell surface	apoptotic process,activation of cysteine-type endopeptidase activity involved in apoptotic process,inflammatory response,immune response,cell surface receptor signaling pathway,activation of NF-kappaB-inducing kinase activity,multicellular organism development,extrinsic apoptotic signaling pathway via death domain receptors,response to lipopolysaccharide,tumor necrosis factor-mediated signaling p…	receptor activity,tumor necrosis factor-activated receptor activity,protein binding,TRAIL binding	4.24345e-22	1.17466e-23	107958	96541.5	110530	19138.5	28016.9	12284.3	36065	42100.4	38168.6	33954.6	29216.7	37572	107958	96541.5	110530	19138.5	28016.9	12284.3	36065	42100.4	38168.6	33954.6	29216.7	37572	17008.1	17056.1	20929.9	2077.9	2971.1	1743	6010.8	7600.2	7023.8	6292.9	3821.3	5679.4
MEIS2	O14770	MEIS2_HUMAN	uniprot_sprot_2021-01-04_HUMAN	1	nucleus,perinuclear region of cytoplasm	negative regulation of transcription from RNA polymerase II promoter,eye development,transcription from RNA polymerase II promoter,visual learning,response to mechanical stimulus,pancreas development,negative regulation of myeloid cell differentiation,positive regulation of mitotic cell cycle,positive regulation of transcription from RNA polymerase II promoter,response to growth factor,Requires O…	RNA polymerase II core promoter proximal region sequence-specific DNA binding,RNA polymerase II transcription factor activity, sequence-specific DNA binding,transcriptional activator activity, RNA polymerase II core promoter proximal region sequence-specific binding,transcription factor activity, sequence-specific DNA binding,transcription cofactor activity,transcription corepressor activity,prot…	0.0346688	0.00027474	Filtered	Filtered	4587.92	Filtered	Filtered	Filtered	Filtered	Filtered	Filtered	Filtered	28962.3	30430.4	Filtered	Filtered	4587.92	Filtered	Filtered	Filtered	Filtered	Filtered	Filtered	Filtered	28962.3	30430.4	Filtered	Filtered	286.7	Filtered	Filtered	Filtered	Filtered	Filtered	Filtered	Filtered	1810.1	1901.9
TPP1	O14773	TPP1_HUMAN	uniprot_sprot_2021-01-04_HUMAN	9	mitochondrion,lysosome,melanosome,lysosomal lumen,extracellular exosome	proteolysis,lipid metabolic process,lysosome organization,nervous system development,central nervous system development,protein catabolic process,epithelial cell differentiation,IRE1-mediated unfolded protein response,peptide catabolic process,bone resorption,neuromuscular process controlling balance	endopeptidase activity,serine-type endopeptidase activity,protein binding,peptidase activity,serine-type peptidase activity,tripeptidyl-peptidase activity,peptide binding,metal ion binding	1.69387e-08	1.70185e-10	110133	104978	85646.3	75990.2	90209.6	93949.5	127395	94858.3	111595	56236.2	59657.9	62852.9	110133	104978	85646.3	75990.2	90209.6	93949.5	127395	94858.3	111595	56236.2	59657.9	62852.9	28533.6	28864.2	25789.4	32110.8	34548.8	33497.3	41880.2	34913.9	46099.6	27138.2	16601	17258.4
TCERG1	O14776	TCRG1_HUMAN	uniprot_sprot_2021-01-04_HUMAN	52	nucleus,nucleoplasm	negative regulation of transcription from RNA polymerase II promoter,transcription from RNA polymerase II promoter	RNA polymerase II repressing transcription factor binding,RNA polymerase II transcription corepressor activity,transcription coactivator activity,RNA binding,protein binding,identical protein binding,proline-rich region binding,RNA polymerase II transcription cofactor activity,RNA polymerase binding	7.16829e-25	2.86374e-26	1.08916e+06	993986	984867	512895	647439	569275	608873	585040	544538	758160	634504	558414	1.08916e+06	993986	984867	512895	647439	569275	608873	585040	544538	758160	634504	558414	241390	210302	227381	95635.8	136321	117105	119695	119117	119213	145709	125814	125076
NDC80	O14777	NDC80_HUMAN	uniprot_sprot_2021-01-04_HUMAN	10	chromosome, centromeric region,kinetochore,condensed chromosome kinetochore,condensed nuclear chromosome outer kinetochore,nucleus,nucleoplasm,centrosome,cytosol,membrane,Ndc80 complex,condensed nuclear chromosome kinetochore	mitotic sister chromatid segregation,establishment of mitotic spindle orientation,mitotic cell cycle,mitotic spindle organization,chromosome segregation,sister chromatid cohesion,attachment of spindle microtubules to kinetochore,cell division,metaphase plate congression,attachment of mitotic spindle microtubules to kinetochore,kinetochore organization,positive regulation of mitotic cell cycle spi…	structural constituent of cytoskeleton,protein binding,identical protein binding	7.91997e-12	9.17759e-14	37361.7	33996.1	35657.5	45589.3	52841.3	42822.8	41411.7	49598	40552.6	134722	81552.7	82881.6	37361.7	33996.1	35657.5	45589.3	52841.3	42822.8	41411.7	49598	40552.6	134722	81552.7	82881.6	3275.4	3330.4	4244.1	3027.8	4357.1	3488.3	4160.1	5045.5	4131.7	10344.7	9137.5	9666.9
KIF3C	O14782	KIF3C_HUMAN	uniprot_sprot_2021-01-04_HUMAN	3	cytosol,kinesin complex,microtubule,cilium,ciliary tip	retrograde vesicle-mediated transport, Golgi to ER,microtubule-based movement,antigen processing and presentation of exogenous peptide antigen via MHC class II,intraciliary transport involved in cilium morphogenesis,organelle transport along microtubule,cytoskeleton-dependent intracellular transport	motor activity,microtubule motor activity,ATP binding,microtubule binding,ATPase activity	5.77695e-05	5.21032e-07	Filtered	Filtered	4993.75	Filtered	11026	16814.4	4311.85	20470.9	3426.62	8735.72	16142.3	9818.27	Filtered	Filtered	4993.75	Filtered	11026	16814.4	4311.85	20470.9	3426.62	8735.72	16142.3	9818.27	Filtered	Filtered	139.4	Filtered	1832.1	2819.4	366.9	2149.5	1384.6	303.2	405.1	191.1
NRP1	O14786	NRP1_HUMAN	uniprot_sprot_2021-01-04_HUMAN	9	semaphorin receptor complex,extracellular space,early endosome,cytosol,neurofilament,plasma membrane,focal adhesion,cell surface,integral component of membrane,axon,growth cone,cytoplasmic vesicle,neuron projection,neuronal cell body,receptor complex,sorting endosome	angiogenesis,patterning of blood vessels,neuron migration,positive regulation of endothelial cell proliferation,sprouting angiogenesis,cell migration involved in sprouting angiogenesis,outflow tract septum morphogenesis,substrate-dependent cell migration, cell extension,signal transduction,integrin-mediated signaling pathway,cell-cell signaling,axon guidance,axonal fasciculation,response to wound…	vascular endothelial growth factor-activated receptor activity,GTPase activator activity,protein binding,heparin binding,coreceptor activity,semaphorin receptor activity,growth factor binding,protein kinase binding,cytokine binding,vascular endothelial growth factor binding,metal ion binding	1.07087e-10	1.17679e-12	26370	24785.1	33007.8	12166.7	10363.7	12638	67735.6	53626.9	66101.9	30723.3	20641.1	25504	26370	24785.1	33007.8	12166.7	10363.7	12638	67735.6	53626.9	66101.9	30723.3	20641.1	25504	3356.2	3247.4	4208.6	1433.4	1196.9	1216.3	7987	6349.2	7411.3	3490.9	2648.6	2853.9
TNPO2	O14787	TNPO2_HUMAN	uniprot_sprot_2021-01-04_HUMAN	6	nucleus,cytoplasm,nuclear membrane,nuclear periphery	protein import into nucleus, translocation,NLS-bearing protein import into nucleus,ribosomal protein import into nucleus	protein binding,nuclear localization sequence binding,Ran GTPase binding,protein transporter activity	5.26398e-10	5.61772e-12	26386.6	21837.3	14590.7	6263.48	14324.8	10197.6	11208.1	9900.47	10744.8	47083.6	40631.7	44624.9	26386.6	21837.3	14590.7	6263.48	14324.8	10197.6	11208.1	9900.47	10744.8	47083.6	40631.7	44624.9	1283.7	926	825.4	548.8	958.9	948.8	1066	1015.1	1056.4	4955.8	3850	3979.7
UNC13B	O14795	UN13B_HUMAN	uniprot_sprot_2021-01-04_HUMAN	2	Golgi apparatus,cytosol,plasma membrane,membrane,cell junction,neuromuscular junction,early phagosome,terminal bouton,calyx of Held,presynaptic active zone,ribbon synapse,synaptic vesicle membrane,presynaptic membrane,presynaptic active zone cytoplasmic component	chemical synaptic transmission,neurotransmitter secretion,neuromuscular junction development,positive regulation of synaptic vesicle priming,glutamate secretion,synaptic vesicle exocytosis,synaptic vesicle docking,synaptic vesicle priming,negative regulation of synaptic plasticity,synaptic transmission, glutamatergic,intracellular signal transduction,positive regulation of apoptotic process,regul…	calcium ion binding,protein binding,calmodulin binding,phospholipid binding,Rab GTPase binding,diacylglycerol binding,GTP-dependent protein binding,syntaxin-1 binding	1.63247e-13	2.07256e-15	Filtered	Filtered	Filtered	Filtered	9257.32	4923.9	5833.85	14293.6	4631.43	5803.59	7986.63	3385.15	Filtered	Filtered	Filtered	Filtered	9257.32	4923.9	5833.85	14293.6	4631.43	5803.59	7986.63	3385.15	Filtered	Filtered	Filtered	Filtered	89.1	15.8	216.7	160.7	231.3	295.5	170.3	331.3
POLR3A	O14802	RPC1_HUMAN	uniprot_sprot_2021-01-04_HUMAN	22	nucleoplasm,DNA-directed RNA polymerase III complex,cytosol,membrane	transcription, DNA-templated,transcription from RNA polymerase III promoter,positive regulation of type I interferon production,positive regulation of interferon-beta production,innate immune response,defense response to virus	DNA binding,chromatin binding,DNA-directed RNA polymerase activity,metal ion binding,RNA polymerase III activity	2.30289e-18	4.16106e-20	82285.3	55117.8	53768.7	60622.3	58201.5	52616.6	38040.2	39838.2	48089.7	76721.5	86861.6	64105.3	82285.3	55117.8	53768.7	60622.3	58201.5	52616.6	38040.2	39838.2	48089.7	76721.5	86861.6	64105.3	4625.5	3956.4	3965	4398.9	3672.1	3537	2610.4	2098.4	3885	5339.7	5506.5	4044.3
PHOX2A	O14813	PHX2A_HUMAN	uniprot_sprot_2021-01-04_HUMAN	5	nuclear chromatin	noradrenergic neuron differentiation,transcription, DNA-templated,somatic motor neuron differentiation,oculomotor nerve formation,trochlear nerve formation,locus ceruleus development,midbrain development,regulation of respiratory gaseous exchange,positive regulation of transcription from RNA polymerase II promoter,sympathetic nervous system development,dopaminergic neuron differentiation	RNA polymerase II regulatory region sequence-specific DNA binding,RNA polymerase II transcription factor activity, sequence-specific DNA binding,transcription factor activity, sequence-specific DNA binding	6.59169e-08	6.49627e-10	Filtered	Filtered	2320.56	Filtered	Filtered	Filtered	Filtered	Filtered	Filtered	117493	67685.2	99599	Filtered	Filtered	2320.56	Filtered	Filtered	Filtered	Filtered	Filtered	Filtered	117493	67685.2	99599	Filtered	Filtered	314.5	Filtered	Filtered	Filtered	Filtered	Filtered	Filtered	60544.1	43277.3	60096
PSMA7	O14818	PSA7_HUMAN	uniprot_sprot_2021-01-04_HUMAN	20	proteasome complex,nucleus,nucleoplasm,cytosol,proteasome core complex,proteasome core complex, alpha-subunit complex,extracellular exosome,postsynapse,cytoplasm	MAPK cascade,protein polyubiquitination,stimulatory C-type lectin receptor signaling pathway,antigen processing and presentation of exogenous peptide antigen via MHC class I, TAP-dependent,regulation of cellular amino acid metabolic process,negative regulation of G2/M transition of mitotic cell cycle,viral process,protein deubiquitination,anaphase-promoting complex-dependent catabolic process,SCF…	threonine-type endopeptidase activity,protein binding,identical protein binding,endopeptidase activity	8.51762e-22	2.27611e-23	177568	184413	162202	603720	595791	587798	456572	435972	481905	353665	451685	428985	177568	184413	162202	603720	595791	587798	456572	435972	481905	353665	451685	428985	136692	128553	133469	390077	598092	452299	406576	298700	398392	425264	385231	380331
SCAMP3	O14828	SCAM3_HUMAN	uniprot_sprot_2021-01-04_HUMAN	15	integral component of membrane,intracellular membrane-bounded organelle,extracellular exosome	post-Golgi vesicle-mediated transport,protein transport	ubiquitin protein ligase binding	6.37663e-18	1.10778e-19	261892	270766	310165	188138	232128	165026	219018	229663	192615	431501	386880	353919	261892	270766	310165	188138	232128	165026	219018	229663	192615	431501	386880	353919	186608	207770	219014	143972	196084	136978	164872	169076	154368	338540	282622	276565
PHYH	O14832	PAHX_HUMAN	uniprot_sprot_2021-01-04_HUMAN	7	mitochondrion,peroxisome,peroxisomal matrix	fatty acid alpha-oxidation,2-oxoglutarate metabolic process,isoprenoid metabolic process,methyl-branched fatty acid metabolic process,lipid metabolic process	protein binding,ferrous iron binding,carboxylic acid binding,L-ascorbic acid binding,cofactor binding,phytanoyl-CoA dioxygenase activity,oxidoreductase activity	5.78838e-06	5.38219e-08	8853.2	8842.62	6635.68	5709.19	10117.6	6710.3	58440.8	39613.6	44781.3	12632.5	10773.5	9979.05	8853.2	8842.62	6635.68	5709.19	10117.6	6710.3	58440.8	39613.6	44781.3	12632.5	10773.5	9979.05	1423.8	1350.1	1196	807.2	1924.2	1071.3	15079.2	10403.9	12684.5	2626.4	2796.4	2257.3
OPLAH	O14841	OPLA_HUMAN	uniprot_sprot_2021-01-04_HUMAN	5	cytosol	glutathione metabolic process,glutathione biosynthetic process	ATP binding,5-oxoprolinase (ATP-hydrolyzing) activity	3.23687e-16	4.91599e-18	Filtered	Filtered	Filtered	2266.72	1529.86	2829.16	6334.08	7731.29	12063.8	Filtered	Filtered	Filtered	Filtered	Filtered	Filtered	2266.72	1529.86	2829.16	6334.08	7731.29	12063.8	Filtered	Filtered	Filtered	Filtered	Filtered	Filtered	200.2	358.1	320.9	934.5	879.7	1228.6	Filtered	Filtered	Filtered
BCKDK	O14874	BCKD_HUMAN	uniprot_sprot_2021-01-04_HUMAN	7	mitochondrion,mitochondrial matrix,mitochondrial alpha-ketoglutarate dehydrogenase complex	protein phosphorylation,cellular amino acid catabolic process,branched-chain amino acid catabolic process,phosphorylation	protein serine/threonine kinase activity,protein binding,ATP binding,kinase activity,[3-methyl-2-oxobutanoate dehydrogenase (acetyl-transferring)] kinase activity	1.13993e-07	1.11536e-09	101708	132304	96133.6	35900	52543.7	31184.6	42979.2	38944.9	41481.2	89703.3	64325.7	53709	101708	132304	96133.6	35900	52543.7	31184.6	42979.2	38944.9	41481.2	89703.3	64325.7	53709	23323.7	24224.9	22022.8	6187.2	8773.1	6396.8	7258.6	5282.4	7175.2	14779.3	11703.2	11855.3
MGST3	O14880	MGST3_HUMAN	uniprot_sprot_2021-01-04_HUMAN	6	nuclear envelope,endoplasmic reticulum,endoplasmic reticulum membrane,membrane,integral component of membrane,organelle membrane,intracellular membrane-bounded organelle,extracellular exosome	lipid metabolic process,xenobiotic metabolic process,response to organonitrogen compound,leukotriene biosynthetic process,cellular oxidant detoxification,glutathione derivative biosynthetic process	glutathione transferase activity,leukotriene-C4 synthase activity,glutathione peroxidase activity,protein binding	1.2699e-12	1.53404e-14	19587	56147.2	25236.9	81578.6	22947	52891.7	9847.46	7117.7	8473.46	20408	32005.6	41438.1	19587	56147.2	25236.9	81578.6	22947	52891.7	9847.46	7117.7	8473.46	20408	32005.6	41438.1	7675.2	27463	22602.3	25355.5	17458.9	31850.4	3901	1249.7	10105.9	20748.9	24501.6	43737
GEMIN2	O14893	GEMI2_HUMAN	uniprot_sprot_2021-01-04_HUMAN	5	nucleus,nucleoplasm,spliceosomal complex,nucleolus,cytosol,nuclear body,SMN complex,SMN-Sm protein complex,Gemini of coiled bodies,cytoplasm	spliceosomal complex assembly,RNA splicing, via transesterification reactions,spliceosomal snRNP assembly,mRNA processing,RNA splicing,nuclear import	protein binding	6.29318e-08	6.20878e-10	74988.2	60253.7	86108.1	30685.9	34375.7	47038.5	49687.9	61000	46236.9	16236	15289.6	15747.4	74988.2	60253.7	86108.1	30685.9	34375.7	47038.5	49687.9	61000	46236.9	16236	15289.6	15747.4	28121.7	21094	40727.5	9557.3	13372.7	41959.4	21993.2	26862.6	21078.3	56836.6	6965	8412.7
TM4SF5	O14894	T4S5_HUMAN	uniprot_sprot_2021-01-04_HUMAN	1	integral component of plasma membrane,integral component of membrane			3.27968e-21	8.18321e-23	Filtered	Filtered	Filtered	Filtered	Filtered	Filtered	7416.25	6866.23	4152.29	Filtered	Filtered	Filtered	Filtered	Filtered	Filtered	Filtered	Filtered	Filtered	7416.25	6866.23	4152.29	Filtered	Filtered	Filtered	Filtered	Filtered	Filtered	Filtered	Filtered	Filtered	1854.1	1716.6	1038.1	Filtered	Filtered	Filtered
TAX1BP3	O14907	TX1B3_HUMAN	uniprot_sprot_2021-01-04_HUMAN	4	fibrillar center,cytoplasm,cytosol,plasma membrane,actin cytoskeleton,intracellular membrane-bounded organelle,extracellular exosome	Rho protein signal transduction,negative regulation of cell proliferation,Wnt signaling pathway,negative regulation of Wnt signaling pathway,activation of GTPase activity,negative regulation of protein localization to cell surface	protein binding,beta-catenin binding,protein C-terminus binding	1.04025e-12	1.26186e-14	36653.4	37054.9	26218.4	52428.9	103256	63755.9	24534.5	24980.7	24490.9	185489	173431	159970	36653.4	37054.9	26218.4	52428.9	103256	63755.9	24534.5	24980.7	24490.9	185489	173431	159970	13325.2	13343	13238.5	29471.9	62727.6	38125.7	15392.9	15806.7	18078.6	110743	95009.4	95788.8
GIPC1	O14908	GIPC1_HUMAN	uniprot_sprot_2021-01-04_HUMAN	11	cytoplasm,cytosol,brush border,cell cortex,synaptic vesicle,vesicle membrane,membrane,endocytic vesicle,cytoplasmic vesicle,dendritic spine,dendritic shaft,extracellular exosome	protein targeting,G-protein coupled receptor signaling pathway,chemical synaptic transmission,glutamate secretion,positive regulation of transforming growth factor beta receptor signaling pathway,regulation of protein stability,negative regulation of proteasomal ubiquitin-dependent protein catabolic process,positive regulation of cytokinesis,endothelial cell migration,regulation of synaptic plast…	actin binding,receptor binding,protein binding,myosin binding,PDZ domain binding,protein homodimerization activity,cadherin binding	1.21761e-16	1.90578e-18	52362.6	52236	48378.8	99347.4	90016.4	80207.3	37316.5	43626.4	44912.6	59152.4	38480.5	36352	52362.6	52236	48378.8	99347.4	90016.4	80207.3	37316.5	43626.4	44912.6	59152.4	38480.5	36352	16058.3	15915	16229	24663.9	27285.7	24185.3	12274.2	14565.7	15094.5	25356.4	13976.2	14791.7
LIN7A	O14910	LIN7A_HUMAN	uniprot_sprot_2021-01-04_HUMAN	12	intracellular,plasma membrane,cell-cell junction,bicellular tight junction,postsynaptic density,basolateral plasma membrane,neuron projection,synapse,postsynaptic membrane,extracellular exosome,MPP7-DLG1-LIN7 complex,presynapse	exocytosis,neurotransmitter secretion,protein transport,maintenance of epithelial cell apical/basal polarity,synaptic vesicle transport,inner ear development,macromolecular complex assembly,protein localization to basolateral plasma membrane	protein binding,L27 domain binding	2.73505e-13	3.42282e-15	746235	1.04888e+06	893969	135732	143504	159017	820526	734029	783738	240353	225223	176920	746235	1.04888e+06	893969	135732	143504	159017	820526	734029	783738	240353	225223	176920	162338	192355	146771	19218.9	31714.7	55863.7	129809	132800	136850	93248.4	84402.8	93787.3
IKBKB	O14920	IKKB_HUMAN	uniprot_sprot_2021-01-04_HUMAN	8	nucleus,cytosol,IkappaB kinase complex,cytoplasmic side of plasma membrane,CD40 receptor complex,membrane raft,cytoplasm	stimulatory C-type lectin receptor signaling pathway,antigen processing and presentation of exogenous peptide antigen via MHC class I, TAP-dependent,MyD88-independent toll-like receptor signaling pathway,protein phosphorylation,inflammatory response,I-kappaB kinase/NF-kappaB signaling,I-kappaB phosphorylation,response to virus,anatomical structure morphogenesis,regulation of tumor necrosis factor…	protein kinase activity,protein serine/threonine kinase activity,protein binding,ATP binding,IkappaB kinase activity,protein kinase binding,identical protein binding,protein homodimerization activity,protein heterodimerization activity,scaffold protein binding	6.03283e-21	1.45369e-22	21544.9	15385.8	15920.5	55079	91034.7	61630	10135.7	7685.93	7725.46	24013.2	30845.9	16308	21544.9	15385.8	15920.5	55079	91034.7	61630	10135.7	7685.93	7725.46	24013.2	30845.9	16308	924.8	468.2	1041.6	3426.5	4903.2	3696.7	1387	755	1055.2	1631.4	1092.3	879.8
RGS12	O14924	RGS12_HUMAN	uniprot_sprot_2021-01-04_HUMAN	3	condensed nuclear chromosome,nucleus,nucleolus,cytoplasm,cytosol,plasma membrane,nuclear matrix,cell junction,dendrite,synapse	transcription, DNA-templated,signal transduction,regulation of G-protein coupled receptor protein signaling pathway,negative regulation of signal transduction,positive regulation of GTPase activity	receptor signaling protein activity,GTPase activator activity,GTPase regulator activity	7.28665e-15	1.00462e-16	Filtered	Filtered	14989.8	7673.64	36999.5	Filtered	67265.1	70085.9	38294.2	Filtered	21142.9	12197.1	Filtered	Filtered	14989.8	7673.64	36999.5	Filtered	67265.1	70085.9	38294.2	Filtered	21142.9	12197.1	Filtered	Filtered	878.4	547.1	515.2	Filtered	915.1	751.4	626.6	Filtered	594.1	45.5
TIMM23	O14925	TIM23_HUMAN	uniprot_sprot_2021-01-04_HUMAN	8	mitochondrion,mitochondrial inner membrane,mitochondrial inner membrane presequence translocase complex,mitochondrial intermembrane space,integral component of mitochondrial inner membrane	protein targeting to mitochondrion,protein import into mitochondrial matrix	protein binding,P-P-bond-hydrolysis-driven protein transmembrane transporter activity,protein channel activity	6.33032e-11	7.0215e-13	202143	192125	192369	45705.5	80837.4	60099.7	38400.5	30669.9	46443.4	69940.2	68014.6	51916.3	202143	192125	192369	45705.5	80837.4	60099.7	38400.5	30669.9	46443.4	69940.2	68014.6	51916.3	187082	166796	164433	42313.4	72201.2	53148.4	45033.3	28079.2	45979.1	63512.8	58607.2	53019.6
HAT1	O14929	HAT1_HUMAN	uniprot_sprot_2021-01-04_HUMAN	18	nuclear chromosome, telomeric region,nuclear chromatin,nucleus,nucleoplasm,cytoplasm,nuclear matrix,macromolecular complex,intracellular membrane-bounded organelle	DNA packaging,DNA replication-dependent nucleosome assembly,DNA replication-independent nucleosome assembly,chromatin silencing at telomere,internal protein amino acid acetylation,response to nutrient,histone H4 acetylation	histone acetyltransferase activity,protein binding,H4 histone acetyltransferase activity,histone binding	2.68711e-19	5.35414e-21	77164.5	62840.4	74278.2	341603	361140	317016	156920	94100.5	157116	288493	171428	215714	77164.5	62840.4	74278.2	341603	361140	317016	156920	94100.5	157116	288493	171428	215714	48526.1	36597.4	41934.3	147425	224328	165950	84045.5	47534.6	81292.5	154146	113531	118348
UBE2L6	O14933	UB2L6_HUMAN	uniprot_sprot_2021-01-04_HUMAN	6	nucleoplasm,cytosol	cellular protein modification process,protein ubiquitination,modification-dependent protein catabolic process,translesion synthesis,ISG15-protein conjugation,negative regulation of type I interferon production,cellular protein metabolic process	ubiquitin-protein transferase activity,protein binding,ISG15 transferase activity,ubiquitin binding	4.09368e-09	4.21215e-11	Filtered	Filtered	Filtered	Filtered	Filtered	Filtered	10095.2	14521.1	18270.9	5912.43	2823.2	2518.18	Filtered	Filtered	Filtered	Filtered	Filtered	Filtered	10095.2	14521.1	18270.9	5912.43	2823.2	2518.18	Filtered	Filtered	Filtered	Filtered	Filtered	Filtered	62215.2	82483.5	76626.8	31922.2	26016	35639.2
CASK	O14936	CSKP_HUMAN	uniprot_sprot_2021-01-04_HUMAN	24	basement membrane,nuclear lamina,nucleolus,cytoplasm,cytosol,plasma membrane,cell-cell junction,focal adhesion,actin cytoskeleton,basolateral plasma membrane,nuclear matrix,vesicle,presynaptic membrane,ciliary membrane	negative regulation of cell-matrix adhesion,protein phosphorylation,cell adhesion,neurotransmitter secretion,negative regulation of keratinocyte proliferation,positive regulation of transcription from RNA polymerase II promoter,GMP metabolic process,GDP metabolic process,negative regulation of wound healing,calcium ion import,positive regulation of calcium ion import,negative regulation of cellul…	guanylate kinase activity,protein serine/threonine kinase activity,protein binding,calmodulin binding,ATP binding,neurexin family protein binding	2.94293e-27	1.73113e-28	184394	167817	170874	92032.3	132985	104781	217691	161268	216463	77545.6	91916.1	90112.3	184394	167817	170874	92032.3	132985	104781	217691	161268	216463	77545.6	91916.1	90112.3	18366.6	25082.2	24964.2	10488.2	17501.1	13868.7	21284.2	14955.3	25369.7	11948.6	9525.1	12890.3
PLD2	O14939	PLD2_HUMAN	uniprot_sprot_2021-01-04_HUMAN	1	endoplasmic reticulum membrane,Golgi apparatus,plasma membrane,presynapse	phosphatidic acid biosynthetic process,cytoskeleton organization,small GTPase mediated signal transduction,lipid catabolic process,synaptic vesicle recycling,Fc-gamma receptor signaling pathway involved in phagocytosis,inositol lipid-mediated signaling,cell motility	phospholipase D activity,protein binding,phosphatidylinositol binding,N-acylphosphatidylethanolamine-specific phospholipase D activity	0.0150481	0.000120687	22975.4	12252.6	Filtered	Filtered	Filtered	Filtered	Filtered	Filtered	Filtered	Filtered	Filtered	Filtered	22975.4	12252.6	Filtered	Filtered	Filtered	Filtered	Filtered	Filtered	Filtered	Filtered	Filtered	Filtered	410.3	218.8	Filtered	Filtered	Filtered	Filtered	Filtered	Filtered	Filtered	Filtered	Filtered	Filtered
UQCRQ	O14949	QCR8_HUMAN	uniprot_sprot_2021-01-04_HUMAN	9	mitochondrion,mitochondrial inner membrane,mitochondrial respiratory chain complex III	mitochondrial electron transport, ubiquinol to cytochrome c,subthalamus development,pons development,cerebellar Purkinje cell layer development,hippocampus development,thalamus development,hypothalamus development,pyramidal neuron development,midbrain development	ubiquinol-cytochrome-c reductase activity	3.077e-17	5.03901e-19	195169	192652	208256	227833	292243	208692	168237	112466	110649	115991	111186	95759.8	195169	192652	208256	227833	292243	208692	168237	112466	110649	115991	111186	95759.8	227853	217380	225409	303813	352938	247274	176112	110615	131136	111960	111757	103285
MYL12B;MYL12A	O14950;P19105	ML12B_HUMAN;ML12A_HUMAN	uniprot_sprot_2021-01-04_HUMAN	13	stress fiber,cytosol,brush border,myosin II complex,Z disc,apical part of cell,extracellular exosome,cell cortex region;cytosol,myosin complex,extracellular exosome	muscle contraction,regulation of cell shape;muscle contraction,ephrin receptor signaling pathway,platelet aggregation	calcium ion binding,protein binding,myosin heavy chain binding;calcium ion binding,protein binding	8.85402e-23	2.65413e-24	130996	136322	122342	694742	328586	527232	452781	556637	509559	394000	459400	469205	130996	136322	122342	694742	328586	527232	452781	556637	509559	394000	459400	469205	118899.7;118899.7	114513.6;114513.6	109229.2;109229.2	498933.3;498933.3	526600;526600	458836.3;458836.3	301904.2;301904.2	387783.9;387783.9	372846.4;372846.4	503211.3;503211.3	508424.4;508424.4	535000.2;535000.2
HGS	O14964	HGS_HUMAN	uniprot_sprot_2021-01-04_HUMAN	19	lysosome,endosome,early endosome,cytosol,early endosome membrane,multivesicular body membrane,ESCRT-0 complex,intracellular membrane-bounded organelle,extracellular exosome	protein targeting to lysosome,signal transduction,negative regulation of cell proliferation,membrane invagination,positive regulation of gene expression,negative regulation of platelet-derived growth factor receptor signaling pathway,endosomal transport,macroautophagy,negative regulation of angiogenesis,protein deubiquitination,negative regulation of vascular endothelial growth factor receptor si…	protein binding,protein domain specific binding,ubiquitin-like protein ligase binding,metal ion binding	1.79078e-14	2.40676e-16	66791.2	92145.5	78141	117630	192794	138888	154422	148682	148871	373539	258959	290666	66791.2	92145.5	78141	117630	192794	138888	154422	148682	148871	373539	258959	290666	17020.6	25060.4	26102.7	26534.2	48125.1	33913.7	31942.6	33726	33875.6	81484.1	63984.4	71430.1
AURKA	O14965	AURKA_HUMAN	uniprot_sprot_2021-01-04_HUMAN	9	condensed nuclear chromosome, centromeric region,nucleus,nucleoplasm,centrosome,centriole,spindle,cytosol,cilium,microtubule cytoskeleton,midbody,spindle pole centrosome,chromosome passenger complex,germinal vesicle,axon hillock,pronucleus,perinuclear region of cytoplasm,spindle midzone,meiotic spindle,mitotic spindle pole,spindle microtubule	G2/M transition of mitotic cell cycle,mitotic cell cycle,protein phosphorylation,DNA damage response, signal transduction by p53 class mediator resulting in cell cycle arrest,spindle organization,mitotic spindle organization,spindle assembly involved in female meiosis I,mitotic centrosome separation,response to wounding,anterior/posterior axis specification,regulation of G2/M transition of mitoti…	protein kinase activity,protein serine/threonine kinase activity,protein serine/threonine/tyrosine kinase activity,protein binding,ATP binding,protein kinase binding,ubiquitin protein ligase binding,histone serine kinase activity,protein heterodimerization activity	1.84818e-17	3.08029e-19	11339.4	10287	13106.8	13417.1	9619.94	9807.07	13690.3	11644.8	12561.7	4672.48	2835.83	4467.7	11339.4	10287	13106.8	13417.1	9619.94	9807.07	13690.3	11644.8	12561.7	4672.48	2835.83	4467.7	7846.2	4032.7	15793.7	5530.1	5550	9410.7	7528	5194	6059	1578.6	1536.4	3982.3
RAB29	O14966	RAB7L_HUMAN	uniprot_sprot_2021-01-04_HUMAN	5	cytoplasm,mitochondrion,early endosome,vacuole,Golgi apparatus,cis-Golgi network,trans-Golgi network,cytosol,cytoskeleton,plasma membrane,symbiont-containing vacuole,melanosome,perinuclear region of cytoplasm,recycling endosome,extracellular exosome,intracellular vesicle,endomembrane system	positive regulation of receptor recycling,mitochondrion organization,Golgi organization,synapse assembly,response to bacterium,negative regulation of neuron projection development,protein transport,melanosome organization,viral RNA genome replication,T cell activation,retrograde transport, endosome to Golgi,positive regulation of T cell receptor signaling pathway,protein localization to membrane,…	GTPase activity,protein binding,GTP binding,Rab GTPase binding,GDP binding,kinesin binding,dynein complex binding	3.51007e-09	3.62097e-11	23258.8	24064.4	25618.8	4985.58	7034.07	5343.16	7596.56	4733.91	4180.29	32715.7	21512.5	20629.8	23258.8	24064.4	25618.8	4985.58	7034.07	5343.16	7596.56	4733.91	4180.29	32715.7	21512.5	20629.8	12059.2	14522.9	14685.6	1727.7	1899.1	2322.9	4898.3	2289	2655.4	16086.3	9552.9	9036.1
CLGN	O14967	CLGN_HUMAN	uniprot_sprot_2021-01-04_HUMAN	21	nuclear envelope,endoplasmic reticulum,endoplasmic reticulum membrane,integral component of membrane	protein folding,single fertilization,binding of sperm to zona pellucida	calcium ion binding,protein binding,protein binding involved in protein folding,unfolded protein binding	7.27974e-31	8.54868e-32	28159.8	27483.2	22372.6	28165.7	23986.9	24580	96406	144255	135761	38382.6	42427.3	36233.5	28159.8	27483.2	22372.6	28165.7	23986.9	24580	96406	144255	135761	38382.6	42427.3	36233.5	5620.2	5467	5639	9556.1	5212.8	9693.6	36423.2	51669.1	50768.1	11891.1	14480.2	13444.4
VPS26C	O14972	VP26C_HUMAN	uniprot_sprot_2021-01-04_HUMAN	6	nucleus,endosome	intracellular protein transport,signal transduction,biological_process	molecular_function,protein transporter activity	2.29751e-28	1.6356e-29	33120.3	16415.2	48233	67385.8	66996.2	63010.3	23863	18867.6	17715.1	68716	46200.8	66892.6	33120.3	16415.2	48233	67385.8	66996.2	63010.3	23863	18867.6	17715.1	68716	46200.8	66892.6	8239.4	699.5	7494.2	12512.9	10547.6	11710.4	3460.9	856.1	1946.5	11690.8	8846.4	13643.4
PPP1R12A	O14974	MYPT1_HUMAN	uniprot_sprot_2021-01-04_HUMAN	41	kinetochore,nucleoplasm,centrosome,cytosol,focal adhesion,actin cytoskeleton,Z disc,A band,contractile fiber,PTW/PP1 phosphatase complex,cytoplasm	G2/M transition of mitotic cell cycle,mitotic cell cycle,protein dephosphorylation,centrosome cycle,signal transduction,regulation of cell adhesion,regulation of myosin-light-chain-phosphatase activity,positive regulation of myosin-light-chain-phosphatase activity,cellular response to drug,negative regulation of catalytic activity,positive regulation of transcription from RNA polymerase II promot…	enzyme inhibitor activity,signal transducer activity,protein binding,phosphatase regulator activity,protein kinase binding,14-3-3 protein binding,phosphatase binding	8.23355e-28	5.34517e-29	111997	122505	113242	167052	231907	163442	141680	170120	140519	258922	226076	226298	111997	122505	113242	167052	231907	163442	141680	170120	140519	258922	226076	226298	17999.8	21401.6	23242.2	30972.1	45846.7	30864.4	27282	29857.3	26600	49191.9	36359.4	39777
SLC27A2	O14975	S27A2_HUMAN	uniprot_sprot_2021-01-04_HUMAN	5	mitochondrion,peroxisomal membrane,integral component of peroxisomal membrane,endoplasmic reticulum lumen,endoplasmic reticulum membrane,plasma membrane,integral component of endoplasmic reticulum membrane,specific granule membrane,extracellular exosome	fatty acid alpha-oxidation,long-chain fatty acid metabolic process,fatty acid beta-oxidation,bile acid biosynthetic process,very long-chain fatty acid catabolic process,neutrophil degranulation,long-chain fatty acid import,methyl-branched fatty acid metabolic process	long-chain fatty acid-CoA ligase activity,receptor binding,ATP binding,fatty acid transporter activity,enzyme binding,very long-chain fatty acid-CoA ligase activity,phytanate-CoA ligase activity,pristanate-CoA ligase activity,decanoate--CoA ligase activity	7.65076e-05	6.86937e-07	19261.7	22063.5	20992	45854.7	39751.1	32000.7	4677.83	3928.39	5257.37	Filtered	9044.6	Filtered	19261.7	22063.5	20992	45854.7	39751.1	32000.7	4677.83	3928.39	5257.37	Filtered	9044.6	Filtered	1456.8	1932.8	1988.4	3809.7	3412.6	2649.3	327.8	498.3	277.5	Filtered	699.1	Filtered
GAK	O14976	GAK_HUMAN	uniprot_sprot_2021-01-04_HUMAN	21	Golgi apparatus,cytosol,focal adhesion,membrane,vesicle,intracellular membrane-bounded organelle,synapse,perinuclear region of cytoplasm,cytoplasm	protein phosphorylation,receptor-mediated endocytosis,endoplasmic reticulum organization,Golgi organization,cell cycle,negative regulation of neuron projection development,synaptic vesicle uncoating,protein localization to Golgi apparatus,chaperone mediated protein folding requiring cofactor,membrane organization,clathrin coat disassembly,clathrin-dependent endocytosis,protein localization to pla…	protein serine/threonine kinase activity,protein binding,ATP binding,cyclin binding,chaperone binding,clathrin binding	1.78292e-22	5.15619e-24	9254.09	9875.82	8608.89	12495.6	17635	18163.9	25341.3	22220.3	30009.2	21202.9	20072.8	23077.4	9254.09	9875.82	8608.89	12495.6	17635	18163.9	25341.3	22220.3	30009.2	21202.9	20072.8	23077.4	2915	2225.1	1986.6	4144.7	6392.8	5523.7	7244.6	7102.1	9019.7	6178.6	6012.3	6647.5
ZNF263	O14978	ZN263_HUMAN	uniprot_sprot_2021-01-04_HUMAN	1	nucleus	negative regulation of transcription from RNA polymerase II promoter,transcription, DNA-templated,regulation of transcription, DNA-templated,negative regulation of transcription, DNA-templated	transcriptional repressor activity, RNA polymerase II transcription regulatory region sequence-specific binding,transcription factor activity, sequence-specific DNA binding,protein binding,sequence-specific DNA binding,metal ion binding	0.67881	0.00528643	Filtered	Filtered	8031.85	Filtered	Filtered	Filtered	Filtered	Filtered	Filtered	Filtered	Filtered	Filtered	Filtered	Filtered	8031.85	Filtered	Filtered	Filtered	Filtered	Filtered	Filtered	Filtered	Filtered	Filtered	Filtered	Filtered	229.5	Filtered	Filtered	Filtered	Filtered	Filtered	Filtered	Filtered	Filtered	Filtered
HNRNPDL	O14979	HNRDL_HUMAN	uniprot_sprot_2021-01-04_HUMAN	29	nucleoplasm,cytosol,extracellular exosome	transcription, DNA-templated,regulation of transcription, DNA-templated,interleukin-12-mediated signaling pathway	DNA binding,RNA binding,protein binding	5.17605e-19	9.98394e-21	4.46119e+06	5.19623e+06	5.07571e+06	1.00544e+06	945254	953201	1.36244e+06	1.93499e+06	1.44118e+06	1.29366e+06	1.64123e+06	1.82514e+06	4.46119e+06	5.19623e+06	5.07571e+06	1.00544e+06	945254	953201	1.36244e+06	1.93499e+06	1.44118e+06	1.29366e+06	1.64123e+06	1.82514e+06	2.04782e+06	2.09772e+06	2.40242e+06	497908	434270	429657	541151	815489	750316	855751	826258	911504
XPO1	O14980	XPO1_HUMAN	uniprot_sprot_2021-01-04_HUMAN	47	kinetochore,nucleus,nuclear envelope,annulate lamellae,nucleoplasm,nucleolus,cytoplasm,cytosol,Cajal body,membrane,intracellular ribonucleoprotein complex,nuclear membrane,macromolecular complex,intracellular membrane-bounded organelle,host cell	ribosomal subunit export from nucleus,ribosomal large subunit export from nucleus,ribosomal small subunit export from nucleus,negative regulation of transcription from RNA polymerase II promoter,protein export from nucleus,nucleocytoplasmic transport,sister chromatid cohesion,regulation of centrosome duplication,viral process,protein localization to nucleus,regulation of protein catabolic process…	RNA binding,nuclear export signal receptor activity,transporter activity,protein binding,Ran GTPase binding,protein transporter activity,protein domain specific binding	4.12958e-26	1.97381e-27	236869	201518	212514	168970	232550	213751	143412	95604.1	140068	148308	165870	156949	236869	201518	212514	168970	232550	213751	143412	95604.1	140068	148308	165870	156949	98177.8	80325.4	80453.4	76013.4	103976	93972.9	59290.2	38961.3	64388.5	75874.7	64914.4	73803.2
BTAF1	O14981	BTAF1_HUMAN	uniprot_sprot_2021-01-04_HUMAN	20	nucleoplasm,intracellular membrane-bounded organelle	negative regulation of chromatin binding,negative regulation of transcription, DNA-templated	DNA binding,transcription factor activity, sequence-specific DNA binding,helicase activity,ATP binding	3.44293e-16	5.21285e-18	26530.3	16561.4	17970.3	28039.7	43012.9	29376.7	16043.3	16254.7	15567.9	43099.4	38392.6	38473.6	26530.3	16561.4	17970.3	28039.7	43012.9	29376.7	16043.3	16254.7	15567.9	43099.4	38392.6	38473.6	1957.2	1110.3	1278.4	3176	4606.7	3236.1	1705	2450.9	1532.8	5200.3	4056.6	4488.8
ARHGEF10	O15013	ARHGA_HUMAN	uniprot_sprot_2021-01-04_HUMAN	1	centrosome,cytosol	myelination in peripheral nervous system,regulation of Rho protein signal transduction,centrosome duplication,positive regulation of stress fiber assembly,mitotic spindle assembly,activation of GTPase activity,actin cytoskeleton organization	Rho guanyl-nucleotide exchange factor activity,protein binding,kinesin binding,guanyl-nucleotide exchange factor activity	0.0217218	0.00017306	Filtered	Filtered	Filtered	Filtered	114258	Filtered	Filtered	Filtered	220.386	Filtered	7506.21	8487.46	Filtered	Filtered	Filtered	Filtered	114258	Filtered	Filtered	Filtered	220.386	Filtered	7506.21	8487.46	Filtered	Filtered	Filtered	Filtered	1970	Filtered	Filtered	Filtered	3.8	Filtered	129.4	146.3
ZNF609	O15014	ZN609_HUMAN	uniprot_sprot_2021-01-04_HUMAN	6	nucleus,nucleoplasm,integrator complex	transcription, DNA-templated,regulation of transcription from RNA polymerase II promoter,muscle organ development,positive regulation of transcription from RNA polymerase II promoter,regulation of myoblast proliferation,positive regulation of neuron migration	nucleic acid binding,metal ion binding	8.94497e-11	9.85333e-13	23673.8	21007.3	23331.6	11061.3	21003.2	15434.5	12289.8	18170.5	15632.3	71383	62723.2	39545.4	23673.8	21007.3	23331.6	11061.3	21003.2	15434.5	12289.8	18170.5	15632.3	71383	62723.2	39545.4	1724.3	1020.8	913.6	573.8	1178.8	675.8	398.8	1001.7	802.7	14277.6	6753	8649.4
ZNF646	O15015	ZN646_HUMAN	uniprot_sprot_2021-01-04_HUMAN	5	nucleus	transcription, DNA-templated,regulation of transcription, DNA-templated	DNA binding,protein binding,metal ion binding	0.000760905	6.59952e-06	45153.5	20213.2	24945	3020.51	5735.52	3967.89	3642.39	2831.82	2910.06	Filtered	8698.38	5574.38	45153.5	20213.2	24945	3020.51	5735.52	3967.89	3642.39	2831.82	2910.06	Filtered	8698.38	5574.38	1317.9	785.6	881.1	54.4	92	141.5	68.2	57	721.2	Filtered	333.8	260.4
SPTBN2	O15020	SPTN2_HUMAN	uniprot_sprot_2021-01-04_HUMAN	63	extracellular space,cytosol,spectrin,apical plasma membrane,cell junction,neuronal cell body	MAPK cascade,ER to Golgi vesicle-mediated transport,cytoskeleton organization,axon guidance,synapse assembly,vesicle-mediated transport,antigen processing and presentation of exogenous peptide antigen via MHC class II,cerebellar Purkinje cell layer morphogenesis,adult behavior,multicellular organism growth,actin filament capping,regulation of molecular function	actin binding,Ras guanyl-nucleotide exchange factor activity,structural constituent of cytoskeleton,phospholipid binding,cadherin binding	8.90356e-29	6.83247e-30	91268.6	79436	77574.3	94937.1	132340	121197	85462.5	86061.7	93271.7	81278.8	66723.7	67646.7	91268.6	79436	77574.3	94937.1	132340	121197	85462.5	86061.7	93271.7	81278.8	66723.7	67646.7	38498.1	64093.9	343690	18953.6	28977.7	18413.6	15909.7	26846.4	24907	131049	85660.5	12107.4
MAST4;MAST2;MAST1	O15021;Q6P0Q8;Q9Y2H9	MAST4_HUMAN;MAST2_HUMAN;MAST1_HUMAN	uniprot_sprot_2021-01-04_HUMAN	1	intracellular,cytoplasm;cytoplasm,plasma membrane,microtubule cytoskeleton;intracellular,cytoplasm,cytoskeleton,plasma membrane	peptidyl-serine phosphorylation,intracellular signal transduction,cytoskeleton organization;protein phosphorylation,cytoskeleton organization,peptidyl-serine phosphorylation,intracellular signal transduction,regulation of interleukin-12 biosynthetic process,spermatid differentiation;protein phosphorylation,cytoskeleton organization,peptidyl-serine phosphorylation,intracellular signal transduction	magnesium ion binding,protein serine/threonine kinase activity,ATP binding;magnesium ion binding,protein serine/threonine kinase activity,protein binding,ATP binding,microtubule binding,phosphatase binding;magnesium ion binding,protein serine/threonine kinase activity,protein binding,ATP binding	0.00696453	5.67664e-05	Filtered	Filtered	Filtered	3919.45	6121.27	4268.87	Filtered	Filtered	Filtered	Filtered	Filtered	Filtered	Filtered	Filtered	Filtered	3919.45	6121.27	4268.87	Filtered	Filtered	Filtered	Filtered	Filtered	Filtered	Filtered	Filtered	Filtered	27.2;44;50.9	42.5;68.8;79.5	29.6;48;55.4	Filtered	Filtered	Filtered	Filtered	Filtered	Filtered
SEC16A	O15027	SC16A_HUMAN	uniprot_sprot_2021-01-04_HUMAN	46	Golgi membrane,endoplasmic reticulum,endoplasmic reticulum membrane,Golgi apparatus,cytosol,endoplasmic reticulum exit site,ER to Golgi transport vesicle membrane	endoplasmic reticulum organization,protein transport,substantia nigra development,COPII vesicle coating,positive regulation of protein exit from endoplasmic reticulum,protein localization to endoplasmic reticulum exit site,Golgi organization	protein binding	7.02124e-30	6.66173e-31	100783	82676.3	78805.3	190317	273142	236405	221628	260171	250774	214570	212750	203242	100783	82676.3	78805.3	190317	273142	236405	221628	260171	250774	214570	212750	203242	10023.2	9736.3	7691.1	20392.1	30503.4	23345	25485.7	26895.9	28383.3	25176.4	23488.4	22025.5
PLXNB2	O15031	PLXB2_HUMAN	uniprot_sprot_2021-01-04_HUMAN	53	integral component of plasma membrane,cell surface,extracellular exosome,semaphorin receptor complex	neural tube closure,regulation of protein phosphorylation,homophilic cell adhesion via plasma membrane adhesion molecules,negative regulation of cell adhesion,neuroblast proliferation,brain development,regulation of cell shape,positive regulation of neuron projection development,regulation of GTPase activity,positive regulation of axonogenesis,semaphorin-plexin signaling pathway,regulation of neu…	protein binding,semaphorin receptor activity	8.68205e-34	1.87088e-34	268122	269900	282053	200155	240895	202115	133650	134801	147244	158520	154982	136763	268122	269900	282053	200155	240895	202115	133650	134801	147244	158520	154982	136763	38434.7	36902.3	38970.6	22756.1	31282.6	24988	17239.1	18915.9	18922.7	22106.7	18943.7	18314.5
U2SURP	O15042	SR140_HUMAN	uniprot_sprot_2021-01-04_HUMAN	44	nucleus,nucleoplasm	mRNA splicing, via spliceosome	RNA binding,protein binding	3.42165e-27	1.99259e-28	745577	685634	613392	169495	204578	201470	234132	241775	199505	335839	281104	242137	745577	685634	613392	169495	204578	201470	234132	241775	199505	335839	281104	242137	144902	118455	113143	32292.1	38774.4	37777.8	41446.8	60909.5	59851.2	89622.5	77246.9	49412.1
SETD1A	O15047	SET1A_HUMAN	uniprot_sprot_2021-01-04_HUMAN	17	nuclear chromatin,nucleus,nucleoplasm,nuclear speck,histone methyltransferase complex,Set1C/COMPASS complex	transcription, DNA-templated,regulation of transcription, DNA-templated,regulation of megakaryocyte differentiation,histone H3-K4 methylation,regulation of hematopoietic stem cell differentiation,regulation of chromatin organization	RNA binding,protein binding,beta-catenin binding,transcription factor binding,histone-lysine N-methyltransferase activity,histone methyltransferase activity (H3-K4 specific)	4.06023e-12	4.76533e-14	254907	283927	273213	60495.2	92788.7	68408.9	82800.9	98764.9	91131	178787	156979	152708	254907	283927	273213	60495.2	92788.7	68408.9	82800.9	98764.9	91131	178787	156979	152708	8780	21896.4	13276.2	4752.9	3098.7	2937.6	4182.9	8002.2	7745.6	12734.7	12394.7	6218.5
KDM6B	O15054	KDM6B_HUMAN	uniprot_sprot_2021-01-04_HUMAN	1	nucleus,nucleoplasm,MLL3/4 complex,nuclear chromatin	inflammatory response to antigenic stimulus,chromatin remodeling,response to activity,hippocampus development,cell fate commitment,endothelial cell differentiation,positive regulation of transcription from RNA polymerase II promoter,mesodermal cell differentiation,cardiac muscle cell differentiation,oxidation-reduction process,response to fungicide,cellular response to hydrogen peroxide,histone H…	chromatin binding,protein binding,beta-catenin binding,histone demethylase activity,sequence-specific DNA binding,metal ion binding,dioxygenase activity,histone demethylase activity (H3-K27 specific),chromatin DNA binding,RNA polymerase II core promoter proximal region sequence-specific DNA binding,transcriptional activator activity, RNA polymerase II transcription factor binding	0.0124282	0.000100051	Filtered	2251.47	3216.75	Filtered	Filtered	Filtered	5078.74	7128.63	3552.34	Filtered	Filtered	Filtered	Filtered	2251.47	3216.75	Filtered	Filtered	Filtered	5078.74	7128.63	3552.34	Filtered	Filtered	Filtered	Filtered	27.5	39.2	Filtered	Filtered	Filtered	61.9	86.9	43.3	Filtered	Filtered	Filtered
SYNJ2	O15056	SYNJ2_HUMAN	uniprot_sprot_2021-01-04_HUMAN	4	cytosol,cytoskeleton,plasma membrane,axon,membrane raft	phosphatidylinositol biosynthetic process,phosphatidylinositol-3-phosphate biosynthetic process,phosphatidylinositol dephosphorylation,membrane organization	RNA binding,phosphatidylinositol-3-phosphatase activity,phosphatidylinositol-4,5-bisphosphate 5-phosphatase activity,protein binding,phosphatidylinositol phosphate 4-phosphatase activity,phosphatidylinositol-3,5-bisphosphate 5-phosphatase activity,phosphatidylinositol-3,5-bisphosphate 3-phosphatase activity	9.25166e-21	2.18974e-22	5059.5	5971.32	4862.16	10524.4	16354.2	23046.1	18312.7	24193.5	26609.1	4237.24	4320.5	11985.4	5059.5	5971.32	4862.16	10524.4	16354.2	23046.1	18312.7	24193.5	26609.1	4237.24	4320.5	11985.4	15.7	275.3	41.1	529.4	729.6	765	782.2	1124.8	1108.5	199	122.6	555.8
SYNM	O15061	SYNEM_HUMAN	uniprot_sprot_2021-01-04_HUMAN	23	intermediate filament,adherens junction,sarcolemma,costamere,neurofilament cytoskeleton	fast-twitch skeletal muscle fiber contraction,intermediate filament cytoskeleton organization	structural constituent of cytoskeleton,protein binding,structural constituent of muscle,vinculin binding,intermediate filament binding	7.67145e-17	1.2186e-18	188094	160435	139625	271820	307905	151353	115012	111446	98978.8	964088	1.06382e+06	941444	188094	160435	139625	271820	307905	151353	115012	111446	98978.8	964088	1.06382e+06	941444	8537.7	4974	4198.4	4334.8	18978.9	23248.9	2275.5	9259.5	2077	66695.7	38637.3	26150.3
KIF3B	O15066	KIF3B_HUMAN	uniprot_sprot_2021-01-04_HUMAN	13	centrosome,cytosol,plus-end kinesin complex,cilium,microtubule cytoskeleton,membrane,kinesin II complex,midbody,intraciliary transport particle,extracellular exosome,ciliary tip,axon cytoplasm,spindle microtubule,microtubule,kinesin complex	retrograde vesicle-mediated transport, Golgi to ER,microtubule-based movement,mitotic spindle organization,mitotic centrosome separation,determination of left/right symmetry,anterograde axonal transport,antigen processing and presentation of exogenous peptide antigen via MHC class II,positive regulation of cytokinesis,intraciliary transport involved in cilium morphogenesis,plus-end-directed vesic…	microtubule motor activity,protein binding,ATP binding,microtubule binding,ATP-dependent microtubule motor activity, plus-end-directed,Rho GTPase binding,ATPase activity	6.44744e-14	8.3733e-16	11484.9	8171.48	9397.43	7538.46	6574.94	7979.98	8141.16	10281.7	10116.9	27063.7	49070.8	32261.5	11484.9	8171.48	9397.43	7538.46	6574.94	7979.98	8141.16	10281.7	10116.9	27063.7	49070.8	32261.5	1232.2	341.2	8702.8	2512.3	661.5	2442.6	2432.6	1734.4	1641.4	6559.5	11363.4	4982.3
PFAS	O15067	PUR4_HUMAN	uniprot_sprot_2021-01-04_HUMAN	59	cytoplasm,cytosol,extracellular exosome	'de novo' IMP biosynthetic process,glutamine metabolic process,purine ribonucleoside monophosphate biosynthetic process,response to drug,anterior head development	phosphoribosylformylglycinamidine synthase activity,ATP binding,metal ion binding	1.87103e-33	3.74206e-34	228830	204668	205127	755224	746085	731195	364963	373402	360972	453446	451428	426636	228830	204668	205127	755224	746085	731195	364963	373402	360972	453446	451428	426636	36793.4	35941.8	36241	111864	152279	131557	68701.7	66294.6	68364.1	91286.8	81537	81018.1
MCF2L	O15068	MCF2L_HUMAN	uniprot_sprot_2021-01-04_HUMAN	1	extracellular space,cytosol,plasma membrane,endomembrane system	G-protein coupled receptor signaling pathway,regulation of Rho protein signal transduction,intracellular signal transduction,positive regulation of apoptotic process,regulation of small GTPase mediated signal transduction,regulation of molecular function	guanyl-nucleotide exchange factor activity,Rho guanyl-nucleotide exchange factor activity,phosphatidylinositol binding	0.0338384	0.00026826	Filtered	Filtered	Filtered	Filtered	Filtered	Filtered	57310.6	86322.7	107764	Filtered	Filtered	Filtered	Filtered	Filtered	Filtered	Filtered	Filtered	Filtered	57310.6	86322.7	107764	Filtered	Filtered	Filtered	Filtered	Filtered	Filtered	Filtered	Filtered	Filtered	924.4	1392.3	1738.1	Filtered	Filtered	Filtered
NACAD	O15069	NACAD_HUMAN	uniprot_sprot_2021-01-04_HUMAN	6	nucleus,nascent polypeptide-associated complex	protein transport		2.62241e-15	3.72304e-17	1690.09	1663.32	1932.4	Filtered	Filtered	Filtered	Filtered	Filtered	Filtered	38335.8	37426.1	38751.8	1690.09	1663.32	1932.4	Filtered	Filtered	Filtered	Filtered	Filtered	Filtered	38335.8	37426.1	38751.8	239.4	26.3	176	Filtered	Filtered	Filtered	Filtered	Filtered	Filtered	9984.2	9744.1	9237.6
DCLK1	O15075	DCLK1_HUMAN	uniprot_sprot_2021-01-04_HUMAN	14	intracellular,integral component of plasma membrane,postsynaptic density	neuron migration,protein phosphorylation,nervous system development,central nervous system development,response to virus,endosomal transport,peptidyl-serine phosphorylation,peptidyl-threonine phosphorylation,central nervous system projection neuron axonogenesis,forebrain development,intracellular signal transduction,axon extension,neuron projection morphogenesis,dendrite morphogenesis,negative re…	protein kinase activity,protein serine/threonine kinase activity,receptor signaling protein activity,ATP binding	1.38476e-11	1.58569e-13	3107.89	Filtered	Filtered	Filtered	Filtered	1203.41	Filtered	1561.77	Filtered	59480.8	42573.6	51335.8	3107.89	Filtered	Filtered	Filtered	Filtered	1203.41	Filtered	1561.77	Filtered	59480.8	42573.6	51335.8	1259.2	Filtered	Filtered	Filtered	Filtered	602.6	Filtered	399	Filtered	33685.5	23362.9	27059.1
ANKRD28	O15084	ANR28_HUMAN	uniprot_sprot_2021-01-04_HUMAN	6	Golgi membrane,nucleoplasm,cytosol	COPII vesicle coating	protein binding	1.19483e-10	1.30896e-12	36263.1	29405.6	33236.5	21340.6	44688.3	31182	30792	29204.9	28875.5	22999.4	37148.9	22633.2	36263.1	29405.6	33236.5	21340.6	44688.3	31182	30792	29204.9	28875.5	22999.4	37148.9	22633.2	3654.1	2151.3	3406.3	2214.7	4795.6	3482.3	3606.6	2994.3	3534.8	2736.1	2928.2	2109.6
ARHGEF11	O15085	ARHGB_HUMAN	uniprot_sprot_2021-01-04_HUMAN	8	cytoplasm,cytosol,membrane	regulation of cell growth,striated muscle contraction,G-protein coupled receptor signaling pathway,Rho protein signal transduction,establishment of cell polarity,actin cytoskeleton organization,regulation of Rho protein signal transduction,positive regulation of apoptotic process,positive regulation of GTPase activity,positive regulation of transcription, DNA-templated,regulation of small GTPase …	G-protein coupled receptor binding,guanyl-nucleotide exchange factor activity,Rho guanyl-nucleotide exchange factor activity,GTPase activator activity,protein binding	4.7417e-11	5.30261e-13	9301.78	8237.92	10147.4	6761.02	8981.43	7798.59	8460.12	11816.5	10653.2	13293.7	9225.21	10843.1	9301.78	8237.92	10147.4	6761.02	8981.43	7798.59	8460.12	11816.5	10653.2	13293.7	9225.21	10843.1	951.7	1600.6	259.6	398.8	1552.6	330.8	1096.6	606.4	723.4	2210.6	2393.7	2737.2
ZNF536	O15090	ZN536_HUMAN	uniprot_sprot_2021-01-04_HUMAN	4	nucleus	negative regulation of transcription from RNA polymerase II promoter,transcription, DNA-templated,signal transduction,multicellular organism development,negative regulation of neuron differentiation,negative regulation of retinoic acid receptor signaling pathway,regulation of transcription, DNA-templated	RNA polymerase II core promoter proximal region sequence-specific DNA binding,transcriptional repressor activity, RNA polymerase II core promoter proximal region sequence-specific binding,retinoic acid-responsive element binding,metal ion binding,transcription factor activity, sequence-specific DNA binding,transcription regulatory region DNA binding,sequence-specific DNA binding	8.61523e-19	1.61551e-20	47792.3	51517.8	97956.7	Filtered	Filtered	7703.36	Filtered	Filtered	Filtered	32185.2	53600.2	97065.4	47792.3	51517.8	97956.7	Filtered	Filtered	7703.36	Filtered	Filtered	Filtered	32185.2	53600.2	97065.4	761.8	938.8	1765.4	Filtered	Filtered	540.3	Filtered	Filtered	Filtered	1568.5	1602.2	1892.5
PRORP	O15091	MRPP3_HUMAN	uniprot_sprot_2021-01-04_HUMAN	18	nucleus,mitochondrion,mitochondrial matrix,mitochondrial ribonuclease P complex,mitochondrial nucleoid	tRNA 5'-leader removal,RNA phosphodiester bond hydrolysis, endonucleolytic,mitochondrial tRNA processing,Requires Ontology	ribonuclease P activity,metal ion binding	1.22551e-22	3.61608e-24	49909.4	53264	46831.8	34501.7	37205.7	41563	21200.5	17168.2	21195	39459.9	41648.1	33991.3	49909.4	53264	46831.8	34501.7	37205.7	41563	21200.5	17168.2	21195	39459.9	41648.1	33991.3	9503.2	10913.7	9448.2	7049.6	7224.6	8084.8	4328.1	3341.9	4517.5	7933.2	6152.5	7137.2
CHUK	O15111	IKKA_HUMAN	uniprot_sprot_2021-01-04_HUMAN	3	nucleoplasm,cytoplasm,cytosol,IkappaB kinase complex,cytoplasmic side of plasma membrane,CD40 receptor complex,intracellular membrane-bounded organelle	stimulatory C-type lectin receptor signaling pathway,antigen processing and presentation of exogenous peptide antigen via MHC class I, TAP-dependent,MyD88-independent toll-like receptor signaling pathway,skeletal muscle contraction,protein phosphorylation,inflammatory response,immune response,I-kappaB kinase/NF-kappaB signaling,I-kappaB phosphorylation,Rho protein signal transduction,response to …	protein kinase activity,protein binding,ATP binding,IkappaB kinase activity,identical protein binding,protein homodimerization activity,protein heterodimerization activity,scaffold protein binding,protein serine/threonine kinase activity	1.75624e-05	1.611e-07	22127.8	8924.09	9844.51	19946.1	26923.2	30102.5	21166.9	11200	15208.1	Filtered	18431.1	12138.3	22127.8	8924.09	9844.51	19946.1	26923.2	30102.5	21166.9	11200	15208.1	Filtered	18431.1	12138.3	2087.2	211.2	256.4	1492.2	1106.4	2119.2	1564.5	293.8	1283.3	Filtered	2468.5	469.8
LSM1	O15116	LSM1_HUMAN	uniprot_sprot_2021-01-04_HUMAN	8	cytoplasmic mRNA processing body,nucleus,cytoplasm,cytosol,mRNA cap binding complex,axon,dendrite,neuronal cell body,messenger ribonucleoprotein complex,Lsm1-7-Pat1 complex	deadenylation-dependent decapping of nuclear-transcribed mRNA,RNA splicing, via transesterification reactions,mRNA processing,RNA splicing,stem cell population maintenance,exonucleolytic nuclear-transcribed mRNA catabolic process involved in deadenylation-dependent decay,negative regulation of neuron differentiation,histone mRNA catabolic process,RNA metabolic process	RNA cap binding,RNA binding,mRNA binding,protein binding,pre-mRNA binding	7.39668e-25	2.95129e-26	19289.5	29238.3	29576.1	64076.7	24619.3	38276.1	61059.7	76017.7	90061.8	77201.5	73656	92946.8	19289.5	29238.3	29576.1	64076.7	24619.3	38276.1	61059.7	76017.7	90061.8	77201.5	73656	92946.8	26607.5	33496.5	35644.6	53104.5	33464.2	40207.4	44416.6	52768.5	60083.1	80804.9	73810.1	93170.1
NPC1	O15118	NPC1_HUMAN	uniprot_sprot_2021-01-04_HUMAN	10	extracellular region,nuclear envelope,lysosome,lysosomal membrane,endoplasmic reticulum,Golgi apparatus,integral component of plasma membrane,membrane,integral component of membrane,late endosome membrane,membrane raft,perinuclear region of cytoplasm,extracellular exosome	protein glycosylation,endocytosis,autophagy,lysosomal transport,signal transduction,adult walking behavior,cholesterol metabolic process,bile acid metabolic process,negative regulation of macroautophagy,cholesterol transport,membrane raft organization,cholesterol efflux,low-density lipoprotein particle clearance,response to drug,cholesterol homeostasis,response to cadmium ion,viral entry into hos…	virus receptor activity,receptor activity,transmembrane signaling receptor activity,protein binding,sterol transporter activity,cholesterol binding	3.11314e-16	4.73594e-18	66145.9	51573.4	50409.3	59074.6	83053.1	54847.3	103979	63898.6	94491.5	42477.3	46188.1	38786.7	66145.9	51573.4	50409.3	59074.6	83053.1	54847.3	103979	63898.6	94491.5	42477.3	46188.1	38786.7	7459.7	5993.7	5460.8	6542.6	9854.5	7531.1	12757.7	8734.7	11391.7	4794	7469.2	3765.6
TBX3	O15119	TBX3_HUMAN	uniprot_sprot_2021-01-04_HUMAN	4	nucleus	negative regulation of transcription from RNA polymerase II promoter,skeletal system development,blood vessel development,in utero embryonic development,heart looping,outflow tract morphogenesis,atrioventricular bundle cell differentiation,transcription, DNA-templated,regulation of transcription from RNA polymerase II promoter,cell aging,positive regulation of cell proliferation,anterior/posterio…	RNA polymerase II core promoter proximal region sequence-specific DNA binding,RNA polymerase II transcription factor activity, sequence-specific DNA binding,transcriptional repressor activity, RNA polymerase II core promoter proximal region sequence-specific binding,RNA polymerase II transcription factor binding,RNA polymerase II activating transcription factor binding,protein binding,sequence-sp…	6.84885e-21	1.63983e-22	3814.36	3684.7	5663.93	Filtered	Filtered	Filtered	3975.43	5174.71	2034.64	9219.82	11667.2	11899.5	3814.36	3684.7	5663.93	Filtered	Filtered	Filtered	3975.43	5174.71	2034.64	9219.82	11667.2	11899.5	239.3	330.3	729.2	Filtered	Filtered	Filtered	422.3	619	186.4	1826.9	1866.3	1945.2
AGPAT2	O15120	PLCB_HUMAN	uniprot_sprot_2021-01-04_HUMAN	3	endoplasmic reticulum,endoplasmic reticulum membrane,plasma membrane,integral component of membrane,specific granule membrane	positive regulation of cytokine production,positive regulation of cytokine-mediated signaling pathway,phospholipid metabolic process,phosphatidic acid biosynthetic process,epidermis development,CDP-diacylglycerol biosynthetic process,response to drug,neutrophil degranulation	1-acylglycerol-3-phosphate O-acyltransferase activity,acylglycerol O-acyltransferase activity	0.000368804	3.24224e-06	69902.3	19602.7	34580.1	15659.6	44847.2	41069.2	140044	107600	124626	21697.8	16940.8	33889	69902.3	19602.7	34580.1	15659.6	44847.2	41069.2	140044	107600	124626	21697.8	16940.8	33889	10063.4	7182.2	7656	2472.8	7332.1	7295.1	20313.3	9790.7	16238.8	2292.2	1772	5288.7
DEGS1	O15121	DEGS1_HUMAN	uniprot_sprot_2021-01-04_HUMAN	3	mitochondrion,endoplasmic reticulum,endoplasmic reticulum membrane,plasma membrane,integral component of plasma membrane,membrane,specific granule membrane	unsaturated fatty acid biosynthetic process,electron transport chain,sphingolipid biosynthetic process,neutrophil degranulation,ceramide biosynthetic process	electron carrier activity,sphingolipid delta-4 desaturase activity	5.88708e-11	6.5503e-13	102815	72359.6	109006	40764.5	19814.4	34623	39235.5	23845.4	25727.8	18012.5	13131.8	21002.4	102815	72359.6	109006	40764.5	19814.4	34623	39235.5	23845.4	25727.8	18012.5	13131.8	21002.4	43926	38502.6	34904	14381.7	4590.2	11145.6	6875.1	7502	7612.1	5973.1	4186.4	10332.5
SCAMP1	O15126	SCAM1_HUMAN	uniprot_sprot_2021-01-04_HUMAN	12	trans-Golgi network,plasma membrane,integral component of membrane,clathrin-coated vesicle,synaptic vesicle membrane,specific granule membrane,zymogen granule membrane,recycling endosome membrane	post-Golgi vesicle-mediated transport,protein transport,neutrophil degranulation	protein binding	1.03021e-29	9.37982e-31	178523	187218	176008	115257	141605	120971	95891.9	110083	91748.8	208616	201083	176549	178523	187218	176008	115257	141605	120971	95891.9	110083	91748.8	208616	201083	176549	66814.2	71056.9	55385.6	30730	38110.9	42564	31427.9	37797.1	34174.2	68000.8	74007	60891.7
SCAMP2	O15127	SCAM2_HUMAN	uniprot_sprot_2021-01-04_HUMAN	5	Golgi apparatus,integral component of membrane,transport vesicle,trans-Golgi network membrane,intracellular membrane-bounded organelle,recycling endosome membrane,extracellular exosome	post-Golgi vesicle-mediated transport,protein transport	protein binding	1.26204e-19	2.62241e-21	75838.2	74695.9	79198.2	56055.3	66617.3	40396.2	123112	134179	110775	41734.2	48303.4	41106	75838.2	74695.9	79198.2	56055.3	66617.3	40396.2	123112	134179	110775	41734.2	48303.4	41106	55470.1	58348.1	58992.7	40383.1	49963	29633.2	100492	87889.8	84176.6	39190.1	36032.5	38744
KPNA5	O15131	IMA6_HUMAN	uniprot_sprot_2021-01-04_HUMAN	8	nuclear pore,nucleoplasm,cytosol,host cell	NLS-bearing protein import into nucleus,modulation by virus of host process,intracellular transport of virus	protein binding,nuclear localization sequence binding,protein transporter activity,nuclear import signal receptor activity	3.03354e-19	5.98663e-21	288514	232091	245920	259522	304073	307259	162108	125435	183548	242284	245853	316625	288514	232091	245920	259522	304073	307259	162108	125435	183548	242284	245853	316625	41690.7	31672.4	39000	36625.4	54812.7	42161.5	26811.4	23798.8	29944.9	47228.3	33960.1	57332.6
ARPC1B	O15143	ARC1B_HUMAN	uniprot_sprot_2021-01-04_HUMAN	24	cytosol,Arp2/3 protein complex,focal adhesion,actin cytoskeleton,tubulobulbar complex,extracellular exosome	response to estradiol,Arp2/3 complex-mediated actin nucleation,Fc-gamma receptor signaling pathway involved in phagocytosis,response to estrogen,ephrin receptor signaling pathway	structural constituent of cytoskeleton,protein binding,actin filament binding	5.25664e-23	1.61821e-24	46703.1	39588	35739.5	219007	251988	236885	156848	156976	156215	225624	203182	210242	46703.1	39588	35739.5	219007	251988	236885	156848	156976	156215	225624	203182	210242	16646.4	18282.1	18141.9	95541	114020	108317	69473.2	67788.6	74673.4	109144	97247.9	101132
ARPC2	O15144	ARPC2_HUMAN	uniprot_sprot_2021-01-04_HUMAN	21	endosome,cytosol,Arp2/3 protein complex,focal adhesion,actin cytoskeleton,lamellipodium,muscle cell projection membrane,neuron projection,synapse,extracellular exosome	positive regulation of lamellipodium assembly,actin filament polymerization,Arp2/3 complex-mediated actin nucleation,Fc-gamma receptor signaling pathway involved in phagocytosis,ephrin receptor signaling pathway,membrane organization,actin polymerization-dependent cell motility,positive regulation of substrate adhesion-dependent cell spreading	structural constituent of cytoskeleton,protein binding,actin filament binding	2.15517e-31	2.83226e-32	77328.5	63840.9	51798.6	219181	255858	220138	162961	94306	131968	255438	210247	205240	77328.5	63840.9	51798.6	219181	255858	220138	162961	94306	131968	255438	210247	205240	45991.5	36391	32557.2	106351	152593	115752	85545.5	48735.4	80431.8	163399	133296	134188
ARPC3	O15145	ARPC3_HUMAN	uniprot_sprot_2021-01-04_HUMAN	16	cytosol,Arp2/3 protein complex,focal adhesion,actin cytoskeleton,membrane,lamellipodium,filamentous actin,Requires Ontology,extracellular exosome	Arp2/3 complex-mediated actin nucleation,Fc-gamma receptor signaling pathway involved in phagocytosis,ephrin receptor signaling pathway,membrane organization,actin polymerization-dependent cell motility,cellular response to nerve growth factor stimulus	structural constituent of cytoskeleton,protein binding,actin filament binding	3.29855e-15	4.65558e-17	226113	191396	184815	407340	509256	478553	348642	333888	352689	520757	653557	571214	226113	191396	184815	407340	509256	478553	348642	333888	352689	520757	653557	571214	204414	151038	163586	386746	487521	364018	348284	325244	355222	474192	421182	387718
BET1	O15155	BET1_HUMAN	uniprot_sprot_2021-01-04_HUMAN	3	Golgi membrane,endoplasmic reticulum membrane,cis-Golgi network,membrane,integral component of membrane,transport vesicle,SNARE complex,Golgi cisterna,endoplasmic reticulum-Golgi intermediate compartment membrane	ER to Golgi vesicle-mediated transport,protein transport,COPII vesicle coating,vesicle fusion with Golgi apparatus	protein binding,syntaxin binding	1.31091e-25	5.81821e-27	12068.9	9793.62	10680	7827.35	8492.6	8371.93	4362	2787.05	2885.67	4978.81	7353.48	16689	12068.9	9793.62	10680	7827.35	8492.6	8371.93	4362	2787.05	2885.67	4978.81	7353.48	16689	17424.9	8911.5	6072.7	8344.4	5830.3	9548.7	5542.8	2492.7	4536.2	3762.3	11953.5	12908.4
ZBTB7B	O15156	ZBT7B_HUMAN	uniprot_sprot_2021-01-04_HUMAN	2	nucleus,nucleoplasm	transcription from RNA polymerase II promoter,multicellular organism development,ectoderm development,positive regulation of gene expression,negative regulation of gene expression,cell differentiation,regulation of CD8-positive, alpha-beta T cell differentiation,positive regulation of transcription from RNA polymerase II promoter,negative regulation of T-helper 17 cell differentiation	RNA polymerase II core promoter proximal region sequence-specific DNA binding,RNA polymerase II transcription factor activity, sequence-specific DNA binding,transcriptional activator activity, RNA polymerase II core promoter proximal region sequence-specific binding,protein binding,protein homodimerization activity,metal ion binding	2.29305e-12	2.7288e-14	Filtered	Filtered	5648.74	61990.1	68133.5	67900.8	3062.36	2752.11	2806.19	4729.4	3007.91	Filtered	Filtered	Filtered	5648.74	61990.1	68133.5	67900.8	3062.36	2752.11	2806.19	4729.4	3007.91	Filtered	Filtered	Filtered	168	2424.9	3292	3261.5	491.8	485.4	518.2	568.2	219.1	Filtered
POLR1C	O15160	RPAC1_HUMAN	uniprot_sprot_2021-01-04_HUMAN	15	nucleus,nucleoplasm,DNA-directed RNA polymerase III complex,DNA-directed RNA polymerase I complex,cytosol,DNA-directed RNA polymerase complex	transcription from RNA polymerase I promoter,transcription initiation from RNA polymerase I promoter,transcription elongation from RNA polymerase I promoter,termination of RNA polymerase I transcription,transcription from RNA polymerase III promoter,positive regulation of type I interferon production,positive regulation of gene expression, epigenetic	DNA binding,DNA-directed RNA polymerase activity,protein binding,protein dimerization activity,RNA polymerase I activity,RNA polymerase III activity	1.20485e-24	4.67054e-26	230254	230027	252288	76407.8	107970	78358.5	65787.4	60276.1	71262.8	111620	88543.3	87467.3	230254	230027	252288	76407.8	107970	78358.5	65787.4	60276.1	71262.8	111620	88543.3	87467.3	212354	210501	231242	70947.9	95563.7	70997.5	59430.1	62502.3	66063	106369	82014.2	76106.2
PLSCR1	O15162	PLS1_HUMAN	uniprot_sprot_2021-01-04_HUMAN	5	nucleus,nucleolus,Golgi apparatus,cytosol,plasma membrane,integral component of plasma membrane,membrane,extracellular matrix,membrane raft,extracellular exosome	transcription from RNA polymerase II promoter,phosphatidylserine biosynthetic process,apoptotic process,acute-phase response,positive regulation of gene expression,phospholipid scrambling,platelet activation,regulation of mast cell activation,response to interferon-beta,negative regulation of viral genome replication,positive regulation of innate immune response,positive regulation of transcripti…	transcriptional activator activity, RNA polymerase II core promoter proximal region sequence-specific binding,DNA binding,epidermal growth factor receptor binding,calcium ion binding,protein binding,SH3 domain binding,phospholipid scramblase activity,enzyme binding,CD4 receptor binding	3.34211e-38	1.87627e-38	69832.4	48328.5	40250.1	12054.9	13818.4	23041.4	5186.76	10163.5	16684.7	Filtered	Filtered	Filtered	69832.4	48328.5	40250.1	12054.9	13818.4	23041.4	5186.76	10163.5	16684.7	Filtered	Filtered	Filtered	18343.7	12610	14236	11183.7	4089.4	9447.5	1564.9	3464.3	5158.5	Filtered	Filtered	Filtered
TRIM24	O15164	TIF1A_HUMAN	uniprot_sprot_2021-01-04_HUMAN	30	nucleus,nucleoplasm,nuclear euchromatin,perichromatin fibrils,cytosol	transcription from RNA polymerase II promoter,negative regulation of cell proliferation,protein ubiquitination,peptidyl-tyrosine phosphorylation,protein catabolic process,regulation of protein stability,regulation of apoptotic process,negative regulation of transcription, DNA-templated,positive regulation of transcription, DNA-templated,protein autophosphorylation,calcium ion homeostasis,regulati…	p53 binding,chromatin binding,transcription coactivator activity,protein tyrosine kinase activity,ubiquitin-protein transferase activity,receptor binding,protein binding,zinc ion binding,ligand-dependent nuclear receptor binding,estrogen response element binding,ubiquitin protein ligase activity,lysine-acetylated histone binding,methylated histone binding	9.7126e-23	2.89689e-24	140021	112529	117605	26008.7	45546.9	43810	110350	119762	133786	168386	134633	141871	140021	112529	117605	26008.7	45546.9	43810	110350	119762	133786	168386	134633	141871	19132.4	16366.6	15692	3805	6417.5	6182.1	16478.5	16533.2	19280.1	25515.9	19845.4	21095.1
PGRMC2	O15173	PGRC2_HUMAN	uniprot_sprot_2021-01-04_HUMAN	13	nuclear envelope,membrane,integral component of membrane,endomembrane system	steroid hormone mediated signaling pathway	steroid hormone receptor activity,steroid binding,protein binding,heme binding	1.36593e-18	2.5193e-20	1104769	1.08925e+06	943467	658216	701597	478936	375518	453927	467160	334726	357273	283243	1104769	1.08925e+06	943467	658216	701597	478936	375518	453927	467160	334726	357273	283243	639305	545451	598812	347975	474492	359198	230860	245760	254608	228248	208549	179864
CETN3	O15182	CETN3_HUMAN	uniprot_sprot_2021-01-04_HUMAN	4	nucleolus,centrosome,centriole	centrosome cycle,cell division	calcium ion binding,protein binding	2.65628e-12	3.15227e-14	60615.7	18417.7	19309.8	11597.5	18238.9	15553.4	16809.9	17765	20343.5	32711.7	16819.3	27221.6	60615.7	18417.7	19309.8	11597.5	18238.9	15553.4	16809.9	17765	20343.5	32711.7	16819.3	27221.6	14267.9	5001	5844.2	2335.9	4707.2	3819	3486.5	3941.7	4517	11977.6	10998.2	9505.6
SMAD9	O15198	SMAD9_HUMAN	uniprot_sprot_2021-01-04_HUMAN	1	intracellular,nucleus,nucleoplasm,transcription factor complex,cytoplasm,cytosol,SMAD protein complex	ureteric bud development,transcription, DNA-templated,protein phosphorylation,transforming growth factor beta receptor signaling pathway,BMP signaling pathway,midbrain development,hindbrain development,cartilage development,bone development,SMAD protein signal transduction,cellular response to organic cyclic compound,cellular response to BMP stimulus,positive regulation of transcription from RNA …	RNA polymerase II transcription factor activity, sequence-specific DNA binding,DNA binding,protein binding,transforming growth factor beta receptor, pathway-specific cytoplasmic mediator activity,metal ion binding	3.97711e-10	4.26571e-12	Filtered	Filtered	Filtered	Filtered	Filtered	Filtered	Filtered	Filtered	Filtered	33747.2	24634	23485.3	Filtered	Filtered	Filtered	Filtered	Filtered	Filtered	Filtered	Filtered	Filtered	33747.2	24634	23485.3	Filtered	Filtered	Filtered	Filtered	Filtered	Filtered	Filtered	Filtered	Filtered	1349.9	985.4	939.4
RGL2	O15211	RGL2_HUMAN	uniprot_sprot_2021-01-04_HUMAN	1	cellular_component,intracellular	Ras protein signal transduction,negative regulation of cardiac muscle cell apoptotic process,positive regulation of phosphatidylinositol 3-kinase signaling,regulation of Ral protein signal transduction,regulation of molecular function	Ras guanyl-nucleotide exchange factor activity,Rho guanyl-nucleotide exchange factor activity,protein binding	7.58925e-05	6.8151e-07	Filtered	160.383	Filtered	1096.43	6137.31	3380.03	659.667	1319.14	945.485	27276.3	7630.58	15279.2	Filtered	160.383	Filtered	1096.43	6137.31	3380.03	659.667	1319.14	945.485	27276.3	7630.58	15279.2	Filtered	4.3	Filtered	29.6	165.9	91.4	17.8	35.7	25.6	737.2	206.2	413
PFDN6	O15212	PFD6_HUMAN	uniprot_sprot_2021-01-04_HUMAN	11	cytoplasm,prefoldin complex	protein folding,chaperone-mediated protein complex assembly	unfolded protein binding,chaperone binding	7.42611e-09	7.5656e-11	151559	138247	149303	190332	247694	202703	241780	231592	197324	376244	410077	325423	151559	138247	149303	190332	247694	202703	241780	231592	197324	376244	410077	325423	101038	167425	92607.2	129608	218975	166605	177104	209951	185960	301832	322340	275114
WDR46	O15213	WDR46_HUMAN	uniprot_sprot_2021-01-04_HUMAN	30	cellular_component,nucleoplasm,nucleolus,90S preribosome,small-subunit processome	maturation of SSU-rRNA from tricistronic rRNA transcript (SSU-rRNA, 5.8S rRNA, LSU-rRNA),rRNA processing,positive regulation of protein targeting to mitochondrion	RNA binding	1.17819e-16	1.84904e-18	496647	428243	481257	50906.1	68718.5	50893.6	70069.6	67365.3	59630.5	148797	120617	126692	496647	428243	481257	50906.1	68718.5	50893.6	70069.6	67365.3	59630.5	148797	120617	126692	151282	152085	166463	16426.9	26424.3	20558.6	24164	24276.5	24690.9	56016.7	64666.1	44747.6
GSTA4	O15217	GSTA4_HUMAN	uniprot_sprot_2021-01-04_HUMAN	1	cytosol	glutathione metabolic process,xenobiotic metabolic process,glutathione derivative biosynthetic process	glutathione transferase activity,protein binding,identical protein binding,protein homodimerization activity	0.000676393	5.88088e-06	Filtered	6215.5	1986.36	Filtered	Filtered	Filtered	59167.9	50942.9	59437.7	79446.2	31974.5	37479.3	Filtered	6215.5	1986.36	Filtered	Filtered	Filtered	59167.9	50942.9	59437.7	79446.2	31974.5	37479.3	Filtered	478.1	152.8	Filtered	Filtered	Filtered	4551.4	3918.7	4572.1	6111.2	2459.6	2883
NKRF	O15226	NKRF_HUMAN	uniprot_sprot_2021-01-04_HUMAN	50	nucleus,nucleolus	transcription from RNA polymerase II promoter,negative regulation of transcription, DNA-templated,positive regulation of transcription from RNA polymerase II promoter	RNA polymerase II core promoter proximal region sequence-specific DNA binding,transcriptional activator activity, RNA polymerase II core promoter proximal region sequence-specific binding,RNA binding,protein binding	7.37138e-34	1.61564e-34	1.04337e+06	1.04669e+06	1.05139e+06	161366	243042	212062	86046.1	101796	88908.2	244133	206084	246358	1.04337e+06	1.04669e+06	1.05139e+06	161366	243042	212062	86046.1	101796	88908.2	244133	206084	246358	131894	130363	127796	18846.4	44075.1	44947.4	10047.8	22847.7	9433	35774.1	24240.1	40007.1
GNPAT	O15228	GNPAT_HUMAN	uniprot_sprot_2021-01-04_HUMAN	23	mitochondrion,peroxisome,peroxisomal membrane,peroxisomal matrix,membrane,mitochondrial membrane,plasma membrane	phosphatidic acid biosynthetic process,synapse assembly,response to nutrient,ether lipid biosynthetic process,cerebellum morphogenesis,paranodal junction assembly,response to drug,response to starvation,membrane organization,response to fatty acid,triglyceride biosynthetic process,fatty acid metabolic process,phospholipid biosynthetic process,glycerol-3-phosphate metabolic process	receptor binding,glycerone-phosphate O-acyltransferase activity,palmitoyl-CoA hydrolase activity,glycerol-3-phosphate O-acyltransferase activity	2.8116e-26	1.3949e-27	62958.5	47873.5	48313.9	27424.4	31866.1	26510.3	240339	171212	251569	56458.7	63065.2	62979.4	62958.5	47873.5	48313.9	27424.4	31866.1	26510.3	240339	171212	251569	56458.7	63065.2	62979.4	9724.9	8223.3	8636.8	4914.7	6213.8	5938.4	34055.6	26195.4	34689.1	11835	11493.2	15655.2
LAMA5	O15230	LAMA5_HUMAN	uniprot_sprot_2021-01-04_HUMAN	38	extracellular region,basement membrane,basal lamina,laminin-5 complex,extracellular space,nucleus,extracellular matrix,synaptic cleft,laminin-10 complex,laminin-11 complex,extracellular exosome	angiogenesis,branching involved in ureteric bud morphogenesis,morphogenesis of a polarized epithelium,neural crest cell migration,hair follicle development,cytoskeleton organization,integrin-mediated signaling pathway,muscle organ development,cell recognition,cell proliferation,morphogenesis of embryonic epithelium,cell migration,cytokine-mediated signaling pathway,cell differentiation,regulation…	integrin binding	5.6753e-36	2.00673e-36	61588.4	58195.5	55911.7	74201.3	96478.5	73217.7	42786.3	47795.9	41349.2	64083.2	58914.3	58580.8	61588.4	58195.5	55911.7	74201.3	96478.5	73217.7	42786.3	47795.9	41349.2	64083.2	58914.3	58580.8	3277.6	3463.5	3412.9	4032.9	5570	4222.5	2479.3	2871.1	2770.7	4049.2	2853.2	3501
ZNF185	O15231	ZN185_HUMAN	uniprot_sprot_2021-01-04_HUMAN	7	cytoplasm,focal adhesion,actin cytoskeleton		zinc ion binding,actin filament binding	1.88823e-11	2.14877e-13	8171.29	Filtered	8359.87	10507	11187.7	12944.5	10897.4	9440.54	7687.52	59556.4	41094.3	48535.9	8171.29	Filtered	8359.87	10507	11187.7	12944.5	10897.4	9440.54	7687.52	59556.4	41094.3	48535.9	257.6	Filtered	259.4	970.3	1418.1	1368	836.1	150.8	421.1	3982.9	3268.9	2376.4
CASC3	O15234	CASC3_HUMAN	uniprot_sprot_2021-01-04_HUMAN	5	nucleoplasm,cytosol,cytoplasmic stress granule,nuclear speck,dendrite,nuclear membrane,exon-exon junction complex,perinuclear region of cytoplasm	nuclear-transcribed mRNA catabolic process, nonsense-mediated decay,mRNA splicing, via spliceosome,termination of RNA polymerase II transcription,RNA export from nucleus,mRNA export from nucleus,regulation of translation,biological_process,intracellular mRNA localization,mRNA 3'-end processing,RNA metabolic process	RNA binding,protein binding,enzyme binding,ubiquitin protein ligase binding,identical protein binding	8.91689e-06	8.24564e-08	12281.2	11258	12868.2	17583.9	12161.7	19745.6	11435.8	29059.4	12154.8	19555.8	11153.3	10320.4	12281.2	11258	12868.2	17583.9	12161.7	19745.6	11435.8	29059.4	12154.8	19555.8	11153.3	10320.4	1280.1	1287.7	1174.7	1487.5	1362.5	1561	747.7	2021.7	1484.6	2573.8	1530.9	1905.4
MRPS12	O15235	RT12_HUMAN	uniprot_sprot_2021-01-04_HUMAN	8	mitochondrial inner membrane,mitochondrial ribosome,mitochondrial small ribosomal subunit,ribosome	translation,mitochondrial translation,mitochondrial translational elongation,mitochondrial translational termination	RNA binding,structural constituent of ribosome,protein binding	3.95204e-16	5.96534e-18	315657	342633	294264	51369.1	94198.8	60993.8	89954.5	87124.2	80898.2	103673	102077	109711	315657	342633	294264	51369.1	94198.8	60993.8	89954.5	87124.2	80898.2	103673	102077	109711	159047	154322	155686	21529.8	32192.2	26580.8	40760.1	34979.2	35199.1	43558.7	41359.4	43871.4
VGF	O15240	VGF_HUMAN	uniprot_sprot_2021-01-04_HUMAN	36	extracellular space,endoplasmic reticulum lumen,Golgi apparatus,transport vesicle,cytoplasmic vesicle,intracellular membrane-bounded organelle	ovarian follicle development,response to dietary excess,generation of precursor metabolites and energy,response to cold,regulation of receptor activity,sexual reproduction,insulin secretion,response to insulin,carbohydrate homeostasis,glucose homeostasis,defense response to bacterium,post-translational protein modification,cellular protein metabolic process,regulation of synaptic plasticity,respo…	molecular_function,hormone activity,neuropeptide hormone activity,growth factor activity	5.76101e-25	2.34396e-26	3859.1	Filtered	3060.55	2332.14	2660.43	2205.56	2591.01	2356.8	Filtered	341154	436024	290429	3859.1	Filtered	3060.55	2332.14	2660.43	2205.56	2591.01	2356.8	Filtered	341154	436024	290429	2465.4	Filtered	1418	562.4	189.8	528	304.6	364.1	Filtered	1.60854e+06	1.53366e+06	1.35193e+06
CLIC2	O15247	CLIC2_HUMAN	uniprot_sprot_2021-01-04_HUMAN	1	intracellular,nucleus,cytoplasm,chloride channel complex	signal transduction,regulation of release of sequestered calcium ion into cytosol by sarcoplasmic reticulum,regulation of cardiac muscle contraction by regulation of the release of sequestered calcium ion,positive regulation of binding,negative regulation of ryanodine-sensitive calcium-release channel activity,cellular oxidant detoxification,chloride transmembrane transport,glutathione metabolic …	glutathione peroxidase activity,voltage-gated ion channel activity,chloride channel activity,protein binding,glutathione transferase activity	2.6375e-05	2.40559e-07	Filtered	Filtered	Filtered	7577.91	1613.61	7177.63	Filtered	Filtered	Filtered	Filtered	Filtered	Filtered	Filtered	Filtered	Filtered	7577.91	1613.61	7177.63	Filtered	Filtered	Filtered	Filtered	Filtered	Filtered	Filtered	Filtered	Filtered	541.3	115.3	512.7	Filtered	Filtered	Filtered	Filtered	Filtered	Filtered
ACOX3	O15254	ACOX3_HUMAN	uniprot_sprot_2021-01-04_HUMAN	10	mitochondrion,peroxisome,peroxisomal matrix,membrane	fatty acid beta-oxidation using acyl-CoA dehydrogenase,fatty acid beta-oxidation using acyl-CoA oxidase,lipid homeostasis	acyl-CoA dehydrogenase activity,receptor binding,pristanoyl-CoA oxidase activity,flavin adenine dinucleotide binding,FAD binding	1.27004e-28	9.52902e-30	24031.2	19411.2	12785.7	49713.4	39003.6	19270.3	43810.5	40574.6	53410.2	18379.9	17216.2	17410.1	24031.2	19411.2	12785.7	49713.4	39003.6	19270.3	43810.5	40574.6	53410.2	18379.9	17216.2	17410.1	2089.1	1611.4	1598.5	4095.7	6222.9	2585.8	4727.3	3873.3	5594.7	2954.2	1754.8	2482.4
RER1	O15258	RER1_HUMAN	uniprot_sprot_2021-01-04_HUMAN	6	endoplasmic reticulum-Golgi intermediate compartment,Golgi apparatus,plasma membrane,cell surface,integral component of Golgi membrane	retrograde vesicle-mediated transport, Golgi to ER,skeletal muscle acetylcholine-gated channel clustering,positive regulation of protein localization to plasma membrane,protein retention in ER lumen	molecular_function,acetylcholine receptor binding	1.49274e-09	1.56205e-11	22450.3	23523.5	21654.9	59433.5	86551.4	65392.5	50909.4	27949.3	31451.5	52600.3	34085.7	41804.3	22450.3	23523.5	21654.9	59433.5	86551.4	65392.5	50909.4	27949.3	31451.5	52600.3	34085.7	41804.3	196906	174756	8588	102628	100285	90359.3	131385	71836.1	101417	186256	66425.3	27893.8
SURF4	O15260	SURF4_HUMAN	uniprot_sprot_2021-01-04_HUMAN	11	Golgi membrane,endoplasmic reticulum membrane,endoplasmic reticulum-Golgi intermediate compartment,plasma membrane,integral component of membrane,transport vesicle,endoplasmic reticulum-Golgi intermediate compartment membrane,azurophil granule membrane	retrograde vesicle-mediated transport, Golgi to ER,Golgi organization,positive regulation of organelle organization,neutrophil degranulation,protein exit from endoplasmic reticulum,early endosome to Golgi transport	protein binding	2.26669e-20	5.13152e-22	164466	191566	291414	373468	440461	386855	1.12558e+06	542583	719757	271957	199697	332429	164466	191566	291414	373468	440461	386855	1.12558e+06	542583	719757	271957	199697	332429	169799	149317	142316	257497	359772	244626	342670	221287	396410	222348	168932	191185
SHOX;SHOX2	O15266;O60902	SHOX_HUMAN;SHOX2_HUMAN	uniprot_sprot_2021-01-04_HUMAN	1	nucleoplasm,intracellular membrane-bounded organelle;nucleus	skeletal system development,transcription from RNA polymerase II promoter,positive regulation of transcription from RNA polymerase II promoter;negative regulation of transcription from RNA polymerase II promoter,skeletal system development,osteoblast differentiation,positive regulation of mesenchymal cell proliferation,chondrocyte development,heart valve development,cardiac atrium morphogenesis,n…	RNA polymerase II transcription factor activity, sequence-specific DNA binding,transcriptional activator activity, RNA polymerase II transcription regulatory region sequence-specific binding,transcription factor activity, sequence-specific DNA binding,protein binding,sequence-specific DNA binding;RNA polymerase II transcription factor activity, sequence-specific DNA binding,sequence-specific DNA …	0.126658	0.000993521	Filtered	Filtered	Filtered	Filtered	Filtered	Filtered	Filtered	Filtered	Filtered	10348.6	6373.31	Filtered	Filtered	Filtered	Filtered	Filtered	Filtered	Filtered	Filtered	Filtered	Filtered	10348.6	6373.31	Filtered	Filtered	Filtered	Filtered	Filtered	Filtered	Filtered	Filtered	Filtered	Filtered	608.7;608.7	374.9;374.9	Filtered
SPTLC1	O15269	SPTC1_HUMAN	uniprot_sprot_2021-01-04_HUMAN	19	endoplasmic reticulum,endoplasmic reticulum membrane,integral component of membrane,serine C-palmitoyltransferase complex,SPOTS complex	sphingolipid metabolic process,sphingomyelin biosynthetic process,sphingolipid biosynthetic process,sphinganine biosynthetic process,sphingosine biosynthetic process,ceramide biosynthetic process,positive regulation of lipophagy	serine C-palmitoyltransferase activity,protein binding,pyridoxal phosphate binding	2.82382e-26	1.39988e-27	419415	356235	412130	90655.1	123339	107821	158978	129647	137832	269797	197473	226058	419415	356235	412130	90655.1	123339	107821	158978	129647	137832	269797	197473	226058	116027	93733.8	119006	21779	37546.4	30072.2	43876.8	43076.4	45364.8	83610.8	54919	71804.4
SPTLC2	O15270	SPTC2_HUMAN	uniprot_sprot_2021-01-04_HUMAN	14	mitochondrion,endoplasmic reticulum membrane,integral component of membrane,serine C-palmitoyltransferase complex	sphingomyelin biosynthetic process,sphingolipid biosynthetic process,sphinganine biosynthetic process,sphingosine biosynthetic process,ceramide biosynthetic process,positive regulation of lipophagy	serine C-palmitoyltransferase activity,pyridoxal phosphate binding	4.20355e-16	6.33601e-18	174665	147218	145017	39791.7	61212.6	50706.3	13384.9	11204.9	11286	83990.2	107034	86765.2	174665	147218	145017	39791.7	61212.6	50706.3	13384.9	11204.9	11286	83990.2	107034	86765.2	25223.3	22320.5	23046.6	5994.2	8913.3	7121.5	848.4	1017.2	1008.4	15694.8	13730.8	16807.9
FANCG	O15287	FANCG_HUMAN	uniprot_sprot_2021-01-04_HUMAN	1	nucleoplasm,nucleolus,mitochondrion,cytosol,plasma membrane,Fanconi anaemia nuclear complex	ovarian follicle development,DNA repair,mitochondrion organization,spermatid development,response to radiation,interstrand cross-link repair	damaged DNA binding,protein binding	1.40037e-06	1.32481e-08	8964.32	1129.83	4081.16	5850.27	15547.5	11905.4	480.431	Filtered	3690.68	3646.97	4220.42	6364.78	8964.32	1129.83	4081.16	5850.27	15547.5	11905.4	480.431	Filtered	3690.68	3646.97	4220.42	6364.78	249	31.4	113.4	162.5	431.9	330.7	13.3	Filtered	102.5	101.3	117.2	176.8
OGT	O15294	OGT1_HUMAN	uniprot_sprot_2021-01-04_HUMAN	34	histone acetyltransferase complex,nucleus,nucleoplasm,mitochondrion,cytosol,plasma membrane,macromolecular complex	regulation of glycolytic process,regulation of transcription from RNA polymerase II promoter,protein O-linked glycosylation,apoptotic process,signal transduction,response to nutrient,protein processing,protein deubiquitination,negative regulation of protein ubiquitination,negative regulation of proteasomal ubiquitin-dependent protein catabolic process,response to insulin,circadian regulation of g…	protein binding,phosphatidylinositol-3,4,5-trisphosphate binding,acetylglucosaminyltransferase activity,protein N-acetylglucosaminyltransferase activity,protein O-GlcNAc transferase activity,histone acetyltransferase activity (H4-K5 specific),histone acetyltransferase activity (H4-K8 specific),histone acetyltransferase activity (H4-K16 specific)	1.07555e-14	1.46583e-16	226178	210749	219261	168481	309138	209558	133471	108960	127130	298059	235466	254013	226178	210749	219261	168481	309138	209558	133471	108960	127130	298059	235466	254013	32213.8	28306.3	31260.4	23092.8	41940.3	28262.5	18472.6	14992.5	17383.3	45379.5	35190	40913.6
PPM1D	O15297	PPM1D_HUMAN	uniprot_sprot_2021-01-04_HUMAN	2	nucleus,nucleoplasm,cytosol	G2/M transition of mitotic cell cycle,DNA methylation,chromatin silencing,transcription initiation from RNA polymerase II promoter,protein phosphorylation,protein dephosphorylation,negative regulation of cell proliferation,cellular response to starvation,response to radiation,response to bacterium,peptidyl-threonine dephosphorylation,negative regulation of gene expression, epigenetic	protein serine/threonine kinase activity,protein serine/threonine phosphatase activity,protein binding,metal ion binding,mitogen-activated protein kinase binding	0.000229034	2.02628e-06	80530.6	77793	58985.8	Filtered	25013.9	7189.35	15730.4	19386.7	12475.7	3788.48	16539.1	31933.9	80530.6	77793	58985.8	Filtered	25013.9	7189.35	15730.4	19386.7	12475.7	3788.48	16539.1	31933.9	2242.1	2217.1	1474	Filtered	2270	290.7	944.2	1033.7	798.8	161.1	1067	3673.7
PMM2	O15305	PMM2_HUMAN	uniprot_sprot_2021-01-04_HUMAN	16	nucleus,cytosol,neuronal cell body,extracellular exosome	mannose metabolic process,protein glycosylation,protein N-linked glycosylation,GDP-mannose biosynthetic process,protein targeting to ER	phosphomannomutase activity,protein binding	1.23516e-22	3.64286e-24	34358.2	32294.3	26640.2	151462	258727	180588	112395	135828	151138	222470	189189	181099	34358.2	32294.3	26640.2	151462	258727	180588	112395	135828	151138	222470	189189	181099	14866.7	23269.2	25115.8	79299.8	127532	91210.1	65914.9	71440.1	76806.6	116260	94840.6	95245.8
TM9SF1	O15321	TM9S1_HUMAN	uniprot_sprot_2021-01-04_HUMAN	5	autophagosome membrane,lysosomal membrane,integral component of membrane,cytoplasmic vesicle	autophagy		6.7532e-12	7.84543e-14	36027.8	25792.8	35952.9	47447.6	79359.3	52284.6	93910.2	60241.3	78151.3	54122.7	36964.9	31162.6	36027.8	25792.8	35952.9	47447.6	79359.3	52284.6	93910.2	60241.3	78151.3	54122.7	36964.9	31162.6	4526.2	3201.7	5771.1	5935.2	12604.4	8035.2	14450.1	9302.5	11524.1	7412.8	5640.4	4692.6
HMGB3	O15347	HMGB3_HUMAN	uniprot_sprot_2021-01-04_HUMAN	18	nucleus,chromosome,cytoplasm	DNA recombination,transcription, DNA-templated,regulation of transcription, DNA-templated,multicellular organism development,DNA geometric change,innate immune response,negative regulation of B cell differentiation,negative regulation of myeloid cell differentiation,chromatin remodeling	four-way junction DNA binding,double-stranded DNA binding,RNA binding,protein binding,DNA binding, bending,chromatin binding	3.39564e-24	1.23371e-25	314809	337385	336641	307057	350451	264341	203684	227201	202627	564649	484697	461004	314809	337385	336641	307057	350451	264341	203684	227201	202627	564649	484697	461004	293283	246958	297339	237274	268690	216261	170342	204218	189072	530206	399830	581413
PPM1G	O15355	PPM1G_HUMAN	uniprot_sprot_2021-01-04_HUMAN	27	nucleus,nucleoplasm,cytoplasm,membrane	protein dephosphorylation,cell cycle arrest,peptidyl-threonine dephosphorylation	protein serine/threonine phosphatase activity,protein binding,metal ion binding	2.21467e-22	6.34746e-24	139635	132631	149559	197771	287837	236820	140026	168805	147662	732505	776156	712479	139635	132631	149559	197771	287837	236820	140026	168805	147662	732505	776156	712479	72943.4	54409.9	63759.7	92000.7	122122	105820	65103.9	66827.7	59921.4	325158	329651	314108
INPPL1	O15357	SHIP2_HUMAN	uniprot_sprot_2021-01-04_HUMAN	25	Golgi apparatus,cytosol,cytoskeleton,plasma membrane,lamellipodium,filopodium	endochondral ossification,immune system process,glucose metabolic process,phosphatidylinositol biosynthetic process,endocytosis,actin filament organization,cell adhesion,negative regulation of cell proliferation,post-embryonic development,negative regulation of gene expression,cytokine-mediated signaling pathway,response to insulin,inositol phosphate metabolic process,phosphatidylinositol dephosp…	actin binding,protein binding,SH3 domain binding,phosphatidylinositol-3,4,5-trisphosphate 5-phosphatase activity,SH2 domain binding,inositol-1,3,4,5-tetrakisphosphate 5-phosphatase activity	1.98424e-15	2.8416e-17	19762	13788.3	13226.8	84372.9	121284	97342.2	13189.4	16937.2	16519.7	65270.6	51206.8	58608.6	19762	13788.3	13226.8	84372.9	121284	97342.2	13189.4	16937.2	16519.7	65270.6	51206.8	58608.6	2454.1	1573.4	962.7	9822.7	16281.9	12231.1	1475	2635	2244	10336.7	8953.6	9160.6
FANCA	O15360	FANCA_HUMAN	uniprot_sprot_2021-01-04_HUMAN	3	nucleus,nucleoplasm,cytoplasm,Fanconi anaemia nuclear complex	DNA repair,male meiosis,male gonad development,female gonad development,interstrand cross-link repair,regulation of cell proliferation,regulation of regulatory T cell differentiation,regulation of inflammatory response,regulation of sequence-specific DNA binding transcription factor activity,macromolecular complex assembly,regulation of CD40 signaling pathway	protein binding	0.00439474	3.64331e-05	3764.05	Filtered	1910.09	7200.18	2438.65	4878.48	1409.73	1191.81	1313.43	Filtered	Filtered	853.003	3764.05	Filtered	1910.09	7200.18	2438.65	4878.48	1409.73	1191.81	1313.43	Filtered	Filtered	853.003	132.6	Filtered	61.7	365.2	69.8	242.9	62.3	35.8	69.4	Filtered	Filtered	5.5
EIF3D	O15371	EIF3D_HUMAN	uniprot_sprot_2021-01-04_HUMAN	34	cytosol,eukaryotic translation initiation factor 3 complex,membrane,eukaryotic translation initiation factor 3 complex, eIF3m	formation of cytoplasmic translation initiation complex,cap-dependent translational initiation,translational initiation,positive regulation of translation,IRES-dependent viral translational initiation,viral translational termination-reinitiation,positive regulation of mRNA binding	RNA binding,protein binding,mRNA cap binding,translation initiation factor activity	7.3202e-18	1.26551e-19	221174	189244	203437	231644	231507	236839	250020	223492	234908	261774	249187	226788	221174	189244	203437	231644	231507	236839	250020	223492	234908	261774	249187	226788	134648	110792	117313	106073	146728	114988	123861	116125	119001	176198	158467	160638
EIF3H	O15372	EIF3H_HUMAN	uniprot_sprot_2021-01-04_HUMAN	20	cytosol,eukaryotic translation initiation factor 3 complex,membrane,extracellular exosome,eukaryotic translation initiation factor 3 complex, eIF3m	translational initiation,regulation of translational initiation	RNA binding,protein binding,translation initiation factor activity	3.04167e-38	1.7381e-38	406124	320481	312674	356396	478076	375096	420771	346080	360888	586572	586266	526836	406124	320481	312674	356396	478076	375096	420771	346080	360888	586572	586266	526836	83003.1	55850.5	67574.8	67848.3	109784	88611	105059	84265.3	90559.9	145215	145273	133023
HDAC3	O15379	HDAC3_HUMAN	uniprot_sprot_2021-01-04_HUMAN	8	histone deacetylase complex,nucleus,nucleoplasm,cytoplasm,Golgi apparatus,cytosol,spindle microtubule,plasma membrane,transcriptional repressor complex	negative regulation of transcription from RNA polymerase II promoter,positive regulation of protein phosphorylation,chromatin organization,transcription, DNA-templated,protein deacetylation,circadian rhythm,regulation of lipid metabolic process,regulation of protein stability,positive regulation of TOR signaling,positive regulation of transcription factor import into nucleus,negative regulation o…	chromatin binding,transcription corepressor activity,histone deacetylase activity,protein binding,transcription factor binding,enzyme binding,cyclin binding,NAD-dependent histone deacetylase activity (H3-K14 specific),protein deacetylase activity,histone deacetylase binding,NF-kappaB binding	1.00116e-21	2.65868e-23	24266.1	27258.2	20939.9	41539	37167.3	38366	12377.2	17931.8	27552.3	40525.9	18140.4	26781.8	24266.1	27258.2	20939.9	41539	37167.3	38366	12377.2	17931.8	27552.3	40525.9	18140.4	26781.8	4287	6400.8	5802.7	10420	9665.2	8193.1	3516.9	4246.5	6433.3	9946	3673.1	7552.5
NVL	O15381	NVL_HUMAN	uniprot_sprot_2021-01-04_HUMAN	38	nucleus,nucleoplasm,telomerase holoenzyme complex,nucleolus,membrane	ribosome biogenesis,positive regulation of telomerase activity	RNA binding,protein binding,ATP binding,preribosome binding	4.28282e-29	3.50512e-30	770481	607361	713854	117053	165803	125736	106632	99468	117833	104504	115196	110808	770481	607361	713854	117053	165803	125736	106632	99468	117833	104504	115196	110808	110214	84931	96352.7	16172.5	23700.7	17884.3	17132.5	11912.4	18170.5	14911.8	16732.6	14759.4
BCAT2	O15382	BCAT2_HUMAN	uniprot_sprot_2021-01-04_HUMAN	12	mitochondrion,mitochondrial matrix	isoleucine catabolic process,branched-chain amino acid biosynthetic process,branched-chain amino acid catabolic process,leucine biosynthetic process,valine biosynthetic process,regulation of hormone levels,cellular response to leukemia inhibitory factor	branched-chain-amino-acid transaminase activity,L-leucine transaminase activity,L-valine transaminase activity,L-isoleucine transaminase activity	1.21607e-26	6.43744e-28	98944.3	96187.3	100756	45902.7	51133.9	48742.3	70730.3	72491.6	69362.9	27377.8	29812.3	31310.4	98944.3	96187.3	100756	45902.7	51133.9	48742.3	70730.3	72491.6	69362.9	27377.8	29812.3	31310.4	67274.3	67339.3	70084.6	29835.5	38868.2	37469.9	46471.5	45246	42988.9	19253.7	19274.8	22150.9
BIRC5	O15392	BIRC5_HUMAN	uniprot_sprot_2021-01-04_HUMAN	8	nuclear chromosome,chromosome, centromeric region,condensed chromosome kinetochore,nucleus,nucleoplasm,cytoplasm,spindle,cytosol,microtubule,midbody,chromosome passenger complex	transcription, DNA-templated,protein phosphorylation,apoptotic process,sister chromatid cohesion,regulation of mitotic cell cycle,sensory perception of sound,positive regulation of cell proliferation,regulation of signal transduction,protein ubiquitination,protein sumoylation,cytokine-mediated signaling pathway,protein complex localization,regulation of apoptotic process,negative regulation of ap…	ubiquitin-protein transferase activity,cysteine-type endopeptidase inhibitor activity,protein binding,microtubule binding,Ran GTPase binding,enzyme binding,identical protein binding,metal ion binding,chaperone binding	3.81654e-18	6.74189e-20	79016.4	69382.9	62655.9	10267.2	12389.6	8260.26	18351.4	20908.6	18577.7	20971.7	19139.6	15386.8	79016.4	69382.9	62655.9	10267.2	12389.6	8260.26	18351.4	20908.6	18577.7	20971.7	19139.6	15386.8	67735.7	89631.9	76565.2	6998.5	12739.4	5759.3	23715	21646	23388.4	30704.5	15828	29947.3
NCAM2	O15394	NCAM2_HUMAN	uniprot_sprot_2021-01-04_HUMAN	1	plasma membrane,integral component of membrane,nuclear body,axon	neuron cell-cell adhesion,axonal fasciculation,sensory perception of smell	identical protein binding	0.00504579	4.15933e-05	Filtered	Filtered	Filtered	Filtered	Filtered	14040.2	Filtered	Filtered	Filtered	Filtered	29628.2	18150.8	Filtered	Filtered	Filtered	Filtered	Filtered	14040.2	Filtered	Filtered	Filtered	Filtered	29628.2	18150.8	Filtered	Filtered	Filtered	Filtered	Filtered	292.5	Filtered	Filtered	Filtered	Filtered	617.3	378.1
IPO8	O15397	IPO8_HUMAN	uniprot_sprot_2021-01-04_HUMAN	11	nuclear envelope,nucleoplasm,cytosol	protein import into nucleus,signal transduction,regulation of gene silencing by miRNA	protein binding,Ran GTPase binding,protein transporter activity	1.42154e-17	2.39732e-19	52977	37765.9	47946	90226.4	130822	108927	30532.3	22320.1	30214.2	88924.1	67721.8	67800.5	52977	37765.9	47946	90226.4	130822	108927	30532.3	22320.1	30214.2	88924.1	67721.8	67800.5	4023.6	3055.8	3443.1	7070.3	11339.9	9307.1	2940.6	1868.4	2610	5465.9	5204.7	4278.5
STX7	O15400	STX7_HUMAN	uniprot_sprot_2021-01-04_HUMAN	13	immunological synapse,lysosome,lysosomal membrane,endosome,early endosome,late endosome,plasma membrane,integral component of membrane,endocytic vesicle,SNARE complex,early endosome membrane,vesicle,azurophil granule,perinuclear region of cytoplasm,recycling endosome,extracellular exosome,tertiary granule,endomembrane system	positive regulation of T cell mediated cytotoxicity,intracellular protein transport,vesicle fusion,vesicle docking,organelle localization,regulation of molecular function,organelle assembly,positive regulation of receptor localization to synapse,regulation of protein localization to plasma membrane	SNARE binding,SNAP receptor activity,protein binding,chloride channel inhibitor activity,syntaxin binding	2.80281e-16	4.28217e-18	886229	905280	880777	119242	185751	142509	389322	496146	408692	143476	144479	157799	886229	905280	880777	119242	185751	142509	389322	496146	408692	143476	144479	157799	250379	298359	310716	38410.1	65970.1	55340.2	138362	163651	152112	56840.2	46633.9	70295.5
SLC16A3	O15427	MOT4_HUMAN	uniprot_sprot_2021-01-04_HUMAN	5	plasma membrane,integral component of plasma membrane,membrane,integral component of membrane,nuclear membrane	pyruvate metabolic process,monocarboxylic acid transport,plasma membrane lactate transport,leukocyte migration	RNA binding,protein binding,monocarboxylic acid transmembrane transporter activity,lactate transmembrane transporter activity,symporter activity,transporter activity	2.34106e-20	5.29054e-22	Filtered	Filtered	Filtered	120410	125962	141761	47396	26841.3	32284.5	Filtered	Filtered	Filtered	Filtered	Filtered	Filtered	120410	125962	141761	47396	26841.3	32284.5	Filtered	Filtered	Filtered	Filtered	Filtered	Filtered	45183.4	53599.3	57183.4	21098.9	13272.4	15879.6	Filtered	Filtered	Filtered
SLC31A1	O15431	COPT1_HUMAN	uniprot_sprot_2021-01-04_HUMAN	2	late endosome,plasma membrane,integral component of plasma membrane,neuronal cell body,recycling endosome	copper ion transport,drug transmembrane transport,cellular copper ion homeostasis,cellular response to cisplatin,copper ion import across plasma membrane	copper ion transmembrane transporter activity,identical protein binding	1.89951e-13	2.40207e-15	65654.8	40261.9	33407.5	17815.6	47523.3	21826.1	43604.4	17392.4	56013.5	7779.41	14903.6	2121.38	65654.8	40261.9	33407.5	17815.6	47523.3	21826.1	43604.4	17392.4	56013.5	7779.41	14903.6	2121.38	14991.6	8730.4	9149.8	5395.6	12077	5429.2	13596	8645.9	16473.6	9854.9	6811.1	6767.5
ABCC3	O15438	MRP3_HUMAN	uniprot_sprot_2021-01-04_HUMAN	6	plasma membrane,integral component of plasma membrane,membrane,basolateral plasma membrane	drug transmembrane transport,bile acid and bile salt transport,canalicular bile acid transport,xenobiotic transport,transmembrane transport,Requires Ontology	ATP binding,organic anion transmembrane transporter activity,xenobiotic-transporting ATPase activity,bile acid-exporting ATPase activity,ATPase activity, coupled to transmembrane movement of substances,ATPase-coupled anion transmembrane transporter activity	1.15518e-21	3.0437e-23	60107.7	37280.4	14435	175575	154510	103237	Filtered	10519.9	Filtered	32655	21569	46062.2	60107.7	37280.4	14435	175575	154510	103237	Filtered	10519.9	Filtered	32655	21569	46062.2	1791.4	1584	1636.1	3504.2	5638.4	4060.8	Filtered	166.4	Filtered	1312.8	27.4	891.7
ABCC4	O15439	MRP4_HUMAN	uniprot_sprot_2021-01-04_HUMAN	23	plasma membrane,integral component of plasma membrane,membrane,basolateral plasma membrane,platelet dense granule membrane	platelet degranulation,biological_process,response to organonitrogen compound,response to organic cyclic compound,prostaglandin secretion,response to drug,positive regulation of smooth muscle cell proliferation,transmembrane transport,oxidation-reduction process,cilium morphogenesis,Requires Ontology	ATP binding,ATPase activity, coupled to transmembrane movement of ions, phosphorylative mechanism,15-hydroxyprostaglandin dehydrogenase (NAD+) activity,ATPase activity, coupled to transmembrane movement of substances,ATPase-coupled anion transmembrane transporter activity	1.80142e-16	2.78145e-18	180210	154740	127797	29478	33997.3	37170.2	23367.7	18487.5	19363.1	24134.7	27549.6	21646	180210	154740	127797	29478	33997.3	37170.2	23367.7	18487.5	19363.1	24134.7	27549.6	21646	13448.5	12124.9	11717.3	3805.3	3545.2	3869.7	2155.7	1990.8	2659.4	535.1	2447.7	3181.2
ABCC5	O15440	MRP5_HUMAN	uniprot_sprot_2021-01-04_HUMAN	1	plasma membrane,integral component of plasma membrane,membrane	organic anion transport,hyaluronan biosynthetic process,transmembrane transport,Requires Ontology	ATP binding,organic anion transmembrane transporter activity,ATPase activity, coupled to transmembrane movement of substances,ATPase-coupled anion transmembrane transporter activity	0.00620203	5.07778e-05	7732.73	22064.4	Filtered	13364.5	Filtered	6079.44	29415.5	13012	17892.8	12609.1	12426.9	Filtered	7732.73	22064.4	Filtered	13364.5	Filtered	6079.44	29415.5	13012	17892.8	12609.1	12426.9	Filtered	108.9	310.8	Filtered	188.2	Filtered	85.6	414.3	183.3	252	177.6	175	Filtered
POLR1G	O15446	RPA34_HUMAN	uniprot_sprot_2021-01-04_HUMAN	18	RNA polymerase I transcription factor complex,fibrillar center,nucleus,nucleoplasm,chromosome,nucleolus,mitochondrion,cytosol	transcription initiation from RNA polymerase I promoter,transcription elongation from RNA polymerase I promoter,termination of RNA polymerase I transcription,transmembrane receptor protein tyrosine kinase signaling pathway,rRNA transcription,positive regulation of gene expression, epigenetic	RNA binding,DNA-directed RNA polymerase activity	1.30561e-31	1.77785e-32	482990	639602	679247	66867.1	138560	81296.2	151040	150305	130755	138711	110077	131885	482990	639602	679247	66867.1	138560	81296.2	151040	150305	130755	138711	110077	131885	116638	155568	154022	19836.9	37861.2	24587.5	35135.3	42752.1	37726.7	37875.3	30568.5	39388.3
P4HA2	O15460	P4HA2_HUMAN	uniprot_sprot_2021-01-04_HUMAN	24	nucleoplasm,endoplasmic reticulum,endoplasmic reticulum lumen,cytosol,intracellular membrane-bounded organelle	peptidyl-proline hydroxylation,electron transport chain	procollagen-proline 4-dioxygenase activity,iron ion binding,electron carrier activity,oxidoreductase activity, acting on single donors with incorporation of molecular oxygen, incorporation of two atoms of oxygen,L-ascorbic acid binding	2.00613e-22	5.77304e-24	109866	111925	115290	291882	347762	285085	219784	208932	232947	197924	171842	188232	109866	111925	115290	291882	347762	285085	219784	208932	232947	197924	171842	188232	34379.4	32896.4	33237	69840.6	91170	75259.2	57961.9	59765.8	64960.8	56905.6	49410.4	55216.7
MAGEB2	O15479	MAGB2_HUMAN	uniprot_sprot_2021-01-04_HUMAN	5			protein binding	2.17221e-06	2.04225e-08	18894.1	12391.1	15401.6	Filtered	Filtered	2315.09	43547.2	38805.9	59660.3	3246.8	Filtered	Filtered	18894.1	12391.1	15401.6	Filtered	Filtered	2315.09	43547.2	38805.9	59660.3	3246.8	Filtered	Filtered	5217.2	3074.7	4811.1	Filtered	Filtered	108.2	12696.8	12117.2	17820.4	131.8	Filtered	Filtered
CAPN5	O15484	CAN5_HUMAN	uniprot_sprot_2021-01-04_HUMAN	8	cytoplasm,focal adhesion,cell surface,extracellular exosome	proteolysis,signal transduction	calcium-dependent cysteine-type endopeptidase activity	3.68864e-09	3.80272e-11	21855	13914.7	15182.3	11597	11878.2	8945.93	67752.5	43319.6	66371.7	29684	54986.8	35851	21855	13914.7	15182.3	11597	11878.2	8945.93	67752.5	43319.6	66371.7	29684	54986.8	35851	2127.2	1321.3	1611.6	545.2	667.5	708.8	5507.3	3742	4588.7	4869.5	5249.3	4929.8
GYG2	O15488	GLYG2_HUMAN	uniprot_sprot_2021-01-04_HUMAN	2	cytosol,lysosomal lumen	glycogen biosynthetic process,glycogen catabolic process	glycogenin glucosyltransferase activity,Requires Ontology	9.39932e-10	9.9234e-12	Filtered	Filtered	Filtered	1451.77	Filtered	Filtered	31317.6	16649.1	17324.6	Filtered	Filtered	Filtered	Filtered	Filtered	Filtered	1451.77	Filtered	Filtered	31317.6	16649.1	17324.6	Filtered	Filtered	Filtered	Filtered	Filtered	Filtered	128.2	Filtered	Filtered	4529.8	2947	2613.9	Filtered	Filtered	Filtered
YKT6	O15498	YKT6_HUMAN	uniprot_sprot_2021-01-04_HUMAN	12	Golgi membrane,cytoplasm,mitochondrion,endosome,endoplasmic reticulum,Golgi apparatus,cytosol,integral component of plasma membrane,transport vesicle,cytoplasmic vesicle membrane,SNARE complex,endoplasmic reticulum-Golgi intermediate compartment membrane,neuronal cell body,extracellular exosome,apical dendrite,basilar dendrite	ER to Golgi vesicle-mediated transport,vesicle targeting,vesicle docking involved in exocytosis,vesicle fusion,protein transport,retrograde transport, endosome to Golgi,exocytosis	SNARE binding,SNAP receptor activity,protein-cysteine S-palmitoyltransferase activity,cadherin binding	1.5227e-14	2.0551e-16	235849	126589	133273	218626	383256	303909	173573	127556	176624	843541	1.03785e+06	1.03099e+06	235849	126589	133273	218626	383256	303909	173573	127556	176624	843541	1.03785e+06	1.03099e+06	62049.1	40968	50707.7	135025	220757	170979	22067.2	15913.7	30180.1	178089	169765	164486
NUP42	O15504	NUP42_HUMAN	uniprot_sprot_2021-01-04_HUMAN	8	nucleus,nuclear pore,nucleoplasm,cytosol,nuclear membrane,host cell,nuclear envelope	regulation of glycolytic process,mRNA export from nucleus,tRNA export from nucleus,protein export from nucleus,mitotic nuclear envelope disassembly,viral process,protein sumoylation,viral transcription,regulation of gene silencing by miRNA,intracellular transport of virus,regulation of cellular response to heat	RNA binding,nuclear export signal receptor activity,protein binding,metal ion binding	7.98982e-11	8.8194e-13	141315	139434	178472	37231.4	35922.6	31317.1	87060.3	58710.8	60703.2	70224.9	39919.6	54511.5	141315	139434	178472	37231.4	35922.6	31317.1	87060.3	58710.8	60703.2	70224.9	39919.6	54511.5	24631.3	24557.8	30594.2	6329.6	6886.6	12431.5	13757.5	16267.5	11002.8	11987.1	6927	9684.2
ARPC5	O15511	ARPC5_HUMAN	uniprot_sprot_2021-01-04_HUMAN	6	extracellular region,cytoplasm,endosome,cytosol,Arp2/3 protein complex,focal adhesion,actin cytoskeleton,lamellipodium,growth cone,secretory granule lumen,extracellular exosome,ficolin-1-rich granule lumen	smooth muscle cell migration,cell migration,orbitofrontal cortex development,maintenance of cell polarity,actin cytoskeleton organization,Arp2/3 complex-mediated actin nucleation,Fc-gamma receptor signaling pathway involved in phagocytosis,neutrophil degranulation,ephrin receptor signaling pathway,actin filament network formation,membrane organization,Requires Ontology,lamellipodium organization	structural constituent of cytoskeleton,protein binding,actin filament binding	1.88529e-15	2.70474e-17	45577	57428.7	34784	113167	169884	114284	52256.3	45280.5	68291.5	122325	129751	115720	45577	57428.7	34784	113167	169884	114284	52256.3	45280.5	68291.5	122325	129751	115720	123095	126849	53924.9	131186	198966	134199	99367.4	63640.2	78518.4	235315	202961	195146
POLR2D	O15514	RPB4_HUMAN	uniprot_sprot_2021-01-04_HUMAN	8	cytoplasmic mRNA processing body,nucleus,nucleoplasm,DNA-directed RNA polymerase II, core complex,cytosol,nuclear speck	nuclear-transcribed mRNA catabolic process, deadenylation-dependent decay,mRNA splicing, via spliceosome,transcription-coupled nucleotide-excision repair,transcription, DNA-templated,transcription from RNA polymerase II promoter,transcription initiation from RNA polymerase II promoter,transcription elongation from RNA polymerase II promoter,7-methylguanosine mRNA capping,fibroblast growth factor …	nucleotide binding,DNA-directed RNA polymerase activity,translation initiation factor binding,single-stranded DNA binding,single-stranded RNA binding	2.27686e-15	3.24541e-17	219006	191728	158766	40200.2	59749.5	48547.4	84065.5	91104.1	75628.6	109680	141392	80958	219006	191728	158766	40200.2	59749.5	48547.4	84065.5	91104.1	75628.6	109680	141392	80958	119343	75311.7	71352.1	13481.9	24976.1	22243.2	32074.9	52664.1	29300.2	47389.4	80203.4	47111
MAFG	O15525	MAFG_HUMAN	uniprot_sprot_2021-01-04_HUMAN	3	nucleoplasm	in utero embryonic development,transcription from RNA polymerase II promoter,blood coagulation,adult behavior,regulation of cellular pH,regulation of cell proliferation,regulation of epidermal cell differentiation,positive regulation of transcription from RNA polymerase II promoter	RNA polymerase II core promoter proximal region sequence-specific DNA binding,RNA polymerase II transcription factor activity, sequence-specific DNA binding,transcriptional activator activity, RNA polymerase II core promoter proximal region sequence-specific binding,transcription factor activity, sequence-specific DNA binding,protein binding,protein heterodimerization activity	1.47168e-07	1.4336e-09	38872.4	25987	30734.5	18110.2	34152.6	23780.4	10835.5	16611.5	18300.4	38037.6	38807.3	4058.95	38872.4	25987	30734.5	18110.2	34152.6	23780.4	10835.5	16611.5	18300.4	38037.6	38807.3	4058.95	7795	9032.5	11376.6	2541.1	17210.5	6485.6	2185.4	5177.1	5970.9	14027.8	12861.4	5395.8
PDPK1	O15530	PDPK1_HUMAN	uniprot_sprot_2021-01-04_HUMAN	1	nucleoplasm,cytoplasm,cytosol,plasma membrane,focal adhesion,postsynaptic density,cytoplasmic vesicle,cell projection,perikaryon	stimulatory C-type lectin receptor signaling pathway,type B pancreatic cell development,transcription, DNA-templated,regulation of transcription, DNA-templated,protein phosphorylation,negative regulation of protein kinase activity,hyperosmotic response,epidermal growth factor receptor signaling pathway,positive regulation of phospholipase activity,negative regulation of cardiac muscle cell apopto…	protein serine/threonine kinase activity,3-phosphoinositide-dependent protein kinase activity,insulin receptor binding,protein binding,ATP binding,phospholipase activator activity,kinase activity,protein kinase binding,phospholipase binding	2.31739e-07	2.24275e-09	2720.88	2334.69	Filtered	Filtered	7538.82	5048.73	7810.46	7312.98	8069.92	15888.5	28045	22856	2720.88	2334.69	Filtered	Filtered	7538.82	5048.73	7810.46	7312.98	8069.92	15888.5	28045	22856	100.8	86.5	Filtered	Filtered	279.2	187	289.3	270.9	298.9	588.5	1038.7	846.5
TAPBP	O15533	TPSN_HUMAN	uniprot_sprot_2021-01-04_HUMAN	7	Golgi membrane,endoplasmic reticulum,endoplasmic reticulum membrane,integral component of membrane,phagocytic vesicle membrane,endoplasmic reticulum-Golgi intermediate compartment membrane,MHC class I peptide loading complex,integral component of lumenal side of endoplasmic reticulum membrane,TAP complex	antigen processing and presentation of peptide antigen via MHC class I,antigen processing and presentation of exogenous peptide antigen via MHC class I, TAP-dependent,retrograde vesicle-mediated transport, Golgi to ER,immune response,regulation of gene expression,peptide transport,antigen processing and presentation of endogenous peptide antigen via MHC class I,peptide antigen stabilization,regul…	protein binding,peptide antigen-transporting ATPase activity,MHC class I protein binding,peptide antigen binding,TAP1 binding,TAP2 binding,unfolded protein binding	1.51869e-15	2.19652e-17	58957.5	55058.7	50817.8	265720	324511	180975	26057.7	26386.2	23750.9	59553.7	57682.4	48260.6	58957.5	55058.7	50817.8	265720	324511	180975	26057.7	26386.2	23750.9	59553.7	57682.4	48260.6	9992	9698.8	9433.4	46013.8	58870.8	41059.2	4627.2	3708.1	3874.6	12272.4	11384.9	10420.2
RNF113A	O15541	R113A_HUMAN	uniprot_sprot_2021-01-04_HUMAN	6	U2-type spliceosomal complex	snoRNA splicing,mRNA cis splicing, via spliceosome	protein binding,metal ion binding	1.17052e-12	1.41667e-14	24625.6	29420.1	32090.2	18770.1	28247.7	28070.7	16270.8	19872	17751.1	21495.1	22304	23564.9	24625.6	29420.1	32090.2	18770.1	28247.7	28070.7	16270.8	19872	17751.1	21495.1	22304	23564.9	9129.7	6101.8	8255.4	6461.5	8522.9	7600.2	3500.7	5396.6	4847.9	5212.4	7593.2	7447.4
KDM6A	O15550	KDM6A_HUMAN	uniprot_sprot_2021-01-04_HUMAN	16	nucleus,nucleoplasm,histone methyltransferase complex,MLL3/4 complex,nuclear chromatin	in utero embryonic development,neural tube closure,heart morphogenesis,respiratory system process,chromatin remodeling,positive regulation of gene expression,somite rostral/caudal axis specification,multicellular organism growth,mesodermal cell differentiation,notochord morphogenesis,histone H3-K4 methylation,oxidation-reduction process,canonical Wnt signaling pathway,histone H3-K27 demethylation…	RNA polymerase II core promoter proximal region sequence-specific DNA binding,chromatin DNA binding,histone demethylase activity,identical protein binding,metal ion binding,dioxygenase activity,histone demethylase activity (H3-K27 specific),transcriptional activator activity, RNA polymerase II transcription factor binding,sequence-specific DNA binding,chromatin binding	2.31321e-23	7.50313e-25	68573.2	46616	50378.9	5642.28	6199.85	6874.01	15771.7	17834.2	23373.5	14665.4	16076.1	16853.5	68573.2	46616	50378.9	5642.28	6199.85	6874.01	15771.7	17834.2	23373.5	14665.4	16076.1	16853.5	5628.2	4354.3	4291.5	1329.8	2637.2	1430	1958.8	1530	2626.5	2814.6	2851.1	2822.2
KCNN4	O15554	KCNN4_HUMAN	uniprot_sprot_2021-01-04_HUMAN	2	plasma membrane,voltage-gated potassium channel complex,vesicle,neuronal cell body	immune system process,potassium ion transport,calcium ion transport,cell volume homeostasis,defense response,stabilization of membrane potential,phospholipid translocation,saliva secretion,positive regulation of protein secretion,positive regulation of T cell receptor signaling pathway,potassium ion transmembrane transport	potassium channel activity,protein binding,calmodulin binding,calcium-activated potassium channel activity,small conductance calcium-activated potassium channel activity,protein phosphatase binding,Intermediate conductance calcium-activated potassium channel activity	8.70613e-08	8.54852e-10	3731	Filtered	Filtered	23015	19015.1	35583.7	Filtered	Filtered	Filtered	1382.99	Filtered	Filtered	3731	Filtered	Filtered	23015	19015.1	35583.7	Filtered	Filtered	Filtered	1382.99	Filtered	Filtered	156.2	Filtered	Filtered	1443.9	1490.2	2947.4	Filtered	Filtered	Filtered	35.8	Filtered	Filtered
DHX15	O43143	DHX15_HUMAN	uniprot_sprot_2021-01-04_HUMAN	60	nucleus,nucleoplasm,U12-type spliceosomal complex,nucleolus,cytoplasm,nuclear speck,U2-type post-mRNA release spliceosomal complex,spliceosomal complex	mRNA splicing, via spliceosome,mRNA processing,RNA splicing,response to toxic substance,response to alkaloid,RNA processing	RNA binding,RNA helicase activity,double-stranded RNA binding,ATP-dependent RNA helicase activity,protein binding,ATP binding,poly(A) RNA binding	1.42524e-27	8.9427e-29	1.80776e+06	1846310	1.88249e+06	847961	1.11152e+06	933465	1.21051e+06	896208	1.08888e+06	1.24133e+06	1.05463e+06	1.17919e+06	1.80776e+06	1846310	1.88249e+06	847961	1.11152e+06	933465	1.21051e+06	896208	1.08888e+06	1.24133e+06	1.05463e+06	1.17919e+06	760926	718343	738938	301810	455988	344596	450350	349729	374699	529107	427313	437900
RNMT	O43148	MCES_HUMAN	uniprot_sprot_2021-01-04_HUMAN	15	fibrillar center,nucleus,nucleoplasm,mRNA cap binding complex,mRNA cap methyltransferase complex,receptor complex	transcription from RNA polymerase II promoter,7-methylguanosine mRNA capping,Requires Ontology,cellular response to leukemia inhibitory factor	RNA binding,mRNA (guanine-N7-)-methyltransferase activity,protein binding	4.27339e-18	7.51366e-20	159924	192068	202443	77282.1	122005	114863	106709	119935	123553	284186	222059	244016	159924	192068	202443	77282.1	122005	114863	106709	119935	123553	284186	222059	244016	34468.7	78516.8	84418.5	29648.2	45122.3	39027.1	35103.1	34919.2	41442.1	81852.3	68842.9	73006
ZZEF1	O43149	ZZEF1_HUMAN	uniprot_sprot_2021-01-04_HUMAN	5			calcium ion binding,zinc ion binding	3.55421e-30	3.57232e-31	6824.47	9511.1	9402.36	10205	19929.9	13602.7	9761.05	11445.6	9138.66	20242.4	21449.6	17914.5	6824.47	9511.1	9402.36	10205	19929.9	13602.7	9761.05	11445.6	9138.66	20242.4	21449.6	17914.5	26.5	154.9	145.6	272.5	438.5	248.8	205.5	212.9	197.1	298	361	276.9
FLRT2	O43155	FLRT2_HUMAN	uniprot_sprot_2021-01-04_HUMAN	2	proteinaceous extracellular matrix,cytoplasm,endoplasmic reticulum membrane,plasma membrane,integral component of plasma membrane,cell-cell junction,focal adhesion,organelle membrane,neuron projection,synapse,extracellular exosome	heart morphogenesis,negative regulation of protein kinase activity,axon guidance,biological_process,fibroblast growth factor receptor signaling pathway,cytokine-mediated signaling pathway,negative regulation of JAK-STAT cascade,negative chemotaxis,positive regulation of synapse assembly,cell adhesion involved in heart morphogenesis,basement membrane organization,regulation of neuron migration	protein kinase inhibitor activity,receptor signaling protein activity,fibroblast growth factor receptor binding,protein binding, bridging,chemorepellent activity	0.00209993	1.77561e-05	82576.4	25969.2	7445.78	9481.05	Filtered	4164.12	3132.73	Filtered	3071.14	Filtered	Filtered	Filtered	82576.4	25969.2	7445.78	9481.05	Filtered	4164.12	3132.73	Filtered	3071.14	Filtered	Filtered	Filtered	2222.1	787.7	302.4	383.4	Filtered	293.6	150.9	Filtered	179.1	Filtered	Filtered	Filtered
TTI1	O43156	TTI1_HUMAN	uniprot_sprot_2021-01-04_HUMAN	6	cytoplasm,TORC1 complex,TORC2 complex	regulation of TOR signaling	protein binding	6.85035e-15	9.47121e-17	14243.1	12250.8	14377.6	21070	16071.5	19849.3	16564.4	13866.9	19638.9	22886.5	20340.2	22631.7	14243.1	12250.8	14377.6	21070	16071.5	19849.3	16564.4	13866.9	19638.9	22886.5	20340.2	22631.7	622.5	499.4	501.6	1623.3	1487.6	1522.3	1068	775	1149.7	1618.8	1384.1	1493.8
PLXNB1	O43157	PLXB1_HUMAN	uniprot_sprot_2021-01-04_HUMAN	7	semaphorin receptor complex,extracellular region,intracellular,plasma membrane,integral component of plasma membrane	negative regulation of cell adhesion,signal transduction,G-protein coupled receptor signaling pathway,regulation of cell shape,positive regulation of phosphatidylinositol 3-kinase signaling,cell migration,negative regulation of osteoblast proliferation,intracellular signal transduction,regulation of GTPase activity,positive regulation of GTPase activity,ossification involved in bone maturation,ax…	receptor activity,transmembrane signaling receptor activity,GTPase activator activity,protein binding,semaphorin receptor activity,semaphorin receptor binding,GTPase activating protein binding	2.42761e-08	2.42799e-10	Filtered	Filtered	5212.88	11575.4	13053.6	8602.88	42715.6	51963.3	36967.9	19115.9	9696.53	9255.85	Filtered	Filtered	5212.88	11575.4	13053.6	8602.88	42715.6	51963.3	36967.9	19115.9	9696.53	9255.85	Filtered	Filtered	1.4	541.1	996.8	211.5	1891.6	1658.3	1779.7	380.8	673.3	96.7
RRP8	O43159	RRP8_HUMAN	uniprot_sprot_2021-01-04_HUMAN	19	nucleus,nucleoplasm,chromatin silencing complex,nucleolus,cytosol,plasma membrane,rDNA heterochromatin	chromatin silencing at rDNA,transcription, DNA-templated,rRNA processing,methylation,cellular response to glucose starvation,regulation of transcription by glucose,positive regulation of cell cycle arrest,intrinsic apoptotic signaling pathway by p53 class mediator	RNA binding,protein binding,S-adenosylmethionine-dependent methyltransferase activity,methylated histone binding	1.81659e-13	2.29948e-15	358712	364845	349618	112559	133286	117218	103894	106836	90743.7	157830	148727	126283	358712	364845	349618	112559	133286	117218	103894	106836	90743.7	157830	148727	126283	71510.5	72818.6	73739	21213.5	26381.6	25550.7	19168.4	19373.2	18767.3	32998	28759.7	27102.3
PJA2	O43164	PJA2_HUMAN	uniprot_sprot_2021-01-04_HUMAN	5	Golgi membrane,cytoplasm,endoplasmic reticulum membrane,plasma membrane,postsynaptic density,cell junction,intermediate filament cytoskeleton,postsynaptic membrane	long-term memory,regulation of protein kinase A signaling,protein ubiquitination,hippo signaling	ubiquitin-protein transferase activity,protein kinase A catalytic subunit binding,protein kinase A regulatory subunit binding,metal ion binding,ubiquitin protein ligase activity	8.77742e-20	1.85765e-21	4513.06	Filtered	3500.07	3625.91	4678.71	4396.59	4956.81	8950.33	5632.53	13162.6	16326	8409.94	4513.06	Filtered	3500.07	3625.91	4678.71	4396.59	4956.81	8950.33	5632.53	13162.6	16326	8409.94	645.5	Filtered	117.5	220.8	413.1	244.2	508.8	836.3	622.1	1778.2	1600.8	931
SIPA1L1	O43166	SI1L1_HUMAN	uniprot_sprot_2021-01-04_HUMAN	13	cellular_component,cytoplasm,cytoskeleton,postsynaptic density,cell junction,dendritic spine,postsynaptic membrane	biological_process,actin cytoskeleton reorganization,regulation of GTPase activity,ephrin receptor signaling pathway,regulation of synaptic plasticity,regulation of axonogenesis,regulation of small GTPase mediated signal transduction,regulation of dendritic spine morphogenesis,activation of GTPase activity	molecular_function,GTPase activator activity,ephrin receptor binding	9.80292e-18	1.68065e-19	16023.4	20979.6	17895.4	9361.29	15290.3	11376.3	10098	12893.2	8778.59	50758.1	74054.5	67418	16023.4	20979.6	17895.4	9361.29	15290.3	11376.3	10098	12893.2	8778.59	50758.1	74054.5	67418	958.2	831.5	822.4	543.7	792.9	453.4	41.5	159.2	198.3	3719.4	3476.9	3158
ZBTB24	O43167	ZBT24_HUMAN	uniprot_sprot_2021-01-04_HUMAN	3	nucleus	hematopoietic progenitor cell differentiation,transcription, DNA-templated,regulation of transcription from RNA polymerase II promoter	RNA polymerase II transcription factor activity, sequence-specific DNA binding,DNA binding,protein binding,metal ion binding	5.34434e-35	1.55472e-35	21389.4	12048.8	16827.5	Filtered	Filtered	Filtered	Filtered	1452.22	Filtered	Filtered	1868.75	Filtered	21389.4	12048.8	16827.5	Filtered	Filtered	Filtered	Filtered	1452.22	Filtered	Filtered	1868.75	Filtered	1774.4	891.2	1444.6	Filtered	Filtered	Filtered	Filtered	53.7	Filtered	Filtered	20.6	Filtered
CYB5B	O43169	CYB5B_HUMAN	uniprot_sprot_2021-01-04_HUMAN	9	mitochondrial outer membrane,membrane,integral component of membrane	xenobiotic metabolic process,oxidation-reduction process	protein binding,heme binding,metal ion binding	1.84646e-19	3.76829e-21	85466.3	84373.1	79667.2	40915.8	61261.6	55553.3	196562	171257	134813	97463.4	94528.4	82453.6	85466.3	84373.1	79667.2	40915.8	61261.6	55553.3	196562	171257	134813	97463.4	94528.4	82453.6	58078.3	42862.1	33565.7	16402.5	26000.1	24790.6	79988.5	66305.8	72832.6	51423	46291.6	44224.7
PRPF4	O43172	PRP4_HUMAN	uniprot_sprot_2021-01-04_HUMAN	25	nucleus,nucleoplasm,spliceosomal complex,Cajal body,nuclear speck,U4/U6 x U5 tri-snRNP complex,U4/U6 snRNP,spliceosomal snRNP complex	RNA splicing, via transesterification reactions,mRNA splicing, via spliceosome,RNA processing,RNA splicing	protein binding,U6 snRNA binding,U4 snRNA binding	2.57828e-27	1.53628e-28	984855	847435	841246	375565	421668	368898	348992	338892	323340	557658	553128	496865	984855	847435	841246	375565	421668	368898	348992	338892	323340	557658	553128	496865	216685	187971	202032	79900.9	102103	89790.4	80211.3	69716.5	75628.4	127267	113897	112813
ST8SIA3	O43173	SIA8C_HUMAN	uniprot_sprot_2021-01-04_HUMAN	1	Golgi membrane,integral component of membrane	ganglioside biosynthetic process,protein glycosylation,N-glycan processing,glycosphingolipid biosynthetic process,glycoprotein metabolic process,oligosaccharide metabolic process,protein sialylation	alpha-N-acetylneuraminate alpha-2,8-sialyltransferase activity,sialyltransferase activity,sialic acid binding,identical protein binding	8.20135e-15	1.12782e-16	Filtered	Filtered	Filtered	Filtered	Filtered	Filtered	Filtered	Filtered	Filtered	36726	13202.6	Filtered	Filtered	Filtered	Filtered	Filtered	Filtered	Filtered	Filtered	Filtered	Filtered	36726	13202.6	Filtered	Filtered	Filtered	Filtered	Filtered	Filtered	Filtered	Filtered	Filtered	Filtered	1596.8	574	Filtered
PHGDH	O43175	SERA_HUMAN	uniprot_sprot_2021-01-04_HUMAN	36	cytosol,extracellular exosome	L-serine biosynthetic process,brain development,electron transport chain	phosphoglycerate dehydrogenase activity,electron carrier activity,L-malate dehydrogenase activity,NAD binding	6.55652e-29	5.14237e-30	1091430	890368	871328	3.42725e+06	3.38906e+06	3.33999e+06	2.07864e+06	2438872	2188916	1.60676e+06	1.51719e+06	1.50521e+06	1091430	890368	871328	3.42725e+06	3.38906e+06	3.33999e+06	2.07864e+06	2438872	2188916	1.60676e+06	1.51719e+06	1.50521e+06	367938	307681	346082	1.09264e+06	1.46689e+06	1.28755e+06	818577	827718	870212	694562	566412	594897
NDUFS4	O43181	NDUS4_HUMAN	uniprot_sprot_2021-01-04_HUMAN	6	mitochondrion,mitochondrial inner membrane,mitochondrial respiratory chain complex I	regulation of protein phosphorylation,mitochondrial electron transport, NADH to ubiquinone,brain development,cAMP-mediated signaling,mitochondrial respiratory chain complex I assembly,cellular respiration,positive regulation of fibroblast proliferation,response to cAMP,reactive oxygen species metabolic process	NADH dehydrogenase (ubiquinone) activity	1.09453e-23	3.70831e-25	271157	198729	234563	22013	47288.9	29047.6	45758.3	54210.9	38919.1	40382	37961.4	56382.2	271157	198729	234563	22013	47288.9	29047.6	45758.3	54210.9	38919.1	40382	37961.4	56382.2	84281	77251.5	93347.1	10189	16692.7	12613.5	21772.5	23415.9	19981.8	19285	19711	24140
ADAM12	O43184	ADA12_HUMAN	uniprot_sprot_2021-01-04_HUMAN	1	extracellular space,nucleoplasm,plasma membrane,integral component of membrane	proteolysis,cell adhesion,myoblast fusion,extracellular matrix organization,positive regulation of angiogenesis	metalloendopeptidase activity,protein binding,metallopeptidase activity,SH3 domain binding,metal ion binding	0.0750207	0.000590569	Filtered	Filtered	Filtered	9482.7	Filtered	Filtered	Filtered	Filtered	Filtered	25405.8	Filtered	10094.1	Filtered	Filtered	Filtered	9482.7	Filtered	Filtered	Filtered	Filtered	Filtered	25405.8	Filtered	10094.1	Filtered	Filtered	Filtered	206.1	Filtered	Filtered	Filtered	Filtered	Filtered	552.3	Filtered	219.4
DYNC1LI2	O43237	DC1L2_HUMAN	uniprot_sprot_2021-01-04_HUMAN	14	kinetochore,lysosome,late endosome,centrosome,cytosol,cytoplasmic dynein complex,microtubule,membrane	microtubule cytoskeleton organization,ER to Golgi vesicle-mediated transport,microtubule-based movement,sister chromatid cohesion,antigen processing and presentation of exogenous peptide antigen via MHC class II,protein homooligomerization,centrosome localization,cellular response to nerve growth factor stimulus	microtubule motor activity,ATP binding,dynein heavy chain binding	2.50301e-18	4.50358e-20	66624.3	74674.3	72928.4	136284	212539	188699	84728.8	137455	126071	647793	468448	459819	66624.3	74674.3	72928.4	136284	212539	188699	84728.8	137455	126071	647793	468448	459819	9477.3	9522.4	10295.4	21296.1	36014.8	26782.3	15764.7	20633.1	21123.5	75180.4	63979.3	66914
PSMD3	O43242	PSMD3_HUMAN	uniprot_sprot_2021-01-04_HUMAN	37	proteasome complex,extracellular region,nucleus,nucleoplasm,cytosol,proteasome regulatory particle, lid subcomplex,membrane,proteasome accessory complex,secretory granule lumen,extracellular exosome,ficolin-1-rich granule lumen	MAPK cascade,protein polyubiquitination,stimulatory C-type lectin receptor signaling pathway,antigen processing and presentation of exogenous peptide antigen via MHC class I, TAP-dependent,ubiquitin-dependent protein catabolic process,regulation of cellular amino acid metabolic process,negative regulation of G2/M transition of mitotic cell cycle,protein deubiquitination,anaphase-promoting complex…	protein binding,enzyme regulator activity	4.27228e-21	1.05285e-22	108095	81730.2	74177.1	237195	312907	259361	182967	102644	169566	354448	296383	285125	108095	81730.2	74177.1	237195	312907	259361	182967	102644	169566	354448	296383	285125	36414.2	37157.9	25036.2	98281.6	122358	96156.7	69989.2	34760.8	64994.3	144802	132249	131675
RBFOX2	O43251	RFOX2_HUMAN	uniprot_sprot_2021-01-04_HUMAN	13	nucleus,nucleoplasm,cytoplasm,cytosol	regulation of alternative mRNA splicing, via spliceosome,mRNA processing,nervous system development,RNA splicing,fibroblast growth factor receptor signaling pathway,regulation of definitive erythrocyte differentiation,RNA metabolic process,radial glia guided migration of Purkinje cell,intracellular estrogen receptor signaling pathway,regulation of cell proliferation,negative regulation of transcr…	transcription corepressor activity,RNA binding,mRNA binding,protein binding,transcription factor binding	8.46853e-45	2.25827e-44	161348	155572	144747	41792.4	57416.1	38595.4	42844.6	46552.9	33383	141905	137417	127168	161348	155572	144747	41792.4	57416.1	38595.4	42844.6	46552.9	33383	141905	137417	127168	171475	116773	158385	65066.6	118252	21027	81490	55350.6	73942.4	137174	167425	149039
PAPSS1	O43252	PAPS1_HUMAN	uniprot_sprot_2021-01-04_HUMAN	22	cytosol	sulfate assimilation,skeletal system development,phosphorylation,3'-phosphoadenosine 5'-phosphosulfate biosynthetic process	adenylylsulfate kinase activity,sulfate adenylyltransferase (ATP) activity,ATP binding,nucleotidyltransferase activity,protein homodimerization activity	1.95092e-31	2.58507e-32	46538.6	28583.3	32283.3	189238	211676	237198	76856.4	79487.3	83345.9	276746	235216	208622	46538.6	28583.3	32283.3	189238	211676	237198	76856.4	79487.3	83345.9	276746	235216	208622	7266.4	3914.2	4552.3	31169.4	46802.4	45750.4	18435	16927.2	18970.4	66616.6	64642.8	57848.7
ZNHIT1	O43257	ZNHI1_HUMAN	uniprot_sprot_2021-01-04_HUMAN	2	Swr1 complex,nucleus,nucleoplasm	regulation of histone deacetylation,histone exchange	protein binding,nucleosome binding,histone deacetylase binding,metal ion binding	5.852e-17	9.37962e-19	73649.6	39680	47040.9	6735.83	8609.9	4232.09	11762.4	8820.68	9078.36	28081.1	39591.2	36704.9	73649.6	39680	47040.9	6735.83	8609.9	4232.09	11762.4	8820.68	9078.36	28081.1	39591.2	36704.9	14630.2	9442.1	13447.1	2769.8	3776.4	630.2	5528.8	2880.2	3118.6	5979.2	8275.4	7416.8
ZW10	O43264	ZW10_HUMAN	uniprot_sprot_2021-01-04_HUMAN	25	kinetochore,condensed chromosome kinetochore,spindle pole,nucleus,endoplasmic reticulum,endoplasmic reticulum membrane,kinetochore microtubule,cytosol,membrane,Dsl1/NZR complex,RZZ complex	mitotic sister chromatid segregation,establishment of mitotic spindle orientation,ER to Golgi vesicle-mediated transport,retrograde vesicle-mediated transport, Golgi to ER,Golgi organization,sister chromatid cohesion,mitotic metaphase plate congression,mitotic cell cycle checkpoint,mitotic spindle assembly checkpoint,regulation of exit from mitosis,protein transport,protein localization to kineto…	protein binding,centromeric DNA binding	2.45191e-22	6.96503e-24	81610.8	63445.1	63988.9	42999.7	47916.1	40573.5	84786.8	69351.2	77064.6	92051.7	82518.6	78960.5	81610.8	63445.1	63988.9	42999.7	47916.1	40573.5	84786.8	69351.2	77064.6	92051.7	82518.6	78960.5	19674.6	15247.2	15773.6	12447.3	12649	11570.6	21950.2	18144.2	22262.1	27819.2	18568.3	21000.6
EFS	O43281	EFS_HUMAN	uniprot_sprot_2021-01-04_HUMAN	3	cytoplasm,plasma membrane	cell adhesion,intracellular signal transduction,actin filament reorganization,cell migration,transmembrane receptor protein tyrosine kinase signaling pathway	protein binding,SH3 domain binding,protein domain specific binding	3.39922e-05	3.09064e-07	Filtered	Filtered	Filtered	1942.94	Filtered	3321.2	Filtered	Filtered	2815.39	40699.2	35436.9	40722.7	Filtered	Filtered	Filtered	1942.94	Filtered	3321.2	Filtered	Filtered	2815.39	40699.2	35436.9	40722.7	Filtered	Filtered	Filtered	307.7	Filtered	264.3	Filtered	Filtered	222	4577.1	3878.4	4410.8
SART1	O43290	SNUT1_HUMAN	uniprot_sprot_2021-01-04_HUMAN	44	nucleoplasm,cytoplasm,Golgi apparatus,cytosol,Cajal body,nuclear speck,U4/U6 x U5 tri-snRNP complex,catalytic step 2 spliceosome	spliceosomal snRNP assembly,mRNA splicing, via spliceosome,maturation of 5S rRNA,mRNA cis splicing, via spliceosome,positive regulation of cytotoxic T cell differentiation	RNA binding,protein binding	2.11832e-23	6.9064e-25	601119	617635	607048	168900	212756	192549	241326	286537	233573	451232	424689	406686	601119	617635	607048	168900	212756	192549	241326	286537	233573	451232	424689	406686	178146	188093	194959	52067.7	72907.4	60501.1	77776.6	89696.5	77964.8	146224	127417	133121
GPAA1	O43292	GPAA1_HUMAN	uniprot_sprot_2021-01-04_HUMAN	7	endoplasmic reticulum membrane,membrane,GPI-anchor transamidase complex	protein retention in ER lumen,attachment of GPI anchor to protein,macromolecular complex assembly	protein binding,tubulin binding,GPI-anchor transamidase activity,GPI anchor binding	2.51708e-20	5.65041e-22	46728.1	36314.4	38018.1	46771.6	64627.4	48103.2	36463.2	17994.6	32511.8	29472.7	29104.8	15376.8	46728.1	36314.4	38018.1	46771.6	64627.4	48103.2	36463.2	17994.6	32511.8	29472.7	29104.8	15376.8	22379.1	18815.5	19724.7	20715.3	30821.4	23593.9	17414.7	9486.4	17282.2	15461.2	14075.9	11878.1
DAPK3	O43293	DAPK3_HUMAN	uniprot_sprot_2021-01-04_HUMAN	2	nucleus,cytoplasm,actin filament,PML body,membrane raft	chromatin organization,transcription, DNA-templated,regulation of transcription, DNA-templated,protein phosphorylation,apoptotic process,regulation of smooth muscle contraction,regulation of mitotic nuclear division,regulation of mitotic cell cycle,regulation of cell shape,regulation of autophagy,negative regulation of translation,peptidyl-serine phosphorylation,peptidyl-threonine phosphorylation…	protein serine/threonine kinase activity,protein binding,ATP binding,protein C-terminus binding,cAMP response element binding protein binding,Rho GTPase binding,identical protein binding,protein homodimerization activity,leucine zipper domain binding	0.00140936	1.20426e-05	41454.2	76783.8	94747.1	37432.2	51227	35248.2	60926.8	31828	44971	69017.9	56502.3	50569.5	41454.2	76783.8	94747.1	37432.2	51227	35248.2	60926.8	31828	44971	69017.9	56502.3	50569.5	1302.7	6812.1	7181.8	3266.5	4807.9	3188.5	5937.8	3724.7	4816.1	6881.2	6129.4	6057.5
TGFB1I1	O43294	TGFI1_HUMAN	uniprot_sprot_2021-01-04_HUMAN	5	intracellular,cytoplasm,cytoskeleton,focal adhesion,nuclear matrix,extracellular matrix	transcription from RNA polymerase II promoter,cell adhesion,negative regulation of cell proliferation,response to heat,positive regulation of epithelial to mesenchymal transition,Wnt signaling pathway,morphogenesis of embryonic epithelium,positive regulation of transforming growth factor beta receptor signaling pathway,negative regulation of transforming growth factor beta receptor signaling path…	transcription coactivator activity,protein binding,metal ion binding,Roundabout binding,androgen receptor binding,I-SMAD binding	1.1693e-20	2.73911e-22	Filtered	27780.4	30650.6	126272	126581	109261	Filtered	Filtered	23280	324087	60612.3	108205	Filtered	27780.4	30650.6	126272	126581	109261	Filtered	Filtered	23280	324087	60612.3	108205	Filtered	5302.9	5983.5	3954.5	7168.5	3299.1	Filtered	Filtered	5109	20151.8	6558.6	3626.8
ZNF264;ZNF805	O43296;Q5CZA5	ZN264_HUMAN;ZN805_HUMAN	uniprot_sprot_2021-01-04_HUMAN	1	nucleus;nucleus	transcription, DNA-templated,regulation of transcription, DNA-templated;transcription, DNA-templated,regulation of transcription, DNA-templated	DNA binding,metal ion binding,transcription factor activity, sequence-specific DNA binding;DNA binding,metal ion binding,transcription factor activity, sequence-specific DNA binding	0.0145383	0.000116642	17904.3	4627.98	Filtered	Filtered	Filtered	Filtered	435.577	445.765	666.886	11814.5	6937.37	4727.91	17904.3	4627.98	Filtered	Filtered	Filtered	Filtered	435.577	445.765	666.886	11814.5	6937.37	4727.91	483.9;542.6	125.1;140.2	Filtered	Filtered	Filtered	Filtered	11.8;13.2	12;13.5	18;20.2	319.3;358	187.5;210.2	127.8;143.3
ZBTB43	O43298	ZBT43_HUMAN	uniprot_sprot_2021-01-04_HUMAN	1	nucleus	transcription, DNA-templated,regulation of transcription, DNA-templated	DNA binding,protein binding,metal ion binding	0.000291711	2.57333e-06	20376.6	27013.1	51393.2	15128.2	4140.63	20329.7	20258.8	8597.41	14941.4	Filtered	5337.44	2166.71	20376.6	27013.1	51393.2	15128.2	4140.63	20329.7	20258.8	8597.41	14941.4	Filtered	5337.44	2166.71	783.7	1039	1976.7	581.9	159.3	781.9	779.2	330.7	574.7	Filtered	205.3	83.3
AP5Z1	O43299	AP5Z1_HUMAN	uniprot_sprot_2021-01-04_HUMAN	3	nucleus,nucleoplasm,cytoplasm,nuclear speck,AP-type membrane coat adaptor complex,AP-5 adaptor complex	double-strand break repair via homologous recombination,protein transport,endosomal transport	protein binding	2.39643e-11	2.71743e-13	14010.8	17704.9	14773.7	6666.95	52067	39467.7	9741.88	23028.8	38223.5	3293.24	5265.61	4058.25	14010.8	17704.9	14773.7	6666.95	52067	39467.7	9741.88	23028.8	38223.5	3293.24	5265.61	4058.25	884	840.6	982.9	371	2651.5	2237.2	456.8	3485.9	4306.7	76	53.1	187.9
HSPA12A	O43301	HS12A_HUMAN	uniprot_sprot_2021-01-04_HUMAN	7	extracellular exosome	biological_process	molecular_function,ATP binding	0.00830729	6.74361e-05	32281.7	8161.33	24179.9	5562.24	9096.61	6551.57	Filtered	Filtered	7079.04	15858.9	22873	32473.9	32281.7	8161.33	24179.9	5562.24	9096.61	6551.57	Filtered	Filtered	7079.04	15858.9	22873	32473.9	6699.6	329	1982.8	290.6	628.8	941.9	Filtered	Filtered	308.7	789.7	1286.5	1955.2
CCP110	O43303	CP110_HUMAN	uniprot_sprot_2021-01-04_HUMAN	1	centrosome,centriole,cytosol,cilium	G2/M transition of mitotic cell cycle,centriole replication,regulation of G2/M transition of mitotic cell cycle,protein deubiquitination,ciliary basal body organization,regulation of cytokinesis,positive regulation of cilium assembly,centrosome duplication,ciliary basal body docking,negative regulation of cilium assembly	protein binding	0.00188944	1.60335e-05	Filtered	Filtered	Filtered	Filtered	Filtered	Filtered	Filtered	Filtered	Filtered	2178.76	13437.5	1353.67	Filtered	Filtered	Filtered	Filtered	Filtered	Filtered	Filtered	Filtered	Filtered	2178.76	13437.5	1353.67	Filtered	Filtered	Filtered	Filtered	Filtered	Filtered	Filtered	Filtered	Filtered	42.7	263.5	26.5
ADCY6	O43306	ADCY6_HUMAN	uniprot_sprot_2021-01-04_HUMAN	1	plasma membrane,cilium,guanylate cyclase complex, soluble,membrane,integral component of membrane,intrinsic component of plasma membrane	renal water homeostasis,cAMP biosynthetic process,cGMP biosynthetic process,G-protein coupled receptor signaling pathway,adenylate cyclase-activating G-protein coupled receptor signaling pathway,activation of adenylate cyclase activity,adenylate cyclase-inhibiting G-protein coupled receptor signaling pathway,dopamine receptor signaling pathway,negative regulation of neuron projection development,…	adenylate cyclase activity,guanylate cyclase activity,protein kinase C binding,protein binding,ATP binding,protein kinase binding,metal ion binding	1.70412e-08	1.71188e-10	21421	2037.37	Filtered	22036.2	1358.84	22328.8	26275.6	26470.2	22747.1	23489.3	7618.2	5725.12	21421	2037.37	Filtered	22036.2	1358.84	22328.8	26275.6	26470.2	22747.1	23489.3	7618.2	5725.12	437.2	41.6	Filtered	449.7	27.7	455.7	536.2	540.2	464.2	479.4	155.5	116.8
PPIP5K2	O43314	VIP2_HUMAN	uniprot_sprot_2021-01-04_HUMAN	11	cytosol	inositol metabolic process,phosphorylation,inositol phosphate biosynthetic process,inositol phosphate metabolic process	inositol-1,3,4,5,6-pentakisphosphate kinase activity,inositol hexakisphosphate kinase activity,inositol heptakisphosphate kinase activity,inositol hexakisphosphate 5-kinase activity,ATP binding,diphosphoinositol-pentakisphosphate kinase activity,inositol hexakisphosphate 1-kinase activity,inositol hexakisphosphate 3-kinase activity,Requires Ontology	5.10498e-15	7.10568e-17	7162.38	6235.96	4727.74	23633.5	44862.4	35855.1	29403.6	29769.2	40317.6	51582.2	53995.2	45807.6	7162.38	6235.96	4727.74	23633.5	44862.4	35855.1	29403.6	29769.2	40317.6	51582.2	53995.2	45807.6	2028.5	615.7	448	2968.3	7747.1	5805.4	3994.3	4605.4	6928.3	6782.4	7081.2	6074.4
MAP3K7	O43318	M3K7_HUMAN	uniprot_sprot_2021-01-04_HUMAN	5	nucleus,Ada2/Gcn5/Ada3 transcription activator complex,cytosol,plasma membrane,endosome membrane,IkappaB kinase complex	activation of MAPKK activity,activation of MAPK activity,stimulatory C-type lectin receptor signaling pathway,positive regulation of T cell cytokine production,MyD88-dependent toll-like receptor signaling pathway,transcription, DNA-templated,transforming growth factor beta receptor signaling pathway,Wnt signaling pathway, calcium modulating pathway,I-kappaB kinase/NF-kappaB signaling,activation o…	magnesium ion binding,protein kinase activity,protein serine/threonine kinase activity,MAP kinase kinase kinase activity,protein binding,ATP binding,identical protein binding,scaffold protein binding	2.81404e-39	2.04658e-39	19438.6	23473.5	15091.4	25420.2	34097.2	27400.2	11797.6	21469.9	27134	16287.7	34808.5	22567.8	19438.6	23473.5	15091.4	25420.2	34097.2	27400.2	11797.6	21469.9	27134	16287.7	34808.5	22567.8	1268.5	1942.7	1231.8	3355.3	11025.1	10003.8	5069.6	2365.4	5253.7	4832	3489.3	4007.3
EEF1E1	O43324	MCA3_HUMAN	uniprot_sprot_2021-01-04_HUMAN	8	nucleus,nucleoplasm,nucleolus,cytoplasm,cytosol,aminoacyl-tRNA synthetase multienzyme complex,extracellular exosome	tRNA aminoacylation for protein translation,glutathione metabolic process,negative regulation of cell proliferation,positive regulation of apoptotic process,positive regulation of DNA damage response, signal transduction by p53 class mediator,positive regulation of cellular senescence	glutathione transferase activity,protein binding	6.334e-15	8.77628e-17	288646	218168	240310	262642	406277	328262	266699	224115	308708	225017	213770	166318	288646	218168	240310	262642	406277	328262	266699	224115	308708	225017	213770	166318	101165	102376	101596	89975.6	131129	105656	131257	116751	139264	127640	95814.7	87379.9
MSI1	O43347	MSI1H_HUMAN	uniprot_sprot_2021-01-04_HUMAN	9	nucleus,cytoplasm,polysome	nervous system development	RNA binding,poly(U) RNA binding,identical protein binding	6.61338e-18	1.14704e-19	155367	135115	123092	3215.63	9187.84	3267.1	20798.7	41790.5	49408.5	179492	143958	176530	155367	135115	123092	3215.63	9187.84	3267.1	20798.7	41790.5	49408.5	179492	143958	176530	51279.7	39889.8	40145.2	279.2	5084.8	20	11726.6	15120.4	18599.6	70149.1	44023.3	56219
RIPK2	O43353	RIPK2_HUMAN	uniprot_sprot_2021-01-04_HUMAN	1	cytoplasm,cytosol,cytoskeleton,vesicle,macromolecular complex	MAPK cascade,activation of MAPK activity,positive regulation of cytokine-mediated signaling pathway,adaptive immune response,apoptotic process,inflammatory response,signal transduction,I-kappaB kinase/NF-kappaB signaling,JNK cascade,positive regulation of peptidyl-threonine phosphorylation,positive regulation of cell death,protein deubiquitination,peptidyl-tyrosine phosphorylation,positive regula…	protein serine/threonine kinase activity,non-membrane spanning protein tyrosine kinase activity,signal transducer activity,receptor binding,protein binding,ATP binding,LIM domain binding,identical protein binding,protein homodimerization activity,CARD domain binding,caspase binding	1.37548e-06	1.30255e-08	11481.8	Filtered	24850.7	10455.3	13451.1	7166.51	12099	9520.25	5966.4	17302.3	14846.3	18963.5	11481.8	Filtered	24850.7	10455.3	13451.1	7166.51	12099	9520.25	5966.4	17302.3	14846.3	18963.5	370.4	Filtered	801.6	337.3	433.9	231.2	390.3	307.1	192.5	558.1	478.9	611.7
RASA4	O43374	RASL2_HUMAN	uniprot_sprot_2021-01-04_HUMAN	10	cytosol,intrinsic component of the cytoplasmic side of the plasma membrane,plasma membrane	MAPK cascade,negative regulation of GTPase activity,positive regulation of GTPase activity,negative regulation of Ras protein signal transduction,cellular response to calcium ion	GTPase activator activity,phospholipid binding,metal ion binding	5.57466e-12	6.50699e-14	61775	63240.3	56585.9	50327.3	50062.7	28634.7	109378	119197	135587	696249	627092	663701	61775	63240.3	56585.9	50327.3	50062.7	28634.7	109378	119197	135587	696249	627092	663701	5083.6	4416	6642.9	2588.4	2557	606.6	4353.9	3803.5	3931.9	9651.8	10346.5	10060.5
WDR62	O43379	WDR62_HUMAN	uniprot_sprot_2021-01-04_HUMAN	3	spindle pole,nucleus,U5 snRNP,centrosome,centriole,microtubule organizing center,cytosol,precatalytic spliceosome,catalytic step 2 spliceosome	mitotic spindle organization,centriole replication,RNA splicing,cerebral cortex development,neurogenesis	RNA binding,protein binding	1.5973e-31	2.14313e-32	2975.72	3093.82	4040.75	8133.91	11393.5	8978.88	9860.5	7694.54	10265.5	9710	10498.9	7043.88	2975.72	3093.82	4040.75	8133.91	11393.5	8978.88	9860.5	7694.54	10265.5	9710	10498.9	7043.88	42	97.3	104.8	290.5	405.7	334.4	343.9	278.4	358.5	338.2	471	243.2
HNRNPR	O43390	HNRPR_HUMAN	uniprot_sprot_2021-01-04_HUMAN	28	nucleoplasm,spliceosomal complex,endoplasmic reticulum,dendrite,growth cone,intracellular ribonucleoprotein complex,axon terminus,catalytic step 2 spliceosome,nucleolus	mRNA splicing, via spliceosome,mRNA processing,circadian rhythm,RNA metabolic process,negative regulation of catalytic activity,mRNA destabilization	RNA binding,mRNA 3'-UTR binding,protein binding	2.72629e-22	7.69663e-24	4267260	3.81923e+06	3.70257e+06	1.30808e+06	1.44056e+06	1.33754e+06	1.17205e+06	1.02691e+06	1.09187e+06	2007533	2.04939e+06	1.8305e+06	4267260	3.81923e+06	3.70257e+06	1.30808e+06	1.44056e+06	1.33754e+06	1.17205e+06	1.02691e+06	1.09187e+06	2007533	2.04939e+06	1.8305e+06	1.24706e+06	1.12975e+06	1.1446e+06	349626	532650	403142	346477	268727	311245	654940	585874	541265
PRPF3	O43395	PRPF3_HUMAN	uniprot_sprot_2021-01-04_HUMAN	42	nucleus,nucleoplasm,spliceosomal complex,cytosol,Cajal body,nuclear speck,U4/U6 x U5 tri-snRNP complex	spliceosomal tri-snRNP complex assembly,RNA splicing, via transesterification reactions,mRNA splicing, via spliceosome,mRNA processing,RNA splicing	RNA binding,protein binding,identical protein binding	9.89177e-24	3.37819e-25	323986	332887	317911	98889.2	134529	92938.1	90418.8	99092.2	87789.4	188775	201956	204872	323986	332887	317911	98889.2	134529	92938.1	90418.8	99092.2	87789.4	188775	201956	204872	183222	202456	206556	55906.4	85258.2	56220.3	65612.3	60377.3	62128.9	129769	106870	121788
TXNL1	O43396	TXNL1_HUMAN	uniprot_sprot_2021-01-04_HUMAN	22	proteasome complex,nucleus,cytoplasm,cytosol,extracellular exosome	cellular response to oxidative stress,cell redox homeostasis,oxidation-reduction process,cellular oxidant detoxification	thioredoxin-disulfide reductase activity,protein disulfide oxidoreductase activity,disulfide oxidoreductase activity,oxidoreductase activity, acting on a sulfur group of donors, disulfide as acceptor,protein-disulfide reductase activity	4.15838e-33	7.75907e-34	58008.1	47658.6	40348.2	145607	173363	176234	193393	162224	181360	324188	299756	288968	58008.1	47658.6	40348.2	145607	173363	176234	193393	162224	181360	324188	299756	288968	32849.9	23713.5	18629	70786.8	104697	89499	90302	74839.4	92032.1	248957	220811	231954
TPD52L2	O43399	TPD54_HUMAN	uniprot_sprot_2021-01-04_HUMAN	18			RNA binding,catalytic activity	5.74684e-27	3.21221e-28	228644	229292	257674	587066	861776	629376	491106	532498	433990	793370	702043	627417	228644	229292	257674	587066	861776	629376	491106	532498	433990	793370	702043	627417	148811	166864	183110	283836	450662	320632	231204	251138	232285	432135	350759	356798
EMC8	O43402	EMC8_HUMAN	uniprot_sprot_2021-01-04_HUMAN	8	nucleus,cytoplasm,mitochondrion,cytosol,membrane,ER membrane protein complex		protein binding	1.99729e-29	1.73678e-30	55860.3	40289.2	41646.3	13504	17148.6	16278.2	16136.2	14483.1	14582.4	26314.8	23783.7	19861	55860.3	40289.2	41646.3	13504	17148.6	16278.2	16136.2	14483.1	14582.4	26314.8	23783.7	19861	89109	70338.4	77415.6	20892.2	29172.1	24255.8	26341.8	24286.6	24566.9	41479	37515.8	33067.2
COCH	O43405	COCH_HUMAN	uniprot_sprot_2021-01-04_HUMAN	5	proteinaceous extracellular matrix,extracellular matrix,extracellular exosome	sensory perception of sound,regulation of cell shape,defense response to bacterium,positive regulation of innate immune response	protein binding,collagen binding	7.50384e-10	7.95372e-12	43754.2	43896.7	19094.2	Filtered	6182.32	3322.76	95598.6	101899	113305	5041.69	8907.49	12663.7	43754.2	43896.7	19094.2	Filtered	6182.32	3322.76	95598.6	101899	113305	5041.69	8907.49	12663.7	2955.9	3806.8	1930.4	Filtered	874.9	1194.6	7964.1	7801	7619.8	40.3	396.1	1460.8
ERI3	O43414	ERI3_HUMAN	uniprot_sprot_2021-01-04_HUMAN	5		DNA metabolic process,nucleic acid phosphodiester bond hydrolysis	RNA binding,exonuclease activity,metal ion binding	3.29216e-20	7.27801e-22	15862	13291.4	13982.6	6217.96	18364.5	38475.2	Filtered	Filtered	6679.91	4188.2	7512.46	7693.02	15862	13291.4	13982.6	6217.96	18364.5	38475.2	Filtered	Filtered	6679.91	4188.2	7512.46	7693.02	5788.2	8414.1	7007.7	2020.1	8292.9	10144.7	Filtered	Filtered	888.9	353	1252.1	5413.5
THAP12	O43422	P52K_HUMAN	uniprot_sprot_2021-01-04_HUMAN	2	nucleoplasm,cytoplasm	regulation of transcription from RNA polymerase II promoter,signal transduction,negative regulation of cell proliferation	RNA polymerase II transcription factor activity, sequence-specific DNA binding,DNA binding,protein binding,metal ion binding,protein dimerization activity	2.04537e-05	1.87246e-07	21945.8	21371.1	28134	12274.9	13802.3	18166.8	4353.19	3912.1	10735.3	7923.19	12101.8	15602.3	21945.8	21371.1	28134	12274.9	13802.3	18166.8	4353.19	3912.1	10735.3	7923.19	12101.8	15602.3	635.1	584.5	885.3	398.8	494.1	590	333	316	495.4	528.4	877.6	1000.6
FIBP	O43427	FIBP_HUMAN	uniprot_sprot_2021-01-04_HUMAN	5	nucleus,mitochondrion,endomembrane system,membrane,nuclear speck,extracellular exosome	fibroblast growth factor receptor signaling pathway,platelet aggregation	fibroblast growth factor binding	2.14703e-10	2.32111e-12	59304.6	32347.5	41152.9	29374.6	41656.4	41748.3	32646.1	20196.7	36591.3	26820.3	23145.4	37808.4	59304.6	32347.5	41152.9	29374.6	41656.4	41748.3	32646.1	20196.7	36591.3	26820.3	23145.4	37808.4	8874.2	6281.1	7401.5	5067.7	6088.2	6011	4036	2584.3	5011.2	4698.6	3699.1	5028.5
EIF4G3	O43432	IF4G3_HUMAN	uniprot_sprot_2021-01-04_HUMAN	30	cytosol,eukaryotic translation initiation factor 4F complex	translational initiation,regulation of translational initiation,viral process,negative regulation of autophagy	RNA cap binding,RNA binding,translation initiation factor activity,protein binding,translation factor activity, RNA binding	7.84228e-27	4.30082e-28	88765.2	59226.9	68738.9	94816.1	125621	112019	91368.3	74491.1	89205	166723	133723	134828	88765.2	59226.9	68738.9	94816.1	125621	112019	91368.3	74491.1	89205	166723	133723	134828	13148.8	10066.3	11307.6	12488.6	18584.3	16641	14619.5	11832.8	14545	23586.6	20825.5	20019.2
CBFA2T2	O43439	MTG8R_HUMAN	uniprot_sprot_2021-01-04_HUMAN	2	nucleus	negative regulation of transcription from RNA polymerase II promoter,transcription, DNA-templated,positive regulation of neuron projection development,negative regulation of neuron projection development,negative regulation of Notch signaling pathway,negative regulation of transcription, DNA-templated,intestinal epithelial cell differentiation	transcription factor activity, sequence-specific DNA binding,transcription corepressor activity,protein binding,metal ion binding	1.89546e-05	1.73746e-07	Filtered	Filtered	Filtered	Filtered	Filtered	Filtered	Filtered	989.543	Filtered	21357.1	26838.1	2093.85	Filtered	Filtered	Filtered	Filtered	Filtered	Filtered	Filtered	989.543	Filtered	21357.1	26838.1	2093.85	Filtered	Filtered	Filtered	Filtered	Filtered	Filtered	Filtered	33.1	Filtered	1471.5	1853.5	967.4
PPIH	O43447	PPIH_HUMAN	uniprot_sprot_2021-01-04_HUMAN	14	nucleoplasm,spliceosomal complex,cytoplasm,nuclear speck,U4/U6 x U5 tri-snRNP complex,U4/U6 snRNP	mRNA splicing, via spliceosome,protein peptidyl-prolyl isomerization,protein folding,positive regulation of viral genome replication,macromolecular complex assembly	peptidyl-prolyl cis-trans isomerase activity,protein binding,cyclosporin A binding,ribonucleoprotein complex binding	6.14006e-15	8.52046e-17	71366.5	71365.9	69709.1	34268.2	57023	39781.1	23492.9	18730.4	16804.4	45294	59566.2	52017.8	71366.5	71365.9	69709.1	34268.2	57023	39781.1	23492.9	18730.4	16804.4	45294	59566.2	52017.8	169663	140790	141063	63141.8	102875	82886.9	37304.8	34372.2	31556.9	100502	136084	126558
MBTPS2	O43462	MBTP2_HUMAN	uniprot_sprot_2021-01-04_HUMAN	1	Golgi membrane,cytoplasm,endoplasmic reticulum membrane,integral component of membrane	cholesterol metabolic process,endoplasmic reticulum unfolded protein response,membrane protein intracellular domain proteolysis,response to endoplasmic reticulum stress,ATF6-mediated unfolded protein response,regulation of cholesterol biosynthetic process,positive regulation of sequence-specific DNA binding transcription factor activity,positive regulation of transcription from RNA polymerase II …	metalloendopeptidase activity,metal ion binding	0.000248145	2.19264e-06	Filtered	40644.2	39842	13019	19656.9	15718.4	29718.7	35380.1	31118.5	44566.9	38607.9	34549.9	Filtered	40644.2	39842	13019	19656.9	15718.4	29718.7	35380.1	31118.5	44566.9	38607.9	34549.9	Filtered	2390.8	2343.6	765.8	1156.3	924.6	1748.2	2081.2	1830.5	2621.6	2271.1	2032.3
SUV39H1	O43463	SUV91_HUMAN	uniprot_sprot_2021-01-04_HUMAN	6	chromosome, centromeric region,heterochromatin,condensed nuclear chromosome,nucleus,nuclear lamina,nucleoplasm,chromatin silencing complex,rDNA heterochromatin	negative regulation of transcription from RNA polymerase II promoter,chromatin silencing at rDNA,chromatin organization,transcription, DNA-templated,rRNA processing,cellular response to DNA damage stimulus,cell cycle,viral process,cell differentiation,histone H3-K9 dimethylation,histone H3-K9 trimethylation,negative regulation of circadian rhythm,negative regulation of transcription, DNA-template…	transcription regulatory region sequence-specific DNA binding,chromatin binding,protein binding,zinc ion binding,S-adenosylmethionine-dependent methyltransferase activity,histone-lysine N-methyltransferase activity,histone methyltransferase activity,histone methyltransferase activity (H3-K9 specific),protein N-terminus binding	1.91015e-13	2.41457e-15	63763.7	65933.8	49241.7	9116.76	12347.6	12403.7	13740.2	21767.3	17861.9	18113.6	10493.6	14294.5	63763.7	65933.8	49241.7	9116.76	12347.6	12403.7	13740.2	21767.3	17861.9	18113.6	10493.6	14294.5	7658.6	8700.4	8299.4	1024.3	1482.1	1344	2049	2896.1	2388.2	2382.9	276.3	6661.2
HTRA2	O43464	HTRA2_HUMAN	uniprot_sprot_2021-01-04_HUMAN	9	chromatin,nucleus,mitochondrion,mitochondrial intermembrane space,endoplasmic reticulum,endoplasmic reticulum membrane,cytosol,cytoskeleton,cytoplasmic side of plasma membrane,membrane,mitochondrial membrane,CD40 receptor complex,serine-type endopeptidase complex	proteolysis,ceramide metabolic process,mitochondrion organization,aging,adult walking behavior,intrinsic apoptotic signaling pathway in response to DNA damage,response to herbicide,positive regulation of mitochondrion organization,positive regulation of cell death,protein autoprocessing,pentacyclic triterpenoid metabolic process,forebrain development,cellular response to oxidative stress,cellular…	serine-type endopeptidase activity,protein binding,peptidase activity,serine-type peptidase activity,identical protein binding,unfolded protein binding	1.61718e-15	2.33317e-17	395168	379558	390669	68659	83318	61915.9	31010.4	43821.1	39269.9	118522	116023	112316	395168	379558	390669	68659	83318	61915.9	31010.4	43821.1	39269.9	118522	116023	112316	50076.5	44614	47391.5	8490.4	14461.4	8907.5	5021.9	6060.1	5121.6	21368.3	17103.1	16489.3
KLF4	O43474	KLF4_HUMAN	uniprot_sprot_2021-01-04_HUMAN	5	nuclear chromatin,nucleoplasm,nuclear euchromatin,cytoplasm,nuclear transcription factor complex	negative regulation of transcription from RNA polymerase II promoter,transcription from RNA polymerase II promoter,mesodermal cell fate determination,negative regulation of cell proliferation,epidermal cell differentiation,positive regulation of gene expression,negative regulation of gene expression,negative regulation of phosphatidylinositol 3-kinase signaling,negative regulation of muscle hyper…	RNA polymerase II transcription factor activity, sequence-specific DNA binding,core promoter proximal region sequence-specific DNA binding,transcription factor activity, sequence-specific DNA binding transcription factor recruiting,core promoter binding,transcriptional activator activity, RNA polymerase II core promoter proximal region sequence-specific binding,RNA polymerase II transcription fac…	3.4303e-10	3.6854e-12	77112.7	98380.1	110432	3802.34	7619.95	5732.35	Filtered	Filtered	Filtered	Filtered	Filtered	1982.2	77112.7	98380.1	110432	3802.34	7619.95	5732.35	Filtered	Filtered	Filtered	Filtered	Filtered	1982.2	28866.4	31714	35963	1368.2	2350.3	1644.7	Filtered	Filtered	Filtered	Filtered	Filtered	22.8
OIP5	O43482	MS18B_HUMAN	uniprot_sprot_2021-01-04_HUMAN	2	chromosome, centromeric region,chromatin,nucleus,nucleoplasm,cytosol,chromocenter,Cajal body,nuclear speck	cell cycle,chromosome segregation,cell communication,CENP-A containing nucleosome assembly,cell division	protein binding,identical protein binding,metal ion binding	0.00539815	4.43779e-05	90329.1	73107.1	69715.3	23180.6	Filtered	5053.08	4225.42	6996.71	16159.7	3456.56	11178.8	10385.8	90329.1	73107.1	69715.3	23180.6	Filtered	5053.08	4225.42	6996.71	16159.7	3456.56	11178.8	10385.8	3837.7	4181.6	4211.8	1423.1	Filtered	1021.3	532.9	1594.7	2054.3	431.1	1597.8	1647.7
AKR7A2	O43488	ARK72_HUMAN	uniprot_sprot_2021-01-04_HUMAN	14	Golgi apparatus,cytosol,extracellular exosome	carbohydrate metabolic process,cellular aldehyde metabolic process,xenobiotic metabolic process,electron transport chain,daunorubicin metabolic process,doxorubicin metabolic process	alditol:NADP+ 1-oxidoreductase activity,aldo-keto reductase (NADP) activity,protein binding,electron carrier activity,phenanthrene-9,10-epoxide hydrolase activity	2.15266e-23	7.01122e-25	93775.2	75784.4	74561.5	121926	175889	139344	78960.1	68941.6	72359.9	119593	104252	106141	93775.2	75784.4	74561.5	121926	175889	139344	78960.1	68941.6	72359.9	119593	104252	106141	73192.3	52944.4	55576.1	93942.6	131068	101251	69400.2	53473	61670.6	86337.9	76403.2	80938.5
PROM1	O43490	PROM1_HUMAN	uniprot_sprot_2021-01-04_HUMAN	4	photoreceptor outer segment,extracellular space,endoplasmic reticulum,endoplasmic reticulum-Golgi intermediate compartment,plasma membrane,integral component of plasma membrane,cell surface,apical plasma membrane,microvillus membrane,vesicle,photoreceptor outer segment membrane,extracellular exosome,cilium,prominosome,microvillus	retina layer formation,photoreceptor cell maintenance,retina morphogenesis in camera-type eye,camera-type eye photoreceptor cell differentiation,glomerular visceral epithelial cell differentiation,glomerular parietal epithelial cell differentiation,positive regulation of nephron tubule epithelial cell differentiation	protein binding,actinin binding,cadherin binding,cholesterol binding	1.26682e-12	1.53061e-14	Filtered	Filtered	Filtered	3138.59	Filtered	1957.37	11801.9	9236.65	6115.81	2847.27	Filtered	Filtered	Filtered	Filtered	Filtered	3138.59	Filtered	1957.37	11801.9	9236.65	6115.81	2847.27	Filtered	Filtered	Filtered	Filtered	Filtered	4565.5	Filtered	2260.3	3007.3	1227.9	829.3	3225.2	Filtered	Filtered
EPB41L2	O43491	E41L2_HUMAN	uniprot_sprot_2021-01-04_HUMAN	59	nucleus,nucleoplasm,cytosol,plasma membrane,focal adhesion,spectrin,cell junction,extracellular exosome,cell cortex region,COP9 signalosome,cytoskeleton	cell cycle,cortical actin cytoskeleton organization,actomyosin structure organization,cell division,positive regulation of protein localization to cell cortex	actin binding,structural constituent of cytoskeleton,protein binding,spectrin binding,PH domain binding	1.03031e-29	9.37982e-31	421801	407367	424954	76487	92551.4	68977.5	380005	429107	338111	33196.8	26164.1	25230.9	421801	407367	424954	76487	92551.4	68977.5	380005	429107	338111	33196.8	26164.1	25230.9	188293	182194	186599	31208.9	39834	30865.5	154861	180212	161196	1392.4	344.5	1968.4
TGOLN2	O43493	TGON2_HUMAN	uniprot_sprot_2021-01-04_HUMAN	9	nucleoplasm,endosome,endoplasmic reticulum lumen,Golgi apparatus,trans-Golgi network,cytosol,plasma membrane,integral component of membrane,transport vesicle,trans-Golgi network transport vesicle,clathrin-coated vesicle membrane	Golgi to endosome transport,post-translational protein modification,cellular protein metabolic process,membrane organization	protein binding	1.51468e-23	5.04895e-25	52036.1	36575.3	36164.3	11092.9	23296.3	16626.4	44735	56288.7	36382.5	140095	151424	117994	52036.1	36575.3	36164.3	11092.9	23296.3	16626.4	44735	56288.7	36382.5	140095	151424	117994	6831.4	4381.7	4723.7	811.6	2187.9	1577.4	7814.9	12140.8	7217.5	21412.6	24039.4	22079.7
LAMTOR5	O43504	LTOR5_HUMAN	uniprot_sprot_2021-01-04_HUMAN	8	lysosome,lysosomal membrane,cytosol,Ragulator complex	cell cycle arrest,regulation of cell size,response to virus,regulation of macroautophagy,viral genome replication,positive regulation of TOR signaling,negative regulation of apoptotic process,negative regulation of cysteine-type endopeptidase activity involved in apoptotic process,protein localization to lysosome,cellular response to amino acid stimulus	protein binding,guanyl-nucleotide exchange factor activity,protein complex scaffold	1.40849e-20	3.27318e-22	59981.2	52100	89465.8	49259.5	43099.9	26663	18467.3	33093.7	23195.4	30863.1	25784	16419.5	59981.2	52100	89465.8	49259.5	43099.9	26663	18467.3	33093.7	23195.4	30863.1	25784	16419.5	52693.8	46491.9	69548.9	44782.8	47185.5	28030.6	21053.1	29741.7	20608.4	33807.7	23696	17212.4
B4GAT1	O43505	B4GA1_HUMAN	uniprot_sprot_2021-01-04_HUMAN	16	Golgi membrane,Golgi apparatus,integral component of Golgi membrane,extracellular exosome	protein O-linked glycosylation,axon guidance,keratan sulfate biosynthetic process,protein O-linked mannosylation,poly-N-acetyllactosamine biosynthetic process	protein binding,N-acetyllactosaminide beta-1,3-N-acetylglucosaminyltransferase activity,glucuronosyltransferase activity,metal ion binding	9.7496e-25	3.83512e-26	96562.8	81992.3	103790	33959.7	34607.9	30654.1	225419	268914	281519	57732.6	48981.9	36324.1	96562.8	81992.3	103790	33959.7	34607.9	30654.1	225419	268914	281519	57732.6	48981.9	36324.1	37428.1	27904.3	33029.1	5658	8990.9	7784.1	67642.8	53619.1	63346.1	9227.8	8857.4	6855.8
MED7	O43513	MED7_HUMAN	uniprot_sprot_2021-01-04_HUMAN	1	ubiquitin ligase complex,nucleoplasm,transcription factor complex,mediator complex,nuclear body	regulation of transcription from RNA polymerase II promoter,transcription initiation from RNA polymerase II promoter,protein ubiquitination,stem cell population maintenance	RNA polymerase II transcription cofactor activity,transcription coactivator activity,protein binding,ubiquitin protein ligase activity	0.0235281	0.000187265	26011.9	1157.87	Filtered	Filtered	Filtered	Filtered	Filtered	Filtered	Filtered	Filtered	13918.1	707.362	26011.9	1157.87	Filtered	Filtered	Filtered	Filtered	Filtered	Filtered	Filtered	Filtered	13918.1	707.362	2167.7	96.5	Filtered	Filtered	Filtered	Filtered	Filtered	Filtered	Filtered	Filtered	1159.8	58.9
WIPF1	O43516	WIPF1_HUMAN	uniprot_sprot_2021-01-04_HUMAN	6	ruffle,cytosol,actin filament,actin cytoskeleton,cytoplasmic vesicle,actin cortical patch	actin polymerization or depolymerization,actin filament-based movement,Fc-gamma receptor signaling pathway involved in phagocytosis,response to other organism,macromolecular complex assembly,actin cortical patch localization,endocytosis,positive regulation of actin nucleation,actin cortical patch assembly,regulation of cell shape	actin binding,protein binding,profilin binding,SH3 domain binding,actin filament binding	2.7021e-27	1.60125e-28	4426.81	3813.07	Filtered	5152.48	6052.58	3005.96	Filtered	8000.41	5074.2	53135.1	47884.9	61612.8	4426.81	3813.07	Filtered	5152.48	6052.58	3005.96	Filtered	8000.41	5074.2	53135.1	47884.9	61612.8	1151.1	2060.9	Filtered	2147.9	14075.4	399	Filtered	2777.6	2711.3	11635.2	17832.3	14057.8
BCL2L11	O43521	B2L11_HUMAN	uniprot_sprot_2021-01-04_HUMAN	3	mitochondrion,mitochondrial outer membrane,cytosol,cytoplasmic dynein complex,endomembrane system,extrinsic component of membrane,Bcl-2 family protein complex	in utero embryonic development,B cell homeostasis,B cell apoptotic process,kidney development,protein insertion into mitochondrial membrane involved in apoptotic signaling pathway,myeloid cell homeostasis,apoptotic process,cell-matrix adhesion,spermatogenesis,brain development,male gonad development,intrinsic apoptotic signaling pathway in response to DNA damage,mammary gland development,positive…	protein binding,microtubule binding,protein kinase binding,protein heterodimerization activity,dynein complex binding	8.48046e-08	8.32949e-10	27984.2	18073.1	20359.7	5427.79	3878.65	1171.94	Filtered	1941.29	601.865	2121.08	3635.86	7178.75	27984.2	18073.1	20359.7	5427.79	3878.65	1171.94	Filtered	1941.29	601.865	2121.08	3635.86	7178.75	8178.4	8337.9	8171	1692.9	903.3	728.3	Filtered	523.4	24.3	179.7	606.5	2275.7
FOXO3	O43524	FOXO3_HUMAN	uniprot_sprot_2021-01-04_HUMAN	3	nucleus,nucleoplasm,cytoplasm,mitochondrial outer membrane,cytosol,macromolecular complex,mitochondrion,mitochondrial matrix	negative regulation of transcription from RNA polymerase II promoter,ovulation from ovarian follicle,initiation of primordial ovarian follicle growth,antral ovarian follicle growth,oocyte maturation,regulation of transcription from RNA polymerase II promoter,transcription from RNA polymerase II promoter,transcription from mitochondrial promoter,regulation of translation,aging,anatomical structure…	RNA polymerase II transcription factor activity, sequence-specific DNA binding,core promoter binding,mitochondrial RNA polymerase transcription factor activity, sequence-specific DNA binding,transcription cofactor binding,transcriptional repressor activity, RNA polymerase II transcription regulatory region sequence-specific binding,transcriptional activator activity, RNA polymerase II transcripti…	0.0011489	9.87772e-06	48908.7	23078.5	6621.13	5245.71	5097.97	16363.2	4910.74	5965.8	10978.3	10680.4	9635.95	6063.11	48908.7	23078.5	6621.13	5245.71	5097.97	16363.2	4910.74	5965.8	10978.3	10680.4	9635.95	6063.11	2428.7	1436.7	338.7	847.2	416.1	876.5	193.5	405.5	554.1	370	609.2	314.3
CA12	O43570	CAH12_HUMAN	uniprot_sprot_2021-01-04_HUMAN	7	plasma membrane,integral component of membrane	one-carbon metabolic process,bicarbonate transport,chloride ion homeostasis	carbonate dehydratase activity,zinc ion binding	4.1929e-18	7.37416e-20	6981.14	6052.66	5589.17	11674.3	16350.6	16837.6	35552.3	25690.2	32854.8	Filtered	Filtered	Filtered	6981.14	6052.66	5589.17	11674.3	16350.6	16837.6	35552.3	25690.2	32854.8	Filtered	Filtered	Filtered	1773.2	1887.4	1464	4444.5	4630.5	5681.4	11574.4	9257.1	11772.1	Filtered	Filtered	Filtered
AKAP10	O43572	AKA10_HUMAN	uniprot_sprot_2021-01-04_HUMAN	1	mitochondrion,cytosol,plasma membrane,macromolecular complex	signal transduction,blood coagulation,protein localization	protein binding,protein kinase A binding	0.0700803	0.000551881	Filtered	Filtered	7369.08	Filtered	27911.3	10072.6	6000.6	18570.6	7734.43	12829.7	4481.99	11327.3	Filtered	Filtered	7369.08	Filtered	27911.3	10072.6	6000.6	18570.6	7734.43	12829.7	4481.99	11327.3	Filtered	Filtered	210.5	Filtered	797.5	287.8	171.4	530.6	221	366.6	128.1	323.6
DENR	O43583	DENR_HUMAN	uniprot_sprot_2021-01-04_HUMAN	11	cellular_component,translation initiation complex,ribosome	formation of translation preinitiation complex,translation reinitiation,ribosome disassembly,IRES-dependent viral translational initiation	molecular_function,mRNA binding,translation initiation factor activity,protein binding,ribosome binding	2.39431e-28	1.69696e-29	126387	85869.2	92110.5	48964.4	78163.2	71636.2	51389.5	69880.6	58342.9	256156	212424	230639	126387	85869.2	92110.5	48964.4	78163.2	71636.2	51389.5	69880.6	58342.9	256156	212424	230639	77386.6	52522.1	59842.9	23496.3	46971.3	39251.9	32577.2	44975.5	42472.6	143837	103357	134103
XPOT	O43592	XPOT_HUMAN	uniprot_sprot_2021-01-04_HUMAN	18	nucleoplasm,cytoplasm,cytosol,nuclear matrix,nuclear pore	tRNA export from nucleus,tRNA re-export from nucleus	tRNA binding,Ran GTPase binding	3.32043e-27	1.93717e-28	86209	64051.9	65034.8	160780	193871	205430	92545.9	68861.2	119050	160142	182270	158279	86209	64051.9	65034.8	160780	193871	205430	92545.9	68861.2	119050	160142	182270	158279	11854.4	9867.8	8769.3	20191	28046	26225.7	14507.4	10050.2	16672.4	27897.8	29088.5	24575.7
SPRY2	O43597	SPY2_HUMAN	uniprot_sprot_2021-01-04_HUMAN	1	nucleus,cytosol,cytoskeleton,microtubule,plasma membrane,microtubule cytoskeleton,membrane,ruffle membrane	establishment of mitotic spindle orientation,sensory perception of sound,negative regulation of cell proliferation,positive regulation of gene expression,negative regulation of peptidyl-threonine phosphorylation,negative regulation of angiogenesis,positive regulation of cell migration,negative regulation of cell projection organization,positive regulation of peptidyl-serine phosphorylation,negati…	protein binding,protein kinase binding,protein serine/threonine kinase inhibitor activity,protein serine/threonine kinase activator activity	0.00691211	5.63607e-05	Filtered	Filtered	Filtered	Filtered	Filtered	Filtered	Filtered	Filtered	Filtered	14950.3	20122.1	16544.7	Filtered	Filtered	Filtered	Filtered	Filtered	Filtered	Filtered	Filtered	Filtered	14950.3	20122.1	16544.7	Filtered	Filtered	Filtered	Filtered	Filtered	Filtered	Filtered	Filtered	Filtered	934.4	1257.6	1034
DNPH1	O43598	DNPH1_HUMAN	uniprot_sprot_2021-01-04_HUMAN	8	nucleus,cytosol,extracellular exosome	purine nucleotide catabolic process,cell proliferation,deoxyribonucleoside monophosphate catabolic process,positive regulation of cell growth,epithelial cell differentiation	protein binding,identical protein binding,protein homodimerization activity,nucleoside deoxyribosyltransferase activity,deoxyribonucleoside 5'-monophosphate N-glycosidase activity	7.53304e-10	7.98071e-12	88849.2	76897.3	68887.7	182551	257349	276352	68571.3	49552.3	70690.1	199763	172688	140907	88849.2	76897.3	68887.7	182551	257349	276352	68571.3	49552.3	70690.1	199763	172688	140907	34540.9	30323.2	27116.9	71130.9	106204	107886	29587.4	19472.2	28398.4	74884.1	66081.9	59400.1
DCX	O43602	DCX_HUMAN	uniprot_sprot_2021-01-04_HUMAN	14	cytosol,cytoskeleton,microtubule,microtubule associated complex,neuron projection	neuron migration,nervous system development,central nervous system development,intracellular signal transduction	protein binding,microtubule binding,protein kinase binding	5.72408e-22	1.56356e-23	Filtered	Filtered	Filtered	Filtered	Filtered	Filtered	1622.83	Filtered	Filtered	29311.7	32470.5	27263	Filtered	Filtered	Filtered	Filtered	Filtered	Filtered	1622.83	Filtered	Filtered	29311.7	32470.5	27263	Filtered	Filtered	Filtered	Filtered	Filtered	Filtered	197.8	Filtered	Filtered	60025.2	69146.4	54311.2
SPRY1	O43609	SPY1_HUMAN	uniprot_sprot_2021-01-04_HUMAN	2	nucleoplasm,Golgi apparatus,cytosol,plasma membrane	establishment of mitotic spindle orientation,metanephros development,ureteric bud development,organ induction,negative regulation of cell proliferation,negative regulation of GTPase activity,negative regulation of fibroblast growth factor receptor signaling pathway,negative regulation of epidermal growth factor receptor signaling pathway,negative regulation of MAP kinase activity,negative regulat…	protein binding	0.000339986	2.99383e-06	11405.2	10190.9	14720.2	Filtered	Filtered	Filtered	Filtered	Filtered	Filtered	4001.03	13244.3	3479.71	11405.2	10190.9	14720.2	Filtered	Filtered	Filtered	Filtered	Filtered	Filtered	4001.03	13244.3	3479.71	638.4	688.5	995.5	Filtered	Filtered	Filtered	Filtered	Filtered	Filtered	1556.6	1861.8	1257.9
TIMM44	O43615	TIM44_HUMAN	uniprot_sprot_2021-01-04_HUMAN	34	mitochondrion,mitochondrial inner membrane,mitochondrial matrix	protein targeting to mitochondrion,protein import into mitochondrial matrix	protein binding,ATP binding,chaperone binding	2.95994e-17	4.85485e-19	422882	360981	394659	87725	131763	107769	192128	180188	173102	161996	130359	125681	422882	360981	394659	87725	131763	107769	192128	180188	173102	161996	130359	125681	327782	266534	301860	72088.6	100346	132148	156748	132588	142043	120112	99879.6	98093.6
TRAPPC3	O43617	TPPC3_HUMAN	uniprot_sprot_2021-01-04_HUMAN	5	Golgi membrane,endoplasmic reticulum,Golgi apparatus,cytosol,TRAPP complex,cis-Golgi network membrane	COPII vesicle coating,regulation of molecular function,intra-Golgi vesicle-mediated transport,ER to Golgi vesicle-mediated transport	protein binding,Rab guanyl-nucleotide exchange factor activity	1.25697e-21	3.29157e-23	45977.5	33338.8	31044.9	68896.4	113331	75521.1	80483.7	34523.7	56066.5	99085.6	90967.5	79194.1	45977.5	33338.8	31044.9	68896.4	113331	75521.1	80483.7	34523.7	56066.5	99085.6	90967.5	79194.1	39157.4	28732.5	32843.7	56082.3	99386	67992	69637.8	34968.5	53325.6	103415	129303	82313.3
CHMP2A	O43633	CHM2A_HUMAN	uniprot_sprot_2021-01-04_HUMAN	13	ESCRT III complex,nuclear envelope,cytosol,membrane,membrane coat,late endosome membrane,extracellular exosome,chromatin	cell separation after cytokinesis,nucleus organization,vacuolar transport,mitotic metaphase plate congression,membrane invagination,exit from mitosis,regulation of centrosome duplication,protein transport,endosomal transport,macroautophagy,viral life cycle,nuclear envelope reassembly,multivesicular body assembly,viral budding via host ESCRT complex,establishment of protein localization,regulation…	protein binding,protein domain specific binding,phosphatidylcholine binding	4.77406e-14	6.24061e-16	31221.7	24395.7	34971.2	52374.6	77658.1	63854.1	27678.4	33256.1	29302.6	99222.6	108366	122612	31221.7	24395.7	34971.2	52374.6	77658.1	63854.1	27678.4	33256.1	29302.6	99222.6	108366	122612	45919.3	35200.1	35243	85494.7	125988	103443	34610.6	46225.7	40253.4	173484	184876	167912
NCK2	O43639	NCK2_HUMAN	uniprot_sprot_2021-01-04_HUMAN	4	cytoplasm,endoplasmic reticulum,cytosol,vesicle membrane,postsynaptic density	immunological synapse formation,actin filament organization,signal transduction,signal complex assembly,epidermal growth factor receptor signaling pathway,regulation of epidermal growth factor-activated receptor activity,negative regulation of cell proliferation,cell migration,lamellipodium assembly,positive regulation of actin filament polymerization,negative regulation of peptidyl-serine phosph…	phosphotyrosine binding,SH3/SH2 adaptor activity,protein binding,cytoskeletal adaptor activity,receptor signaling complex scaffold activity,scaffold protein binding	8.56781e-06	7.92742e-08	44413.5	20676.4	27431.2	7643.46	Filtered	8319.45	29511.5	15879.6	28824.8	88312.1	81071	90406.3	44413.5	20676.4	27431.2	7643.46	Filtered	8319.45	29511.5	15879.6	28824.8	88312.1	81071	90406.3	3847.3	2707.3	3465.3	1230.3	Filtered	1404.7	4100.7	3250.1	4545.6	13666.6	12169	14001.9
TSPAN6	O43657	TSN6_HUMAN	uniprot_sprot_2021-01-04_HUMAN	2	integral component of plasma membrane,extracellular exosome	cell surface receptor signaling pathway,negative regulation of viral-induced cytoplasmic pattern recognition receptor signaling pathway,positive regulation of I-kappaB kinase/NF-kappaB signaling,negative regulation of NIK/NF-kappaB signaling	signal transducer activity,protein binding	7.37292e-15	1.0163e-16	142050	100827	124497	30288.9	98035.8	54924.5	70140.7	43772.3	58029.2	19885.8	36095.2	30676.4	142050	100827	124497	30288.9	98035.8	54924.5	70140.7	43772.3	58029.2	19885.8	36095.2	30676.4	20948.8	13578.2	14697.9	4075.9	11478.9	8449.9	8724.2	5075.8	7374.2	8687.3	7148.4	7638.3
PLRG1	O43660	PLRG1_HUMAN	uniprot_sprot_2021-01-04_HUMAN	28	Prp19 complex,fibrillar center,nucleus,nucleoplasm,nuclear speck,nuclear membrane,U2-type catalytic step 2 spliceosome,precatalytic spliceosome,catalytic step 2 spliceosome,Cul4-RING E3 ubiquitin ligase complex,DNA replication factor A complex	mRNA splicing, via spliceosome,protein localization to nucleus,positive regulation of G1/S transition of mitotic cell cycle	protein binding	3.04068e-22	8.52777e-24	246933	193140	213928	58516.7	78773.9	62138.6	73219.3	64402.3	69036.8	112434	115803	101458	246933	193140	213928	58516.7	78773.9	62138.6	73219.3	64402.3	69036.8	112434	115803	101458	136958	119066	139588	30681.8	45210.5	35536.6	43885.8	38283.7	40002.4	68622.1	69440.6	63409.9
PRC1	O43663	PRC1_HUMAN	uniprot_sprot_2021-01-04_HUMAN	15	spindle pole,nucleus,spindle,cytosol,spindle microtubule,midbody,contractile ring	mitotic spindle elongation,cytokinesis,microtubule bundle formation,positive regulation of cell proliferation,regulation of cytokinesis	protein binding,microtubule binding,kinesin binding,protein kinase binding	4.09635e-09	4.21421e-11	214650	156305	151894	64158.8	91335.5	65426.7	45932.2	46944.8	43760.4	81143.2	83742.3	66719.9	214650	156305	151894	64158.8	91335.5	65426.7	45932.2	46944.8	43760.4	81143.2	83742.3	66719.9	30656.3	21808.2	18562.4	9843.3	12006.8	10020.7	5305.5	6135.2	5822.8	8893.2	12574.1	10326.4
RGS10	O43665	RGS10_HUMAN	uniprot_sprot_2021-01-04_HUMAN	5	nucleus,cytosol,plasma membrane,neuronal cell body,dendritic spine,axon terminus	G-protein coupled acetylcholine receptor signaling pathway,regulation of G-protein coupled receptor protein signaling pathway,negative regulation of signal transduction,positive regulation of GTPase activity	G-protein alpha-subunit binding,GTPase activator activity,protein binding	3.12555e-10	3.36306e-12	17770.4	10462.6	10710.5	6886.16	8066.7	13031.8	5397.83	4387.9	4551.09	10687.5	16156.3	9622.4	17770.4	10462.6	10710.5	6886.16	8066.7	13031.8	5397.83	4387.9	4551.09	10687.5	16156.3	9622.4	7656.5	5258.2	5526.1	4292.1	3608.4	9963.1	2409.5	1790.3	2320.8	3010	8238.3	5202.1
ZNF207	O43670	ZN207_HUMAN	uniprot_sprot_2021-01-04_HUMAN	8	kinetochore,condensed chromosome kinetochore,nucleus,nucleoplasm,nucleolus,cytoplasm,spindle,microtubule,spindle matrix	mitotic sister chromatid segregation,microtubule bundle formation,regulation of transcription, DNA-templated,mitotic spindle assembly checkpoint,attachment of spindle microtubules to kinetochore,microtubule polymerization,protein stabilization,cell division,regulation of chromosome segregation,mitotic spindle assembly	DNA binding,transcription factor activity, sequence-specific DNA binding,RNA binding,protein binding,microtubule binding,heparin binding,zinc ion binding	1.18948e-15	1.73607e-17	478385	479053	552900	210035	339764	216672	221920	231356	200892	398848	371843	316201	478385	479053	552900	210035	339764	216672	221920	231356	200892	398848	371843	316201	152709	145854	164274	63670.3	94416.7	74518.8	73364.4	76482.7	67147.1	110706	104355	105698
NDUFB5	O43674	NDUB5_HUMAN	uniprot_sprot_2021-01-04_HUMAN	7	nucleoplasm,mitochondrion,mitochondrial inner membrane,mitochondrial respiratory chain complex I,integral component of membrane	mitochondrial electron transport, NADH to ubiquinone,mitochondrial respiratory chain complex I assembly	NADH dehydrogenase (ubiquinone) activity	5.02944e-28	3.39182e-29	147614	122288	72431.4	58032.9	78636.8	54468.1	39158.8	28573.2	30856.1	78946.5	78421.5	72347	147614	122288	72431.4	58032.9	78636.8	54468.1	39158.8	28573.2	30856.1	78946.5	78421.5	72347	72926.6	50561.6	53404.1	24356.5	41218.8	33558.7	20307.9	8215.2	16037.5	38151.5	33181	34345.6
NDUFB3	O43676	NDUB3_HUMAN	uniprot_sprot_2021-01-04_HUMAN	8	mitochondrial inner membrane,mitochondrial respiratory chain complex I,integral component of membrane,extracellular exosome	mitochondrial electron transport, NADH to ubiquinone,mitochondrial respiratory chain complex I assembly	NADH dehydrogenase (ubiquinone) activity	9.06158e-33	1.54651e-33	579234	442202	544545	108819	134999	95211.4	102348	120873	111512	118446	142184	132829	579234	442202	544545	108819	134999	95211.4	102348	120873	111512	118446	142184	132829	368284	362880	386344	76160.1	123328	84083.4	74273.9	86833.8	96112.6	129876	123695	128482
NDUFA2	O43678	NDUA2_HUMAN	uniprot_sprot_2021-01-04_HUMAN	7	mitochondrial inner membrane,mitochondrial respiratory chain complex I,mitochondrial membrane	mitochondrial electron transport, NADH to ubiquinone,mitochondrial respiratory chain complex I assembly	NADH dehydrogenase (ubiquinone) activity	1.14428e-17	1.95082e-19	874914	1.09194e+06	999867	133836	221315	143224	344552	348744	259879	243276	256778	256478	874914	1.09194e+06	999867	133836	221315	143224	344552	348744	259879	243276	256778	256478	543809	611081	658050	99781.2	173143	113950	235855	218692	195571	224604	152918	155172
GET3	O43681	GET3_HUMAN	uniprot_sprot_2021-01-04_HUMAN	12	nucleus,nucleolus,cytoplasm,endoplasmic reticulum membrane,extracellular exosome	arsenite transport,IRE1-mediated unfolded protein response	transporter activity,protein binding,ATP binding,arsenite transmembrane transporter activity,ATPase activity,metal ion binding	1.48093e-13	1.88391e-15	231507	250787	192562	384965	379716	337553	170370	165021	163095	480589	582328	433180	231507	250787	192562	384965	379716	337553	170370	165021	163095	480589	582328	433180	63530.8	50903.5	48093.8	93992.6	107645	91089.4	39094	32894.3	37679.5	129424	128436	98387.4
BUB1	O43683	BUB1_HUMAN	uniprot_sprot_2021-01-04_HUMAN	1	kinetochore,condensed chromosome kinetochore,condensed nuclear chromosome outer kinetochore,nucleoplasm,cytosol,membrane,condensed nuclear chromosome kinetochore	protein phosphorylation,apoptotic process,sister chromatid cohesion,regulation of sister chromatid cohesion,mitotic cell cycle checkpoint,mitotic spindle assembly checkpoint,cell proliferation,viral process,cell division,meiotic sister chromatid cohesion, centromeric,regulation of chromosome segregation	protein kinase activity,protein serine/threonine kinase activity,protein binding,ATP binding	0.00505007	4.16232e-05	23680.2	7702.27	Filtered	Filtered	Filtered	Filtered	725.219	4601.48	5271.9	Filtered	22961.7	12108.9	23680.2	7702.27	Filtered	Filtered	Filtered	Filtered	725.219	4601.48	5271.9	Filtered	22961.7	12108.9	394.7	128.4	Filtered	Filtered	Filtered	Filtered	12.1	76.7	87.9	Filtered	382.7	201.8
BUB3	O43684	BUB3_HUMAN	uniprot_sprot_2021-01-04_HUMAN	22	kinetochore,condensed chromosome kinetochore,nucleoplasm,cytosol,mitotic checkpoint complex,bub1-bub3 complex	mitotic sister chromatid segregation,sister chromatid cohesion,mitotic spindle assembly checkpoint,attachment of spindle microtubules to kinetochore,anaphase-promoting complex-dependent catabolic process,proteasome-mediated ubiquitin-dependent protein catabolic process,cell division,meiotic cell cycle,negative regulation of ubiquitin-protein ligase activity involved in mitotic cell cycle,positive…	protein binding,ubiquitin binding	2.17542e-22	6.24337e-24	798124	635920	707808	413549	612658	539377	274611	199077	263028	508872	447369	455686	798124	635920	707808	413549	612658	539377	274611	199077	263028	508872	447369	455686	455081	344726	370380	243131	407261	320828	139408	93552.7	154067	297884	254415	263139
AKAP7	O43687;Q9P0M2	AKA7A_HUMAN;AKA7G_HUMAN	uniprot_sprot_2021-01-04_HUMAN	1	;nucleus,cytosol,macromolecular complex	;protein localization,biological_process,regulation of protein kinase A signaling	;nucleotide binding,protein binding,protein kinase binding,protein kinase A regulatory subunit binding,protein kinase A binding	1.34417e-05	1.23726e-07	Filtered	Filtered	Filtered	Filtered	Filtered	Filtered	9832.11	16159.6	14778.1	Filtered	Filtered	Filtered	Filtered	Filtered	Filtered	Filtered	Filtered	Filtered	9832.11	16159.6	14778.1	Filtered	Filtered	Filtered	Filtered	Filtered	Filtered	Filtered	Filtered	Filtered	1092.5;491.6	1795.5;808	1642;738.9	Filtered	Filtered	Filtered
PLPP2	O43688	PLPP2_HUMAN	uniprot_sprot_2021-01-04_HUMAN	2	plasma membrane,integral component of plasma membrane,membrane	protein dephosphorylation,phospholipid metabolic process,signal transduction,sphingolipid biosynthetic process,phospholipid dephosphorylation	phosphoprotein phosphatase activity,protein binding,phosphatidate phosphatase activity,sphingosine-1-phosphate phosphatase activity,lipid phosphatase activity,phosphatase activity	1.25949e-05	1.15998e-07	Filtered	Filtered	Filtered	14063.4	44011.5	44755.3	Filtered	Filtered	Filtered	7415.11	1889.51	2335.52	Filtered	Filtered	Filtered	14063.4	44011.5	44755.3	Filtered	Filtered	Filtered	7415.11	1889.51	2335.52	Filtered	Filtered	Filtered	1608.4	4248.5	5025.5	Filtered	Filtered	Filtered	3120.8	1730	1907.1
ACTN4	O43707	ACTN4_HUMAN	uniprot_sprot_2021-01-04_HUMAN	62	stress fiber,extracellular region,extracellular space,intracellular,nucleus,cytoplasm,cytosol,brush border,cell-cell junction,focal adhesion,nuclear body,Z disc,intracellular ribonucleoprotein complex,cortical cytoskeleton,platelet alpha granule lumen,pseudopodium,macromolecular complex,neuron projection,perinuclear region of cytoplasm,extracellular exosome,actin cytoskeleton	response to hypoxia,platelet degranulation,protein transport,vesicle transport along actin filament,positive regulation of cell migration,positive regulation of sodium:proton antiporter activity,peroxisome proliferator activated receptor signaling pathway,regulation of apoptotic process,retinoic acid receptor signaling pathway,positive regulation of pinocytosis,actin filament bundle assembly,nega…	RNA polymerase II regulatory region sequence-specific DNA binding,nucleoside binding,RNA binding,actin binding,integrin binding,calcium ion binding,protein binding,ligand-dependent nuclear receptor transcription coactivator activity,chromatin DNA binding,nuclear hormone receptor binding,protein homodimerization activity,retinoic acid receptor binding,ion channel binding,protein N-terminus binding…	6.73499e-22	1.82258e-23	785328	737121	732483	2.58756e+06	2.45433e+06	1.9763e+06	1331327	1.37117e+06	1.28342e+06	514910	560858	518098	785328	737121	732483	2.58756e+06	2.45433e+06	1.9763e+06	1331327	1.37117e+06	1.28342e+06	514910	560858	518098	334541	289001	295057	754421	985767	706703	473164	486648	472363	244516	235309	219834
GSTZ1	O43708	MAAI_HUMAN	uniprot_sprot_2021-01-04_HUMAN	5	mitochondrion,cytosol	L-phenylalanine catabolic process,tyrosine catabolic process,glutathione metabolic process,cellular oxidant detoxification,glutathione derivative biosynthetic process	glutathione transferase activity,glutathione peroxidase activity,protein binding,maleylacetoacetate isomerase activity,identical protein binding,protein homodimerization activity	1.84235e-15	2.64374e-17	18915.9	15615.6	22547.4	44431.6	42159.1	31616.1	14743.3	13542.4	12850.6	58818.4	10882.6	47663.3	18915.9	15615.6	22547.4	44431.6	42159.1	31616.1	14743.3	13542.4	12850.6	58818.4	10882.6	47663.3	7421.3	1796.9	10412.8	10490.7	17002.3	14913.3	1528.1	1164.4	1150.6	34483.5	9684.7	19052.1
BUD23	O43709	BUD23_HUMAN	uniprot_sprot_2021-01-04_HUMAN	6	nucleus,nucleoplasm,nucleolus,perinuclear region of cytoplasm	chromatin organization,transcription, DNA-templated,regulation of transcription, DNA-templated,rRNA methylation,rRNA (guanine-N7)-methylation,positive regulation of rRNA processing	RNA binding,methyltransferase activity,rRNA (guanine) methyltransferase activity,protein heterodimerization activity	4.58714e-12	5.36802e-14	111418	98609.5	77239.9	131651	251726	174316	29293.6	27328.1	28893.6	115266	117328	81276.3	111418	98609.5	77239.9	131651	251726	174316	29293.6	27328.1	28893.6	115266	117328	81276.3	36285.1	32840.4	33151.1	49379.3	80263.8	62301.2	12073.1	11006.7	13412.1	48877	45383.3	37211.3
TRIAP1	O43715	TRIA1_HUMAN	uniprot_sprot_2021-01-04_HUMAN	7	nucleoplasm,mitochondrion,mitochondrial intermembrane space,macromolecular complex,perinuclear region of cytoplasm,glycosylphosphatidylinositol-N-acetylglucosaminyltransferase (GPI-GnT) complex	apoptotic process,DNA damage response, signal transduction by p53 class mediator resulting in cell cycle arrest,phospholipid transport,DNA damage response, signal transduction by p53 class mediator,cellular response to UV,regulation of apoptotic process,negative regulation of apoptotic process,negative regulation of cysteine-type endopeptidase activity involved in apoptotic process,positive regul…	p53 binding,protein binding,phosphatidic acid transporter activity,phosphatidylinositol N-acetylglucosaminyltransferase activity	1.96211e-24	7.37376e-26	202115	208800	190198	36847	51198.2	38548.7	44053.3	47210.2	42110.4	58773.6	45863.2	26328.1	202115	208800	190198	36847	51198.2	38548.7	44053.3	47210.2	42110.4	58773.6	45863.2	26328.1	166124	144982	154291	22046	35786.3	26287.7	26446.7	33228	28918.3	39514.5	33675.4	23673.7
GATC	O43716	GATC_HUMAN	uniprot_sprot_2021-01-04_HUMAN	7	mitochondrion,glutamyl-tRNA(Gln) amidotransferase complex	regulation of translational fidelity,mitochondrial translation,glutaminyl-tRNAGln biosynthesis via transamidation	protein binding,ATP binding,glutaminyl-tRNA synthase (glutamine-hydrolyzing) activity	8.21047e-14	1.0592e-15	290740	277714	281989	19192	27911.3	28479.9	125277	148831	126670	108707	100978	97688.5	290740	277714	281989	19192	27911.3	28479.9	125277	148831	126670	108707	100978	97688.5	165868	167342	167993	7614.4	16878	35212	63843.1	80103	88878.8	63827.6	79099.9	76087.2
HTATSF1	O43719	HTSF1_HUMAN	uniprot_sprot_2021-01-04_HUMAN	28	nucleus,nucleoplasm,U2-type spliceosomal complex,U2 snRNP	mRNA splicing, via spliceosome,transcription, DNA-templated,regulation of transcription from RNA polymerase II promoter,viral genome replication,regulation of DNA-templated transcription, elongation	RNA binding	3.70551e-32	5.68712e-33	72480.3	53740.3	59587.5	129065	198734	184921	48342.4	56759	54851.3	228127	166328	213802	72480.3	53740.3	59587.5	129065	198734	184921	48342.4	56759	54851.3	228127	166328	213802	6814.4	5250.5	5527.2	15746.7	21817.4	21811.8	5355.6	5555	7113.6	25473.1	19525.4	22260.1
PRKAB2	O43741	AAKB2_HUMAN	uniprot_sprot_2021-01-04_HUMAN	2	nucleoplasm,cytosol,nucleotide-activated protein kinase complex	protein phosphorylation,fatty acid biosynthetic process,carnitine shuttle,cell cycle arrest,signal transduction,macroautophagy,regulation of macroautophagy,regulation of fatty acid biosynthetic process,regulation of signal transduction by p53 class mediator	protein binding,identical protein binding,AMP-activated protein kinase activity	7.14501e-07	6.81898e-09	Filtered	Filtered	2419.78	Filtered	Filtered	Filtered	6837.72	5224.29	5106.97	1660.45	Filtered	Filtered	Filtered	Filtered	2419.78	Filtered	Filtered	Filtered	6837.72	5224.29	5106.97	1660.45	Filtered	Filtered	Filtered	Filtered	132.7	Filtered	Filtered	Filtered	747.4	730.1	661.1	66.8	Filtered	Filtered
AP1G1	O43747	AP1G1_HUMAN	uniprot_sprot_2021-01-04_HUMAN	22	Golgi membrane,cytoplasm,lysosomal membrane,Golgi apparatus,cytosol,membrane,AP-type membrane coat adaptor complex,AP-1 adaptor complex,clathrin-coated vesicle,cytoplasmic vesicle membrane,clathrin-coated vesicle membrane,trans-Golgi network membrane,intracellular membrane-bounded organelle,recycling endosome	intracellular protein transport,antigen processing and presentation of exogenous peptide antigen via MHC class II,melanosome organization,endosome to melanosome transport,positive regulation of natural killer cell degranulation,positive regulation of natural killer cell mediated cytotoxicity,regulation of defense response to virus by virus,Golgi to lysosome transport	transporter activity,protein binding,Rab GTPase binding,kinesin binding,GTP-dependent protein binding	1.68705e-17	2.82352e-19	24513	21444.5	18954.3	43670.6	51160.5	51467.1	70626.7	44116	71041.2	51810.1	49509.4	50138.6	24513	21444.5	18954.3	43670.6	51160.5	51467.1	70626.7	44116	71041.2	51810.1	49509.4	50138.6	6673.2	6264.6	7377.2	16601	25506.4	20729.7	26338.7	16088.7	30077.6	16734.2	18956.9	19076.8
STX6	O43752	STX6_HUMAN	uniprot_sprot_2021-01-04_HUMAN	8	Golgi membrane,nucleoplasm,early endosome,Golgi apparatus,trans-Golgi network,cytosol,plasma membrane,integral component of membrane,clathrin-coated vesicle,integral component of synaptic vesicle membrane,SNARE complex,trans-Golgi network membrane,terminal bouton,phagocytic vesicle,perinuclear region of cytoplasm,endomembrane system	intracellular protein transport,vesicle fusion,endosome organization,endocytic recycling,regulation of protein localization,retrograde transport, endosome to Golgi,Golgi vesicle transport,vesicle docking,Golgi ribbon formation,regulation of cellular protein localization	SNAP receptor activity,protein binding,syntaxin binding,SNARE binding	6.48091e-13	7.9429e-15	36312.7	44477.2	41753.5	18118.4	24204.8	15248.5	15766.7	8368.22	13461.9	33985.6	30456.3	28289	36312.7	44477.2	41753.5	18118.4	24204.8	15248.5	15766.7	8368.22	13461.9	33985.6	30456.3	28289	8318.9	12523.1	12180.7	5178.7	6775.3	4123.3	4211.3	1031.6	3839.1	10875.4	9034.6	8403.9
SYNGR1	O43759	SNG1_HUMAN	uniprot_sprot_2021-01-04_HUMAN	1	plasma membrane,integral component of membrane,cell junction,synaptic vesicle membrane,neuromuscular junction,azurophil granule membrane,melanosome,terminal bouton	protein targeting,neutrophil degranulation,regulated exocytosis,regulation of long-term neuronal synaptic plasticity,regulation of short-term neuronal synaptic plasticity,synaptic vesicle membrane organization,cellular response to leukemia inhibitory factor	protein binding	0.0177714	0.000142136	96860	79283.8	86083.2	18193.9	Filtered	20952.4	Filtered	8056.05	15938.3	16592.2	47369.6	22861.7	96860	79283.8	86083.2	18193.9	Filtered	20952.4	Filtered	8056.05	15938.3	16592.2	47369.6	22861.7	10762.2	8809.3	9564.8	2021.5	Filtered	2328	Filtered	895.1	1770.9	1843.6	5263.3	2540.2
SYNGR2	O43760	SNG2_HUMAN	uniprot_sprot_2021-01-04_HUMAN	5	lipid particle,integral component of membrane,cell junction,synaptic vesicle membrane,neuromuscular junction,extracellular exosome	regulated exocytosis,synaptic vesicle membrane organization	protein binding	6.83226e-07	6.52731e-09	104307	86168.8	79128.6	57123.1	96265.2	63325.3	18529.9	27648.9	47081.6	66326.4	67994.5	48909.7	104307	86168.8	79128.6	57123.1	96265.2	63325.3	18529.9	27648.9	47081.6	66326.4	67994.5	48909.7	44396.5	53127.4	61383	24143.8	40810.5	29009.1	11860	15223	21626.9	33278.2	33718.8	34140.3
SYNGR3	O43761	SNG3_HUMAN	uniprot_sprot_2021-01-04_HUMAN	3	synaptic vesicle,integral component of membrane,cell junction,synaptic vesicle membrane,neuromuscular junction	substantia nigra development,positive regulation of transporter activity,regulated exocytosis	SH2 domain binding,protein N-terminus binding	9.80761e-09	9.95539e-11	3159.23	2739.32	Filtered	2988.78	Filtered	Filtered	Filtered	Filtered	Filtered	30191.5	27361.6	27357.1	3159.23	2739.32	Filtered	2988.78	Filtered	Filtered	Filtered	Filtered	Filtered	30191.5	27361.6	27357.1	259.9	1452.6	Filtered	2802.8	Filtered	Filtered	Filtered	Filtered	Filtered	12278.7	10929	9955.1
SGTA	O43765	SGTA_HUMAN	uniprot_sprot_2021-01-04_HUMAN	14	nucleus,cytoplasm,cytosol,membrane	viral process,ER-associated ubiquitin-dependent protein catabolic process,negative regulation of ER-associated ubiquitin-dependent protein catabolic process,positive regulation of ER-associated ubiquitin-dependent protein catabolic process,negative regulation of protein ubiquitination involved in ubiquitin-dependent protein catabolic process,protein folding	protein binding,protein self-association,BAT3 complex binding	1.58058e-23	5.25372e-25	601686	609404	585702	489000	688739	560270	1.02113e+06	1.20132e+06	1.05143e+06	3.12942e+06	2.37133e+06	2362787	601686	609404	585702	489000	688739	560270	1.02113e+06	1.20132e+06	1.05143e+06	3.12942e+06	2.37133e+06	2362787	89327.3	84604.2	151196	56727	190312	145620	199307	223440	189726	435677	321045	424176
LIAS	O43766	LIAS_HUMAN	uniprot_sprot_2021-01-04_HUMAN	4	mitochondrion,mitochondrial matrix	neural tube closure,inflammatory response,response to oxidative stress,lipoate biosynthetic process,protein lipoylation,response to lipopolysaccharide,cellular nitrogen compound metabolic process	lipoate synthase activity,metal ion binding,4 iron, 4 sulfur cluster binding	2.14834e-21	5.4713e-23	191409	194689	223367	15725.2	11954.7	14370.3	104322	102766	131026	Filtered	13777.3	11898.1	191409	194689	223367	15725.2	11954.7	14370.3	104322	102766	131026	Filtered	13777.3	11898.1	6450.7	7643.4	9837.5	2413	179.2	403.7	3838.9	4842.5	5566.7	Filtered	139.1	1255.6
ENSA	O43768	ENSA_HUMAN	uniprot_sprot_2021-01-04_HUMAN	9	nucleoplasm,cytoplasm	G2/M transition of mitotic cell cycle,mitotic cell cycle,response to nutrient,response to glucose,negative regulation of phosphoprotein phosphatase activity,negative regulation of protein dephosphorylation,regulation of insulin secretion,cell division	protein phosphatase inhibitor activity,receptor binding,protein binding,ion channel inhibitor activity,phosphatase inhibitor activity,potassium channel inhibitor activity,protein phosphatase regulator activity,protein phosphatase 2A binding	3.98416e-25	1.65361e-26	60888.8	83021.9	89381.3	59700.1	107670	88426.5	36800	62738.3	47465.6	83786.2	133586	137170	60888.8	83021.9	89381.3	59700.1	107670	88426.5	36800	62738.3	47465.6	83786.2	133586	137170	57219.1	70414.5	67036.5	65969	110160	83533.3	31871.9	50566.4	49371.6	120004	122701	128138
SLC25A20	O43772	MCAT_HUMAN	uniprot_sprot_2021-01-04_HUMAN	19	mitochondrion,mitochondrial inner membrane,cytosol,integral component of membrane	mitochondrial transport,carnitine shuttle,carnitine transport,carnitine transmembrane transport,acyl carnitine transmembrane transport,mitochondrial ornithine transport	carnitine:acyl carnitine antiporter activity,carnitine transmembrane transporter activity,acyl carnitine transmembrane transporter activity,L-ornithine transmembrane transporter activity,transmembrane transporter activity	3.63486e-17	5.92691e-19	113186	102438	118333	70570.3	114782	75971.1	247214	100152	193672	71131.5	75216.4	72465.2	113186	102438	118333	70570.3	114782	75971.1	247214	100152	193672	71131.5	75216.4	72465.2	36597	38186.1	43066.3	24447.3	44287	30179.6	96203.7	41983.2	82326.7	22767	21870.7	26246.8
NARS1	O43776	SYNC_HUMAN	uniprot_sprot_2021-01-04_HUMAN	35	cytoplasm,mitochondrion,cytosol,extracellular exosome	tRNA aminoacylation for protein translation,asparaginyl-tRNA aminoacylation	nucleic acid binding,asparagine-tRNA ligase activity,ATP binding	4.32157e-23	1.34589e-24	216024	182468	194293	343405	342777	379346	285621	353465	311910	329199	415024	374678	216024	182468	194293	343405	342777	379346	285621	353465	311910	329199	415024	374678	158237	135092	120941	206383	251809	236551	159683	168620	183776	287691	310478	261239
SPOP	O43791	SPOP_HUMAN	uniprot_sprot_2021-01-04_HUMAN	1	nucleus,nucleoplasm,cytoplasm,nuclear speck,SCF ubiquitin ligase complex,Cul3-RING ubiquitin ligase complex	negative regulation of transcription from RNA polymerase II promoter,protein ubiquitination,regulation of proteolysis,glucose homeostasis,proteasome-mediated ubiquitin-dependent protein catabolic process,negative regulation of sequence-specific DNA binding transcription factor activity,positive regulation of endoplasmic reticulum stress-induced intrinsic apoptotic signaling pathway,positive regul…	RNA polymerase II transcription factor binding,protein binding,ubiquitin protein ligase binding	3.15381e-06	2.95525e-08	54509.8	47729.5	49866.1	7045.63	19675.5	Filtered	9677.1	8048.12	5335.38	27396.9	28909.5	45752.3	54509.8	47729.5	49866.1	7045.63	19675.5	Filtered	9677.1	8048.12	5335.38	27396.9	28909.5	45752.3	2868.9	2512.1	2624.5	370.8	1035.6	Filtered	509.3	423.6	280.8	1441.9	1521.6	2408
MYO1B	O43795	MYO1B_HUMAN	uniprot_sprot_2021-01-04_HUMAN	43	cytoplasm,early endosome,actin filament,plasma membrane,brush border,endosome membrane,myosin complex,filopodium,apical part of cell,perinuclear region of cytoplasm,extracellular exosome,cell periphery,trans-Golgi network membrane	post-Golgi vesicle-mediated transport,actin filament organization,microtubule-based movement,actin filament-based movement,actin filament bundle assembly	microfilament motor activity,microtubule motor activity,calmodulin binding,ATP binding,phosphatidylinositol-4,5-bisphosphate binding,phosphatidylinositol-3,4,5-trisphosphate binding,microtubule binding,actin-dependent ATPase activity,cadherin binding,actin filament binding	1.10245e-23	3.73315e-25	223565	195275	195740	66500.8	80998	80300.5	334488	198611	274329	434715	381661	387251	223565	195275	195740	66500.8	80998	80300.5	334488	198611	274329	434715	381661	387251	62263.7	63439.4	52650.8	13932.3	17188.3	18339.2	64727.5	44913.9	59149.6	107879	83913.5	92236.1
SSNA1	O43805	SSNA1_HUMAN	uniprot_sprot_2021-01-04_HUMAN	6	nucleus,centrosome,cytosol,ciliary basal body	G2/M transition of mitotic cell cycle,regulation of G2/M transition of mitotic cell cycle,intraciliary transport,ciliary receptor clustering involved in smoothened signaling pathway,ciliary basal body docking	protein binding,identical protein binding	3.94812e-19	7.68257e-21	18082.3	13973.7	18331.9	28081.7	54752.7	39723.4	23544.9	27708.3	25583.9	7924.86	6420.54	9536.73	18082.3	13973.7	18331.9	28081.7	54752.7	39723.4	23544.9	27708.3	25583.9	7924.86	6420.54	9536.73	7346.3	4024.2	11153.5	18939.2	31937.6	20361.8	8769.7	14344	15807.5	4107.6	4485.3	6517.7
SLC25A17	O43808	PM34_HUMAN	uniprot_sprot_2021-01-04_HUMAN	2	mitochondrial inner membrane,peroxisome,peroxisomal membrane,integral component of peroxisomal membrane,membrane,integral component of membrane	fatty acid alpha-oxidation,fatty acid beta-oxidation,mitochondrial transport,ADP transport,ATP transport,fatty acid transport,coenzyme A transmembrane transport,FAD transmembrane transport,NAD transmembrane transport,AMP transport	adenine nucleotide transmembrane transporter activity,ATP transmembrane transporter activity,protein binding,ADP transmembrane transporter activity,coenzyme A transmembrane transporter activity,FAD transmembrane transporter activity,FMN transmembrane transporter activity,chaperone binding,NAD transporter activity,AMP transmembrane transporter activity,transmembrane transporter activity	0.0103069	8.32044e-05	34321.2	62935.2	53409.5	Filtered	19172.6	Filtered	Filtered	2967.71	Filtered	Filtered	2327.39	Filtered	34321.2	62935.2	53409.5	Filtered	19172.6	Filtered	Filtered	2967.71	Filtered	Filtered	2327.39	Filtered	1842.1	4245.9	3942.2	Filtered	1546.8	Filtered	Filtered	525.7	Filtered	Filtered	173.6	Filtered
NUDT21	O43809	CPSF5_HUMAN	uniprot_sprot_2021-01-04_HUMAN	16	nucleus,nucleoplasm,cytoplasm,centrosome,microtubule organizing center,mRNA cleavage and polyadenylation specificity factor complex,mRNA cleavage factor complex,nuclear body,paraspeckles	mRNA splicing, via spliceosome,termination of RNA polymerase II transcription,mRNA polyadenylation,mRNA processing,mRNA 3'-end processing,positive regulation of mRNA cleavage,positive regulation of mRNA 3'-end processing,protein tetramerization,protein heterotetramerization,pre-mRNA cleavage required for polyadenylation,positive regulation of mRNA polyadenylation	chromatin binding,RNA binding,mRNA binding,protein binding,hydrolase activity,AU-rich element binding,identical protein binding,protein homodimerization activity,histone deacetylase binding	1.01412e-35	3.36287e-36	813550	606871	598804	411930	543007	403460	389057	331999	398650	517318	589261	585352	813550	606871	598804	411930	543007	403460	389057	331999	398650	517318	589261	585352	425605	287878	363961	213948	327735	247678	247067	187479	231506	339370	304973	332683
LANCL1	O43813	LANC1_HUMAN	uniprot_sprot_2021-01-04_HUMAN	13	cytoplasm,plasma membrane,extracellular exosome,integral component of plasma membrane	G-protein coupled receptor signaling pathway,signal transduction	catalytic activity,G-protein coupled receptor activity,protein binding,zinc ion binding,SH3 domain binding,glutathione binding,low-density lipoprotein particle receptor binding	2.80659e-26	1.3935e-27	190570	196343	192678	730410	880808	810759	93494.7	79323.7	123130	376139	406558	375148	190570	196343	192678	730410	880808	810759	93494.7	79323.7	123130	376139	406558	375148	41182.4	39574.3	61365.9	131845	225886	163018	30776.4	17921.8	29952.4	107934	83077.7	95649.6
STRN	O43815	STRN_HUMAN	uniprot_sprot_2021-01-04_HUMAN	20	cytoplasm,bicellular tight junction,postsynaptic density,membrane,neuronal cell body,dendritic spine,postsynaptic membrane,protein phosphatase type 2A complex,dendrite	locomotory behavior,negative regulation of cell proliferation,Wnt signaling pathway,dendrite development,bicellular tight junction assembly	protein binding,calmodulin binding,estrogen receptor binding,macromolecular complex binding,protein phosphatase 2A binding,armadillo repeat domain binding,protein complex binding	4.89127e-18	8.57647e-20	258037	280018	290142	91245.8	165172	126851	70198.6	63327.7	66504.9	329367	270239	260641	258037	280018	290142	91245.8	165172	126851	70198.6	63327.7	66504.9	329367	270239	260641	43033.8	45631.9	50950.9	14270.2	26058.1	19980.8	13394.7	14135.4	12543.5	50837.1	40390.7	45049.6
RRP9	O43818	U3IP2_HUMAN	uniprot_sprot_2021-01-04_HUMAN	18	nucleoplasm,nucleolus,box C/D snoRNP complex,small-subunit processome	rRNA processing	RNA binding,U3 snoRNA binding,snoRNA binding	3.43983e-18	6.11015e-20	509692	422190	420037	100333	157033	127156	126856	118175	101342	187276	161683	156625	509692	422190	420037	100333	157033	127156	126856	118175	101342	187276	161683	156625	149418	124240	137320	25225.4	41006.1	36891.8	44910.2	36692.2	36463.6	57602.9	48615.6	48090.2
SCO2	O43819	SCO2_HUMAN	uniprot_sprot_2021-01-04_HUMAN	9	mitochondrion,mitochondrial matrix,myofibril,integral component of mitochondrial inner membrane	eye development,copper ion transport,cellular copper ion homeostasis,mitochondrial respiratory chain complex IV assembly,cell redox homeostasis,oxidation-reduction process,mitochondrial respiratory chain complex IV biogenesis	copper ion binding,protein binding,protein disulfide oxidoreductase activity	2.54357e-25	1.08816e-26	227611	234199	229345	65702.3	105996	72089.8	76307.8	60329.1	63887.9	67088.2	58911.8	51408.3	227611	234199	229345	65702.3	105996	72089.8	76307.8	60329.1	63887.9	67088.2	58911.8	51408.3	119130	116356	95946.4	23205.1	44367.5	30360.8	29242.1	21619.8	23676.5	31915.5	33754.7	29521.4
AKAP8	O43823	AKAP8_HUMAN	uniprot_sprot_2021-01-04_HUMAN	22	condensed chromosome,female pronucleus,nucleus,nucleoplasm,nucleolus,mitochondrion,Golgi apparatus,membrane,nuclear matrix	mitotic cell cycle,transcription, DNA-templated,regulation of transcription, DNA-templated,mitotic chromosome condensation,signal transduction,protein transport,positive regulation of histone deacetylation,negative regulation of tumor necrosis factor production,regulation of histone phosphorylation,cell cycle G2/M phase transition,innate immune response,cellular response to lipopolysaccharide,cel…	double-stranded DNA binding,RNA binding,protein binding,zinc ion binding,protein kinase A regulatory subunit binding,histone deacetylase binding,NF-kappaB binding,DEAD/H-box RNA helicase binding	7.02497e-27	3.88254e-28	326164	299793	341758	77880.9	103659	90486.4	143580	190721	153490	134129	102295	107314	326164	299793	341758	77880.9	103659	90486.4	143580	190721	153490	134129	102295	107314	52996.3	53213.2	58858.3	21925.9	38361.8	35065.1	22159.7	31735.9	27941	29090.1	20118	31205.9
GTPBP6	O43824	GTPB6_HUMAN	uniprot_sprot_2021-01-04_HUMAN	15	cytoplasm		GTP binding,ribosome binding,metal ion binding	3.61053e-24	1.30846e-25	164245	164013	157347	44290	46621.2	49589.9	60767.9	46134.7	59578.7	29497.3	35245.1	29656.2	164245	164013	157347	44290	46621.2	49589.9	60767.9	46134.7	59578.7	29497.3	35245.1	29656.2	39773.6	38927.9	36963.8	10673.4	11527.5	11523.2	14147.6	9416.3	13132.6	7409.7	9273.3	6836.2
SLC37A4	O43826	G6PT1_HUMAN	uniprot_sprot_2021-01-04_HUMAN	4	endoplasmic reticulum,endoplasmic reticulum membrane,membrane,integral component of membrane,integral component of endoplasmic reticulum membrane	glucose metabolic process,gluconeogenesis,carbohydrate transport,glucose-6-phosphate transport,phosphate ion transmembrane transport	transporter activity,glucose-6-phosphate transmembrane transporter activity,glucose 6-phosphate:inorganic phosphate antiporter activity	1.75536e-10	1.90444e-12	222485	276607	153883	17838.2	24008.2	23099.9	13070.7	14845.5	24499.5	27646.9	62515.4	37256.5	222485	276607	153883	17838.2	24008.2	23099.9	13070.7	14845.5	24499.5	27646.9	62515.4	37256.5	21525	18247.9	16489.4	2083.2	5267.3	4527	3373.6	2106.2	4120.4	11757	12232.3	9741.4
ZBTB14	O43829	ZBT14_HUMAN	uniprot_sprot_2021-01-04_HUMAN	2	nucleus,nucleoplasm,nucleolus,cytosol,aggresome	negative regulation of transcription from RNA polymerase II promoter,heart valve development,cardiac septum development,transcription, DNA-templated,negative regulation of transcription, DNA-templated,coronary vasculature development	RNA polymerase II core promoter proximal region sequence-specific DNA binding,RNA polymerase II transcription factor activity, sequence-specific DNA binding,transcriptional repressor activity, RNA polymerase II core promoter proximal region sequence-specific binding,transcription factor activity, sequence-specific DNA binding,protein binding,sequence-specific DNA binding,transcription regulatory …	0.00023034	2.03756e-06	33241.4	Filtered	Filtered	Filtered	2443.14	Filtered	Filtered	Filtered	3079.21	Filtered	4335.19	Filtered	33241.4	Filtered	Filtered	Filtered	2443.14	Filtered	Filtered	Filtered	3079.21	Filtered	4335.19	Filtered	1709.8	Filtered	Filtered	Filtered	136.9	Filtered	Filtered	Filtered	324.3	Filtered	961.4	Filtered
IDH3B	O43837	IDH3B_HUMAN	uniprot_sprot_2021-01-04_HUMAN	26	nucleus,mitochondrion,mitochondrial matrix	tricarboxylic acid cycle,isocitrate metabolic process,electron transport chain	magnesium ion binding,isocitrate dehydrogenase (NAD+) activity,electron carrier activity,NAD binding	9.35298e-23	2.79715e-24	300638	387802	356151	194975	232244	172936	281638	214839	245071	193865	134358	115202	300638	387802	356151	194975	232244	172936	281638	214839	245071	193865	134358	115202	105596	126230	131751	79302	96669.3	58213.3	74617.3	52473.7	77204.5	70016.8	38678.6	39696.8
NRDC	O43847	NRDC_HUMAN	uniprot_sprot_2021-01-04_HUMAN	24	mitochondrion,cytosol,cell surface	proteolysis,neuromuscular junction development,cell proliferation,cell migration,positive regulation of membrane protein ectodomain proteolysis,regulation of endopeptidase activity,proteolysis involved in cellular protein catabolic process,peptide catabolic process	metalloendopeptidase activity,protein binding,metal ion binding,epidermal growth factor binding	1.68393e-35	5.36176e-36	61402.8	44998.6	55370.2	176577	247872	223087	166490	132990	193671	130586	117075	138463	61402.8	44998.6	55370.2	176577	247872	223087	166490	132990	193671	130586	117075	138463	6863.9	5408.7	6478.4	22737.5	30550.9	27787.3	22686.2	17668.9	25509	19336.7	16714.7	18029.5
CALU	O43852	CALU_HUMAN	uniprot_sprot_2021-01-04_HUMAN	28	extracellular region,endoplasmic reticulum,endoplasmic reticulum lumen,endoplasmic reticulum membrane,Golgi apparatus,membrane,sarcoplasmic reticulum lumen,melanosome	biological_process,post-translational protein modification,cellular protein metabolic process	calcium ion binding,protein binding	5.99398e-25	2.42487e-26	543947	666117	725068	888563	841151	787132	1321499	2.21223e+06	1535870	1.20563e+06	1.0967e+06	961164	543947	666117	725068	888563	841151	787132	1321499	2.21223e+06	1535870	1.20563e+06	1.0967e+06	961164	306185	325258	361326	397591	473144	403811	678895	851374	689240	869712	730288	726135
EDIL3	O43854	EDIL3_HUMAN	uniprot_sprot_2021-01-04_HUMAN	14	extracellular matrix,extracellular exosome,extracellular vesicle	cell adhesion,multicellular organism development,positive regulation of cell-substrate adhesion	integrin binding,calcium ion binding	2.73223e-24	1.00669e-25	4055.2	3299.65	3155.19	52313.2	62078.7	40981.5	2615.4	2953.16	2867.45	3834.38	3709.86	2744.79	4055.2	3299.65	3155.19	52313.2	62078.7	40981.5	2615.4	2953.16	2867.45	3834.38	3709.86	2744.79	85.7	9475.3	1787.9	36818.5	63372.5	42951.1	958.2	3963.8	2750.6	271.3	3275.6	2192.4
AHCYL1	O43865	SAHH2_HUMAN	uniprot_sprot_2021-01-04_HUMAN	22	cytoplasm,endoplasmic reticulum membrane,cytosol,apical plasma membrane,extracellular exosome	mRNA polyadenylation,protein export from nucleus,one-carbon metabolic process,positive regulation of sodium ion transport,regulation of mRNA 3'-end processing,regulation of ion transmembrane transporter activity,S-adenosylmethionine cycle,angiotensin-activated signaling pathway,epithelial fluid transport,regulation of anion transport,response to calcium ion,regulation of cardiac conduction	RNA binding,protein binding,identical protein binding,adenosylhomocysteinase activity	1.66715e-19	3.4187e-21	87705.8	85837.9	64673.2	228853	343833	239298	85657	92820.5	107867	150478	125554	118921	87705.8	85837.9	64673.2	228853	343833	239298	85657	92820.5	107867	150478	125554	118921	24138.2	21292.3	19044.1	64466	103548	71235.9	28975.9	21405.2	31874.5	46367.7	44911.9	37850.7
KIF1C	O43896	KIF1C_HUMAN	uniprot_sprot_2021-01-04_HUMAN	14	endoplasmic reticulum,Golgi apparatus,kinesin complex,microtubule,axon,dendrite,neuron projection	retrograde vesicle-mediated transport, Golgi to ER,microtubule-based movement,cytoskeleton-dependent intracellular transport,vesicle-mediated transport	RNA binding,motor activity,microtubule motor activity,protein binding,ATP binding,microtubule binding,ATPase activity,ATP-dependent microtubule motor activity, plus-end-directed	2.1972e-24	8.20102e-26	21353.8	18585.6	18432.2	25665.8	28900.5	33929.3	30692.2	45894.5	33704.2	27622.9	19174.4	23232.5	21353.8	18585.6	18432.2	25665.8	28900.5	33929.3	30692.2	45894.5	33704.2	27622.9	19174.4	23232.5	1873.6	1339.8	649.4	2018.1	2821.3	2742.4	2802.2	3879	3566.7	3428.3	3237.8	2591.4
GAS2	O43903	GAS2_HUMAN	uniprot_sprot_2021-01-04_HUMAN	14	cytosol,actin filament,membrane	apoptotic process,cell cycle arrest,regulation of cell shape	microtubule binding	5.43899e-27	3.05347e-28	Filtered	Filtered	Filtered	Filtered	Filtered	Filtered	18416	30497.4	28372.9	2451.28	2612.97	2415.11	Filtered	Filtered	Filtered	Filtered	Filtered	Filtered	18416	30497.4	28372.9	2451.28	2612.97	2415.11	Filtered	Filtered	Filtered	Filtered	Filtered	Filtered	38476.2	40797.4	42708.5	6713.6	170.2	426.8
EXTL3	O43909	EXTL3_HUMAN	uniprot_sprot_2021-01-04_HUMAN	1	endoplasmic reticulum,endoplasmic reticulum membrane,Golgi apparatus,integral component of membrane	protein glycosylation,heparan sulfate proteoglycan biosynthetic process,positive regulation of cell growth,IRE1-mediated unfolded protein response	glucuronyl-galactosyl-proteoglycan 4-alpha-N-acetylglucosaminyltransferase activity,receptor activity,transferase activity, transferring glycosyl groups,metal ion binding	0.0158149	0.000126757	Filtered	18392.7	31683.5	Filtered	Filtered	Filtered	Filtered	Filtered	Filtered	Filtered	22897.3	11276.2	Filtered	18392.7	31683.5	Filtered	Filtered	Filtered	Filtered	Filtered	Filtered	Filtered	22897.3	11276.2	Filtered	334.4	576.1	Filtered	Filtered	Filtered	Filtered	Filtered	Filtered	Filtered	416.3	205
ORC5	O43913	ORC5_HUMAN	uniprot_sprot_2021-01-04_HUMAN	14	nuclear chromosome, telomeric region,origin recognition complex,nucleus,nucleoplasm,nuclear origin of replication recognition complex,cytosol	G1/S transition of mitotic cell cycle,DNA replication,DNA replication initiation	nucleotide binding,molecular_function,DNA replication origin binding,protein binding,ATP binding	4.11398e-15	5.76264e-17	57543.5	50851.6	47809.2	46108.1	50187.2	51076.6	53111.4	28272.4	39240.3	26367.8	36742.5	40315.2	57543.5	50851.6	47809.2	46108.1	50187.2	51076.6	53111.4	28272.4	39240.3	26367.8	36742.5	40315.2	14209.1	12158.8	11340.5	11500.1	12836.5	13158.3	11953.7	6255.5	9929.4	6431.8	9166.2	10040
NDUFS5	O43920	NDUS5_HUMAN	uniprot_sprot_2021-01-04_HUMAN	7	mitochondrion,mitochondrial inner membrane,mitochondrial respiratory chain complex I,mitochondrial intermembrane space	mitochondrial electron transport, NADH to ubiquinone,mitochondrial respiratory chain complex I assembly	NADH dehydrogenase (ubiquinone) activity	3.17918e-18	5.67393e-20	579065	935974	835071	71690.5	100970	88536.4	148463	142364	104397	130245	180228	164832	579065	935974	835071	71690.5	100970	88536.4	148463	142364	104397	130245	180228	164832	274084	370545	370147	49604.6	79485.8	67334.7	92252.9	111599	92313.8	100888	91579.6	96116
PDE6D	O43924	PDE6D_HUMAN	uniprot_sprot_2021-01-04_HUMAN	4	cytosol,cytoskeleton,cilium,cytoplasmic vesicle membrane,cytoplasmic vesicle	visual perception,negative regulation of GTPase activity,response to stimulus	3',5'-cyclic-nucleotide phosphodiesterase activity,GTPase inhibitor activity,protein binding,Rab GTPase binding	1.14527e-14	1.5582e-16	21091.6	13867.7	13468.7	15244.8	31191.8	28527.8	17615.5	15204.1	19361.9	32438	31877.6	28779.7	21091.6	13867.7	13468.7	15244.8	31191.8	28527.8	17615.5	15204.1	19361.9	32438	31877.6	28779.7	17183	7947.6	8462.3	15604.6	23264	29592.4	23345.4	18286.7	19871.3	26789	27735.3	22023.1
ORC4	O43929	ORC4_HUMAN	uniprot_sprot_2021-01-04_HUMAN	8	nuclear chromosome, telomeric region,origin recognition complex,nucleus,nucleoplasm,nuclear origin of replication recognition complex,nucleolus,cytosol	G1/S transition of mitotic cell cycle,DNA replication,DNA replication initiation	nucleotide binding,DNA replication origin binding,protein binding,ATP binding	3.42529e-06	3.20495e-08	35040.8	41103	43320.1	36720.4	32754.5	30540.4	28942.5	22640.7	28507.9	21257.8	14779.4	20527.6	35040.8	41103	43320.1	36720.4	32754.5	30540.4	28942.5	22640.7	28507.9	21257.8	14779.4	20527.6	8412.8	6999.1	10147.2	6875.1	9579.3	7959.2	7031	2995	4114	4454.5	4657.3	6045.2
[truncated: 7,622 more rows]

## Sheet: Mouse combined
PG.Genes	PG.UniProtIds	PG.ProteinNames	PG.FastaFiles	PG.NrOfModifiedSequencesIdentified (Experiment-wide)	PG.CellularComponent	PG.BiologicalProcess	PG.MolecularFunction	PG.Pvalue	PG.Qvalue	[1] MEF_R1.PG.Quantity	[2] MEF_R2.PG.Quantity	[3] MEF_R3.PG.Quantity	[4] NIH_R1.PG.Quantity	[5] NIH_R1.PG.Quantity	[6] NIH_R1.PG.Quantity	[1] MEF_R1.PG.MS2Quantity	[2] MEF_R2.PG.MS2Quantity	[3] MEF_R3.PG.MS2Quantity	[4] NIH_R1.PG.MS2Quantity	[5] NIH_R1.PG.MS2Quantity	[6] NIH_R1.PG.MS2Quantity	[1] MEF_R1.PG.IBAQ	[2] MEF_R2.PG.IBAQ	[3] MEF_R3.PG.IBAQ	[4] NIH_R1.PG.IBAQ	[5] NIH_R1.PG.IBAQ	[6] NIH_R1.PG.IBAQ
[truncated: 6,992 more rows]
