# Supplementary material for: Multi–Cell Line Analysis of Lysosomal Proteomes Reveals Unique Features and Novel Lysosomal Proteins
Source: Mol Cell Proteomics. 2023 Feb 14;22(3):100509. doi: 10.1016/j.mcpro.2023.100509 (PMC10025164; doi:10.1016/j.mcpro.2023.100509)
Supplement: Table S7 [file mmc7.xlsx]

## Sheet: Sheet1
Table S7 V-ATPase normalized median intensities of iBAQ values for lysosomal proteins identified in whole cell lysates of individual cell lines
Gene name	Protein name	HEK293	HeLa	HuH-7	SH-SY5Y	MEF	NIH3T3	Median	Lysosomal protein class
ABCB6	ATP-binding cassette sub-family B member 6, mitochondrial	0.093829	0.358953	0.20777	0.0952922			0.151531	Transporters, Channels, and Exchangers
ABCD1	ATP-binding cassette sub-family D member 1	0.101614	0.398652	0.136091	0.117096			0.126594	Transporters, Channels, and Exchangers
ABCD4	ATP-binding cassette sub-family D member 4					0.00103477	0.00768752	0.00436114	Transporters, Channels, and Exchangers
ACLY	ATP-citrate synthase	2.72366	14.8746	5.55561	5.53476	1.81566	8.9602	5.54519
ACP2	Lysosomal acid phosphatase	0.887672	1.51753	0.638474	0.590962	0.31897	0.35505	0.614718	Hydrolases
ACTR2	Actin-related protein 2	3.53464	7.89079	6.2769	6.06098	3.89751	7.34726	6.16894
ADA	Adenosine deaminase	0.00888018	0.0077691	0.00759166	0.0174513	0.452254	0.662954	0.0131657	Hydrolases
AGA	N(4)-(beta-N-acetylglucosaminyl)-L-asparaginase	0.248978	0.167345	0.758571	0.433122	0.122387	0.0707699	0.208161	Hydrolysis of Glycosidic Bonds
AGRN	Agrin	0.491985	0.240403	0.255803	0.0654519	0.20216	0.0161705	0.221282
AHNAK	Neuroblast differentiation-associated protein AHNAK	4.21508	6.9732	3.89169	2.60637			4.05339
AKR1B1	Aldose reductase	1.32538	4.72619	0.395346	6.90823	4.7619	9.56036	4.74404
AKT1S1	Proline-rich AKT1 substrate 1	0.241439	0.561732	0.33891	0.375766	0.217451	0.453287	0.357338	mTOR Complex 1
ANKFY1	Rabankyrin-5	0.316799	0.467154	0.304149	0.232142	0.126882	0.268508	0.286328
ANKRD27	Ankyrin repeat domain-containing protein 27					0.00202051	0.00443042	0.00322547	RAB GTPases
ANPEP	Aminopeptidase N	0.0206842	0.0357172	1.57927	0.0340292	0.00272177		0.0340292
ANXA1	Annexin A1	0.930503	19.3995	0.301883	0.460434	21.8849	27.4189	10.165	Ca Binding Proteins
ANXA11	Annexin A11	1.00187	3.99849	1.5457	1.4912	1.54059	1.76943	1.54314	Ca Binding Proteins
ANXA2	Annexin A2	61.4702	152.472	46.5841	44.9154	36.8425	106.218	54.0272	Ca Binding Proteins
ANXA6	Annexin A6	0.592968	4.38965	6.12363	2.656	4.74819	6.59052	4.56892	Ca Binding Proteins
AP1B1	AP-1 complex subunit beta-1	0.475444	0.647622	0.949041	0.651153	0.430692	0.474974	0.561533	AP Complexes
AP1G1	AP-1 complex subunit gamma-1	0.163797	0.476224	0.552208	0.337951	0.17989	0.265608	0.301779	AP Complexes
AP1M1	AP-1 complex subunit mu-1	0.606841	1.37009	1.62002	1.10008	0.499357	0.59018	0.853462	AP Complexes
AP1S1	AP-1 complex subunit sigma-1A	0.352839	0.656352	1.7258	1.13459	0.78534	0.847012	0.816176	AP Complexes
AP2A1	AP-2 complex subunit alpha-1	2.07365	2.22521	1.42754	1.17703	0.668439	1.13019	1.30229	AP Complexes
AP2A2	AP-2 complex subunit alpha-2	0.528918	0.230044	0.135464	0.406562	0.582796	0.603129	0.46774	AP Complexes
AP2B1	AP-2 complex subunit beta	2.15139	2.1423	1.73101	2.10898	1.4544	1.86826	1.98862	AP Complexes
AP2M1	AP-2 complex subunit mu	2.86864	2.5274	1.69175	1.91512	1.88508	2.19031	2.05272	AP Complexes
AP2S1	AP-2 complex subunit sigma	2.53607	2.07477	1.36271	1.86016	1.35027	1.71696	1.78856	AP Complexes
AP3B1	AP-3 complex subunit beta-1	0.197277	0.666273	0.626926	0.498545	0.262014	0.380933	0.439739	AP Complexes
AP3D1	AP-3 complex subunit delta-1	0.246244	0.206052	0.284791	0.207406	0.107344	0.187274	0.206729	AP Complexes
AP3M1	AP-3 complex subunit mu-1	0.252411	0.704689	0.659598	0.619566	0.264499	0.527189	0.573378	AP Complexes
AP3M2	AP-3 complex subunit mu-2		0.0156042	0.0181018	0.046991	0.0139201	0.0278661	0.0181018	AP Complexes
AP3S1	AP-3 complex subunit sigma-1	1.00615	0.724338	1.06582	0.943663	0.891501	1.07992	0.974905	AP Complexes
AP5B1	AP-5 complex subunit beta-1		0.000662812			0.00112544	0.00303557	0.00112544	AP Complexes
APOB	Apolipoprotein B-100	0.302484	0.226935	0.981417	0.12246	0.000232966	0.000843736	0.174698	Apolipoproteins
APOE	Apolipoprotein E	0.0253457	0.197944	5.68181	0.0283604	0.0361418		0.0361418	Apolipoproteins
APP	Amyloid beta A4 protein	0.574664	0.195901	0.138361	0.294593	0.283763	0.0676142	0.239832
ARL8A	ADP-ribosylation factor-like protein 8A	2.24557	1.48906	1.31834	2.2363	0.933241	1.36902	1.42904	Lysosomal Positioning
ARL8B	ADP-ribosylation factor-like protein 8B	0.81375	0.615261	0.706258	0.410441	0.320384	0.719744	0.660759	Lysosomal Positioning
ARSA	Arylsulfatase A	0.199389	0.574007	1.10401	0.674103	0.503521	1.79016	0.624055	Hydrolases
ARSB	Arylsulfatase B	0.0626551	0.133628	0.73212	0.238552	0.570289	1.01176	0.404421	Hydrolases
ARSK	Arylsulfatase K		0.00976698	0.00463826		0.00421367		0.00463826	Heparan Sulfate Metabolism
ASAH1	Acid ceramidase	0.576154	0.473616	0.553771	0.65827	0.585426	0.73489	0.58079	Lipid Metabolism
ASS1	Argininosuccinate synthase	0.0743827	1.33871	0.820061	0.0247996	0.00729283		0.0743827
ATP11A	Phospholipid-transporting ATPase	0.0168386	0.00717029	0.0232621	0.00901215	0.0156579	0.0121597	0.0139088
ATP11C	Phospholipid-transporting ATPase	0.0698835	0.0315536		0.0298006	0.00218996	0.00319922	0.0298006
ATP6AP1	V-type proton ATPase subunit S1	0.57834	0.56877	0.285219	0.219987	0.157422	0.129746	0.252603	V-ATPase Complex
ATP6AP2	Renin receptor	0.792279	0.755843	0.262762	0.414151	0.0642014	0.100847	0.338457	V-ATPase Complex
ATP6V0A1	V-type proton ATPase 116 kDa subunit a isoform 1	0.633634	0.497101	0.453028	0.577781	0.248764	0.354028	0.475064	V-ATPase Complex
ATP6V0A2	V-type proton ATPase 116 kDa subunit a isoform 2	0.253432	0.281938	0.0746545	0.174451	0.0544014	0.0598852	0.124553	V-ATPase Complex
ATP6V0C	V-type proton ATPase 16 kDa proteolipid subunit	0.118097	0.178157		0.0167462	0.0780986	0.142759	0.118097	V-ATPase Complex
ATP6V0D1	V-type proton ATPase subunit d 1	1.77756	1.5949	1.33056	1.41141	1.5544	1.41339	1.48389	V-ATPase Complex
ATP6V1A	V-type proton ATPase catalytic subunit A	1.68055	3.15307	2.40429	2.25612	1.61223	1.94894	2.10253	V-ATPase Complex
ATP6V1B2	V-type proton ATPase subunit B, brain isoform	2.67937	2.13966	2.95769	3.82465	2.52202	2.68935	2.68436	V-ATPase Complex
ATP6V1C1	V-type proton ATPase subunit C 1	0.410013	0.643322	0.669444	0.564445	0.445605	0.586606	0.575525	V-ATPase Complex
ATP6V1D	V-type proton ATPase subunit D	0.1936	0.308544	0.140581	0.373249	0.179361	0.173467	0.18648	V-ATPase Complex
ATP6V1E1	V-type proton ATPase subunit E 1	1.36637	1.35668	2.25463	2.29572	2.24477	2.38366	2.2497	V-ATPase Complex
ATP6V1F	V-type proton ATPase subunit F	0.935534	0.560372	0.517724	1.07519	0.712784	0.739485	0.726135	V-ATPase Complex
ATP6V1G1	V-type proton ATPase subunit G 1	2.70436	2.01314	3.44915	3.56404	2.21086	1.98168	2.45761	V-ATPase Complex
ATP6V1H	V-type proton ATPase subunit H	0.218005	0.23409	0.0966517	0.344876	0.329892	0.42293	0.281991	V-ATPase Complex
ATRAID	All-trans retinoic acid-induced differentiation factor		0.0745916	0.0350839	0.0822249	0.0926197	0.0611593	0.0745916
B4GALT1	Beta-1,4-galactosyltransferase 1	0.0778878	1.1502	0.284772	0.0432565	0.042994		0.0778878
BAX	Apoptosis regulator BAX	6.49326	2.4134	3.76025	3.23222	1.24336	2.95313	3.09267
BGN	Biglycan					1.16763	1.57106	1.36934
BLOC1S1	Biogenesis of lysosome-related organelles complex 1 subunit 1	0.37927	0.489848	0.72855	0.321504	0.0815633	0.23309	0.350387	Lysosomal Positioning
BLOC1S2	Biogenesis of lysosome-related organelles complex 1 subunit 2	0.207122	0.170096	0.268555	0.336089	0.22061	0.490398	0.244583	Lysosomal Positioning
BORCS5	Loss of heterozygosity 12 chromosomal region 1 protein	0.367481	0.24331	0.29576	0.236508	0.0727438	0.145604	0.239909	Lysosomal Positioning
BORCS6	Uncharacterized protein C17orf59	0.357601	0.286329	0.307998	0.209564	0.0200378	0.0149061	0.247947	Lysosomal Positioning
BORCS8	Protein MEF2BNB	0.155341	0.0753254	0.149586	0.119342			0.134464	Lysosomal Positioning
BST2	Bone marrow stromal antigen 2		5.15378			0.893698	0.181497	0.893698
C3	Complement C3	0.014505	0.0107525	0.0105653	0.00747719	0.26709	0.0261572	0.0126288
C6ORF120	UPF0669 protein C6orf120	0.137089	0.0440583	0.103302	0.0632437			0.0832728
CAP1	Adenylyl cyclase-associated protein 1	1.95053	6.85973	5.1435	9.34111	2.85974	7.0404	6.00162
CAPN1	Calpain-1 catalytic subunit	0.138338	1.32735	0.591326	0.965584	0.301347	0.479016	0.535171
CAPN2	Calpain-2 catalytic subunit	0.257346	1.81325	0.040228	1.49877	1.37878	1.84747	1.43878
CAT	Catalase	1.93172	2.42276	4.95582	0.881925	0.612337	0.700411	1.40682
CAV1	Caveolin-1	0.268962	1.32978	0.0905318		3.63811	11.5467	1.32978
CCDC115	Coiled-coil domain-containing protein 115	0.515021	0.0715346	0.283015	0.398414	0.516554	0.436129	0.417272
CCT2	T-complex protein 1 subunit beta	8.63417	16.4259	18.9006	15.3148	6.10438	15.1274	15.2211
CCT8	T-complex protein 1 subunit theta	12.5312	20.8654	19.3786	17.4901	6.01641	14.0472	15.7686
CCZ1B	Vacuolar fusion protein CCZ1 homolog B	0.0494518	0.126148	0.127972	0.174402			0.12706
CD34	Hematopoietic progenitor cell antigen CD35					0.11907	1.41696	0.768013
CD63	Tetraspanin	0.100603	0.418532	0.327739	0.296652	0.259127	2.13414	0.312196	Membrane and Membrane-Associated Proteins
CHID1	Chitinase domain-containing protein 1	0.622305	0.197712	0.328537	0.804915	0.0422962	0.107833	0.263125
CHMP1A	Charged multivesicular body protein 1a	0.776734	0.831609	1.31666	1.79098	0.861261	1.02037	0.940817	ESCRT Complex
CHMP2A	Charged multivesicular body protein 2a	0.866589	2.35229	0.874185	2.9746	0.743696	0.859023	0.870387	ESCRT Complex
CHMP2B	Charged multivesicular body protein 2b	0.83884	0.453177	0.552996	0.210463	0.242732	0.448188	0.450683	ESCRT Complex
CHMP3	Charged multivesicular body protein 3	0.320172	0.663144	0.419278	0.550206	0.521442	1.12625	0.535824	ESCRT Complex
CHMP4B	Charged multivesicular body protein 4b	1.2146	2.09257	1.95711	2.05109	2.73532	2.76924	2.07183	ESCRT Complex
CHMP5	Charged multivesicular body protein 5	1.29893	3.67481	2.91424	4.81472	1.898	2.26733	2.59079	ESCRT Complex
CHMP6	Charged multivesicular body protein 6	0.699605	0.304807	0.524347	1.06011	0.213491	0.264487	0.414577	ESCRT Complex
CKAP4	Cytoskeleton-associated protein 4	8.4179	5.94927	25.7101	5.36685	13.4845	11.5827	10.0003
CLCN5	H(+)/Cl(-) exchange transporter 5	0.0117247		0.0162838	0.00688769	0.0128456	0.0178588	0.0128456	Transporters, Channels, and Exchangers
CLCN7	H(+)/Cl(-) exchange transporter 7	0.427755	0.226954	0.0941253	0.143488	0.0476741	0.0284697	0.118807	Transporters, Channels, and Exchangers
CLN5	Ceroid-lipofuscinosis neuronal protein 5	0.144288	0.115224	0.10402	0.0662852			0.109622	Membrane and Membrane-Associated Proteins
CLTA	Clathrin light chain A	6.53777	13.119	15.4751	15.419	5.54121	7.95835	10.5387	Endocytosis
CLTC	Clathrin heavy chain	5.16494	11.0866	9.08268	8.66703	4.51446	6.39384	7.53044	Endocytosis
CMTM6	CKLF-like MARVEL transmembrane domain-containing protein 6	1.11318	0.560282	1.99759	0.304147	0.242031	0.10369	0.432214
COL6A1	Collagen alpha-1(VI) chain	0.0523524	0.00116721	0.00981393	0.0440567	0.25423	0.801795	0.0482046
CP	Ceruloplasmin					0.0621052	0.013943	0.0380241
CORO1A	Coronin-1A	0.043097		0.141554	0.898991			0.141554
CPNE1	Copine-1	0.531151	2.61774	3.46928	1.534	0.682952	2.52663	2.03032
CPNE3	Copine-3	0.667676	1.2161	0.558464	1.31095	0.484469	0.901908	0.784792
CPQ	Carboxypeptidase Q			0.10822		0.611136	1.05368	0.611136
CPVL	Probable serine carboxypeptidase CPVL	4.35065	0.0695082	6.66511	0.623213			2.48693	Proteases
CREG1	Protein CREG1					0.377842	0.276876	0.327359
CST3	Cystatin-C	0.578496	0.401424	2.296	0.489425	0.69904	1.10547	0.638768
CTBS	Di-N-acetylchitobiase			0.0194687		0.0188251	0.0605428	0.0194687	Hydrolysis of Glycosidic Bonds
CTSA	Cathepsin A	0.4976	0.83363	0.867395	0.478406	1.88553	2.63448	0.850513	Proteases
CTSB	Cathepsin B	3.2547	1.25626	6.27162	5.91622	4.05916	3.28782	3.67349	Proteases
CTSC	Dipeptidyl peptidase 1	0.753459	2.48252	2.91106	0.904827	0.108618		0.904827	Proteases
CTSD	Cathepsin D	12.8423	7.30341	31.3509	8.52445	3.81775	7.99934	8.2619	Proteases
CTSH	Pro-cathepsin H	0.0348301		0.0584732		0.0520079	0.0242788	0.043419	Proteases
CTSL	Cathepsin L1	0.800808	0.49082	0.665087	0.721473	1.30233	1.24525	0.761141	Proteases
CTSV	Cathepsin L2	0.0385585		0.154656	0.0498588			0.0498588	Proteases
CTSZ	Cathepsin Z	0.316838	3.62839	3.61755		3.03013	3.62341	3.61755	Proteases
CYB5R3	NADH-cytochrome b5 reductase 3	6.46235	6.40692	4.90399	1.7519	9.71659	19.7778	6.43463
DAB2	Disabled homolog 2	0.250043	1.91946	0.542564	0.13354	0.488484	0.513507	0.500996
DAGLB	Sn1-specific diacylglycerol lipase beta	0.0623898	0.193586	0.0838994	0.093232	0.00927248	0.00364092	0.0731446
DCN	Decorin					0.178491	0.0226668	0.100579
DCTN1	Dynactin subunit 1	0.289705	0.788414	0.765995	1.32946	0.533341	0.817534	0.777205
DDOST	Dolichyl-diphosphooligosaccharide--protein glycosyltransferase 48 kDa subunit	14.5551	7.40682	12.5524	5.29097	4.04575	4.04474	6.34889
DNAJC13	DnaJ homolog subfamily C member 13			0.196884	0.182157			0.189521
DNAJC3	DnaJ homolog subfamily C member 3	1.45212	1.1259	1.89034	1.23225	1.92141	1.09815	1.34218
DNASE2	Deoxyribonuclease-2-alpha	1.79967	2.53087	0.693879	1.14366	0.184721	0.13683	0.918771	Hydrolases
DPP7	Dipeptidyl peptidase 2		0.826824	0.0639241	0.45675	0.648374	0.831027	0.648374	Hydrolases
DTNBP1	Dysbindin		0.0240782		0.0481412	0.0895117	0.131132	0.0688264	Lysosomal Positioning
DTX3L	E3 ubiquitin-protein ligase DTX3L	0.00654312	0.0161035	0.0307253	0.00398234	0.14001	0.0185023	0.0173029	Ubiquitination
DYNC1H1	Cytoplasmic dynein 1 heavy chain 1	0.917714	2.36492	2.07067	2.92239	1.10396	1.69671	1.88369
DYNC1I2	Cytoplasmic dynein 1 intermediate chain 2	0.483195	1.17043	1.27809	2.37532	1.00988	1.26631	1.21837
DYNC1LI1	Cytoplasmic dynein 1 light intermediate chain 1	0.530456	1.0258	1.99627	1.4415	0.768074	0.853591	0.939695
DYNC1LI2	Cytoplasmic dynein 1 light intermediate chain 2	0.232625	0.672424	0.45874	1.1854	0.378558	0.69936	0.565582
ECE1	Endothelin-converting enzyme 1	0.243966	1.03466	0.381699	0.252062	0.0832306	0.0295661	0.248014
EEF1A1	Elongation factor 1-alpha 1					0.573584	0.95663	0.765107
EEF1A2	Elongation factor 1-alpha 2	0.821898	1.28751	1.82197				1.28751
ENPEP	Glutamyl aminopeptidase	0.138094	0.827495	1.2683	0.986914			0.907204
ENPP1	Ectonucleotide pyrophosphatase/phosphodiesterase family member 1	0.257755	0.0397465	0.55644	0.0101916	0.00339252		0.0397465
EPDR1	Mammalian ependymin-related protein 1	0.11324	0.22901	0.0441081	1.16495	0.869465	0.76977	0.49939	Lipid Metabolism
FABP5	Fatty acid-binding protein, epidermal	7.73006	9.01808	18.7615	9.393	5.69761	32.467	9.20554
FAF2	FAS-associated factor 2	2.97791	2.16008	2.58886	1.58702	1.07074	0.91744	1.87355
FLCN	Folliculin					0.00333481	0.00684258	0.0050887	mTOR Complex 1
FLOT1	Flotillin-1	2.05366	2.21334	1.72582	2.68687	0.710627	0.556455	1.88974	Membrane and Membrane-Associated Proteins
FRK	Tyrosine-protein kinase FRK			0.0751828		0.0094019	0.0261237	0.0261237
FTH1	Ferritin heavy chain	0.050543	0.610309	0.274583	0.160854	0.174701	0.377315	0.224642	Iron Metabolism
FTL	Ferritin light chain		0.554925	1.98668		0.433592	0.526468	0.540697	Iron Metabolism
FUCA1	Tissue alpha-L-fucosidase	0.192851	0.0748148	0.105588	0.12792	0.0365294	0.0530477	0.0902015	Hydrolysis of Glycosidic Bonds
FUCA2	Plasma alpha-L-fucosidase	0.0441279	0.0562798	0.0530976	0.0330987	0.00893822	0.0360773	0.0401026
FYCO1	FYVE and coiled-coil domain-containing protein 1	0.0590491	0.0209393	0.0173736	0.00921194	0.17365	0.33557	0.0399942	Membrane and Membrane-Associated Proteins
GAA	Lysosomal alpha-glucosidase	0.632268	0.382752	2.02395	1.17701	2.19443	2.2357	1.60048	Hydrolysis of Glycosidic Bonds
GABARAP	Gamma-aminobutyric acid receptor-associated protein	0.163932	0.344193	0.456789	0.150059	0.0381948	0.122436	0.156995	Autophagy
GABARAPL2	Gamma-aminobutyric acid receptor-associated protein-like 2	2.62801	0.147613	0.977855	1.94876	0.0460349	0.0259787	0.562734
GALC	Galactocerebrosidase			0.0213782	0.0132342	0.0100233	0.0118264	0.0125303	Hydrolysis of Glycosidic Bonds
GALNS	N-acetylgalactosamine-6-sulfatase	0.0108831	0.0624481	0.0528723	0.0337083	0.072925	0.0617338	0.0573031	Heparan Sulfate Metabolism
GBA	Glucosylceramidase	0.894534	1.19103	0.740353	1.7235	0.863685	0.755633	0.87911	Hydrolysis of Glycosidic Bonds
GCA	Grancalcin	0.0405148	0.0117492	0.463353	0.140337	0.0417477		0.0417477
GDAP2	Ganglioside-induced differentiation-associated protein 2	0.0577177	0.0591709	0.0306157	0.057215	0.0301401	0.0526147	0.0549148
GDI2	Rab GDP dissociation inhibitor beta	0.952827	5.3926	2.42763	5.45052	5.71635	8.12938	5.42156	RAB GTPases
GGH	Gamma-glutamyl hydrolase	1.30881	1.20966	2.25084	0.76934	0.0202047	0.0567026	0.9895	Proteases
GJA1	Gap junction alpha-1 protein	0.289217	0.0164715	0.0862512	0.011235	0.0321929	0.0128626	0.0243322
GLA	Alpha-galactosidase A	0.891488	1.02758	0.260402	0.179169	0.417191	0.412966	0.415078	Hydrolysis of Glycosidic Bonds
GLB1	Beta-galactosidase	0.705032	1.03392	1.91486	0.645896	0.501918	0.559504	0.675464	Hydrolysis of Glycosidic Bonds
GLMP	Glycosylated lysosomal membrane protein	0.0195065	0.0991124	0.0672862		0.389446	0.132113	0.0991124	Membrane and Membrane-Associated Proteins
GM2A	Ganglioside GM2 activator	0.453632	0.411274	0.302189	0.627733	8.0921	0.709878	0.540683	Hydrolysis of Glycosidic Bonds
GNA11	Guanine nucleotide-binding protein subunit alpha-11	3.50367	0.95532	2.39449	2.11176	0.581244	0.977436	1.5446
GNAI1	Guanine nucleotide-binding protein G(i) subunit alpha-1	1.66193	0.923554	0.463376	0.832277	0.0786078		0.832277
GNAI3	Guanine nucleotide-binding protein G(k) subunit alpha	3.1846	2.20911	1.35258	2.48808	0.434018	0.534479	1.78085
GNAQ	Guanine nucleotide-binding protein G(q) subunit alpha	0.854108	0.301123	0.596269	1.031	0.80709	1.31325	0.830599
GNB1	Guanine nucleotide-binding protein G(I)/G(S)/G(T) subunit beta-1	7.28729	2.70512	4.1951	6.76474	4.12122	6.01272	5.10391
GNB2	Guanine nucleotide-binding protein G(I)/G(S)/G(T) subunit beta-2	12.0146	8.63163	6.77996	14.3751	2.90936	4.67121	7.70579
GNB4	Guanine nucleotide-binding protein subunit beta-4	1.0387	0.628275	0.129305	0.318262	0.023627	0.16133	0.239796
GNS	N-acetylglucosamine-6-sulfatase	2.06712	1.62231	3.36093	1.39258	1.28069	4.35975	1.84472	Heparan Sulfate Metabolism
GOT1	Aspartate aminotransferase, cytoplasmic	4.25785	14.7823	13.8904	7.38421	3.19119	4.23462	5.82103
GPC1	Glypican-1	0.302567	1.02855		0.129615	0.288131	0.41857	0.302567
GPC3	Glypican-3	0.107419	0.0902724	1.6835	0.140276	0.0278556		0.107419
GPC4	Glypican-4	0.538251	0.0265947	0.0327442	0.0223425	0.50731	0.494098	0.263421
GPC6	Glypican-6	0.0625765		0.0668665	0.215287	0.064957		0.0659117
GPR89A	Golgi pH regulator A	0.162236	0.081729	0.0639956	0.0456203			0.0728623
GRN	Granulins	2.01229	2.01696	2.49791	2.34625	4.40945	5.90979	2.42208
GUSB	Beta-glucuronidase	0.0911743	0.231188	0.219737	0.164729	0.345655	0.461552	0.225463	Heparan Sulfate Metabolism
HEXA	Beta-hexosaminidase	1.64195	1.99136	0.821855	0.530225	0.925394	1.07486	1.00013	Hydrolysis of Glycosidic Bonds
HEXB	Beta-hexosaminidase subunit beta	1.96674	3.56449	2.12264	1.08771	1.2114	0.67	1.58907	Hydrolysis of Glycosidic Bonds
HGS	Hepatocyte growth factor-regulated tyrosine kinase substrate	0.567562	0.898533	0.735678	1.21079	0.529344	0.541784	0.65162
HGSNAT	Heparan-alpha-glucosaminide N-acetyltransferase		0.0202072	0.0162211		0.0297711	0.031039	0.0249891	Heparan Sulfate Metabolism
HMGB1	High mobility group protein B1	33.3047	36.849	23.8291	63.6537	10.6201	21.639	28.5669	Autophagy
HSP90AA1	Heat shock protein HSP 90-alpha	11.0719	24.097	21.7732	31.3802	8.13949	14.5144	18.1438
HSP90AB1	Heat shock protein HSP 90-beta	36.6857	99.6317	75.4251	111.025	38.957	85.6395	80.5323
HSPA8	Heat shock cognate 71 kDa protein	41.4674	64.9625	59.6993	102.716	47.382	63.0083	61.3538
HSPG2	Basement membrane-specific heparan sulfate proteoglycan core protein	0.0395317	0.0456295	0.0435383	0.00294995	5.05468	3.71203	0.0445839
IDS	Iduronate 2-sulfatase				0.0167852	0.00643559	0.00820909	0.00820909	Heparan Sulfate Metabolism
IDUA	Alpha-L-iduronidase		0.0124785		0.00964254			0.0110605	Heparan Sulfate Metabolism
IFI30	Gamma-interferon-inducible lysosomal thiol reductase	0.160241	0.625292	0.185487	0.0612318	0.190036	0.194302	0.187762	Hydrolases
IFITM3	Interferon-induced transmembrane protein 4					9.84858	7.52421	8.6864
IGF2R	Cation-independent mannose-6-phosphate receptor	2.13364	0.944166	0.85599	0.720403	0.128762	0.184358	0.788196	Membrane and Membrane-Associated Proteins
IMPDH1	Inosine-5-monophosphate dehydrogenase	0.286899	0.625878	0.317809	0.570978	0.0487875	0.183905	0.302354
IRGM1	Immunity-related GTPase family M protein 2					0.811669	0.227349	0.519509	Hydrolases
IST1	IST1 homolog	0.506124	1.08476	1.76452	1.4172	0.415838	0.553153	0.818957
ITM2C	Integral membrane protein 2C	0.103052	0.020142	0.0862674	0.215405	0.0437423	0.094364	0.0903157
KIF2A	Kinesin-like protein KIF2A	3.62436	1.9992	1.87106	2.25448	0.343734	0.39376	1.93513
KIF5B	Kinesin-1 heavy chain	1.79979	2.05077	2.58314	3.4231	1.15834	1.13797	1.92528	Lysosomal Positioning
KXD1	KxDL motif-containing protein 1	0.109364	0.0993957	0.0894785	0.0499673	0.0153667	0.0307957	0.0697229	Lysosomal Positioning
LAMP1	Lysosome-associated membrane glycoprotein 1	5.15119	5.52167	3.19523	2.05568	1.3231	2.03143	2.62545	Membrane and Membrane-Associated Proteins
LAMP2	Lysosome-associated membrane glycoprotein 2	3.81553	3.41213	2.77072	0.971567	3.67858	4.49722	3.54535	Membrane and Membrane-Associated Proteins
LAMTOR1	Ragulator complex protein LAMTOR1	5.2087	2.99935	1.69562	2.45146	1.25632	1.31327	2.07354	mTOR Complex 1
LAMTOR2	Ragulator complex protein LAMTOR2	1.19018	0.908388	0.243638	0.586958	0.276544	0.537559	0.562259	mTOR Complex 1
LAMTOR3	Ragulator complex protein LAMTOR3	0.378761	0.300956	0.104863	0.119872	0.0815413	0.143724	0.131798	mTOR Complex 1
LAMTOR4	Ragulator complex protein LAMTOR4	0.984898	0.49702	0.198014	0.77023	1.46023	1.86206	0.877564	mTOR Complex 1
LAMTOR5	Ragulator complex protein LAMTOR5	1.2934	0.88099	0.447553	0.44723	0.508219	0.795609	0.651914	mTOR Complex 1
LAPTM4A	Lysosomal-associated transmembrane protein 4A		0.0368987	0.0302877	0.0390307	0.032605	0.334452	0.0368987	Membrane and Membrane-Associated Proteins
LDLR	Low-density lipoprotein receptor	0.0988053	0.108292	0.346617	0.0131817	0.163425	0.0272516	0.103548	Apolipoproteins
LGALS3	Galectin-3	1.04616	6.94851	8.00222	2.07964	1.38351	11.4535	4.51407	Galectins
LGMN	Legumain	0.718135	0.404495	0.387076	0.338508	0.698091	0.936536	0.551293	Proteases
LIPA	Lysosomal acid lipase/cholesteryl ester hydrolase	0.187107	0.0923268	0.0850157	0.0496754	0.0135202	0.0383625	0.0673456	Lipid Metabolism
LMBRD1	Probable lysosomal cobalamin transporter	0.038794	0.0327338	0.0564647		0.00921826	0.0183995	0.0327338	Membrane and Membrane-Associated Proteins
LNPEP	Leucyl-cystinyl aminopeptidase	0.108091	0.213718	0.0735274	0.0591583	0.212317	0.577704	0.160204
LPCAT1	Lysophosphatidylcholine acyltransferase 1	1.43744	1.02871	0.10626	0.424769	0.0636494	0.0885707	0.265515
LPL	Lipoprotein lipase		0.706547		0.00118715	0.195755	0.171832	0.183793
LRBA	Lipopolysaccharide-responsive and beige-like anchor protein	0.0911277	0.245045	0.10799	0.0622461	0.095595	0.0270011	0.0933613
LRP1	Prolow-density lipoprotein receptor-related protein 1	0.020304	0.178776	0.963791	0.312024	1.25464	1.27078	0.637908
LRP2	Low-density lipoprotein receptor-related protein 2					0.0706732	0.00623503	0.0384541
LYN	Tyrosine-protein kinase Lyn	1.14282	0.240183	0.127972	1.12753			0.683856
LYZ	Lysozyme C	0.0174139		1.05669				0.53705
M6PR	Cation-dependent mannose-6-phosphate receptor	1.10326	1.54385	1.72248	1.88852	1.36116	1.95676	1.63316	Membrane and Membrane-Associated Proteins
MAGT1	Magnesium transporter protein 1	1.32578	1.47016	0.752951	0.435421	0.333759	0.417559	0.594186
MAN2B1	Lysosomal alpha-mannosidase	0.487501	0.185754	0.751264	0.187527	0.449897	0.305455	0.377676	Hydrolysis of Glycosidic Bonds
MAN2B2	Epididymis-specific alpha-mannosidase		0.00768676	0.019061	0.00579643	0.0923737	0.779131	0.019061	Hydrolysis of Glycosidic Bonds
MANBA	Beta-mannosidase	0.0077652	0.0307095	0.01902		0.16111		0.0248647	Hydrolysis of Glycosidic Bonds
MAP1LC3A	Microtubule-associated proteins 1A/1B light chain 3A	0.739339	0.815325	1.04335	3.59923	1.29705	0.907608	0.975481
MAP1LC3B	Microtubule-associated proteins 1A/1B light chain 3B					0.237592	0.360742	0.299167
MAP6	Microtubule-associated protein 7					0.151849	0.214474	0.183161
MAPK1	Mitogen-activated protein kinase 1	1.40351	2.16869	4.97203	1.69879	2.50525	4.31032	2.33697
MCOLN1	Mucolipin-1		0.00708213	0.0114997	0.0354642			0.0114997	Transporters, Channels, and Exchangers
MFSD1	Major facilitator superfamily domain-containing protein 1	0.0664197	0.057745			0.0530599	0.0427414	0.0554024	Transporters, Channels, and Exchangers
MFSD8	Major facilitator superfamily domain-containing protein 8	0.0344073		0.0199174				0.0271624	Transporters, Channels, and Exchangers
MGST1	Microsomal glutathione S-transferase 1	0.0399128	4.19016	4.16154		2.67389	0.477063	2.67389
MIOS	WD repeat-containing protein mio	0.0717801	0.0495548	0.0605886	0.0453936	0.0299742	0.126443	0.0550717	GATOR Complex
MLST8	Target of rapamycin complex subunit LST8	0.08841	0.286329	0.0746805	0.153912	0.0375106	0.0237252	0.0815453	mTOR Complex 1
MTOR	Serine/threonine-protein kinase mTOR	0.164661	0.2384	0.173411	0.147009	0.0306732	0.0353336	0.155835	mTOR Complex 1
MYO6	Unconventional myosin-VI	0.172806	0.058284	0.397991	0.293604	0.0358673	0.0301286	0.115545
NAAA	N-acylethanolamine-hydrolyzing acid amidase	0.0309568	0.0156349					0.0232959	Lipid Metabolism
NAGA	Alpha-N-acetylgalactosaminidase	0.593233	0.41123	0.391686	0.180747	1.72596	1.8627	0.502232	Hydrolysis of Glycosidic Bonds
NAGLU	Alpha-N-acetylglucosaminidase	0.096346	0.174486	0.260081	0.0724427			0.135416	Heparan Sulfate Metabolism
NAPG	Gamma-soluble NSF attachment protein	0.270545	0.484708	0.812063	0.525214	0.291005	0.227085	0.387857
NAPRT	Nicotinate phosphoribosyltransferase	0.0672361	1.19079	0.982049		0.0187307		0.524642
NBR1	Next to BRCA1 gene 1 protein					0.0130502	0.0238675	0.0184588	Autophagy
NCSTN	Nicastrin	1.80655	1.00992	0.769188	1.12362	0.377491	0.418509	0.889555	Proteases
NDUFC2	NADH dehydrogenase [ubiquinone] 1 subunit C2	11.2824	2.0465	3.19884	2.55698	1.91426	1.10925	2.30174
NEDD4	E3 ubiquitin-protein ligase NEDD4	0.0103631	0.0301505	0.0332935	0.0136988	2.73494	10.2276	0.031722	Ubiquitination
NEU1	Sialidase-1	0.448537	0.330998	0.869999	0.317883	0.0568003	0.040511	0.32444	Hydrolysis of Glycosidic Bonds
NHLRC3	NHL repeat-containing protein 3		0.0172462	0.175149		0.0453269	0.0636827	0.0545048
NPC1	Niemann-Pick C1 protein	0.135744	0.183991	0.247394	0.0712353	0.134693	0.122783	0.135219	Transporters, Channels, and Exchangers
NPC2	Epididymal secretory protein E1	3.34207	4.14832	4.09104	4.84205	14.9024	15.2173	4.49519	Lipid Metabolism
NPRL3	Nitrogen permease regulator 3-like protein					0.00129586	0.0100972	0.00569655	GATOR Complex
NSF	Vesicle-fusing ATPase	1.62443	2.19683	2.55264	1.69184	0.751785	1.00585	1.65814
OSTM1	Osteopetrosis-associated transmembrane protein 1	0.524345	0.139575	3.22767	0.254098	0.0420546	0.0312232	0.196837	Membrane and Membrane-Associated Proteins
P2RX4	P2X purinoceptor 4	0.0159287		0.117776		0.0305809	0.181572	0.0741784
PA2G4	Proliferation-associated protein 2G4	17.1686	15.3595	14.6844	10.079	5.3373	11.1282	12.9063
PCSK9	Proprotein convertase subtilisin/kexin type 9		0.103274	0.238062				0.170668	Cholesterol Homeostasis
PCYOX1	Prenylcysteine oxidase 1	1.19145	1.31498	1.46626	0.681397	1.0859	0.964818	1.13867	Lipid Metabolism
PDGFRB	Platelet-derived growth factor receptor beta				0.037179	0.109668	0.283894	0.109668
PI4K2A	Phosphatidylinositol 4-kinase type 2-alpha	0.180369	0.12112	0.149181	0.146693	0.0664672	0.0859497	0.133907
PIK3C3	Phosphatidylinositol 3-kinase catalytic subunit type 3	0.111555	0.397731	0.116615	0.197058	0.121995	0.137365	0.12968	Autophagy
PIP4P1	Type 1 phosphatidylinositol 4,5-bisphosphate 4-phosphatase	0.153805	0.116216	0.150276	0.0533761	0.0710565	0.093215	0.104716	Lysosomal Positioning
PLA2G15	Group XV phospholipase A2	0.17627		0.931385	0.0657716	0.176978	0.721043	0.176978	Lipid Metabolism
PLAA	Phospholipase A-2-activating protein	0.614286	1.60354	0.972791	1.51435	0.606942	2.11683	1.24357	Ubiquitination
PLAC8	Placenta-specific gene 8 protein					2.84822	0.160636	1.50443
PLBD1	Phospholipase B-like 1		0.0663145	0.502031	0.00588669			0.0663145	Lipid Metabolism
PLBD2	Putative phospholipase B-like 2	0.552956	0.471176	0.689166	0.264499	0.476243	1.73252	0.5146	Lipid Metabolism
PLD1	Phospholipase D1	0.00392932	0.0559675	0.064891				0.0559675
PLD3	Phospholipase D3	1.16267	1.31441	2.08819	4.06392	0.298503	0.157329	1.23854
PON2	Serum paraoxonase/arylesterase 2	1.3728	3.19266	5.33179	1.52348	0.0899213	0.116716	1.44814
PPT1	Palmitoyl-protein thioesterase 1	6.79362	4.46135	1.8787	2.83746	0.358917	0.96287	2.35808	Lipid Metabolism
PPT2	Lysosomal thioesterase PPT2	0.432959	0.348368	0.395892	0.168901	0.0272018	0.042033	0.258635	Lipid Metabolism
PRCP	Lysosomal Pro-X carboxypeptidase	0.379781	0.724034	0.847473	0.725233	0.0201116	0.085466	0.551908	Proteases
PRDX6	Peroxiredoxin-6	13.1398	50.6115	27.5191	26.1013	4.68137	19.38	22.7407	Hydrolases
PSAP	Prosaposin	12.3987	15.4293	22.9794	10.2024	14.0026	18.0359	14.7159	Lipid Metabolism
PSEN1	Presenilin	0.106485	0.0752731	0.0564278	0.127239	0.0545668	0.0384041	0.0658504
PSMD1	26S proteasome non-ATPase regulatory subunit 1	0.656833	1.74582	1.64224	1.86068	0.989804	1.62117	1.6317
PTGES2	Prostaglandin E synthase 2	1.01073	1.3753	0.607286	0.43412	0.0937906	0.139428	0.520703
PTTG1IP	Pituitary tumor-transforming gene 1 protein-interacting protein	0.915511	0.399129	0.841901	0.385461	2.54155	3.50089	0.878706
PYGB	Glycogen phosphorylase, brain form	0.259155	0.760436	1.56514	1.43028	0.754874	1.32952	1.04498	Hydrolysis of Glycosidic Bonds
RAB12	Ras-related protein Rab-12	0.264551	0.110748	0.0775702	0.127298	0.248758	0.272726	0.188028	RAB GTPases
RAB14	Ras-related protein Rab-14	7.5843	4.30145	3.39214	2.12484	1.6348	2.0867	2.75849	RAB GTPases
RAB23	Ras-related protein Rab-23	0.903408	0.262248	0.265393	0.249208	0.221278	0.515869	0.26382	RAB GTPases
RAB2A	Ras-related protein Rab-2A	5.98066	4.2076	4.79792	3.67985	2.57007	3.09708	3.94372	RAB GTPases
RAB34	Ras-related protein Rab-34	0.0517592	0.044849	0.014122		0.501009	1.01157	0.0517592	RAB GTPases
RAB39A	Ras-related protein Rab-39A	0.0162263			0.214496			0.115361	RAB GTPases
RAB3D	Ras-related protein Rab-3D	0.44899	0.345732	0.607788	0.937089	0.0154288		0.44899	RAB GTPases
RAB5C	Ras-related protein Rab-5C	4.38345	2.58252	4.59214	3.7711	1.62527	3.08678	3.42894	RAB GTPases
RAB7A	Ras-related protein Rab-7a	33.0264	12.3487	18.4744	16.225	8.0356	12.739	14.482	RAB GTPases
RAB9A	Ras-related protein Rab-9A	2.00294	1.04366	0.442112	0.40671	0.408182	0.48653	0.464321	RAB GTPases
RAP1B	Ras-related protein Rap-1b	15.8486	8.4161	7.77183	5.74877	0.896278	0.974336	6.7603
RBSN	Rabenosyn-5	0.0632506	0.101169	0.0703306	0.0531278	0.0844993	0.0501961	0.0667906	RAB GTPases
RDH14	Retinol dehydrogenase 14	1.40639	0.343693	0.28429	0.580302	0.0615063	0.104152	0.313992
RHEB	GTP-binding protein Rheb	1.05917	1.91381	1.10026	2.07055	0.534224	0.780734	1.07972	mTOR Complex 1
RHOB	Rho-related GTP-binding protein RhoB	1.42777	0.522108	0.518705	0.348005	0.0757181	0.214654	0.433355
RNASET2	Ribonuclease T2	1.33998	0.194112	0.158383	0.262483			0.228297	Hydrolases
RPTOR	Regulatory-associated protein of mTOR	0.420252	0.163136	0.209085	0.207782	0.0149413	0.033142	0.185459	mTOR Complex 1
RRAGA	Ras-related GTP-binding protein A	0.47605	0.385426	0.0638153	0.205084	0.153233	0.472763	0.295255	mTOR Complex 1
RRAGC	Ras-related GTP-binding protein C	0.200242	0.161006	0.0624748	0.0955101	0.0952604	0.272154	0.128258	mTOR Complex 1
S100A13	Protein S100-A13	1.58141	7.65847	3.01405	0.105945	2.01697	0.683495	1.79919
SCARB1	Scavenger receptor class B member 1	0.443688	0.472537	0.991107	0.0339877	0.0898607	0.274708	0.359198
SCARB2	Lysosome membrane protein 2	0.613104	0.71606	0.795599	1.69936	0.543845	0.368374	0.664582	Transporters, Channels, and Exchangers
SCPEP1	Retinoid-inducible serine carboxypeptidase	0.253231	0.410248	0.130196	0.199157	0.41621	0.676292	0.33174
SDC1	Syndecan-1	0.101772	0.185388	0.982266	0.539279	0.0302072	0.0621968	0.14358
SDC2	Syndecan	0.52925	0.256071	0.332701	0.260296	0.176953	0.0544548	0.258183
SDC4	Syndecan-4	0.0365441		0.507801		0.793002	0.202291	0.355046
SDCBP	Syntenin-1	2.71707	1.53277	0.607463	2.02896	0.209613	0.695198	1.11399
SEC13	Protein SEC13 homolog	1.67965	1.90875	2.34415	1.60914	1.46384	1.9956	1.7942	GATOR Complex
SEH1L	Nucleoporin SEH1	1.18679	0.790901	0.40974	0.762819	0.131122	0.195334	0.586279	GATOR Complex
SGSH	N-sulphoglucosamine sulphohydrolase	0.0504337	0.0467324	0.0544943	0.0212707			0.048583	Heparan Sulfate Metabolism
SIAE	Sialate O-acetylesterase		0.0578755	0.0360724	0.0146856	0.0787116	0.116591	0.0578755	Hydrolysis of Glycosidic Bonds
SIDT2	SID1 transmembrane family member 2	0.0059621	0.00727448	0.00801576	0.00378398	0.0380585	0.0162805	0.00764512	Transporters, Channels, and Exchangers
SLC11A2	Natural resistance-associated macrophage protein 2	0.0786647	0.121558	0.0537822	0.0586109	0.0340557	0.0494612	0.0561966	Transporters, Channels, and Exchangers
SLC12A4	Solute carrier family 12 member 4	0.180724	0.218719	0.247357	0.0658596	1.25761	0.678445	0.233038	Transporters, Channels, and Exchangers
SLC15A4	Solute carrier family 15 member 4	0.0322753	0.00691216				0.0132681	0.0132681	Transporters, Channels, and Exchangers
SLC17A5	Sialin	0.0163		0.032417				0.0243585	Transporters, Channels, and Exchangers
SLC29A3	Equilibrative nucleoside transporter 3					0.0104564	0.0235314	0.0169939	Transporters, Channels, and Exchangers
SLC2A1	Solute carrier family 2, facilitated glucose transporter member 1	0.612779	1.34348	2.56726	0.652711	0.594677	1.50401	0.998094	Transporters, Channels, and Exchangers
SLC2A8	Solute carrier family 2, facilitated glucose transporter member 8					0.00338671	0.00776264	0.00557467	Transporters, Channels, and Exchangers
SLC35F6	Solute carrier family 35 member F6	0.0976503	0.0807753	0.00739878	0.0623228	0.00760683	0.0244868	0.0434048	Transporters, Channels, and Exchangers
SLC37A3	Sugar phosphate exchanger 3	0.171862	0.0300783	0.0556785	0.0607616			0.05822	Transporters, Channels, and Exchangers
SLC38A7	Putative sodium-coupled neutral amino acid transporter 7	0.03767	0.0168411			0.0133603	0.0216684	0.0192547	Transporters, Channels, and Exchangers
SLC38A9	Sodium-coupled neutral amino acid transporter 9		0.0171979	0.00171347		0.00176721	0.00228411	0.00202566	Transporters, Channels, and Exchangers
SLC3A2	4F2 cell-surface antigen heavy chain	10.3513	28.2804	3.51666	1.41964	3.05112	2.67926	3.28389	Transporters, Channels, and Exchangers
SLC44A2	Choline transporter-like protein 2	0.0541842	0.0766001	0.0485963	0.0946349	0.365311	0.189775	0.0856175	Transporters, Channels, and Exchangers
SLC7A5	Large neutral amino acids transporter small subunit 1	3.14624	8.39987	0.50094	0.512455	0.52253	0.340509	0.517492	Transporters, Channels, and Exchangers
SMPD1	Sphingomyelin phosphodiesterase	0.00594807	0.0660233	0.0255827	0.0107372	0.0112439	0.0120927	0.0116683	Lipid Metabolism
SNAP23	Synaptosomal-associated protein 23	4.172	1.7595	3.83823	2.32392	1.5108	0.862151	2.04171	SNARE Proteins
SNAP29	Synaptosomal-associated protein 29	0.503558	0.562164	1.16964	1.14903	0.296483	0.640534	0.601349	SNARE Proteins
SNAPIN	SNARE-associated protein Snapin	0.833233	0.758883	0.741476	0.985944	0.394339	0.668137	0.75018	Lysosomal Positioning
SNX1	Sorting nexin-1	0.591593	1.43299	0.666388	1.24749	0.913664	1.24081	1.07724	Membrane and Membrane-Associated Proteins
SNX2	Sorting nexin-2	0.809965	0.913714	1.33947	0.90469	1.11073	0.925528	0.919621	Transporters, Channels, and Exchangers
SNX6	Sorting nexin-6	0.595292	0.96508	0.513286	1.05638	0.478196	0.848958	0.722125
SNX16	Sorting nexin-16					0.00831586	0.0272705	0.0177932	Membrane and Membrane-Associated Proteins
SNX27	Sorting nexin-27	0.86847	0.398563	0.392228	0.539612	0.294167	0.412775	0.405669
SOD1	Superoxide dismutase [Cu-Zn]	7.67223	10.2185	10.8336	10.7474	34.2126	30.324	10.7905
SORT1	Sortilin	0.0899022	0.0973893	0.105399	0.23322	0.00724018		0.0973893	Membrane and Membrane-Associated Proteins
SPAG9	C-Jun-amino-terminal kinase-interacting protein 4	0.224151	0.328923	0.457535	0.473587	0.189645	0.31477	0.321846	AP Complexes
SPG11	Spatacsin	0.00135434	0.00239173	0.00109237		0.0043522	0.00572981	0.00239173
SPNS1	Protein spinster homolog 1	0.659255	0.273906	0.106263	0.240688	0.131876	0.123658	0.186282	Transporters, Channels, and Exchangers
SPHK2	Sphingosine kinase 2					0.0182426	0.0145204	0.0163815
SPPL2A	Signal peptide peptidase-like 2A	0.134782	0.192641	0.207704	0.0476576			0.163712	Proteases
SQSTM1	Sequestosome-1	0.133904	1.03621	2.64301	0.564229	0.28309	0.721168	0.642699	Autophagy
SRC	Proto-oncogene tyrosine-protein kinase Src	0.440954	0.117159	0.596534	0.749527	0.225428	0.217366	0.333191
STAMBP	STAM-binding protein	0.135028	0.39386	0.191999	0.541427	0.105542	0.204142	0.198071	Proteases
STARD3	StAR-related lipid transfer protein 3	0.465108	0.599328	0.629261	0.640883	0.00399893	0.01464	0.532218
STARD3NL	MLN64 N-terminal domain homolog	0.183948	0.106689	0.0948235	0.161772			0.13423
STBD1	Starch-binding domain-containing protein 1	0.0887811	0.0901442	0.385851	0.190358	0.740732	0.063283	0.140251	Autophagy
STK11IP	Serine/threonine-protein kinase 11-interacting protein	0.056327	0.0481069	0.0222705	0.0216073			0.0351887
STOM	Erythrocyte band 7 integral membrane protein	1.20781	6.37086	4.03579	0.0289756	0.985453	0.313191	1.09663
STS	Steryl-sulfatase	0.00808284				0.294497	0.0623063	0.0623063	Hydrolases
STX17	Syntaxin-17	0.7742	0.202488	0.690786	0.399895	0.0801281	0.151201	0.301192	SNARE Proteins
STX3	Syntaxin-3	0.0712581	0.0622217	0.291691	0.0540386	0.0583652		0.0622217	SNARE Proteins
STX7	Syntaxin-7	6.75715	1.23171	3.30342	0.880151	1.40527	1.22288	1.31849	SNARE Proteins
STX8	Syntaxin-8	1.04164	0.399241	0.712701	0.782194	0.397575	0.706228	0.709464	SNARE Proteins
STXBP2	Syntaxin-binding protein 2	0.172329	0.248217	0.427218		0.112035		0.210273	SNARE Proteins
SURF4	Surfeit locus protein 4	3.4994	6.53515	7.18429	3.30393	2.35103	1.46022	3.40167
SYNGR1	Synaptogyrin-1	0.235189			0.0450003	0.210725		0.210725
TCIRG1	V-type proton ATPase 116 kDa subunit a isoform 3	0.013763	0.135354	0.0276433				0.0276433	V-ATPase Complex
TIAL1	Nucleolysin TIAR	3.75344	1.34007	1.50239	1.25822	0.321492	0.358526	1.29914
TM9SF1	Transmembrane 9 superfamily member 1	0.111098	0.21466	0.250269	0.106455	0.0324774	0.0244563	0.108776	Membrane and Membrane-Associated Proteins
TMEM106B	Transmembrane protein 106B	0.316534	0.373448	0.191781	0.175151	0.221867	0.652951	0.2692	Membrane and Membrane-Associated Proteins
TMEM165	Transmembrane protein 165	0.303641	0.332828	0.100961	0.163901	0.107065	0.171176	0.167538	Membrane and Membrane-Associated Proteins
TMEM175	Transmembrane protein 175					0.00692474	0.0233836	0.0151542	Transporters, Channels, and Exchangers
TMEM179B	Transmembrane protein 179B	0.210083	0.216244	0.164684	0.151986			0.187384	Membrane and Membrane-Associated Proteins
TMEM192	Transmembrane protein 192	0.547294	0.281884	0.176987	0.244984			0.263434	Membrane and Membrane-Associated Proteins
TMEM30A	Cell cycle control protein 50A	0.483512	0.18836	0.301552	0.265722	0.186348	0.129794	0.227041	Membrane and Membrane-Associated Proteins
TMEM59	Transmembrane protein 59	0.0439615	0.0439888	0.0332811		0.0495708	0.127046	0.0439888	Membrane and Membrane-Associated Proteins
TMEM63A	CSC1-like protein 1	0.010288	0.00979818	0.0561838	0.00518703	0.185028	0.164854	0.0332359	Membrane and Membrane-Associated Proteins
TMEM9	Transmembrane protein 9	1.52206	1.06472	0.823549	1.10395	0.203666	0.251989	0.944135	Membrane and Membrane-Associated Proteins
TMEM97	Transmembrane protein 97	0.555406	0.771495	1.50761	0.237034			0.66345	Membrane and Membrane-Associated Proteins
TOLLIP	Toll-interacting protein	0.365808	0.178116	1.22126	0.680305	0.727016	0.522571	0.601438	Autophagy
TOM1	Target of Myb protein 1	0.108175	0.211727	0.671467	0.153414	0.304422	0.325299	0.258074
TPCN1	Two pore calcium channel protein 1	0.00654312	0.0213164	0.0157431	0.00333497	0.00349753	0.00564475	0.00609393	Transporters, Channels, and Exchangers
TPP1	Tripeptidyl-peptidase 1	0.653709	0.790719	0.915949	0.313321	0.253974	0.509523	0.581616	Proteases
TRMT112	Multifunctional methyltransferase subunit TRM112-like protein	5.04907	7.3691	3.32667	8.74863	1.50232	2.34213	4.18787
TTYH3	Protein tweety homolog 3	0.3004	0.0587663	0.0229354	0.271206	0.00138406	0.000181279	0.0408508	Transporters, Channels, and Exchangers
TUBB4B	Tubulin beta-4B chain	52.4059	169.765	132.783	205.427	53.8484	102.256	117.519
TXNDC5	Thioredoxin domain-containing protein 5	12.892	9.81825	19.0051	9.48017	7.68182	10.0295	9.92387
UBA1	Ubiquitin-like modifier-activating enzyme 1	6.34238	12.7571	6.0127	8.26196	4.4186	8.14164	7.24201
UCHL1	Ubiquitin carboxyl-terminal hydrolase isozyme L1	7.78007	0.230214	33.9281	39.2307	2.55242		7.78007	Ubiquitination
UNC13D	Protein unc-13 homolog D		0.161954	0.0102166	0.179099			0.161954	Exocytosis
UNC93B1	Protein unc-93 homolog B1	0.0172089	0.0434011	0.0532272	0.0116141			0.030305
USP5	Ubiquitin carboxyl-terminal hydrolase 5	0.603531	3.07011	2.71365	3.23513	1.63752	4.52853	2.89188	Proteases
VAMP4	Vesicle-associated membrane protein 4	0.0156315				0.0371717	0.0468257	0.0371717	SNARE Proteins
VAMP7	Vesicle-associated membrane protein 7	0.556431	0.629975	0.179802	0.384372	0.215061	0.351614	0.367993	SNARE Proteins
VAMP8	Vesicle-associated membrane protein 8		2.10103	3.02564	0.00702056	2.38109	2.33226	2.33226	SNARE Proteins
VAPA	Vesicle-associated membrane protein-associated protein A	12.9325	9.67207	10.0853	4.51521	3.86585	5.54549	7.60878
VASN	Vasorin	0.0175172	0.362458	0.250802	0.182827	0.167383	0.548101	0.216814
VAT1	Synaptic vesicle membrane protein VAT-1 homolog	3.33161	6.99583	9.61761	9.0021	5.32662	20.0621	7.99897
VCAN	Versican core protein	0.0863732		0.170305	0.0514948	0.145068	0.438882	0.145068
VCP	Transitional endoplasmic reticulum ATPase	14.0693	29.7235	38.2593	16.5419	15.7066	24.514	20.528
VNN1	Pantetheinase					0.273828	0.00897191	0.1414	Hydrolases
VPS11	Vacuolar protein sorting-associated protein 11 homolog	0.175583	0.105946	0.118325	0.162872	0.0697749	0.0543309	0.112136	HOPS/CORVET Complex
VPS13A	Vacuolar protein sorting-associated protein 13A	0.0362002	0.0278407	0.0389386	0.0118462	0.0127721	0.0247299	0.0262853	Organelle contact sites
VPS16	Vacuolar protein sorting-associated protein 16 homolog	0.310972	0.451154	0.321068	0.619343	0.238158	0.144045	0.31602	HOPS/CORVET Complex
VPS18	Vacuolar protein sorting-associated protein 18 homolog	0.126009	0.130234	0.09013	0.167342	0.0465596	0.057019	0.108069	HOPS/CORVET Complex
VPS26A	Vacuolar protein sorting-associated protein 26A	1.0947	1.98757	0.92785	1.29014	0.874804	1.10219	1.09844	CSC complex
VPS33A	Vacuolar protein sorting-associated protein 33A	0.695328	0.874946	1.17491	0.789203	0.0222928	0.0248143	0.742265	HOPS/CORVET Complex
VPS33B	Vacuolar protein sorting-associated protein 33B	0.108922	0.267253	0.451806	0.233567	0.0107121	0.0254822	0.171245
VPS35	Vacuolar protein sorting-associated protein 35	1.02299	1.52127	0.902723	1.49166	0.937726	1.2487	1.13585	WASH Complex
VPS36	Vacuolar protein-sorting-associated protein 36	0.156743	0.342627	0.209941	0.229158	0.138279	0.399177	0.219549	ESCRT Complex
VPS39	Vam6/Vps39-like protein	0.0451075	0.0354374	0.0156488	0.0337759			0.0346066	HOPS/CORVET Complex
VPS41	Vacuolar protein sorting-associated protein 41 homolog	0.0510098	0.025663	0.0171347	0.0132581	0.114943	0.00955603	0.0213989	HOPS/CORVET Complex
VPS4A	Vacuolar protein sorting-associated protein 4A	0.180385	0.87994	0.742925	0.698772	0.088373	0.0759726	0.439578	ESCRT Complex
VPS4B	Vacuolar protein sorting-associated protein 4B	0.332044	0.777468	0.586596	0.862799	0.650562	0.934721	0.714015	ESCRT Complex
VTA1	Vacuolar protein sorting-associated protein VTA1 homolog	3.87712	4.80703	5.88552	6.42891	1.51991	3.01311	4.34207	ESCRT Complex
VTI1B	Vesicle transport through interaction with t-SNAREs homolog 1B	1.43261	0.502882	0.861654	1.2179	0.536665	1.10867	0.985162	SNARE Proteins
WDR11	WD repeat-containing protein 11	0.0593167	0.0712999	0.0800989	0.055645	0.0329517	0.0540862	0.0574809	WDR Proteins
WDR48	WD repeat-containing protein 48	0.508021	0.337487	0.270386	0.273567	0.0372058	0.0686838	0.271976	WDR Proteins
WDR59	WD repeat-containing protein 59	0.0191602	0.0115329	0.0212914	0.0136921	0.00537448	0.00745741	0.0126125	WDR Proteins
WDR81	WD repeat-containing protein 81	0.0684007	0.0464145	0.0818971	0.0126227	0.0226787	0.023081	0.0347478	WDR Proteins
ZC3HAV1	Zinc finger CCCH-type antiviral protein 1	2.35944	1.42141	1.06498	1.04498	0.332145	0.201987	1.05498
