# Supplementary material for: Multi–Cell Line Analysis of Lysosomal Proteomes Reveals Unique Features and Novel Lysosomal Proteins
Source: Mol Cell Proteomics. 2023 Feb 14;22(3):100509. doi: 10.1016/j.mcpro.2023.100509 (PMC10025164; doi:10.1016/j.mcpro.2023.100509)
Supplement: Table S8 [file mmc8.xlsx]

## Sheet: Overview
Table S8 Assignment of lysosomal localization probabilities by bimodal distribution analysis
Sheet	Content
HEK293	Values calculated for proteins identified in lysosomes enriched from HEK293 cells
HeLa	Values calculated for proteins identified in lysosomes enriched from HeLa cells
HuH-7	Values calculated for proteins identified in lysosomes enriched from HuH-7 cells
SH-SY5Y	Values calculated for proteins identified in lysosomes enriched from SH-SY5Y cells
MEF	Values calculated for proteins identified in lysosomes enriched from MEFs
NIH3T3	Values calculated for proteins identified in lysosomes enriched from NIH3T3 cells

## Sheet: HEK293
Accession	Description	Gene name	Abundance Ratios	Median Abundance Ratio	Median Absolute Deviation (mad) Abundance	Posterior Probabilities (pp)	Median pp	Adjusted p-value
B5ME97	Septin 10, isoform CRA_c OS=Homo sapiens OX=9606 GN=SEPT10 PE=1 SV=2	SEPT7	7.89370799783715 NA NA NA	7.89371	0	1	1	0
Q6P093	Arylacetamide deacetylase-like 2 OS=Homo sapiens OX=9606 GN=AADACL2 PE=2 SV=3	AADACL2	7.89370799783715 NA NA NA	7.89371	0	1	1	0
A0A096LP25	AP2-associated protein kinase 1 (Fragment) OS=Homo sapiens OX=9606 GN=AAK1 PE=1 SV=1	AAK1	7.89370799783715 NA NA NA	7.89371	0	1	1	0
P49588	Alanine--tRNA ligase, cytoplasmic OS=Homo sapiens OX=9606 GN=AARS PE=1 SV=2	AARS	7.89370799783715 NA NA NA	7.89371	0	1	1	0
Q99758	ATP-binding cassette sub-family A member 3 OS=Homo sapiens OX=9606 GN=ABCA3 PE=1 SV=2	ABCA3	7.89370799783715 7.89370799783715 7.89370799783715 7.89370799783715	7.89371	0	1 1 1 1	1	0
Q9NP58	ATP-binding cassette sub-family B member 6, mitochondrial OS=Homo sapiens OX=9606 GN=ABCB6 PE=1 SV=1	ABCB6	5.73599691078544 7.89370799783715 7.89370799783715 7.89370799783715	7.89371	0	0.999999937064428 1 1 1	1	0
Q6P2Q0	ABCB9 protein OS=Homo sapiens OX=9606 GN=ABCB9 PE=1 SV=1	ABCB9	7.89370799783715 7.89370799783715 NA NA	7.89371	0	1 1	1	0
Q5T3U5	Multidrug resistance-associated protein 7 OS=Homo sapiens OX=9606 GN=ABCC10 PE=1 SV=1	ABCC10	7.89370799783715 7.89370799783715 7.89370799783715 7.89370799783715	7.89371	0	1 1 1 1	1	0
O15439	Multidrug resistance-associated protein 4 OS=Homo sapiens OX=9606 GN=ABCC4 PE=1 SV=3	ABCC4	-0.00764006220213198 7.89370799783715 7.89370799783715 7.89370799783715	7.89371	0	0.0229136923417973 1 1 1	1	0
O15440	Multidrug resistance-associated protein 5 OS=Homo sapiens OX=9606 GN=ABCC5 PE=1 SV=2	ABCC5	7.89370799783715 7.89370799783715 NA NA	7.89371	0	1 1	1	0
P33897	ATP-binding cassette sub-family D member 1 OS=Homo sapiens OX=9606 GN=ABCD1 PE=1 SV=2	ABCD1	7.89370799783715 NA NA NA	7.89371	0	1	1	0
Q9NUQ8	ATP-binding cassette sub-family F member 3 OS=Homo sapiens OX=9606 GN=ABCF3 PE=1 SV=2	ABCF3	7.89370799783715 7.89370799783715 NA NA	7.89371	0	1 1	1	0
Q5VST6	Alpha/beta hydrolase domain-containing protein 17B OS=Homo sapiens OX=9606 GN=ABHD17B PE=1 SV=1	ABHD17B	7.89370799783715 7.89370799783715 7.89370799783715 7.89370799783715	7.89371	0	1 1 1 1	1	0
Q9BV23	Monoacylglycerol lipase ABHD6 OS=Homo sapiens OX=9606 GN=ABHD6 PE=1 SV=1	ABHD6	7.89370799783715 NA NA NA	7.89371	0	1	1	0
F8WAL6	Abl interactor 2 OS=Homo sapiens OX=9606 GN=ABI2 PE=1 SV=2	ABI2	7.89370799783715 7.89370799783715 7.89370799783715 NA	7.89371	0	1 1 1	1	0
Q15018	BRISC complex subunit Abraxas 2 OS=Homo sapiens OX=9606 GN=ABRAXAS2 PE=1 SV=2	ABRAXAS2	7.89370799783715 7.89370799783715 NA NA	7.89371	0	1 1	1	0
Q13085	Acetyl-CoA carboxylase 1 OS=Homo sapiens OX=9606 GN=ACACA PE=1 SV=2	ACACA	7.89370799783715 NA NA NA	7.89371	0	1	1	0
Q9UKU7	Isobutyryl-CoA dehydrogenase, mitochondrial OS=Homo sapiens OX=9606 GN=ACAD8 PE=1 SV=1	ACAD8	7.89370799783715 7.89370799783715 -7.95690850812033 NA	7.89371	0	1 1 0	1	0
Q15057	Arf-GAP with coiled-coil, ANK repeat and PH domain-containing protein 2 OS=Homo sapiens OX=9606 GN=ACAP2 PE=1 SV=3	ACAP2	7.89370799783715 7.89370799783715 NA NA	7.89371	0	1 1	1	0
Q9BWD1	Acetyl-CoA acetyltransferase, cytosolic OS=Homo sapiens OX=9606 GN=ACAT2 PE=1 SV=2	ACAT2	7.89370799783715 7.89370799783715 NA NA	7.89371	0	1 1	1	0
B7Z2R7	Acyl-CoA-binding domain-containing protein 5 OS=Homo sapiens OX=9606 GN=ACBD5 PE=1 SV=1	ACBD5	0.823232666561609 7.89370799783715 7.89370799783715 NA	7.89371	0	0.162467820548872 1 1	1	0
S4R3H4	Apoptotic chromatin condensation inducer in the nucleus OS=Homo sapiens OX=9606 GN=ACIN1 PE=1 SV=1	ACIN1	7.89370799783715 7.89370799783715 7.89370799783715 NA	7.89371	0	1 1 1	1	0
O14734	Acyl-coenzyme A thioesterase 8 OS=Homo sapiens OX=9606 GN=ACOT8 PE=1 SV=1	ACOT8	7.89370799783715 7.89370799783715 7.89370799783715 NA	7.89371	0	1 1 1	1	0
P24666	Low molecular weight phosphotyrosine protein phosphatase OS=Homo sapiens OX=9606 GN=ACP1 PE=1 SV=3	ACP1	-0.0587437908726566 7.89370799783715 7.89370799783715 NA	7.89371	0	0.0203593779757705 1 1	1	0
Q4G176	Acyl-CoA synthetase family member 3, mitochondrial OS=Homo sapiens OX=9606 GN=ACSF3 PE=1 SV=3	ACSF3	-1.89703057248215 7.89370799783715 7.89370799783715 7.89370799783715	7.89371	0	0.000545060179867204 1 1 1	1	0
P33121	Long-chain-fatty-acid--CoA ligase 1 OS=Homo sapiens OX=9606 GN=ACSL1 PE=1 SV=1	ACSL1	0.128426157003588 7.89370799783715 7.89370799783715 7.89370799783715	7.89371	0	0.0314919724834596 1 1 1	1	0
Q9NUB1	Acetyl-coenzyme A synthetase 2-like, mitochondrial OS=Homo sapiens OX=9606 GN=ACSS1 PE=1 SV=2	ACSS1	7.89370799783715 7.89370799783715 NA NA	7.89371	0	1 1	1	0
Q9H6R3	Acyl-CoA synthetase short-chain family member 3, mitochondrial OS=Homo sapiens OX=9606 GN=ACSS3 PE=1 SV=1	ACSS3	-1.03766407275383 7.89370799783715 7.89370799783715 NA	7.89371	0	0.00251487416090677 1 1	1	0
Q9NZ32	Actin-related protein 10 OS=Homo sapiens OX=9606 GN=ACTR10 PE=1 SV=1	ACTR10	-0.823029991038375 7.89370799783715 7.89370799783715 7.89370799783715	7.89371	0	0.00385768035469561 1 1 1	1	0
P36896	Activin receptor type-1B OS=Homo sapiens OX=9606 GN=ACVR1B PE=1 SV=1	ACVR1B	7.89370799783715 7.89370799783715 NA NA	7.89371	0	1 1	1	0
P27037	Activin receptor type-2A OS=Homo sapiens OX=9606 GN=ACVR2A PE=1 SV=1	ACVR2A	7.89370799783715 NA NA NA	7.89371	0	1	1	0
Q9NZK5	Adenosine deaminase 2 OS=Homo sapiens OX=9606 GN=ADA2 PE=1 SV=2	ADA2	7.89370799783715 NA NA NA	7.89371	0	1	1	0
Q13444	Disintegrin and metalloproteinase domain-containing protein 15 OS=Homo sapiens OX=9606 GN=ADAM15 PE=1 SV=4	ADAM15	7.89370799783715 7.89370799783715 7.89370799783715 7.89370799783715	7.89371	0	1 1 1 1	1	0
P78536	Disintegrin and metalloproteinase domain-containing protein 17 OS=Homo sapiens OX=9606 GN=ADAM17 PE=1 SV=1	ADAM17	7.89370799783715 7.89370799783715 7.89370799783715 7.89370799783715	7.89371	0	1 1 1 1	1	0
Q9P0K1	Disintegrin and metalloproteinase domain-containing protein 22 OS=Homo sapiens OX=9606 GN=ADAM22 PE=1 SV=1	ADAM22	7.89370799783715 NA NA NA	7.89371	0	1	1	0
Q13443	Disintegrin and metalloproteinase domain-containing protein 9 OS=Homo sapiens OX=9606 GN=ADAM9 PE=1 SV=1	ADAM9	7.89370799783715 NA NA NA	7.89371	0	1	1	0
Q9UHI8	A disintegrin and metalloproteinase with thrombospondin motifs 1 OS=Homo sapiens OX=9606 GN=ADAMTS1 PE=1 SV=4	ADAMTS1	7.89370799783715 7.89370799783715 7.89370799783715 NA	7.89371	0	1 1 1	1	0
O15072	A disintegrin and metalloproteinase with thrombospondin motifs 3 OS=Homo sapiens OX=9606 GN=ADAMTS3 PE=2 SV=4	ADAMTS3	7.89370799783715 NA NA NA	7.89371	0	1	1	0
P55265	Double-stranded RNA-specific adenosine deaminase OS=Homo sapiens OX=9606 GN=ADAR PE=1 SV=4	ADAR	7.89370799783715 7.89370799783715 NA NA	7.89371	0	1 1	1	0
A0A0A0MSC1	Adenylate cyclase OS=Homo sapiens OX=9606 GN=ADCY3 PE=1 SV=1	ADCY3	7.89370799783715 NA NA NA	7.89371	0	1	1	0
P35612	Beta-adducin OS=Homo sapiens OX=9606 GN=ADD2 PE=1 SV=3	ADD2	7.89370799783715 7.89370799783715 NA NA	7.89371	0	1 1	1	0
Q9UEY8	Gamma-adducin OS=Homo sapiens OX=9606 GN=ADD3 PE=1 SV=1	ADD3	7.89370799783715 7.89370799783715 7.89370799783715 7.89370799783715	7.89371	0	1 1 1 1	1	0
H0Y3V3	Adhesion G protein-coupled receptor L2 (Fragment) OS=Homo sapiens OX=9606 GN=ADGRL2 PE=1 SV=1	ADGRL2	7.89370799783715 NA NA NA	7.89371	0	1	1	0
O95490	Adhesion G protein-coupled receptor L2 OS=Homo sapiens OX=9606 GN=ADGRL2 PE=1 SV=2	ADGRL2	7.89370799783715 7.89370799783715 NA NA	7.89371	0	1 1	1	0
E7EUW2	Adhesion G protein-coupled receptor L3 OS=Homo sapiens OX=9606 GN=ADGRL3 PE=1 SV=1	ADGRL3	7.89370799783715 NA NA NA	7.89371	0	1	1	0
Q9BV57	1,2-dihydroxy-3-keto-5-methylthiopentene dioxygenase OS=Homo sapiens OX=9606 GN=ADI1 PE=1 SV=1	ADI1	7.89370799783715 NA NA NA	7.89371	0	1	1	0
Q16186	Proteasomal ubiquitin receptor ADRM1 OS=Homo sapiens OX=9606 GN=ADRM1 PE=1 SV=2	ADRM1	-0.196247314622591 7.89370799783715 7.89370799783715 7.89370799783715	7.89371	0	0.0148700688661019 1 1 1	1	0
A8MQ02	Afadin OS=Homo sapiens OX=9606 GN=AFDN PE=1 SV=2	AFDN	7.89370799783715 7.89370799783715 NA NA	7.89371	0	1 1	1	0
J3KMX3	Alpha-fetoprotein OS=Homo sapiens OX=9606 GN=AFP PE=1 SV=1	AFP	7.89370799783715 7.89370799783715 -7.95690850812033 NA	7.89371	0	1 1 0	1	0
P20933	N(4)-(beta-N-acetylglucosaminyl)-L-asparaginase OS=Homo sapiens OX=9606 GN=AGA PE=1 SV=2	AGA	7.89370799783715 7.89370799783715 7.89370799783715 7.89370799783715	7.89371	0	1 1 1 1	1	0
E7EUN2	Arf-GAP with GTPase, ANK repeat and PH domain-containing protein 1 OS=Homo sapiens OX=9606 GN=AGAP1 PE=1 SV=1	AGAP1	7.89370799783715 -7.95690850812033 7.89370799783715 7.89370799783715 7.89370799783715 7.89370799783715 NA NA	7.89371	0	1 0 1 1 1 1	1	0
Q9UKV8	Protein argonaute-2 OS=Homo sapiens OX=9606 GN=AGO2 PE=1 SV=3	AGO2	0.652769245616541 7.89370799783715 7.89370799783715 NA	7.89371	0	0.109455811943622 1 1	1	0
Q99943	1-acyl-sn-glycerol-3-phosphate acyltransferase alpha OS=Homo sapiens OX=9606 GN=AGPAT1 PE=1 SV=2	AGPAT1	7.89370799783715 7.89370799783715 7.89370799783715 7.89370799783715	7.89371	0	1 1 1 1	1	0
Q9NRZ5	1-acyl-sn-glycerol-3-phosphate acyltransferase delta OS=Homo sapiens OX=9606 GN=AGPAT4 PE=1 SV=1	AGPAT4	7.89370799783715 7.89370799783715 NA NA	7.89371	0	1 1	1	0
Q6AI25	1-acyl-sn-glycerol-3-phosphate acyltransferase delta OS=Homo sapiens OX=9606 GN=AGPAT4 PE=2 SV=1	AGPAT4	7.89370799783715 7.89370799783715 NA NA	7.89371	0	1 1	1	0
J3KNS1	Cytosolic carboxypeptidase 1 OS=Homo sapiens OX=9606 GN=AGTPBP1 PE=1 SV=1	AGTPBP1	7.89370799783715 7.89370799783715 NA NA	7.89371	0	1 1	1	0
Q96BJ3	Axin interactor, dorsalization-associated protein OS=Homo sapiens OX=9606 GN=AIDA PE=1 SV=1	AIDA	7.89370799783715 7.89370799783715 NA NA	7.89371	0	1 1	1	0
O00170	AH receptor-interacting protein OS=Homo sapiens OX=9606 GN=AIP PE=1 SV=2	AIP	7.89370799783715 7.89370799783715 7.89370799783715 NA	7.89371	0	1 1 1	1	0
Q12802	A-kinase anchor protein 13 OS=Homo sapiens OX=9606 GN=AKAP13 PE=1 SV=2	AKAP13	2.0790715709912 7.89370799783715 7.89370799783715 7.89370799783715	7.89371	0	0.889489632157942 1 1 1	1	0
Q9ULX6	A-kinase anchor protein 8-like OS=Homo sapiens OX=9606 GN=AKAP8L PE=1 SV=4	AKAP8L	7.89370799783715 NA NA NA	7.89371	0	1	1	0
A0A0A0MRF6	A-kinase anchor protein 9 OS=Homo sapiens OX=9606 GN=AKAP9 PE=1 SV=1	AKAP9	7.89370799783715 NA NA NA	7.89371	0	1	1	0
A0A0A0MSS8	Aldo-keto reductase family 1 member C3 OS=Homo sapiens OX=9606 GN=AKR1C3 PE=1 SV=1	AKR1C3	7.89370799783715 NA NA NA	7.89371	0	1	1	0
P00352	Retinal dehydrogenase 1 OS=Homo sapiens OX=9606 GN=ALDH1A1 PE=1 SV=2	ALDH1A1	7.89370799783715 NA NA NA	7.89371	0	1	1	0
P30038	Delta-1-pyrroline-5-carboxylate dehydrogenase, mitochondrial OS=Homo sapiens OX=9606 GN=ALDH4A1 PE=1 SV=3	ALDH4A1	7.89370799783715 7.89370799783715 NA NA	7.89371	0	1 1	1	0
Q2TAA5	GDP-Man:Man(3)GlcNAc(2)-PP-Dol alpha-1,2-mannosyltransferase OS=Homo sapiens OX=9606 GN=ALG11 PE=1 SV=2	ALG11	0.900806643461224 7.89370799783715 7.89370799783715 7.89370799783715	7.89371	0	0.193346948206712 1 1 1	1	0
Q9BV10	Dol-P-Man:Man(7)GlcNAc(2)-PP-Dol alpha-1,6-mannosyltransferase OS=Homo sapiens OX=9606 GN=ALG12 PE=1 SV=1	ALG12	7.89370799783715 NA NA NA	7.89371	0	1	1	0
A0A096LP10	Putative bifunctional UDP-N-acetylglucosamine transferase and deubiquitinase ALG13 (Fragment) OS=Homo sapiens OX=9606 GN=ALG13 PE=1 SV=1	ALG13	1.05357666648653 7.89370799783715 7.89370799783715 7.89370799783715	7.89371	0	0.268037077761391 1 1 1	1	0
Q92685	Dol-P-Man:Man(5)GlcNAc(2)-PP-Dol alpha-1,3-mannosyltransferase OS=Homo sapiens OX=9606 GN=ALG3 PE=1 SV=1	ALG3	7.89370799783715 7.89370799783715 7.89370799783715 NA	7.89371	0	1 1 1	1	0
Q9Y673	Dolichyl-phosphate beta-glucosyltransferase OS=Homo sapiens OX=9606 GN=ALG5 PE=1 SV=1	ALG5	2.78836220671456 7.89370799783715 7.89370799783715 NA	7.89371	0	0.988711858222071 1 1	1	0
Q5JTC6	APC membrane recruitment protein 1 OS=Homo sapiens OX=9606 GN=AMER1 PE=1 SV=2	AMER1	7.89370799783715 7.89370799783715 7.89370799783715 7.89370799783715	7.89371	0	1 1 1 1	1	0
Q9UKV5	E3 ubiquitin-protein ligase AMFR OS=Homo sapiens OX=9606 GN=AMFR PE=1 SV=2	AMFR	2.48032099989966 7.89370799783715 7.89370799783715 7.89370799783715	7.89371	0	0.96804185346901 1 1 1	1	0
Q8IY63	Angiomotin-like protein 1 OS=Homo sapiens OX=9606 GN=AMOTL1 PE=1 SV=1	AMOTL1	7.89370799783715 7.89370799783715 7.89370799783715 NA	7.89371	0	1 1 1	1	0
Q9UM13	Anaphase-promoting complex subunit 10 OS=Homo sapiens OX=9606 GN=ANAPC10 PE=1 SV=1	ANAPC10	7.89370799783715 NA NA NA	7.89371	0	1	1	0
Q9UJX3	Anaphase-promoting complex subunit 7 OS=Homo sapiens OX=9606 GN=ANAPC7 PE=1 SV=4	ANAPC7	7.89370799783715 7.89370799783715 7.89370799783715 7.89370799783715	7.89371	0	1 1 1 1	1	0
Q01484	Ankyrin-2 OS=Homo sapiens OX=9606 GN=ANK2 PE=1 SV=4	ANK2	7.89370799783715 7.89370799783715 7.89370799783715 NA	7.89371	0	1 1 1	1	0
Q12955	Ankyrin-3 OS=Homo sapiens OX=9606 GN=ANK3 PE=1 SV=3	ANK3	7.89370799783715 7.89370799783715 7.89370799783715 7.89370799783715	7.89371	0	1 1 1 1	1	0
Q9HCJ1	Progressive ankylosis protein homolog OS=Homo sapiens OX=9606 GN=ANKH PE=1 SV=2	ANKH	7.89370799783715 NA NA NA	7.89371	0	1	1	0
O15084	Serine/threonine-protein phosphatase 6 regulatory ankyrin repeat subunit A OS=Homo sapiens OX=9606 GN=ANKRD28 PE=1 SV=5	ANKRD28	7.89370799783715 7.89370799783715 NA NA	7.89371	0	1 1	1	0
Q86W74	Ankyrin repeat domain-containing protein 46 OS=Homo sapiens OX=9606 GN=ANKRD46 PE=1 SV=1	ANKRD46	7.89370799783715 7.89370799783715 NA NA	7.89371	0	1 1	1	0
Q9ULJ7	Ankyrin repeat domain-containing protein 50 OS=Homo sapiens OX=9606 GN=ANKRD50 PE=1 SV=4	ANKRD50	7.89370799783715 7.89370799783715 7.89370799783715 7.89370799783715	7.89371	0	1 1 1 1	1	0
Q9NQW6	Anillin OS=Homo sapiens OX=9606 GN=ANLN PE=1 SV=2	ANLN	7.89370799783715 7.89370799783715 7.89370799783715 7.89370799783715	7.89371	0	1 1 1 1	1	0
Q9NW15	Anoctamin-10 OS=Homo sapiens OX=9606 GN=ANO10 PE=1 SV=2	ANO10	7.89370799783715 7.89370799783715 7.89370799783715 NA	7.89371	0	1 1 1	1	0
Q4KMQ2	Anoctamin-6 OS=Homo sapiens OX=9606 GN=ANO6 PE=1 SV=2	ANO6	7.89370799783715 7.89370799783715 7.89370799783715 7.89370799783715	7.89371	0	1 1 1 1	1	0
Q9H6X2	Anthrax toxin receptor 1 OS=Homo sapiens OX=9606 GN=ANTXR1 PE=1 SV=2	ANTXR1	7.89370799783715 7.89370799783715 7.89370799783715 7.89370799783715	7.89371	0	1 1 1 1	1	0
P58335	Anthrax toxin receptor 2 OS=Homo sapiens OX=9606 GN=ANTXR2 PE=1 SV=5	ANTXR2	7.89370799783715 7.89370799783715 7.89370799783715 NA	7.89371	0	1 1 1	1	0
Q63HQ0	AP-1 complex-associated regulatory protein OS=Homo sapiens OX=9606 GN=AP1AR PE=1 SV=1	AP1AR	7.89370799783715 7.89370799783715 7.89370799783715 7.89370799783715	7.89371	0	1 1 1 1	1	0
P61966	AP-1 complex subunit sigma-1A OS=Homo sapiens OX=9606 GN=AP1S1 PE=1 SV=1	AP1S1	7.89370799783715 7.89370799783715 7.89370799783715 NA	7.89371	0	1 1 1	1	0
H0YBD0	AP-3 complex subunit beta-1 (Fragment) OS=Homo sapiens OX=9606 GN=AP3B1 PE=1 SV=1	AP3B1	7.89370799783715 NA NA NA	7.89371	0	1	1	0
P53677	AP-3 complex subunit mu-2 OS=Homo sapiens OX=9606 GN=AP3M2 PE=2 SV=1	AP3M2	7.89370799783715 NA NA NA	7.89371	0	1	1	0
P25054	Adenomatous polyposis coli protein OS=Homo sapiens OX=9606 GN=APC PE=1 SV=2	APC	2.26282272730053 7.89370799783715 7.89370799783715 NA	7.89371	0	0.936096679834104 1 1	1	0
P02654	Apolipoprotein C-I OS=Homo sapiens OX=9606 GN=APOC1 PE=1 SV=1	APOC1	7.89370799783715 7.89370799783715 NA NA	7.89371	0	1 1	1	0
J3KQL8	Apolipoprotein L2 OS=Homo sapiens OX=9606 GN=APOL2 PE=1 SV=2	APOL2	7.89370799783715 7.89370799783715 7.89370799783715 NA	7.89371	0	1 1 1	1	0
O60306	RNA helicase aquarius OS=Homo sapiens OX=9606 GN=AQR PE=1 SV=4	AQR	7.89370799783715 NA NA NA	7.89371	0	1	1	0
P84085	ADP-ribosylation factor 5 OS=Homo sapiens OX=9606 GN=ARF5 PE=1 SV=2	ARF5	0.184376600429983 7.89370799783715 7.89370799783715 NA	7.89371	0	0.0359346786258671 1 1	1	0
P62330	ADP-ribosylation factor 6 OS=Homo sapiens OX=9606 GN=ARF6 PE=1 SV=2	ARF6	1.14316158531443 7.89370799783715 7.89370799783715 NA	7.89371	0	0.320455917185266 1 1	1	0
Q5TH69	Brefeldin A-inhibited guanine nucleotide-exchange protein 3 OS=Homo sapiens OX=9606 GN=ARFGEF3 PE=1 SV=3	ARFGEF3	7.89370799783715 NA NA NA	7.89371	0	1	1	0
P53367	Arfaptin-1 OS=Homo sapiens OX=9606 GN=ARFIP1 PE=1 SV=2	ARFIP1	7.89370799783715 NA NA NA	7.89371	0	1	1	0
P78540	Arginase-2, mitochondrial OS=Homo sapiens OX=9606 GN=ARG2 PE=1 SV=1	ARG2	0.766555261100907 7.89370799783715 7.89370799783715 7.89370799783715	7.89371	0	0.142703491685984 1 1 1	1	0
J3QQX2	Rho GDP-dissociation inhibitor 1 OS=Homo sapiens OX=9606 GN=ARHGDIA PE=1 SV=1	ARHGDIA	0.299700233844359 7.89370799783715 7.89370799783715 7.89370799783715	7.89371	0	0.0472474615000241 1 1 1	1	0
A0A3B3IPE9	Rho guanine nucleotide exchange factor 18 OS=Homo sapiens OX=9606 GN=ARHGEF18 PE=1 SV=1	ARHGEF18	-7.95690850812033 7.89370799783715 7.89370799783715 NA	7.89371	0	0 1 1	1	0
V9GYM8	Rho guanine nucleotide exchange factor 2 OS=Homo sapiens OX=9606 GN=ARHGEF2 PE=1 SV=1	ARHGEF2	7.89370799783715 7.89370799783715 NA NA	7.89371	0	1 1	1	0
Q3SXY8	ADP-ribosylation factor-like protein 13B OS=Homo sapiens OX=9606 GN=ARL13B PE=1 SV=1	ARL13B	1.74885426789926 7.89370799783715 7.89370799783715 NA	7.89371	0	0.739597901254511 1 1	1	0
A0A087WUW9	ADP-ribosylation factor-like protein 15 OS=Homo sapiens OX=9606 GN=ARL15 PE=1 SV=1	ARL15	7.89370799783715 7.89370799783715 7.89370799783715 7.89370799783715	7.89371	0	1 1 1 1	1	0
Q8N2F6	Armadillo repeat-containing protein 10 OS=Homo sapiens OX=9606 GN=ARMC10 PE=1 SV=1	ARMC10	-0.756687496209679 7.89370799783715 7.89370799783715 7.89370799783715	7.89371	0	0.00441915007586302 1 1 1	1	0
A0A0C4DFZ2	Arylsulfatase A OS=Homo sapiens OX=9606 GN=ARSA PE=1 SV=1	ARSA	7.89370799783715 7.89370799783715 7.89370799783715 7.89370799783715	7.89371	0	1 1 1 1	1	0
P00966	Argininosuccinate synthase OS=Homo sapiens OX=9606 GN=ASS1 PE=1 SV=2	ASS1	7.89370799783715 7.89370799783715 -7.95690850812033 NA	7.89371	0	1 1 0	1	0
Q8IXJ9	Putative Polycomb group protein ASXL1 OS=Homo sapiens OX=9606 GN=ASXL1 PE=1 SV=4	ASXL1	7.89370799783715 NA NA NA	7.89371	0	1	1	0
Q9BSB4	Autophagy-related protein 101 OS=Homo sapiens OX=9606 GN=ATG101 PE=1 SV=1	ATG101	7.89370799783715 NA NA NA	7.89371	0	1	1	0
Q9NT62	Ubiquitin-like-conjugating enzyme ATG3 OS=Homo sapiens OX=9606 GN=ATG3 PE=1 SV=1	ATG3	7.89370799783715 7.89370799783715 NA NA	7.89371	0	1 1	1	0
Q7Z3C6	Autophagy-related protein 9A OS=Homo sapiens OX=9606 GN=ATG9A PE=1 SV=3	ATG9A	2.29334455164584 7.89370799783715 7.89370799783715 7.89370799783715	7.89371	0	0.941867501050441 1 1 1	1	0
Q6DD88	Atlastin-3 OS=Homo sapiens OX=9606 GN=ATL3 PE=1 SV=1	ATL3	7.89370799783715 NA NA NA	7.89371	0	1	1	0
Q9Y2G3	Probable phospholipid-transporting ATPase IF OS=Homo sapiens OX=9606 GN=ATP11B PE=1 SV=2	ATP11B	7.89370799783715 7.89370799783715 NA NA	7.89371	0	1 1	1	0
Q8NB49	Phospholipid-transporting ATPase IG OS=Homo sapiens OX=9606 GN=ATP11C PE=1 SV=3	ATP11C	-3.33760316386813 7.89370799783715 7.89370799783715 7.89370799783715	7.89371	0	8.20583153941044e-05 1 1 1	1	0
Q9NQ11	Cation-transporting ATPase 13A2 OS=Homo sapiens OX=9606 GN=ATP13A2 PE=1 SV=2	ATP13A2	7.89370799783715 7.89370799783715 NA NA	7.89371	0	1 1	1	0
A0A2R8YDN7	Cation-transporting ATPase OS=Homo sapiens OX=9606 GN=ATP13A3 PE=1 SV=1	ATP13A3	7.89370799783715 NA NA NA	7.89371	0	1	1	0
P05026	Sodium/potassium-transporting ATPase subunit beta-1 OS=Homo sapiens OX=9606 GN=ATP1B1 PE=1 SV=1	ATP1B1	2.18437660042998 7.89370799783715 7.89370799783715 7.89370799783715	7.89371	0	0.918865383982591 1 1 1	1	0
Q01814	Plasma membrane calcium-transporting ATPase 2 OS=Homo sapiens OX=9606 GN=ATP2B2 PE=1 SV=2	ATP2B2	7.89370799783715 NA NA NA	7.89371	0	1	1	0
H7C086	ATP synthase subunit O, mitochondrial (Fragment) OS=Homo sapiens OX=9606 GN=ATP5PO PE=4 SV=1	ATP5PO	7.89370799783715 NA NA NA	7.89371	0	1	1	0
P27449	V-type proton ATPase 16 kDa proteolipid subunit OS=Homo sapiens OX=9606 GN=ATP6V0C PE=1 SV=1	ATP6V0C	3.04791488137918 7.89370799783715 7.89370799783715 7.89370799783715	7.89371	0	0.995491273983763 1 1 1	1	0
Q9Y5K8	V-type proton ATPase subunit D OS=Homo sapiens OX=9606 GN=ATP6V1D PE=1 SV=1	ATP6V1D	2.74850788517435 7.89370799783715 7.89370799783715 7.89370799783715	7.89371	0	0.987043347376039 1 1 1	1	0
P35670	Copper-transporting ATPase 2 OS=Homo sapiens OX=9606 GN=ATP7B PE=1 SV=4	ATP7B	7.89370799783715 7.89370799783715 NA NA	7.89371	0	1 1	1	0
Q9Y2Q0	Phospholipid-transporting ATPase IA OS=Homo sapiens OX=9606 GN=ATP8A1 PE=1 SV=1	ATP8A1	7.89370799783715 NA NA NA	7.89371	0	1	1	0
O75110	Probable phospholipid-transporting ATPase IIA OS=Homo sapiens OX=9606 GN=ATP9A PE=1 SV=3	ATP9A	7.89370799783715 NA NA NA	7.89371	0	1	1	0
Q6UW56	All-trans retinoic acid-induced differentiation factor OS=Homo sapiens OX=9606 GN=ATRAID PE=1 SV=2	ATRAID	1.29630228721187 7.89370799783715 7.89370799783715 7.89370799783715	7.89371	0	0.422683800856156 1 1 1	1	0
O75882	Attractin OS=Homo sapiens OX=9606 GN=ATRN PE=1 SV=2	ATRN	7.89370799783715 7.89370799783715 NA NA	7.89371	0	1 1	1	0
Q96GD4	Aurora kinase B OS=Homo sapiens OX=9606 GN=AURKB PE=1 SV=3	AURKB	-0.0517150365441551 7.89370799783715 7.89370799783715 7.89370799783715	7.89371	0	0.0206921466740354 1 1 1	1	0
Q9NQS1	Cell death regulator Aven OS=Homo sapiens OX=9606 GN=AVEN PE=1 SV=1	AVEN	7.89370799783715 NA NA NA	7.89371	0	1	1	0
O15169	Axin-1 OS=Homo sapiens OX=9606 GN=AXIN1 PE=1 SV=2	AXIN1	7.89370799783715 7.89370799783715 7.89370799783715 NA	7.89371	0	1 1 1	1	0
Q96L58	Beta-1,3-galactosyltransferase 6 OS=Homo sapiens OX=9606 GN=B3GALT6 PE=1 SV=2	B3GALT6	7.89370799783715 7.89370799783715 NA NA	7.89371	0	1 1	1	0
Q9NXR7	BRISC and BRCA1-A complex member 2 OS=Homo sapiens OX=9606 GN=BABAM2 PE=1 SV=2	BABAM2	7.89370799783715 7.89370799783715 NA NA	7.89371	0	1 1	1	0
O95817	BAG family molecular chaperone regulator 3 OS=Homo sapiens OX=9606 GN=BAG3 PE=1 SV=3	BAG3	7.89370799783715 7.89370799783715 -7.95690850812033 NA	7.89371	0	1 1 0	1	0
I3L4C2	Brain-specific angiogenesis inhibitor 1-associated protein 2 OS=Homo sapiens OX=9606 GN=BAIAP2 PE=1 SV=1	BAIAP2	7.89370799783715 7.89370799783715 NA NA	7.89371	0	1 1	1	0
Q9NRL2	Bromodomain adjacent to zinc finger domain protein 1A OS=Homo sapiens OX=9606 GN=BAZ1A PE=1 SV=2	BAZ1A	7.89370799783715 NA NA NA	7.89371	0	1	1	0
Q9UIG0	Tyrosine-protein kinase BAZ1B OS=Homo sapiens OX=9606 GN=BAZ1B PE=1 SV=2	BAZ1B	7.89370799783715 7.89370799783715 NA NA	7.89371	0	1 1	1	0
P50895	Basal cell adhesion molecule OS=Homo sapiens OX=9606 GN=BCAM PE=1 SV=2	BCAM	7.89370799783715 7.89370799783715 7.89370799783715 NA	7.89371	0	1 1 1	1	0
Q9H6U6	Breast carcinoma-amplified sequence 3 OS=Homo sapiens OX=9606 GN=BCAS3 PE=1 SV=3	BCAS3	7.89370799783715 NA NA NA	7.89371	0	1	1	0
P54687	Branched-chain-amino-acid aminotransferase, cytosolic OS=Homo sapiens OX=9606 GN=BCAT1 PE=1 SV=3	BCAT1	7.89370799783715 7.89370799783715 NA NA	7.89371	0	1 1	1	0
Q9P287	BRCA2 and CDKN1A-interacting protein OS=Homo sapiens OX=9606 GN=BCCIP PE=1 SV=1	BCCIP	7.89370799783715 7.89370799783715 NA NA	7.89371	0	1 1	1	0
P06276	Cholinesterase OS=Homo sapiens OX=9606 GN=BCHE PE=1 SV=1	BCHE	7.89370799783715 NA NA NA	7.89371	0	1	1	0
Q07817	Bcl-2-like protein 1 OS=Homo sapiens OX=9606 GN=BCL2L1 PE=1 SV=1	BCL2L1	7.89370799783715 NA NA NA	7.89371	0	1	1	0
O43521	Bcl-2-like protein 11 OS=Homo sapiens OX=9606 GN=BCL2L11 PE=1 SV=1	BCL2L11	7.89370799783715 7.89370799783715 NA NA	7.89371	0	1 1	1	0
P11274	Breakpoint cluster region protein OS=Homo sapiens OX=9606 GN=BCR PE=1 SV=2	BCR	7.89370799783715 7.89370799783715 NA NA	7.89371	0	1 1	1	0
Q12934	Filensin OS=Homo sapiens OX=9606 GN=BFSP1 PE=1 SV=3	BFSP1	7.89370799783715 7.89370799783715 NA NA	7.89371	0	1 1	1	0
Q8TD16	Protein bicaudal D homolog 2 OS=Homo sapiens OX=9606 GN=BICD2 PE=1 SV=1	BICD2	0.515588797680494 7.89370799783715 7.89370799783715 NA	7.89371	0	0.0790753059957242 1 1	1	0
sp	BH3-interacting domain death agonist OS=Homo sapiens OX=9606 GN=BID PE=1 SV=1	BID	7.89370799783715 7.89370799783715 7.89370799783715 NA	7.89371	0	1 1 1	1	0
Q6QNY0	Biogenesis of lysosome-related organelles complex 1 subunit 3 OS=Homo sapiens OX=9606 GN=BLOC1S3 PE=1 SV=1	BLOC1S3	7.89370799783715 NA NA NA	7.89371	0	1	1	0
Q9NUP1	Biogenesis of lysosome-related organelles complex 1 subunit 4 OS=Homo sapiens OX=9606 GN=BLOC1S4 PE=1 SV=1	BLOC1S4	7.89370799783715 7.89370799783715 NA NA	7.89371	0	1 1	1	0
Q8TDH9	Biogenesis of lysosome-related organelles complex 1 subunit 5 OS=Homo sapiens OX=9606 GN=BLOC1S5 PE=1 SV=1	BLOC1S5	7.89370799783715 7.89370799783715 7.89370799783715 7.89370799783715	7.89371	0	1 1 1 1	1	0
A0A2R8YEP4	Flavin reductase (NADPH) OS=Homo sapiens OX=9606 GN=BLVRB PE=1 SV=1	BLVRB	7.89370799783715 NA NA NA	7.89371	0	1	1	0
Q9NSY1	BMP-2-inducible protein kinase OS=Homo sapiens OX=9606 GN=BMP2K PE=1 SV=2	BMP2K	7.89370799783715 7.89370799783715 7.89370799783715 NA	7.89371	0	1 1 1	1	0
Q13873	Bone morphogenetic protein receptor type-2 OS=Homo sapiens OX=9606 GN=BMPR2 PE=1 SV=2	BMPR2	7.89370799783715 NA NA NA	7.89371	0	1	1	0
Q14692	Ribosome biogenesis protein BMS1 homolog OS=Homo sapiens OX=9606 GN=BMS1 PE=1 SV=1	BMS1	7.89370799783715 NA NA NA	7.89371	0	1	1	0
H0Y9Y2	Biorientation of chromosomes in cell division protein 1-like 1 (Fragment) OS=Homo sapiens OX=9606 GN=BOD1L1 PE=1 SV=1	BOD1L1	7.89370799783715 NA NA NA	7.89371	0	1	1	0
Q9H3K6	BolA-like protein 2 OS=Homo sapiens OX=9606 GN=BOLA2 PE=1 SV=1	BOLA2	7.89370799783715 7.89370799783715 NA NA	7.89371	0	1 1	1	0
Q14137	Ribosome biogenesis protein BOP1 OS=Homo sapiens OX=9606 GN=BOP1 PE=1 SV=2	BOP1	7.89370799783715 7.89370799783715 7.89370799783715 NA	7.89371	0	1 1 1	1	0
A0A0D9SF50	Lys-63-specific deubiquitinase BRCC36 OS=Homo sapiens OX=9606 GN=BRCC3 PE=1 SV=1	BRCC3	7.89370799783715 7.89370799783715 NA NA	7.89371	0	1 1	1	0
Q8WY22	BRI3-binding protein OS=Homo sapiens OX=9606 GN=BRI3BP PE=1 SV=1	BRI3BP	2.65270343992802 7.89370799783715 7.89370799783715 7.89370799783715	7.89371	0	0.982018984424537 1 1 1	1	0
Q8TDN6	Ribosome biogenesis protein BRX1 homolog OS=Homo sapiens OX=9606 GN=BRIX1 PE=1 SV=2	BRIX1	0.496349922366587 7.89370799783715 7.89370799783715 7.89370799783715	7.89371	0	0.0755315961751717 1 1 1	1	0
Q8WUW1	Protein BRICK1 OS=Homo sapiens OX=9606 GN=BRK1 PE=1 SV=1	BRK1	0.601476070335095 7.89370799783715 7.89370799783715 7.89370799783715	7.89371	0	0.0969734294793142 1 1 1	1	0
Q5VW32	BRO1 domain-containing protein BROX OS=Homo sapiens OX=9606 GN=BROX PE=1 SV=1	BROX	7.89370799783715 7.89370799783715 7.89370799783715 NA	7.89371	0	1 1 1	1	0
Q9NW68	BSD domain-containing protein 1 OS=Homo sapiens OX=9606 GN=BSDC1 PE=1 SV=1	BSDC1	7.89370799783715 NA NA NA	7.89371	0	1	1	0
R4GMX5	Basigin (Fragment) OS=Homo sapiens OX=9606 GN=BSG PE=1 SV=1	BSG	7.89370799783715 NA NA NA	7.89371	0	1	1	0
Q7KYR7	Butyrophilin subfamily 2 member A1 OS=Homo sapiens OX=9606 GN=BTN2A1 PE=1 SV=3	BTN2A1	7.89370799783715 7.89370799783715 7.89370799783715 NA	7.89371	0	1 1 1	1	0
P41223	Protein BUD31 homolog OS=Homo sapiens OX=9606 GN=BUD31 PE=1 SV=2	BUD31	7.89370799783715 7.89370799783715 NA NA	7.89371	0	1 1	1	0
Q13895	Bystin OS=Homo sapiens OX=9606 GN=BYSL PE=1 SV=3	BYSL	7.89370799783715 NA NA NA	7.89371	0	1	1	0
Q9H8K7	Uncharacterized protein C10orf88 OS=Homo sapiens OX=9606 GN=C10orf88 PE=1 SV=2	C10orf88	7.89370799783715 7.89370799783715 NA NA	7.89371	0	1 1	1	0
E9PRG8	Uncharacterized protein C11orf98 OS=Homo sapiens OX=9606 GN=C11orf98 PE=4 SV=2	C11orf98	7.89370799783715 NA NA NA	7.89371	0	1	1	0
Q9HB07	UPF0160 protein MYG1, mitochondrial OS=Homo sapiens OX=9606 GN=C12orf10 PE=1 SV=2	C12orf10	7.89370799783715 7.89370799783715 7.89370799783715 NA	7.89371	0	1 1 1	1	0
Q9NQ89	Protein C12orf4 OS=Homo sapiens OX=9606 GN=C12orf4 PE=2 SV=1	C12orf4	7.89370799783715 NA NA NA	7.89371	0	1	1	0
Q96GQ5	RUS1 family protein C16orf58 OS=Homo sapiens OX=9606 GN=C16orf58 PE=1 SV=2	C16orf58	7.89370799783715 7.89370799783715 NA NA	7.89371	0	1 1	1	0
Q9HAS0	Protein Njmu-R1 OS=Homo sapiens OX=9606 GN=C17orf75 PE=1 SV=2	C17orf75	7.89370799783715 NA NA NA	7.89371	0	1	1	0
A1L170	Uncharacterized protein C1orf226 OS=Homo sapiens OX=9606 GN=C1orf226 PE=1 SV=1	C1orf226	7.89370799783715 NA NA NA	7.89371	0	1	1	0
H7BZW1	Uncharacterized protein (Fragment) OS=Homo sapiens OX=9606 GN=C21orf59-TCP10L PE=4 SV=1	C21orf59-T	7.89370799783715 7.89370799783715 NA NA	7.89371	0	1 1	1	0
Q9Y426	C2 domain-containing protein 2 OS=Homo sapiens OX=9606 GN=C2CD2 PE=1 SV=2	C2CD2	7.89370799783715 7.89370799783715 7.89370799783715 7.89370799783715	7.89371	0	1 1 1 1	1	0
O14523	Phospholipid transfer protein C2CD2L OS=Homo sapiens OX=9606 GN=C2CD2L PE=1 SV=3	C2CD2L	7.89370799783715 7.89370799783715 NA NA	7.89371	0	1 1	1	0
Q86YS7	C2 domain-containing protein 5 OS=Homo sapiens OX=9606 GN=C2CD5 PE=1 SV=1	C2CD5	7.89370799783715 7.89370799783715 7.89370799783715 7.89370799783715	7.89371	0	1 1 1 1	1	0
A0A0D9SEI0	Uncharacterized protein C6orf203 OS=Homo sapiens OX=9606 GN=C6orf203 PE=1 SV=1	C6orf203	7.89370799783715 7.89370799783715 NA NA	7.89371	0	1 1	1	0
O95873	Uncharacterized protein C6orf47 OS=Homo sapiens OX=9606 GN=C6orf47 PE=1 SV=2	C6orf47	7.89370799783715 7.89370799783715 NA NA	7.89371	0	1 1	1	0
Q6UWU4	Bombesin receptor-activated protein C6orf89 OS=Homo sapiens OX=9606 GN=C6orf89 PE=1 SV=1	C6orf89	7.89370799783715 7.89370799783715 7.89370799783715 7.89370799783715	7.89371	0	1 1 1 1	1	0
A0A2R8Y5K2	Guanine nucleotide exchange C9orf72 OS=Homo sapiens OX=9606 GN=C9orf72 PE=1 SV=1	C9orf72	7.89370799783715 7.89370799783715 NA NA	7.89371	0	1 1	1	0
O43570	Carbonic anhydrase 12 OS=Homo sapiens OX=9606 GN=CA12 PE=1 SV=1	CA12	7.89370799783715 7.89370799783715 NA NA	7.89371	0	1 1	1	0
Q9Y376	Calcium-binding protein 39 OS=Homo sapiens OX=9606 GN=CAB39 PE=1 SV=1	CAB39	7.89370799783715 NA NA NA	7.89371	0	1	1	0
J3KTE8	Calcium-binding tyrosine phosphorylation-regulated protein (Fragment) OS=Homo sapiens OX=9606 GN=CABYR PE=1 SV=1	CABYR	7.89370799783715 NA NA NA	7.89371	0	1	1	0
Q5VU97	VWFA and cache domain-containing protein 1 OS=Homo sapiens OX=9606 GN=CACHD1 PE=2 SV=2	CACHD1	7.89370799783715 7.89370799783715 NA NA	7.89371	0	1 1	1	0
E9PGZ1	Caldesmon OS=Homo sapiens OX=9606 GN=CALD1 PE=1 SV=1	CALD1	7.89370799783715 7.89370799783715 7.89370799783715 7.89370799783715	7.89371	0	1 1 1 1	1	0
P49069	Calcium signal-modulating cyclophilin ligand OS=Homo sapiens OX=9606 GN=CAMLG PE=1 SV=1	CAMLG	-0.482075617670604 7.89370799783715 7.89370799783715 7.89370799783715	7.89371	0	0.00789512542931904 1 1 1	1	0
D6RB85	Calnexin (Fragment) OS=Homo sapiens OX=9606 GN=CANX PE=1 SV=1	CANX	7.89370799783715 NA NA NA	7.89371	0	1	1	0
Q9Y2V2	Calcium-regulated heat-stable protein 1 OS=Homo sapiens OX=9606 GN=CARHSP1 PE=1 SV=2	CARHSP1	-0.848716634702024 7.89370799783715 7.89370799783715 NA	7.89371	0	0.00366164892850714 1 1	1	0
Q86X55	Histone-arginine methyltransferase CARM1 OS=Homo sapiens OX=9606 GN=CARM1 PE=1 SV=3	CARM1	7.89370799783715 7.89370799783715 -7.95690850812033 NA	7.89371	0	1 1 0	1	0
O15234	Protein CASC3 OS=Homo sapiens OX=9606 GN=CASC3 PE=1 SV=2	CASC3	0.528299020289547 7.89370799783715 7.89370799783715 NA	7.89371	0	0.0815053649830507 1 1	1	0
A0A2R8Y6F8	Peripheral plasma membrane protein CASK OS=Homo sapiens OX=9606 GN=CASK PE=1 SV=1	CASK	7.89370799783715 NA NA NA	7.89371	0	1	1	0
C9JKI3	Caveolin (Fragment) OS=Homo sapiens OX=9606 GN=CAV1 PE=1 SV=1	CAV1	7.89370799783715 7.89370799783715 7.89370799783715 NA	7.89371	0	1 1 1	1	0
Q03135	Caveolin-1 OS=Homo sapiens OX=9606 GN=CAV1 PE=1 SV=4	CAV1	-0.382234089530302 7.89370799783715 7.89370799783715 NA	7.89371	0	0.00981732067120807 1 1	1	0
P51636	Caveolin-2 OS=Homo sapiens OX=9606 GN=CAV2 PE=1 SV=2	CAV2	7.89370799783715 NA NA NA	7.89371	0	1	1	0
Q6NZI2	Caveolae-associated protein 1 OS=Homo sapiens OX=9606 GN=CAVIN1 PE=1 SV=1	CAVIN1	7.89370799783715 7.89370799783715 7.89370799783715 7.89370799783715	7.89371	0	1 1 1 1	1	0
E9PIE3	Caveolae-associated protein 3 OS=Homo sapiens OX=9606 GN=CAVIN3 PE=1 SV=1	CAVIN3	7.89370799783715 7.89370799783715 NA NA	7.89371	0	1 1	1	0
P23435	Cerebellin-1 OS=Homo sapiens OX=9606 GN=CBLN1 PE=1 SV=1	CBLN1	7.89370799783715 NA NA NA	7.89371	0	1	1	0
P16152	Carbonyl reductase [NADPH] 1 OS=Homo sapiens OX=9606 GN=CBR1 PE=1 SV=3	CBR1	7.89370799783715 7.89370799783715 -7.95690850812033 NA	7.89371	0	1 1 0	1	0
Q5T0F9	Coiled-coil and C2 domain-containing protein 1B OS=Homo sapiens OX=9606 GN=CC2D1B PE=1 SV=1	CC2D1B	-7.95690850812033 7.89370799783715 7.89370799783715 NA	7.89371	0	0 1 1	1	0
Q8IX12	Cell division cycle and apoptosis regulator protein 1 OS=Homo sapiens OX=9606 GN=CCAR1 PE=1 SV=2	CCAR1	7.89370799783715 7.89370799783715 NA NA	7.89371	0	1 1	1	0
Q96BQ5	Coiled-coil domain-containing protein 127 OS=Homo sapiens OX=9606 GN=CCDC127 PE=1 SV=1	CCDC127	7.89370799783715 NA NA NA	7.89371	0	1	1	0
Q9H6E4	Coiled-coil domain-containing protein 134 OS=Homo sapiens OX=9606 GN=CCDC134 PE=1 SV=1	CCDC134	7.89370799783715 7.89370799783715 7.89370799783715 NA	7.89371	0	1 1 1	1	0
Q9P0B6	Coiled-coil domain-containing protein 167 OS=Homo sapiens OX=9606 GN=CCDC167 PE=1 SV=2	CCDC167	7.89370799783715 NA NA NA	7.89371	0	1	1	0
J3KP97	Coiled-coil domain-containing protein 18 (Fragment) OS=Homo sapiens OX=9606 GN=CCDC18 PE=1 SV=1	CCDC18	7.89370799783715 NA NA NA	7.89371	0	1	1	0
Q8IWP9	Coiled-coil domain-containing protein 28A OS=Homo sapiens OX=9606 GN=CCDC28A PE=1 SV=1	CCDC28A	7.89370799783715 NA NA NA	7.89371	0	1	1	0
Q9H0W5	Coiled-coil domain-containing protein 8 OS=Homo sapiens OX=9606 GN=CCDC8 PE=1 SV=2	CCDC8	7.89370799783715 NA NA NA	7.89371	0	1	1	0
A6NKD9	Coiled-coil domain-containing protein 85C OS=Homo sapiens OX=9606 GN=CCDC85C PE=1 SV=1	CCDC85C	0.527972522136327 7.89370799783715 7.89370799783715 7.89370799783715	7.89371	0	0.0814420376266253 1 1 1	1	0
Q3V6T2	Girdin OS=Homo sapiens OX=9606 GN=CCDC88A PE=1 SV=2	CCDC88A	7.89370799783715 NA NA NA	7.89371	0	1	1	0
J3QLQ9	C-C motif chemokine 13 (Fragment) OS=Homo sapiens OX=9606 GN=CCL13 PE=4 SV=1	CCL13	7.89370799783715 NA NA NA	7.89371	0	1	1	0
P48745	CCN family member 3 OS=Homo sapiens OX=9606 GN=CCN3 PE=1 SV=1	CCN3	7.89370799783715 7.89370799783715 NA NA	7.89371	0	1 1	1	0
O95067	G2/mitotic-specific cyclin-B2 OS=Homo sapiens OX=9606 GN=CCNB2 PE=1 SV=1	CCNB2	7.89370799783715 7.89370799783715 -7.95690850812033 NA	7.89371	0	1 1 0	1	0
Q8N7R7	Cyclin-Y-like protein 1 OS=Homo sapiens OX=9606 GN=CCNYL1 PE=1 SV=2	CCNYL1	7.89370799783715 7.89370799783715 7.89370799783715 7.89370799783715	7.89371	0	1 1 1 1	1	0
O43303	Centriolar coiled-coil protein of 110 kDa OS=Homo sapiens OX=9606 GN=CCP110 PE=1 SV=3	CCP110	7.89370799783715 7.89370799783715 NA NA	7.89371	0	1 1	1	0
F8WAM2	T-complex protein 1 subunit eta (Fragment) OS=Homo sapiens OX=9606 GN=CCT7 PE=1 SV=1	CCT7	7.89370799783715 NA NA NA	7.89371	0	1	1	0
Q6YHK3	CD109 antigen OS=Homo sapiens OX=9606 GN=CD109 PE=1 SV=2	CD109	7.89370799783715 7.89370799783715 NA NA	7.89371	0	1 1	1	0
A0A087WW33	Signal transducer CD24 (Fragment) OS=Homo sapiens OX=9606 GN=CD24 PE=4 SV=1	CD24	7.89370799783715 7.89370799783715 NA NA	7.89371	0	1 1	1	0
O95400	CD2 antigen cytoplasmic tail-binding protein 2 OS=Homo sapiens OX=9606 GN=CD2BP2 PE=1 SV=1	CD2BP2	7.89370799783715 7.89370799783715 NA NA	7.89371	0	1 1	1	0
Q9NPF0	CD320 antigen OS=Homo sapiens OX=9606 GN=CD320 PE=1 SV=1	CD320	7.89370799783715 7.89370799783715 7.89370799783715 NA	7.89371	0	1 1 1	1	0
R4GN18	Membrane cofactor protein (Fragment) OS=Homo sapiens OX=9606 GN=CD46 PE=1 SV=1	CD46	7.89370799783715 7.89370799783715 7.89370799783715 7.89370799783715	7.89371	0	1 1 1 1	1	0
P15529	Membrane cofactor protein OS=Homo sapiens OX=9606 GN=CD46 PE=1 SV=3	CD46	-7.95690850812033 7.89370799783715 7.89370799783715 NA	7.89371	0	0 1 1	1	0
P19256	Lymphocyte function-associated antigen 3 OS=Homo sapiens OX=9606 GN=CD58 PE=1 SV=1	CD58	7.89370799783715 7.89370799783715 7.89370799783715 NA	7.89371	0	1 1 1	1	0
P08962	CD63 antigen OS=Homo sapiens OX=9606 GN=CD63 PE=1 SV=2	CD63	7.89370799783715 7.89370799783715 7.89370799783715 7.89370799783715	7.89371	0	1 1 1 1	1	0
P32970	CD70 antigen OS=Homo sapiens OX=9606 GN=CD70 PE=1 SV=2	CD70	7.89370799783715 7.89370799783715 7.89370799783715 NA	7.89371	0	1 1 1	1	0
G8JLH6	Tetraspanin OS=Homo sapiens OX=9606 GN=CD9 PE=1 SV=2	CD9	7.89370799783715 7.89370799783715 7.89370799783715 7.89370799783715	7.89371	0	1 1 1 1	1	0
P14209	CD99 antigen OS=Homo sapiens OX=9606 GN=CD99 PE=1 SV=1	CD99	0.908487380542848 1.93374215547004 7.89370799783715 7.89370799783715 7.89370799783715 NA NA NA	7.89371	0	0.196656105951625 0.83502218552937 1 1 1	1	0
Q8TCZ2	CD99 antigen-like protein 2 OS=Homo sapiens OX=9606 GN=CD99L2 PE=1 SV=1	CD99L2	7.89370799783715 7.89370799783715 NA NA	7.89371	0	1 1	1	0
Q5VT25	Serine/threonine-protein kinase MRCK alpha OS=Homo sapiens OX=9606 GN=CDC42BPA PE=1 SV=1	CDC42BPA	7.89370799783715 7.89370799783715 7.89370799783715 7.89370799783715	7.89371	0	1 1 1 1	1	0
Q9Y5S2	Serine/threonine-protein kinase MRCK beta OS=Homo sapiens OX=9606 GN=CDC42BPB PE=1 SV=2	CDC42BPB	7.89370799783715 7.89370799783715 7.89370799783715 7.89370799783715	7.89371	0	1 1 1 1	1	0
Q00587	Cdc42 effector protein 1 OS=Homo sapiens OX=9606 GN=CDC42EP1 PE=1 SV=1	CDC42EP1	-0.561194334788207 7.89370799783715 7.89370799783715 NA	7.89371	0	0.00666021376984864 1 1	1	0
Q9NRR8	CDC42 small effector protein 1 OS=Homo sapiens OX=9606 GN=CDC42SE1 PE=1 SV=1	CDC42SE1	2.19996576439079 7.89370799783715 7.89370799783715 NA	7.89371	0	0.922582667080566 1 1	1	0
Q99459	Cell division cycle 5-like protein OS=Homo sapiens OX=9606 GN=CDC5L PE=1 SV=2	CDC5L	-1.00480098626382 7.89370799783715 7.89370799783715 NA	7.89371	0	0.00268198399088103 1 1	1	0
Q9H5V8	CUB domain-containing protein 1 OS=Homo sapiens OX=9606 GN=CDCP1 PE=1 SV=3	CDCP1	7.89370799783715 NA NA NA	7.89371	0	1	1	0
P19022	Cadherin-2 OS=Homo sapiens OX=9606 GN=CDH2 PE=1 SV=4	CDH2	7.89370799783715 7.89370799783715 7.89370799783715 7.89370799783715	7.89371	0	1 1 1 1	1	0
Q00536	Cyclin-dependent kinase 16 OS=Homo sapiens OX=9606 GN=CDK16 PE=1 SV=1	CDK16	-0.934411658372423 7.89370799783715 7.89370799783715 7.89370799783715	7.89371	0	0.0030826393489052 1 1 1	1	0
Q00537	Cyclin-dependent kinase 17 OS=Homo sapiens OX=9606 GN=CDK17 PE=1 SV=2	CDK17	7.89370799783715 NA NA NA	7.89371	0	1	1	0
Q00535	Cyclin-dependent-like kinase 5 OS=Homo sapiens OX=9606 GN=CDK5 PE=1 SV=3	CDK5	7.89370799783715 7.89370799783715 NA NA	7.89371	0	1 1	1	0
Q5VV42	Threonylcarbamoyladenosine tRNA methylthiotransferase OS=Homo sapiens OX=9606 GN=CDKAL1 PE=1 SV=1	CDKAL1	0.788559011728135 7.89370799783715 7.89370799783715 7.89370799783715	7.89371	0	0.150107619550213 1 1 1	1	0
Q01850	Cerebellar degeneration-related protein 2 OS=Homo sapiens OX=9606 GN=CDR2 PE=1 SV=2	CDR2	7.89370799783715 7.89370799783715 NA NA	7.89371	0	1 1	1	0
O95674	Phosphatidate cytidylyltransferase 2 OS=Homo sapiens OX=9606 GN=CDS2 PE=1 SV=1	CDS2	7.89370799783715 NA NA NA	7.89371	0	1	1	0
A0A0J9YX60	Carcinoembryonic antigen-related cell adhesion molecule 21 (Fragment) OS=Homo sapiens OX=9606 GN=CEACAM21 PE=4 SV=1	CEACAM21	7.89370799783715 7.89370799783715 NA NA	7.89371	0	1 1	1	0
Q15744	CCAAT/enhancer-binding protein epsilon OS=Homo sapiens OX=9606 GN=CEBPE PE=1 SV=2	CEBPE	7.89370799783715 7.89370799783715 NA NA	7.89371	0	1 1	1	0
Q03701	CCAAT/enhancer-binding protein zeta OS=Homo sapiens OX=9606 GN=CEBPZ PE=1 SV=3	CEBPZ	7.89370799783715 NA NA NA	7.89371	0	1	1	0
G5EA30	CUG triplet repeat, RNA binding protein 1, isoform CRA_c OS=Homo sapiens OX=9606 GN=CELF1 PE=1 SV=1	CELF1	7.89370799783715 NA NA NA	7.89371	0	1	1	0
Q9UHN6	Cell surface hyaluronidase OS=Homo sapiens OX=9606 GN=CEMIP2 PE=1 SV=1	CEMIP2	7.89370799783715 7.89370799783715 NA NA	7.89371	0	1 1	1	0
Q02224	Centromere-associated protein E OS=Homo sapiens OX=9606 GN=CENPE PE=1 SV=2	CENPE	7.89370799783715 NA NA NA	7.89371	0	1	1	0
Q7Z7K6	Centromere protein V OS=Homo sapiens OX=9606 GN=CENPV PE=1 SV=1	CENPV	7.89370799783715 7.89370799783715 7.89370799783715 7.89370799783715	7.89371	0	1 1 1 1	1	0
Q9UPN4	Centrosomal protein of 131 kDa OS=Homo sapiens OX=9606 GN=CEP131 PE=1 SV=3	CEP131	7.89370799783715 7.89370799783715 NA NA	7.89371	0	1 1	1	0
Q66GS9	Centrosomal protein of 135 kDa OS=Homo sapiens OX=9606 GN=CEP135 PE=1 SV=2	CEP135	7.89370799783715 7.89370799783715 7.89370799783715 NA	7.89371	0	1 1 1	1	0
Q9UPV0	Centrosomal protein of 164 kDa OS=Homo sapiens OX=9606 GN=CEP164 PE=1 SV=3	CEP164	7.89370799783715 NA NA NA	7.89371	0	1	1	0
Q9P209	Centrosomal protein of 72 kDa OS=Homo sapiens OX=9606 GN=CEP72 PE=1 SV=2	CEP72	7.89370799783715 NA NA NA	7.89371	0	1	1	0
Q6P2H3	Centrosomal protein of 85 kDa OS=Homo sapiens OX=9606 GN=CEP85 PE=1 SV=1	CEP85	7.89370799783715 NA NA NA	7.89371	0	1	1	0
P27544	Ceramide synthase 1 OS=Homo sapiens OX=9606 GN=CERS1 PE=1 SV=1	CERS1	7.89370799783715 NA NA NA	7.89371	0	1	1	0
Q9P2B7	Cilia- and flagella-associated protein 97 OS=Homo sapiens OX=9606 GN=CFAP97 PE=1 SV=2	CFAP97	-0.903745999848129 7.89370799783715 7.89370799783715 NA	7.89371	0	0.00327740279691662 1 1	1	0
Q9P2M7	Cingulin OS=Homo sapiens OX=9606 GN=CGN PE=1 SV=2	CGN	-1.32553033156756 7.89370799783715 7.89370799783715 7.89370799783715	7.89371	0	0.00145793213659257 1 1 1	1	0
Q96JM3	Chromosome alignment-maintaining phosphoprotein 1 OS=Homo sapiens OX=9606 GN=CHAMP1 PE=1 SV=2	CHAMP1	7.89370799783715 7.89370799783715 -7.95690850812033 NA	7.89371	0	1 1 0	1	0
Q8N4Q1	Mitochondrial intermembrane space import and assembly protein 40 OS=Homo sapiens OX=9606 GN=CHCHD4 PE=1 SV=1	CHCHD4	7.89370799783715 NA NA NA	7.89371	0	1	1	0
J3KPV1	Coiled-coil-helix-coiled-coil-helix domain-containing protein 7 OS=Homo sapiens OX=9606 GN=CHCHD7 PE=1 SV=1	CHCHD7	7.89370799783715 7.89370799783715 -7.95690850812033 NA	7.89371	0	1 1 0	1	0
O14646	Chromodomain-helicase-DNA-binding protein 1 OS=Homo sapiens OX=9606 GN=CHD1 PE=1 SV=2	CHD1	7.89370799783715 NA NA NA	7.89371	0	1	1	0
Q8NE62	Choline dehydrogenase, mitochondrial OS=Homo sapiens OX=9606 GN=CHDH PE=1 SV=2	CHDH	7.89370799783715 NA NA NA	7.89371	0	1	1	0
J3QK89	Calcium homeostasis endoplasmic reticulum protein OS=Homo sapiens OX=9606 GN=CHERP PE=1 SV=1	CHERP	7.89370799783715 NA NA NA	7.89371	0	1	1	0
Q9Y3E7	Charged multivesicular body protein 3 OS=Homo sapiens OX=9606 GN=CHMP3 PE=1 SV=3	CHMP3	7.89370799783715 NA NA NA	7.89371	0	1	1	0
Q96CF2	Charged multivesicular body protein 4c OS=Homo sapiens OX=9606 GN=CHMP4C PE=1 SV=1	CHMP4C	7.89370799783715 NA NA NA	7.89371	0	1	1	0
Q9UHD1	Cysteine and histidine-rich domain-containing protein 1 OS=Homo sapiens OX=9606 GN=CHORDC1 PE=1 SV=2	CHORDC1	-0.288660213509288 7.89370799783715 7.89370799783715 7.89370799783715	7.89371	0	0.0120802951487003 1 1 1	1	0
Q8IZ52	Chondroitin sulfate synthase 2 OS=Homo sapiens OX=9606 GN=CHPF PE=1 SV=2	CHPF	7.89370799783715 NA NA NA	7.89371	0	1	1	0
Q9P2E5	Chondroitin sulfate glucuronyltransferase OS=Homo sapiens OX=9606 GN=CHPF2 PE=2 SV=2	CHPF2	7.89370799783715 NA NA NA	7.89371	0	1	1	0
Q8WUD6	Cholinephosphotransferase 1 OS=Homo sapiens OX=9606 GN=CHPT1 PE=1 SV=1	CHPT1	7.89370799783715 7.89370799783715 7.89370799783715 NA	7.89371	0	1 1 1	1	0
Q8NCH0	Carbohydrate sulfotransferase 14 OS=Homo sapiens OX=9606 GN=CHST14 PE=1 SV=2	CHST14	7.89370799783715 7.89370799783715 NA NA	7.89371	0	1 1	1	0
O15111	Inhibitor of nuclear factor kappa-B kinase subunit alpha OS=Homo sapiens OX=9606 GN=CHUK PE=1 SV=2	CHUK	7.89370799783715 NA NA NA	7.89371	0	1	1	0
O76071	Probable cytosolic iron-sulfur protein assembly protein CIAO1 OS=Homo sapiens OX=9606 GN=CIAO1 PE=1 SV=1	CIAO1	7.89370799783715 7.89370799783715 NA NA	7.89371	0	1 1	1	0
P0C7P0	CDGSH iron-sulfur domain-containing protein 3, mitochondrial OS=Homo sapiens OX=9606 GN=CISD3 PE=1 SV=1	CISD3	7.89370799783715 7.89370799783715 NA NA	7.89371	0	1 1	1	0
O14578	Citron Rho-interacting kinase OS=Homo sapiens OX=9606 GN=CIT PE=1 SV=2	CIT	7.89370799783715 7.89370799783715 NA NA	7.89371	0	1 1	1	0
P51790	H(+)/Cl(-) exchange transporter 3 OS=Homo sapiens OX=9606 GN=CLCN3 PE=1 SV=2	CLCN3	1.25794025390899 7.89370799783715 7.89370799783715 NA	7.89371	0	0.395832987251729 1 1	1	0
P51795	H(+)/Cl(-) exchange transporter 5 OS=Homo sapiens OX=9606 GN=CLCN5 PE=1 SV=1	CLCN5	7.89370799783715 7.89370799783715 7.89370799783715 NA	7.89371	0	1 1 1	1	0
V9GYG7	H(+)/Cl(-) exchange transporter 5 OS=Homo sapiens OX=9606 GN=CLCN5 PE=4 SV=1	CLCN5	7.89370799783715 7.89370799783715 NA NA	7.89371	0	1 1	1	0
P51797	Chloride transport protein 6 OS=Homo sapiens OX=9606 GN=CLCN6 PE=1 SV=2	CLCN6	7.89370799783715 NA NA NA	7.89371	0	1	1	0
Q2KHT3	Protein CLEC16A OS=Homo sapiens OX=9606 GN=CLEC16A PE=1 SV=2	CLEC16A	7.89370799783715 7.89370799783715 NA NA	7.89371	0	1 1	1	0
Q9Y696	Chloride intracellular channel protein 4 OS=Homo sapiens OX=9606 GN=CLIC4 PE=1 SV=4	CLIC4	7.89370799783715 7.89370799783715 NA NA	7.89371	0	1 1	1	0
P30622	CAP-Gly domain-containing linker protein 1 OS=Homo sapiens OX=9606 GN=CLIP1 PE=1 SV=2	CLIP1	7.89370799783715 7.89370799783715 NA NA	7.89371	0	1 1	1	0
Q13286	Battenin OS=Homo sapiens OX=9606 GN=CLN3 PE=1 SV=1	CLN3	7.89370799783715 7.89370799783715 7.89370799783715 7.89370799783715	7.89371	0	1 1 1 1	1	0
Q9NWW5	Ceroid-lipofuscinosis neuronal protein 6 OS=Homo sapiens OX=9606 GN=CLN6 PE=1 SV=1	CLN6	7.89370799783715 NA NA NA	7.89371	0	1	1	0
Q9HAW4	Claspin OS=Homo sapiens OX=9606 GN=CLSPN PE=1 SV=3	CLSPN	7.89370799783715 7.89370799783715 -7.95690850812033 NA	7.89371	0	1 1 0	1	0
O94985	Calsyntenin-1 OS=Homo sapiens OX=9606 GN=CLSTN1 PE=1 SV=1	CLSTN1	7.89370799783715 7.89370799783715 -7.95690850812033 NA	7.89371	0	1 1 0	1	0
I3L2B0	Clustered mitochondria protein homolog (Fragment) OS=Homo sapiens OX=9606 GN=CLUH PE=1 SV=2	CLUH	-0.40072966259496 7.89370799783715 7.89370799783715 NA	7.89371	0	0.00942637828171007 1 1	1	0
Q8N0X4	Citramalyl-CoA lyase, mitochondrial OS=Homo sapiens OX=9606 GN=CLYBL PE=1 SV=2	CLYBL	7.89370799783715 7.89370799783715 -7.95690850812033 NA	7.89371	0	1 1 0	1	0
P30085	UMP-CMP kinase OS=Homo sapiens OX=9606 GN=CMPK1 PE=1 SV=3	CMPK1	-3.74176658043003 7.89370799783715 7.89370799783715 7.89370799783715	7.89371	0	5.61180021493652e-05 1 1 1	1	0
Q8IZR5	CKLF-like MARVEL transmembrane domain-containing protein 4 OS=Homo sapiens OX=9606 GN=CMTM4 PE=1 SV=1	CMTM4	7.89370799783715 NA NA NA	7.89371	0	1	1	0
Q96KP4	Cytosolic non-specific dipeptidase OS=Homo sapiens OX=9606 GN=CNDP2 PE=1 SV=2	CNDP2	7.89370799783715 7.89370799783715 NA NA	7.89371	0	1 1	1	0
Q9H8M5	Metal transporter CNNM2 OS=Homo sapiens OX=9606 GN=CNNM2 PE=1 SV=2	CNNM2	7.89370799783715 7.89370799783715 7.89370799783715 NA	7.89371	0	1 1 1	1	0
Q6P4Q7	Metal transporter CNNM4 OS=Homo sapiens OX=9606 GN=CNNM4 PE=1 SV=3	CNNM4	7.89370799783715 7.89370799783715 NA NA	7.89371	0	1 1	1	0
Q9UKZ1	CCR4-NOT transcription complex subunit 11 OS=Homo sapiens OX=9606 GN=CNOT11 PE=1 SV=1	CNOT11	0.60599514862126 7.89370799783715 7.89370799783715 NA	7.89371	0	0.098016207994359 1 1	1	0
Q9NZN8	CCR4-NOT transcription complex subunit 2 OS=Homo sapiens OX=9606 GN=CNOT2 PE=1 SV=1	CNOT2	7.89370799783715 7.89370799783715 7.89370799783715 7.89370799783715	7.89371	0	1 1 1 1	1	0
Q9ULM6	CCR4-NOT transcription complex subunit 6 OS=Homo sapiens OX=9606 GN=CNOT6 PE=1 SV=2	CNOT6	7.89370799783715 7.89370799783715 NA NA	7.89371	0	1 1	1	0
Q8N129	Protein canopy homolog 4 OS=Homo sapiens OX=9606 GN=CNPY4 PE=2 SV=1	CNPY4	7.89370799783715 7.89370799783715 7.89370799783715 7.89370799783715	7.89371	0	1 1 1 1	1	0
P26992	Ciliary neurotrophic factor receptor subunit alpha OS=Homo sapiens OX=9606 GN=CNTFR PE=1 SV=2	CNTFR	7.89370799783715 7.89370799783715 NA NA	7.89371	0	1 1	1	0
Q12860	Contactin-1 OS=Homo sapiens OX=9606 GN=CNTN1 PE=1 SV=1	CNTN1	7.89370799783715 7.89370799783715 NA NA	7.89371	0	1 1	1	0
A0A2U3TZE7	Cochlin OS=Homo sapiens OX=9606 GN=COCH PE=1 SV=1	COCH	0.910948812182872 7.89370799783715 7.89370799783715 NA	7.89371	0	0.197726398072723 1 1	1	0
Q8WTW3	Conserved oligomeric Golgi complex subunit 1 OS=Homo sapiens OX=9606 GN=COG1 PE=1 SV=1	COG1	7.89370799783715 7.89370799783715 NA NA	7.89371	0	1 1	1	0
Q14746	Conserved oligomeric Golgi complex subunit 2 OS=Homo sapiens OX=9606 GN=COG2 PE=1 SV=1	COG2	7.89370799783715 7.89370799783715 NA NA	7.89371	0	1 1	1	0
Q9UP83	Conserved oligomeric Golgi complex subunit 5 OS=Homo sapiens OX=9606 GN=COG5 PE=1 SV=3	COG5	7.89370799783715 NA NA NA	7.89371	0	1	1	0
Q05707	Collagen alpha-1(XIV) chain OS=Homo sapiens OX=9606 GN=COL14A1 PE=1 SV=3	COL14A1	7.89370799783715 7.89370799783715 7.89370799783715 NA	7.89371	0	1 1 1	1	0
P39060	Collagen alpha-1(XVIII) chain OS=Homo sapiens OX=9606 GN=COL18A1 PE=1 SV=5	COL18A1	1.57972788811756 7.89370799783715 7.89370799783715 7.89370799783715	7.89371	0	0.628904703838433 1 1 1	1	0
P02458	Collagen alpha-1(II) chain OS=Homo sapiens OX=9606 GN=COL2A1 PE=1 SV=3	COL2A1	7.89370799783715 7.89370799783715 NA NA	7.89371	0	1 1	1	0
Q5KU26	Collectin-12 OS=Homo sapiens OX=9606 GN=COLEC12 PE=1 SV=3	COLEC12	0.435577608496451 7.89370799783715 7.89370799783715 7.89370799783715	7.89371	0	0.0653360265168942 1 1 1	1	0
Q8N668	COMM domain-containing protein 1 OS=Homo sapiens OX=9606 GN=COMMD1 PE=1 SV=1	COMMD1	0.501441792502466 7.89370799783715 7.89370799783715 NA NA NA NA NA	7.89371	0	0.0764540145890711 1 1	1	0
Q86X83	COMM domain-containing protein 2 OS=Homo sapiens OX=9606 GN=COMMD2 PE=1 SV=2	COMMD2	7.89370799783715 NA NA NA	7.89371	0	1	1	0
Q9H0A8	COMM domain-containing protein 4 OS=Homo sapiens OX=9606 GN=COMMD4 PE=1 SV=1	COMMD4	0.571352069202503 7.89370799783715 7.89370799783715 NA	7.89371	0	0.0902896715046865 1 1	1	0
A0A2R8Y455	COMM domain-containing protein 7 OS=Homo sapiens OX=9606 GN=COMMD7 PE=4 SV=1	COMMD7	7.89370799783715 7.89370799783715 NA NA	7.89371	0	1 1	1	0
P61201	COP9 signalosome complex subunit 2 OS=Homo sapiens OX=9606 GN=COPS2 PE=1 SV=1	COPS2	7.89370799783715 7.89370799783715 NA NA	7.89371	0	1 1	1	0
D6RAX7	COP9 constitutive photomorphogenic-like protein subunit 4 isoform 2 OS=Homo sapiens OX=9606 GN=COPS4 PE=1 SV=1	COPS4	0.552425565860866 7.89370799783715 7.89370799783715 7.89370799783715	7.89371	0	0.0863202230410531 1 1 1	1	0
Q92905	COP9 signalosome complex subunit 5 OS=Homo sapiens OX=9606 GN=COPS5 PE=1 SV=4	COPS5	7.89370799783715 NA NA NA	7.89371	0	1	1	0
Q9NZJ6	Ubiquinone biosynthesis O-methyltransferase, mitochondrial OS=Homo sapiens OX=9606 GN=COQ3 PE=1 SV=3	COQ3	-0.66446485176061 7.89370799783715 7.89370799783715 NA	7.89371	0	0.00535296104783433 1 1	1	0
Q5HYK3	2-methoxy-6-polyprenyl-1,4-benzoquinol methylase, mitochondrial OS=Homo sapiens OX=9606 GN=COQ5 PE=1 SV=2	COQ5	-1.2782246167892 7.89370799783715 7.89370799783715 NA	7.89371	0	0.00159097056067957 1 1	1	0
Q9Y2Z9	Ubiquinone biosynthesis monooxygenase COQ6, mitochondrial OS=Homo sapiens OX=9606 GN=COQ6 PE=1 SV=2	COQ6	-1.34672455383668 7.89370799783715 7.89370799783715 7.89370799783715	7.89371	0	0.0014024009424398 1 1 1	1	0
Q99807	5-demethoxyubiquinone hydroxylase, mitochondrial OS=Homo sapiens OX=9606 GN=COQ7 PE=1 SV=3	COQ7	7.89370799783715 7.89370799783715 -7.95690850812033 NA	7.89371	0	1 1 0	1	0
P31146	Coronin-1A OS=Homo sapiens OX=9606 GN=CORO1A PE=1 SV=4	CORO1A	7.89370799783715 7.89370799783715 -7.95690850812033 NA	7.89371	0	1 1 0	1	0
Q9Y6N1	Cytochrome c oxidase assembly protein COX11, mitochondrial OS=Homo sapiens OX=9606 GN=COX11 PE=1 SV=3	COX11	7.89370799783715 NA NA NA	7.89371	0	1	1	0
Q9P0S2	Cytochrome c oxidase assembly protein COX16 homolog, mitochondrial OS=Homo sapiens OX=9606 GN=COX16 PE=1 SV=1	COX16	7.89370799783715 7.89370799783715 NA NA	7.89371	0	1 1	1	0
P15085	Carboxypeptidase A1 OS=Homo sapiens OX=9606 GN=CPA1 PE=1 SV=2	CPA1	7.89370799783715 7.89370799783715 NA NA	7.89371	0	1 1	1	0
P16870	Carboxypeptidase E OS=Homo sapiens OX=9606 GN=CPE PE=1 SV=1	CPE	7.89370799783715 7.89370799783715 NA NA	7.89371	0	1 1	1	0
P15169	Carboxypeptidase N catalytic chain OS=Homo sapiens OX=9606 GN=CPN1 PE=1 SV=1	CPN1	7.89370799783715 7.89370799783715 NA NA	7.89371	0	1 1	1	0
Q96FN4	Copine-2 OS=Homo sapiens OX=9606 GN=CPNE2 PE=1 SV=3	CPNE2	7.89370799783715 7.89370799783715 7.89370799783715 NA	7.89371	0	1 1 1	1	0
P50416	Carnitine O-palmitoyltransferase 1, liver isoform OS=Homo sapiens OX=9606 GN=CPT1A PE=1 SV=2	CPT1A	7.89370799783715 7.89370799783715 7.89370799783715 7.89370799783715	7.89371	0	1 1 1 1	1	0
Q96HD1	Cysteine-rich with EGF-like domain protein 1 OS=Homo sapiens OX=9606 GN=CRELD1 PE=1 SV=3	CRELD1	7.89370799783715 NA NA NA	7.89371	0	1	1	0
Q6UXH1	Cysteine-rich with EGF-like domain protein 2 OS=Homo sapiens OX=9606 GN=CRELD2 PE=1 SV=1	CRELD2	7.89370799783715 7.89370799783715 7.89370799783715 7.89370799783715	7.89371	0	1 1 1 1	1	0
P46109	Crk-like protein OS=Homo sapiens OX=9606 GN=CRKL PE=1 SV=1	CRKL	7.89370799783715 7.89370799783715 NA NA	7.89371	0	1 1	1	0
Q8IUI8	Cytokine receptor-like factor 3 OS=Homo sapiens OX=9606 GN=CRLF3 PE=1 SV=2	CRLF3	7.89370799783715 NA NA NA	7.89371	0	1	1	0
O95825	Quinone oxidoreductase-like protein 1 OS=Homo sapiens OX=9606 GN=CRYZL1 PE=1 SV=2	CRYZL1	7.89370799783715 NA NA NA	7.89371	0	1	1	0
H7BYT1	Casein kinase I isoform delta OS=Homo sapiens OX=9606 GN=CSNK1D PE=1 SV=2	CSNK1D	7.89370799783715 7.89370799783715 NA NA	7.89371	0	1 1	1	0
U3KQB3	Casein kinase I isoform gamma-1 OS=Homo sapiens OX=9606 GN=CSNK1G1 PE=1 SV=1	CSNK1G1	7.89370799783715 7.89370799783715 7.89370799783715 7.89370799783715	7.89371	0	1 1 1 1	1	0
P78368	Casein kinase I isoform gamma-2 OS=Homo sapiens OX=9606 GN=CSNK1G2 PE=1 SV=1	CSNK1G2	7.89370799783715 7.89370799783715 NA NA	7.89371	0	1 1	1	0
Q9Y6M4	Casein kinase I isoform gamma-3 OS=Homo sapiens OX=9606 GN=CSNK1G3 PE=1 SV=2	CSNK1G3	7.89370799783715 NA NA NA	7.89371	0	1	1	0
P04080	Cystatin-B OS=Homo sapiens OX=9606 GN=CSTB PE=1 SV=2	CSTB	-7.95690850812033 7.89370799783715 7.89370799783715 7.89370799783715	7.89371	0	0 1 1 1	1	0
Q01459	Di-N-acetylchitobiase OS=Homo sapiens OX=9606 GN=CTBS PE=1 SV=1	CTBS	7.89370799783715 7.89370799783715 7.89370799783715 7.89370799783715	7.89371	0	1 1 1 1	1	0
Q9GZU7	Carboxy-terminal domain RNA polymerase II polypeptide A small phosphatase 1 OS=Homo sapiens OX=9606 GN=CTDSP1 PE=1 SV=1	CTDSP1	7.89370799783715 7.89370799783715 7.89370799783715 7.89370799783715	7.89371	0	1 1 1 1	1	0
Q9UBX1	Cathepsin F OS=Homo sapiens OX=9606 GN=CTSF PE=1 SV=1	CTSF	7.89370799783715 7.89370799783715 7.89370799783715 7.89370799783715	7.89371	0	1 1 1 1	1	0
P09668	Pro-cathepsin H OS=Homo sapiens OX=9606 GN=CTSH PE=1 SV=4	CTSH	-1.13033186834768 7.89370799783715 7.89370799783715 7.89370799783715	7.89371	0	0.0021024747901793 1 1 1	1	0
O60911	Cathepsin L2 OS=Homo sapiens OX=9606 GN=CTSV PE=1 SV=2	CTSV	7.89370799783715 7.89370799783715 7.89370799783715 7.89370799783715	7.89371	0	1 1 1 1	1	0
Q13620	Cullin-4B OS=Homo sapiens OX=9606 GN=CUL4B PE=1 SV=4	CUL4B	7.89370799783715 NA NA NA	7.89371	0	1	1	0
O60888	Protein CutA OS=Homo sapiens OX=9606 GN=CUTA PE=1 SV=2	CUTA	7.89370799783715 7.89370799783715 7.89370799783715 NA	7.89371	0	1 1 1	1	0
Q6UX04	Spliceosome-associated protein CWC27 homolog OS=Homo sapiens OX=9606 GN=CWC27 PE=1 SV=1	CWC27	-7.95690850812033 7.89370799783715 7.89370799783715 NA	7.89371	0	0 1 1	1	0
Q9H5V9	UPF0428 protein CXorf56 OS=Homo sapiens OX=9606 GN=CXorf56 PE=1 SV=1	CXorf56	7.89370799783715 NA NA NA	7.89371	0	1	1	0
P13498	Cytochrome b-245 light chain OS=Homo sapiens OX=9606 GN=CYBA PE=1 SV=3	CYBA	7.89370799783715 NA NA NA	7.89371	0	1	1	0
J3KSJ5	Cytochrome b-245 chaperone 1 OS=Homo sapiens OX=9606 GN=CYBC1 PE=1 SV=1	CYBC1	7.89370799783715 NA NA NA	7.89371	0	1	1	0
E9PHG5	Cytochrome P450 20A1 OS=Homo sapiens OX=9606 GN=CYP20A1 PE=1 SV=1	CYP20A1	7.89370799783715 7.89370799783715 NA NA	7.89371	0	1 1	1	0
O00622	Protein CYR61 OS=Homo sapiens OX=9606 GN=CYR61 PE=1 SV=1	CYR61	7.89370799783715 7.89370799783715 7.89370799783715 7.89370799783715	7.89371	0	1 1 1 1	1	0
Q9H1C7	Cysteine-rich and transmembrane domain-containing protein 1 OS=Homo sapiens OX=9606 GN=CYSTM1 PE=1 SV=1	CYSTM1	7.89370799783715 NA NA NA	7.89371	0	1	1	0
Q8N465	D-2-hydroxyglutarate dehydrogenase, mitochondrial OS=Homo sapiens OX=9606 GN=D2HGDH PE=1 SV=3	D2HGDH	-4.55011710833496 7.89370799783715 7.89370799783715 NA	7.89371	0	3.20223359084891e-05 1 1	1	0
P98082	Disabled homolog 2 OS=Homo sapiens OX=9606 GN=DAB2 PE=1 SV=3	DAB2	7.89370799783715 NA NA NA	7.89371	0	1	1	0
Q9UJU6	Drebrin-like protein OS=Homo sapiens OX=9606 GN=DBNL PE=1 SV=1	DBNL	7.89370799783715 7.89370799783715 7.89370799783715 7.89370799783715	7.89371	0	1 1 1 1	1	0
A0A087WT20	DDB1- and CUL4-associated factor 13 OS=Homo sapiens OX=9606 GN=DCAF13 PE=1 SV=1	DCAF13	2.1477423816563 7.89370799783715 7.89370799783715 7.89370799783715	7.89371	0	0.90951430078875 1 1 1	1	0
Q8WVC6	Dephospho-CoA kinase domain-containing protein OS=Homo sapiens OX=9606 GN=DCAKD PE=1 SV=1	DCAKD	7.89370799783715 7.89370799783715 7.89370799783715 NA	7.89371	0	1 1 1	1	0
P81605	Dermcidin OS=Homo sapiens OX=9606 GN=DCD PE=1 SV=2	DCD	7.89370799783715 7.89370799783715 NA NA	7.89371	0	1 1	1	0
Q9NPI6	mRNA-decapping enzyme 1A OS=Homo sapiens OX=9606 GN=DCP1A PE=1 SV=3	DCP1A	-0.203133700207832 7.89370799783715 7.89370799783715 NA	7.89371	0	0.0146401909012131 1 1	1	0
Q8IZD4	mRNA-decapping enzyme 1B OS=Homo sapiens OX=9606 GN=DCP1B PE=1 SV=2	DCP1B	7.89370799783715 NA NA NA	7.89371	0	1	1	0
Q9UJW0	Dynactin subunit 4 OS=Homo sapiens OX=9606 GN=DCTN4 PE=1 SV=1	DCTN4	7.89370799783715 7.89370799783715 7.89370799783715 NA	7.89371	0	1 1 1	1	0
O00399	Dynactin subunit 6 OS=Homo sapiens OX=9606 GN=DCTN6 PE=1 SV=1	DCTN6	7.89370799783715 7.89370799783715 7.89370799783715 NA	7.89371	0	1 1 1	1	0
H3BSA6	dCTP pyrophosphatase 1 OS=Homo sapiens OX=9606 GN=DCTPP1 PE=1 SV=1	DCTPP1	-7.95690850812033 7.89370799783715 7.89370799783715 NA	7.89371	0	0 1 1	1	0
Q9BTE7	DCN1-like protein 5 OS=Homo sapiens OX=9606 GN=DCUN1D5 PE=1 SV=1	DCUN1D5	0.382288916939132 7.89370799783715 7.89370799783715 7.89370799783715	7.89371	0	0.057531053834169 1 1 1	1	0
O94760	N(G),N(G)-dimethylarginine dimethylaminohydrolase 1 OS=Homo sapiens OX=9606 GN=DDAH1 PE=1 SV=3	DDAH1	7.89370799783715 NA NA NA	7.89371	0	1	1	0
P30046	D-dopachrome decarboxylase OS=Homo sapiens OX=9606 GN=DDT PE=1 SV=3	DDT	7.89370799783715 7.89370799783715 NA NA	7.89371	0	1 1	1	0
Q9NVP1	ATP-dependent RNA helicase DDX18 OS=Homo sapiens OX=9606 GN=DDX18 PE=1 SV=2	DDX18	7.89370799783715 NA NA NA	7.89371	0	1	1	0
Q9BUQ8	Probable ATP-dependent RNA helicase DDX23 OS=Homo sapiens OX=9606 GN=DDX23 PE=1 SV=3	DDX23	-1.25867428731541 7.89370799783715 7.89370799783715 NA	7.89371	0	0.00164986765515063 1 1	1	0
O00148	ATP-dependent RNA helicase DDX39A OS=Homo sapiens OX=9606 GN=DDX39A PE=1 SV=2	DDX39A	7.89370799783715 7.89370799783715 7.89370799783715 NA	7.89371	0	1 1 1	1	0
Q9H0S4	Probable ATP-dependent RNA helicase DDX47 OS=Homo sapiens OX=9606 GN=DDX47 PE=1 SV=1	DDX47	-0.910492832288714 7.89370799783715 7.89370799783715 NA	7.89371	0	0.00323342050522656 1 1	1	0
Q9BQ39	ATP-dependent RNA helicase DDX50 OS=Homo sapiens OX=9606 GN=DDX50 PE=1 SV=1	DDX50	7.89370799783715 NA NA NA	7.89371	0	1	1	0
Q9Y2R4	Probable ATP-dependent RNA helicase DDX52 OS=Homo sapiens OX=9606 GN=DDX52 PE=1 SV=3	DDX52	7.89370799783715 NA NA NA	7.89371	0	1	1	0
Q8TDD1	ATP-dependent RNA helicase DDX54 OS=Homo sapiens OX=9606 GN=DDX54 PE=1 SV=2	DDX54	7.89370799783715 NA NA NA	7.89371	0	1	1	0
Q9NY93	Probable ATP-dependent RNA helicase DDX56 OS=Homo sapiens OX=9606 GN=DDX56 PE=1 SV=1	DDX56	7.89370799783715 7.89370799783715 7.89370799783715 NA	7.89371	0	1 1 1	1	0
H3BQX9	Differentially-expressed in FDCP 8 homolog (Fragment) OS=Homo sapiens OX=9606 GN=DEF8 PE=1 SV=1	DEF8	7.89370799783715 NA NA NA	7.89371	0	1	1	0
Q6ZN54	Differentially expressed in FDCP 8 homolog OS=Homo sapiens OX=9606 GN=DEF8 PE=1 SV=2	DEF8	7.89370799783715 7.89370799783715 7.89370799783715 7.89370799783715	7.89371	0	1 1 1 1	1	0
P59665	Neutrophil defensin 1 OS=Homo sapiens OX=9606 GN=DEFA1 PE=1 SV=1	DEFA1	7.89370799783715 NA NA NA	7.89371	0	1	1	0
P35659	Protein DEK OS=Homo sapiens OX=9606 GN=DEK PE=1 SV=1	DEK	0.50904605922507 7.89370799783715 7.89370799783715 7.89370799783715	7.89371	0	0.077852219713291 1 1 1	1	0
H0YES2	DEP domain-containing protein 1A (Fragment) OS=Homo sapiens OX=9606 GN=DEPDC1 PE=1 SV=1	DEPDC1	7.89370799783715 7.89370799783715 NA NA	7.89371	0	1 1	1	0
O75140	GATOR complex protein DEPDC5 OS=Homo sapiens OX=9606 GN=DEPDC5 PE=1 SV=2	DEPDC5	7.89370799783715 7.89370799783715 7.89370799783715 7.89370799783715	7.89371	0	1 1 1 1	1	0
Q8TB45	DEP domain-containing mTOR-interacting protein OS=Homo sapiens OX=9606 GN=DEPTOR PE=1 SV=2	DEPTOR	7.89370799783715 NA NA NA	7.89371	0	1	1	0
Q6ICB0	Desumoylating isopeptidase 1 OS=Homo sapiens OX=9606 GN=DESI1 PE=1 SV=1	DESI1	7.89370799783715 7.89370799783715 -7.95690850812033 NA	7.89371	0	1 1 0	1	0
P52429	Diacylglycerol kinase epsilon OS=Homo sapiens OX=9606 GN=DGKE PE=1 SV=1	DGKE	7.89370799783715 7.89370799783715 NA NA	7.89371	0	1 1	1	0
Q5KSL6	Diacylglycerol kinase kappa OS=Homo sapiens OX=9606 GN=DGKK PE=1 SV=1	DGKK	7.89370799783715 NA NA NA	7.89371	0	1	1	0
Q86SQ9	Dehydrodolichyl diphosphate synthase complex subunit DHDDS OS=Homo sapiens OX=9606 GN=DHDDS PE=1 SV=3	DHDDS	7.89370799783715 NA NA NA	7.89371	0	1	1	0
Q02127	Dihydroorotate dehydrogenase (quinone), mitochondrial OS=Homo sapiens OX=9606 GN=DHODH PE=1 SV=3	DHODH	7.89370799783715 7.89370799783715 7.89370799783715 NA	7.89371	0	1 1 1	1	0
Q13268	Dehydrogenase/reductase SDR family member 2, mitochondrial OS=Homo sapiens OX=9606 GN=DHRS2 PE=1 SV=4	DHRS2	7.89370799783715 7.89370799783715 NA NA	7.89371	0	1 1	1	0
Q9Y394	Dehydrogenase/reductase SDR family member 7 OS=Homo sapiens OX=9606 GN=DHRS7 PE=1 SV=1	DHRS7	0.545656202359282 7.89370799783715 7.89370799783715 NA	7.89371	0	0.0849420179448841 1 1	1	0
Q96HY7	Probable 2-oxoglutarate dehydrogenase E1 component DHKTD1, mitochondrial OS=Homo sapiens OX=9606 GN=DHTKD1 PE=1 SV=2	DHTKD1	7.89370799783715 7.89370799783715 NA NA	7.89371	0	1 1	1	0
Q92620	Pre-mRNA-splicing factor ATP-dependent RNA helicase PRP16 OS=Homo sapiens OX=9606 GN=DHX38 PE=1 SV=2	DHX38	7.89370799783715 7.89370799783715 NA NA	7.89371	0	1 1	1	0
Q8IX18	Probable ATP-dependent RNA helicase DHX40 OS=Homo sapiens OX=9606 GN=DHX40 PE=1 SV=2	DHX40	7.89370799783715 7.89370799783715 7.89370799783715 -7.95690850812033	7.89371	0	1 1 1 0	1	0
Q9UNQ2	Probable dimethyladenosine transferase OS=Homo sapiens OX=9606 GN=DIMT1 PE=1 SV=1	DIMT1	7.89370799783715 7.89370799783715 NA NA	7.89371	0	1 1	1	0
Q14689	Disco-interacting protein 2 homolog A OS=Homo sapiens OX=9606 GN=DIP2A PE=1 SV=2	DIP2A	7.89370799783715 NA NA NA	7.89371	0	1	1	0
Q9Y2L1	Exosome complex exonuclease RRP44 OS=Homo sapiens OX=9606 GN=DIS3 PE=1 SV=2	DIS3	7.89370799783715 7.89370799783715 7.89370799783715 NA	7.89371	0	1 1 1	1	0
O60832	H/ACA ribonucleoprotein complex subunit DKC1 OS=Homo sapiens OX=9606 GN=DKC1 PE=1 SV=3	DKC1	0.43646405709017 7.89370799783715 7.89370799783715 NA	7.89371	0	0.0654744399687892 1 1	1	0
Q5JUW8	Discs, large homolog 3 (Neuroendocrine-dlg, Drosophila), isoform CRA_b OS=Homo sapiens OX=9606 GN=DLG3 PE=1 SV=1	DLG3	7.89370799783715 7.89370799783715 7.89370799783715 7.89370799783715	7.89371	0	1 1 1 1	1	0
Q9NW81	Distal membrane-arm assembly complex protein 2 OS=Homo sapiens OX=9606 GN=DMAC2 PE=1 SV=3	DMAC2	7.89370799783715 7.89370799783715 NA NA	7.89371	0	1 1	1	0
A0A075B6G3	Dystrophin OS=Homo sapiens OX=9606 GN=DMD PE=1 SV=1	DMD	7.89370799783715 NA NA NA	7.89371	0	1	1	0
Q8TDJ6	DmX-like protein 2 OS=Homo sapiens OX=9606 GN=DMXL2 PE=1 SV=2	DMXL2	7.89370799783715 7.89370799783715 NA NA	7.89371	0	1 1	1	0
Q86Y56	Dynein assembly factor 5, axonemal OS=Homo sapiens OX=9606 GN=DNAAF5 PE=1 SV=4	DNAAF5	-7.95690850812033 7.89370799783715 7.89370799783715 NA	7.89371	0	0 1 1	1	0
Q8TBM8	DnaJ homolog subfamily B member 14 OS=Homo sapiens OX=9606 GN=DNAJB14 PE=1 SV=1	DNAJB14	7.89370799783715 7.89370799783715 7.89370799783715 NA	7.89371	0	1 1 1	1	0
Q9Y2G8	DnaJ homolog subfamily C member 16 OS=Homo sapiens OX=9606 GN=DNAJC16 PE=2 SV=3	DNAJC16	7.89370799783715 7.89370799783715 -7.95690850812033 NA	7.89371	0	1 1 0	1	0
A0A024R161	Guanine nucleotide-binding protein subunit gamma OS=Homo sapiens OX=9606 GN=DNAJC25-GNG10 PE=3 SV=1	DNAJC25-G	-7.95690850812033 7.89370799783715 7.89370799783715 NA	7.89371	0	0 1 1	1	0
Q9H3Z4	DnaJ homolog subfamily C member 5 OS=Homo sapiens OX=9606 GN=DNAJC5 PE=1 SV=1	DNAJC5	2.43579927171282 7.89370799783715 7.89370799783715 7.89370799783715	7.89371	0	0.963051102180635 1 1 1	1	0
H0Y8X4	2'-deoxynucleoside 5'-phosphate N-hydrolase 1 (Fragment) OS=Homo sapiens OX=9606 GN=DNPH1 PE=1 SV=1	DNPH1	7.89370799783715 7.89370799783715 NA NA	7.89371	0	1 1	1	0
A6NIW2	Dedicator of cytokinesis protein 11 OS=Homo sapiens OX=9606 GN=DOCK11 PE=1 SV=2	DOCK11	7.89370799783715 7.89370799783715 NA NA	7.89371	0	1 1	1	0
Q9H3H5	UDP-N-acetylglucosamine--dolichyl-phosphate N-acetylglucosaminephosphotransferase OS=Homo sapiens OX=9606 GN=DPAGT1 PE=1 SV=2	DPAGT1	7.89370799783715 7.89370799783715 7.89370799783715 NA	7.89371	0	1 1 1	1	0
Q9BQC3	2-(3-amino-3-carboxypropyl)histidine synthase subunit 2 OS=Homo sapiens OX=9606 GN=DPH2 PE=1 SV=1	DPH2	7.89370799783715 NA NA NA	7.89371	0	1	1	0
Q9P2X0	Dolichol-phosphate mannosyltransferase subunit 3 OS=Homo sapiens OX=9606 GN=DPM3 PE=1 SV=2	DPM3	1.44353610576567 7.89370799783715 7.89370799783715 7.89370799783715	7.89371	0	0.530002869177628 1 1 1	1	0
G3V180	Dipeptidyl peptidase 3 OS=Homo sapiens OX=9606 GN=DPP3 PE=1 SV=1	DPP3	7.89370799783715 7.89370799783715 NA NA	7.89371	0	1 1	1	0
Q86TI2	Dipeptidyl peptidase 9 OS=Homo sapiens OX=9606 GN=DPP9 PE=1 SV=3	DPP9	7.89370799783715 NA NA NA	7.89371	0	1	1	0
Q6UX65	DNA damage-regulated autophagy modulator protein 2 OS=Homo sapiens OX=9606 GN=DRAM2 PE=1 SV=1	DRAM2	7.89370799783715 NA NA NA	7.89371	0	1	1	0
C9JCC6	Dr1-associated corepressor OS=Homo sapiens OX=9606 GN=DRAP1 PE=1 SV=1	DRAP1	7.89370799783715 NA NA NA	7.89371	0	1	1	0
Q02487	Desmocollin-2 OS=Homo sapiens OX=9606 GN=DSC2 PE=1 SV=1	DSC2	7.89370799783715 7.89370799783715 -7.95690850812033 NA	7.89371	0	1 1 0	1	0
Q14574	Desmocollin-3 OS=Homo sapiens OX=9606 GN=DSC3 PE=1 SV=3	DSC3	7.89370799783715 7.89370799783715 7.89370799783715 7.89370799783715	7.89371	0	1 1 1 1	1	0
Q03001	Dystonin OS=Homo sapiens OX=9606 GN=DST PE=1 SV=4	DST	7.89370799783715 NA NA NA	7.89371	0	1	1	0
Q8TEA8	D-aminoacyl-tRNA deacylase 1 OS=Homo sapiens OX=9606 GN=DTD1 PE=1 SV=2	DTD1	-0.712784674332864 7.89370799783715 7.89370799783715 7.89370799783715	7.89371	0	0.00483945278588705 1 1 1	1	0
Q9NZJ0	Denticleless protein homolog OS=Homo sapiens OX=9606 GN=DTL PE=1 SV=3	DTL	7.89370799783715 7.89370799783715 -7.95690850812033 NA	7.89371	0	1 1 0	1	0
Q9Y4J8	Dystrobrevin alpha OS=Homo sapiens OX=9606 GN=DTNA PE=1 SV=2	DTNA	1.12127728187196 7.89370799783715 7.89370799783715 7.89370799783715	7.89371	0	0.307088860806594 1 1 1	1	0
O60941	Dystrobrevin beta OS=Homo sapiens OX=9606 GN=DTNB PE=1 SV=1	DTNB	7.89370799783715 NA NA NA	7.89371	0	1	1	0
Q8TDB6	E3 ubiquitin-protein ligase DTX3L OS=Homo sapiens OX=9606 GN=DTX3L PE=1 SV=1	DTX3L	7.89370799783715 NA NA NA	7.89371	0	1	1	0
Q92997	Segment polarity protein dishevelled homolog DVL-3 OS=Homo sapiens OX=9606 GN=DVL3 PE=1 SV=2	DVL3	7.89370799783715 NA NA NA	7.89371	0	1	1	0
Q96FJ2	Dynein light chain 2, cytoplasmic OS=Homo sapiens OX=9606 GN=DYNLL2 PE=1 SV=1	DYNLL2	7.89370799783715 NA NA NA	7.89371	0	1	1	0
Q13627	Dual specificity tyrosine-phosphorylation-regulated kinase 1A OS=Homo sapiens OX=9606 GN=DYRK1A PE=1 SV=2	DYRK1A	7.89370799783715 NA NA NA	7.89371	0	1	1	0
O00559	Receptor-binding cancer antigen expressed on SiSo cells OS=Homo sapiens OX=9606 GN=EBAG9 PE=1 SV=1	EBAG9	7.89370799783715 7.89370799783715 NA NA	7.89371	0	1 1	1	0
O95905	Protein ecdysoneless homolog OS=Homo sapiens OX=9606 GN=ECD PE=1 SV=1	ECD	7.89370799783715 NA NA NA	7.89371	0	1	1	0
H0Y5L2	Ethylmalonyl-CoA decarboxylase (Fragment) OS=Homo sapiens OX=9606 GN=ECHDC1 PE=1 SV=1	ECHDC1	-7.95690850812033 7.89370799783715 7.89370799783715 NA	7.89371	0	0 1 1	1	0
Q9BZQ6	ER degradation-enhancing alpha-mannosidase-like protein 3 OS=Homo sapiens OX=9606 GN=EDEM3 PE=1 SV=2	EDEM3	1.25491668803111 7.89370799783715 7.89370799783715 7.89370799783715	7.89371	0	0.393746996181482 1 1 1	1	0
Q3B7T1	Erythroid differentiation-related factor 1 OS=Homo sapiens OX=9606 GN=EDRF1 PE=1 SV=1	EDRF1	7.89370799783715 NA NA NA	7.89371	0	1	1	0
Q96C19	EF-hand domain-containing protein D2 OS=Homo sapiens OX=9606 GN=EFHD2 PE=1 SV=1	EFHD2	7.89370799783715 7.89370799783715 7.89370799783715 NA	7.89371	0	1 1 1	1	0
P98172	Ephrin-B1 OS=Homo sapiens OX=9606 GN=EFNB1 PE=1 SV=1	EFNB1	7.89370799783715 7.89370799783715 7.89370799783715 NA	7.89371	0	1 1 1	1	0
P52799	Ephrin-B2 OS=Homo sapiens OX=9606 GN=EFNB2 PE=1 SV=1	EFNB2	7.89370799783715 7.89370799783715 7.89370799783715 7.89370799783715	7.89371	0	1 1 1 1	1	0
A0A1B0GUZ7	Protein EFR3 homolog A OS=Homo sapiens OX=9606 GN=EFR3A PE=1 SV=1	EFR3A	7.89370799783715 7.89370799783715 7.89370799783715 7.89370799783715	7.89371	0	1 1 1 1	1	0
Q9UHF1	Epidermal growth factor-like protein 7 OS=Homo sapiens OX=9606 GN=EGFL7 PE=1 SV=3	EGFL7	2.47577746226827 7.89370799783715 7.89370799783715 7.89370799783715	7.89371	0	0.967562823804545 1 1 1	1	0
Q63HQ2	Pikachurin OS=Homo sapiens OX=9606 GN=EGFLAM PE=1 SV=2	EGFLAM	7.89370799783715 NA NA NA	7.89371	0	1	1	0
Q9GZT9	Egl nine homolog 1 OS=Homo sapiens OX=9606 GN=EGLN1 PE=1 SV=1	EGLN1	-0.367135954067201 7.89370799783715 7.89370799783715 NA	7.89371	0	0.0101493523121771 1 1	1	0
Q14232	Translation initiation factor eIF-2B subunit alpha OS=Homo sapiens OX=9606 GN=EIF2B1 PE=1 SV=1	EIF2B1	7.89370799783715 -7.95690850812033 7.89370799783715 7.89370799783715	7.89371	0	1 0 1 1	1	0
A0A3B3IUB1	Translation initiation factor eIF-2B subunit epsilon OS=Homo sapiens OX=9606 GN=EIF2B5 PE=1 SV=1	EIF2B5	0.0996156211855743 7.89370799783715 7.89370799783715 NA NA NA NA NA	7.89371	0	0.0294305080901747 1 1	1	0
O60573	Eukaryotic translation initiation factor 4E type 2 OS=Homo sapiens OX=9606 GN=EIF4E2 PE=1 SV=1	EIF4E2	7.89370799783715 NA NA NA	7.89371	0	1	1	0
Q15370	Elongin-B OS=Homo sapiens OX=9606 GN=ELOB PE=1 SV=1	ELOB	7.89370799783715 7.89370799783715 NA NA	7.89371	0	1 1	1	0
Q9BW60	Elongation of very long chain fatty acids protein 1 OS=Homo sapiens OX=9606 GN=ELOVL1 PE=1 SV=1	ELOVL1	7.89370799783715 7.89370799783715 NA NA	7.89371	0	1 1	1	0
Q9NYP7	Elongation of very long chain fatty acids protein 5 OS=Homo sapiens OX=9606 GN=ELOVL5 PE=1 SV=1	ELOVL5	0.887799834457496 7.89370799783715 7.89370799783715 7.89370799783715	7.89371	0	0.187848336830882 1 1 1	1	0
Q9Y3B6	ER membrane protein complex subunit 9 OS=Homo sapiens OX=9606 GN=EMC9 PE=1 SV=3	EMC9	7.89370799783715 7.89370799783715 7.89370799783715 7.89370799783715	7.89371	0	1 1 1 1	1	0
Q92979	Ribosomal RNA small subunit methyltransferase NEP1 OS=Homo sapiens OX=9606 GN=EMG1 PE=1 SV=4	EMG1	7.89370799783715 7.89370799783715 -7.95690850812033 NA	7.89371	0	1 1 0	1	0
A0A0A0MT20	EMILIN-1 (Fragment) OS=Homo sapiens OX=9606 GN=EMILIN1 PE=1 SV=1	EMILIN1	7.89370799783715 7.89370799783715 NA NA	7.89371	0	1 1	1	0
Q9NT22	EMILIN-3 OS=Homo sapiens OX=9606 GN=EMILIN3 PE=1 SV=2	EMILIN3	7.89370799783715 7.89370799783715 7.89370799783715 7.89370799783715	7.89371	0	1 1 1 1	1	0
Q9HC35	Echinoderm microtubule-associated protein-like 4 OS=Homo sapiens OX=9606 GN=EML4 PE=1 SV=3	EML4	-7.95690850812033 7.89370799783715 7.89370799783715 NA	7.89371	0	0 1 1	1	0
Q9NPA8	Transcription and mRNA export factor ENY2 OS=Homo sapiens OX=9606 GN=ENY2 PE=1 SV=1	ENY2	-7.95690850812033 7.89370799783715 7.89370799783715 NA	7.89371	0	0 1 1	1	0
Q9HCM4	Band 4.1-like protein 5 OS=Homo sapiens OX=9606 GN=EPB41L5 PE=1 SV=3	EPB41L5	7.89370799783715 7.89370799783715 7.89370799783715 7.89370799783715	7.89371	0	1 1 1 1	1	0
P29317	Ephrin type-A receptor 2 OS=Homo sapiens OX=9606 GN=EPHA2 PE=1 SV=2	EPHA2	7.89370799783715 NA NA NA	7.89371	0	1	1	0
Q15375	Ephrin type-A receptor 7 OS=Homo sapiens OX=9606 GN=EPHA7 PE=1 SV=3	EPHA7	7.89370799783715 NA NA NA	7.89371	0	1	1	0
P29323	Ephrin type-B receptor 2 OS=Homo sapiens OX=9606 GN=EPHB2 PE=1 SV=5	EPHB2	7.89370799783715 NA NA NA	7.89371	0	1	1	0
P54760	Ephrin type-B receptor 4 OS=Homo sapiens OX=9606 GN=EPHB4 PE=1 SV=2	EPHB4	0.651152780415623 7.89370799783715 7.89370799783715 7.89370799783715	7.89371	0	0.109040206303687 1 1 1	1	0
Q9Y6I3	Epsin-1 OS=Homo sapiens OX=9606 GN=EPN1 PE=1 SV=2	EPN1	1.87470000453597 7.89370799783715 7.89370799783715 7.89370799783715	7.89371	0	0.807777708667632 1 1 1	1	0
I3L356	Epsin-2 (Fragment) OS=Homo sapiens OX=9606 GN=EPN2 PE=1 SV=1	EPN2	7.89370799783715 NA NA NA	7.89371	0	1	1	0
P58107	Epiplakin OS=Homo sapiens OX=9606 GN=EPPK1 PE=1 SV=3	EPPK1	7.89370799783715 7.89370799783715 7.89370799783715 NA	7.89371	0	1 1 1	1	0
P42566	Epidermal growth factor receptor substrate 15 OS=Homo sapiens OX=9606 GN=EPS15 PE=1 SV=2	EPS15	1.47234731218652 7.89370799783715 7.89370799783715 7.89370799783715	7.89371	0	0.551245761118796 1 1 1	1	0
Q9NZ08	Endoplasmic reticulum aminopeptidase 1 OS=Homo sapiens OX=9606 GN=ERAP1 PE=1 SV=3	ERAP1	7.89370799783715 NA NA NA	7.89371	0	1	1	0
Q96RT1	Erbin OS=Homo sapiens OX=9606 GN=ERBIN PE=1 SV=2	ERBIN	7.89370799783715 7.89370799783715 7.89370799783715 NA	7.89371	0	1 1 1	1	0
Q969X5	Endoplasmic reticulum-Golgi intermediate compartment protein 1 OS=Homo sapiens OX=9606 GN=ERGIC1 PE=1 SV=1	ERGIC1	0.21219665423056 7.89370799783715 7.89370799783715 NA	7.89371	0	0.0383801814053105 1 1	1	0
O75477	Erlin-1 OS=Homo sapiens OX=9606 GN=ERLIN1 PE=1 SV=1	ERLIN1	7.89370799783715 7.89370799783715 NA NA	7.89371	0	1 1	1	0
O95571	Persulfide dioxygenase ETHE1, mitochondrial OS=Homo sapiens OX=9606 GN=ETHE1 PE=1 SV=2	ETHE1	7.89370799783715 7.89370799783715 NA NA	7.89371	0	1 1	1	0
A0A1C7CYX0	Exocyst complex component 3-like protein 2 OS=Homo sapiens OX=9606 GN=EXOC3L2 PE=1 SV=1	EXOC3L2	1.72820562538802 7.89370799783715 7.89370799783715 7.89370799783715	7.89371	0	0.727150883231474 1 1 1	1	0
A0A0U1RRB6	Exocyst complex component OS=Homo sapiens OX=9606 GN=EXOC6B PE=1 SV=1	EXOC6B	7.89370799783715 7.89370799783715 NA NA	7.89371	0	1 1	1	0
Q16394	Exostosin-1 OS=Homo sapiens OX=9606 GN=EXT1 PE=1 SV=2	EXT1	0.131713727831975 7.89370799783715 7.89370799783715 7.89370799783715	7.89371	0	0.0317365649790205 1 1 1	1	0
Q93063	Exostosin-2 OS=Homo sapiens OX=9606 GN=EXT2 PE=1 SV=1	EXT2	7.89370799783715 7.89370799783715 NA NA	7.89371	0	1 1	1	0
Q9UBQ6	Exostosin-like 2 OS=Homo sapiens OX=9606 GN=EXTL2 PE=1 SV=1	EXTL2	0.505671332444414 7.89370799783715 7.89370799783715 NA	7.89371	0	0.0772286317162371 1 1	1	0
E5RIQ7	Eyes absent homolog OS=Homo sapiens OX=9606 GN=EYA1 PE=1 SV=1	EYA1	7.89370799783715 7.89370799783715 NA NA	7.89371	0	1 1	1	0
Q9Y624	Junctional adhesion molecule A OS=Homo sapiens OX=9606 GN=F11R PE=1 SV=1	F11R	-0.559995585204581 7.89370799783715 7.89370799783715 7.89370799783715	7.89371	0	0.00667728469528266 1 1 1	1	0
P25116	Proteinase-activated receptor 1 OS=Homo sapiens OX=9606 GN=F2R PE=1 SV=2	F2R	7.89370799783715 7.89370799783715 7.89370799783715 NA	7.89371	0	1 1 1	1	0
P00451	Coagulation factor VIII OS=Homo sapiens OX=9606 GN=F8 PE=1 SV=1	F8	7.89370799783715 NA NA NA	7.89371	0	1	1	0
Q01469	Fatty acid-binding protein 5 OS=Homo sapiens OX=9606 GN=FABP5 PE=1 SV=3	FABP5	0.144873629386945 7.89370799783715 7.89370799783715 7.89370799783715	7.89371	0	0.032735564607434 1 1 1	1	0
O60427	Acyl-CoA (8-3)-desaturase OS=Homo sapiens OX=9606 GN=FADS1 PE=1 SV=3	FADS1	7.89370799783715 7.89370799783715 7.89370799783715 7.89370799783715	7.89371	0	1 1 1 1	1	0
O95864	Acyl-CoA 6-desaturase OS=Homo sapiens OX=9606 GN=FADS2 PE=1 SV=1	FADS2	7.89370799783715 7.89370799783715 7.89370799783715 NA	7.89371	0	1 1 1	1	0
Q9NVQ4	Fas apoptotic inhibitory molecule 1 OS=Homo sapiens OX=9606 GN=FAIM PE=1 SV=1	FAIM	7.89370799783715 NA NA NA	7.89371	0	1	1	0
Q9BYI3	Hyccin OS=Homo sapiens OX=9606 GN=FAM126A PE=1 SV=2	FAM126A	7.89370799783715 7.89370799783715 7.89370799783715 NA	7.89371	0	1 1 1	1	0
Q96TA1	Niban-like protein 1 OS=Homo sapiens OX=9606 GN=FAM129B PE=1 SV=3	FAM129B	7.89370799783715 NA NA NA	7.89371	0	1	1	0
Q8N9E0	Protein FAM133A OS=Homo sapiens OX=9606 GN=FAM133A PE=1 SV=1	FAM133A	7.89370799783715 7.89370799783715 7.89370799783715 NA	7.89371	0	1 1 1	1	0
Q8N128	Protein FAM177A1 OS=Homo sapiens OX=9606 GN=FAM177A1 PE=1 SV=1	FAM177A1	7.89370799783715 7.89370799783715 NA NA	7.89371	0	1 1	1	0
Q96KR6	Protein FAM210B, mitochondrial OS=Homo sapiens OX=9606 GN=FAM210B PE=1 SV=2	FAM210B	7.89370799783715 NA NA NA	7.89371	0	1	1	0
A2RU67	Protein FAM234B OS=Homo sapiens OX=9606 GN=FAM234B PE=1 SV=1	FAM234B	7.89370799783715 7.89370799783715 7.89370799783715 NA	7.89371	0	1 1 1	1	0
Q96D05	Uncharacterized protein FAM241B OS=Homo sapiens OX=9606 GN=FAM241B PE=1 SV=1	FAM241B	7.89370799783715 NA NA NA	7.89371	0	1	1	0
D3DWX8	Family with sequence similarity 3, member A, isoform CRA_c OS=Homo sapiens OX=9606 GN=FAM3A PE=1 SV=1	FAM3A	-7.95690850812033 7.89370799783715 7.89370799783715 NA	7.89371	0	0 1 1	1	0
Q9NUQ9	Protein FAM49B OS=Homo sapiens OX=9606 GN=FAM49B PE=1 SV=1	FAM49B	2.01698885809305 7.89370799783715 7.89370799783715 NA	7.89371	0	0.868335533190642 1 1	1	0
Q9UBU6	Protein FAM8A1 OS=Homo sapiens OX=9606 GN=FAM8A1 PE=1 SV=1	FAM8A1	7.89370799783715 7.89370799783715 7.89370799783715 7.89370799783715	7.89371	0	1 1 1 1	1	0
A1XBS5	Protein FAM92A OS=Homo sapiens OX=9606 GN=FAM92A PE=1 SV=2	FAM92A	7.89370799783715 7.89370799783715 7.89370799783715 NA	7.89371	0	1 1 1	1	0
Q8NCA5	Protein FAM98A OS=Homo sapiens OX=9606 GN=FAM98A PE=1 SV=1	FAM98A	7.89370799783715 7.89370799783715 NA NA	7.89371	0	1 1	1	0
Q9BXW9	Fanconi anemia group D2 protein OS=Homo sapiens OX=9606 GN=FANCD2 PE=1 SV=2	FANCD2	7.89370799783715 7.89370799783715 7.89370799783715 NA	7.89371	0	1 1 1	1	0
Q9NVI1	Fanconi anemia group I protein OS=Homo sapiens OX=9606 GN=FANCI PE=1 SV=4	FANCI	7.89370799783715 7.89370799783715 NA NA	7.89371	0	1 1	1	0
Q96K12	Fatty acyl-CoA reductase 2 OS=Homo sapiens OX=9606 GN=FAR2 PE=1 SV=1	FAR2	7.89370799783715 7.89370799783715 NA NA	7.89371	0	1 1	1	0
Q9Y4F1	FERM, ARHGEF and pleckstrin domain-containing protein 1 OS=Homo sapiens OX=9606 GN=FARP1 PE=1 SV=1	FARP1	-0.781209815343748 7.89370799783715 7.89370799783715 7.89370799783715 7.89370799783715 7.89370799783715 NA NA	7.89371	0	0.00420184174427589 1 1 1 1 1	1	0
H7C3M7	FERM, ARHGEF and pleckstrin domain-containing protein 2 (Fragment) OS=Homo sapiens OX=9606 GN=FARP2 PE=1 SV=2	FARP2	3.02585064910677 7.89370799783715 7.89370799783715 7.89370799783715	7.89371	0	0.995119238695655 1 1 1	1	0
O95363	Phenylalanine--tRNA ligase, mitochondrial OS=Homo sapiens OX=9606 GN=FARS2 PE=1 SV=1	FARS2	7.89370799783715 7.89370799783715 -7.95690850812033 NA	7.89371	0	1 1 0	1	0
Q7L8L6	FAST kinase domain-containing protein 5, mitochondrial OS=Homo sapiens OX=9606 GN=FASTKD5 PE=1 SV=1	FASTKD5	-7.95690850812033 7.89370799783715 7.89370799783715 NA	7.89371	0	0 1 1	1	0
A0A087WVP1	Protocadherin Fat 1 OS=Homo sapiens OX=9606 GN=FAT1 PE=1 SV=1	FAT1	-0.0687127500840143 7.89370799783715 7.89370799783715 NA	7.89371	0	0.0198970503067629 1 1	1	0
Q8NFZ0	F-box DNA helicase 1 OS=Homo sapiens OX=9606 GN=FBH1 PE=1 SV=2	FBH1	7.89370799783715 7.89370799783715 NA NA	7.89371	0	1 1	1	0
Q53RD9	Fibulin-7 OS=Homo sapiens OX=9606 GN=FBLN7 PE=2 SV=1	FBLN7	7.89370799783715 7.89370799783715 NA NA	7.89371	0	1 1	1	0
J3KTA1	F-box and leucine-rich repeat protein 20, isoform CRA_a OS=Homo sapiens OX=9606 GN=FBXL20 PE=1 SV=1	FBXL20	7.89370799783715 NA NA NA	7.89371	0	1	1	0
Q9UKB1	F-box/WD repeat-containing protein 11 OS=Homo sapiens OX=9606 GN=FBXW11 PE=1 SV=1	FBXW11	7.89370799783715 7.89370799783715 NA NA	7.89371	0	1 1	1	0
Q0JRZ9	F-BAR domain only protein 2 OS=Homo sapiens OX=9606 GN=FCHO2 PE=1 SV=2	FCHO2	7.89370799783715 7.89370799783715 7.89370799783715 7.89370799783715	7.89371	0	1 1 1 1	1	0
E9PG19	F-BAR and double SH3 domains protein 2 OS=Homo sapiens OX=9606 GN=FCHSD2 PE=1 SV=1	FCHSD2	7.89370799783715 7.89370799783715 7.89370799783715 7.89370799783715 NA NA NA NA	7.89371	0	1 1 1 1	1	0
P14324	Farnesyl pyrophosphate synthase OS=Homo sapiens OX=9606 GN=FDPS PE=1 SV=4	FDPS	7.89370799783715 7.89370799783715 -7.95690850812033 NA	7.89371	0	1 1 0	1	0
Q9UK73	Protein fem-1 homolog B OS=Homo sapiens OX=9606 GN=FEM1B PE=1 SV=1	FEM1B	7.89370799783715 7.89370799783715 NA NA	7.89371	0	1 1	1	0
P11362	Fibroblast growth factor receptor 1 OS=Homo sapiens OX=9606 GN=FGFR1 PE=1 SV=3	FGFR1	7.89370799783715 7.89370799783715 NA NA	7.89371	0	1 1	1	0
Q9NVK5	FGFR1 oncogene partner 2 OS=Homo sapiens OX=9606 GN=FGFR1OP2 PE=1 SV=1	FGFR1OP2	7.89370799783715 7.89370799783715 7.89370799783715 7.89370799783715	7.89371	0	1 1 1 1	1	0
A0A0A0MR25	Fibroblast growth factor receptor OS=Homo sapiens OX=9606 GN=FGFR2 PE=1 SV=1	FGFR2	7.89370799783715 7.89370799783715 NA NA	7.89371	0	1 1	1	0
Q8N441	Fibroblast growth factor receptor-like 1 OS=Homo sapiens OX=9606 GN=FGFRL1 PE=1 SV=1	FGFRL1	7.89370799783715 7.89370799783715 NA NA	7.89371	0	1 1	1	0
O43427	Acidic fibroblast growth factor intracellular-binding protein OS=Homo sapiens OX=9606 GN=FIBP PE=1 SV=3	FIBP	0.385528257116121 7.89370799783715 7.89370799783715 NA	7.89371	0	0.0579776140518859 1 1	1	0
P62942	Peptidyl-prolyl cis-trans isomerase FKBP1A OS=Homo sapiens OX=9606 GN=FKBP1A PE=1 SV=2	FKBP1A	7.89370799783715 7.89370799783715 7.89370799783715 NA	7.89371	0	1 1 1	1	0
Q9Y680	Peptidyl-prolyl cis-trans isomerase FKBP7 OS=Homo sapiens OX=9606 GN=FKBP7 PE=1 SV=2	FKBP7	7.89370799783715 7.89370799783715 -7.95690850812033 7.89370799783715	7.89371	0	1 1 0 1	1	0
Q8NFG4	Folliculin OS=Homo sapiens OX=9606 GN=FLCN PE=1 SV=1	FLCN	-0.371334021180683 7.89370799783715 7.89370799783715 7.89370799783715	7.89371	0	0.0100558378745439 1 1 1	1	0
Q9Y5Y0	Feline leukemia virus subgroup C receptor-related protein 1 OS=Homo sapiens OX=9606 GN=FLVCR1 PE=1 SV=1	FLVCR1	7.89370799783715 7.89370799783715 7.89370799783715 7.89370799783715	7.89371	0	1 1 1 1	1	0
Q96HJ9	Protein FMC1 homolog OS=Homo sapiens OX=9606 GN=FMC1 PE=1 SV=2	FMC1	7.89370799783715 NA NA NA	7.89371	0	1	1	0
Q9NZ56	Formin-2 OS=Homo sapiens OX=9606 GN=FMN2 PE=1 SV=4	FMN2	-7.95690850812033 7.89370799783715 7.89370799783715 NA	7.89371	0	0 1 1	1	0
Q96PY5	Formin-like protein 2 OS=Homo sapiens OX=9606 GN=FMNL2 PE=1 SV=3	FMNL2	7.89370799783715 7.89370799783715 NA NA	7.89371	0	1 1	1	0
Q96CU9	FAD-dependent oxidoreductase domain-containing protein 1 OS=Homo sapiens OX=9606 GN=FOXRED1 PE=1 SV=2	FOXRED1	-0.322527843406035 7.89370799783715 7.89370799783715 7.89370799783715	7.89371	0	0.011202644140505 1 1 1	1	0
Q5JV73	FERM and PDZ domain-containing protein 3 OS=Homo sapiens OX=9606 GN=FRMPD3 PE=2 SV=2	FRMPD3	7.89370799783715 7.89370799783715 NA NA	7.89371	0	1 1	1	0
Q6ZNA5	Ferric-chelate reductase 1 OS=Homo sapiens OX=9606 GN=FRRS1 PE=2 SV=2	FRRS1	7.89370799783715 7.89370799783715 7.89370799783715 7.89370799783715	7.89371	0	1 1 1 1	1	0
Q12841	Follistatin-related protein 1 OS=Homo sapiens OX=9606 GN=FSTL1 PE=1 SV=1	FSTL1	7.89370799783715 7.89370799783715 NA NA	7.89371	0	1 1	1	0
Q8IY81	pre-rRNA 2'-O-ribose RNA methyltransferase FTSJ3 OS=Homo sapiens OX=9606 GN=FTSJ3 PE=1 SV=2	FTSJ3	-7.95690850812033 7.89370799783715 7.89370799783715 NA	7.89371	0	0 1 1	1	0
Q9BYC5	Alpha-(1,6)-fucosyltransferase OS=Homo sapiens OX=9606 GN=FUT8 PE=1 SV=2	FUT8	7.89370799783715 7.89370799783715 -7.95690850812033 NA	7.89371	0	1 1 0	1	0
O60353	Frizzled-6 OS=Homo sapiens OX=9606 GN=FZD6 PE=1 SV=2	FZD6	7.89370799783715 7.89370799783715 7.89370799783715 NA	7.89371	0	1 1 1	1	0
Q9BUM1	Glucose-6-phosphatase 3 OS=Homo sapiens OX=9606 GN=G6PC3 PE=1 SV=2	G6PC3	7.89370799783715 7.89370799783715 NA NA	7.89371	0	1 1	1	0
O95166	Gamma-aminobutyric acid receptor-associated protein OS=Homo sapiens OX=9606 GN=GABARAP PE=1 SV=1	GABARAP	0.560369367124987 7.89370799783715 7.89370799783715 7.89370799783715	7.89371	0	0.0879652413762132 1 1 1	1	0
O14976	Cyclin-G-associated kinase OS=Homo sapiens OX=9606 GN=GAK PE=1 SV=2	GAK	7.89370799783715 7.89370799783715 7.89370799783715 7.89370799783715	7.89371	0	1 1 1 1	1	0
P22466	Galanin peptides OS=Homo sapiens OX=9606 GN=GAL PE=1 SV=3	GAL	7.89370799783715 7.89370799783715 NA NA	7.89371	0	1 1	1	0
P34059	N-acetylgalactosamine-6-sulfatase OS=Homo sapiens OX=9606 GN=GALNS PE=1 SV=1	GALNS	0.861656758495828 7.89370799783715 7.89370799783715 NA	7.89371	0	0.177192041221693 1 1	1	0
Q8NCL4	Polypeptide N-acetylgalactosaminyltransferase 6 OS=Homo sapiens OX=9606 GN=GALNT6 PE=2 SV=2	GALNT6	-0.524038276440217 7.89370799783715 7.89370799783715 NA	7.89371	0	0.00721198235029017 1 1	1	0
P17677	Neuromodulin OS=Homo sapiens OX=9606 GN=GAP43 PE=1 SV=1	GAP43	7.89370799783715 7.89370799783715 -7.95690850812033 NA	7.89371	0	1 1 0	1	0
Q14C86	GTPase-activating protein and VPS9 domain-containing protein 1 OS=Homo sapiens OX=9606 GN=GAPVD1 PE=1 SV=2	GAPVD1	-1.17034493887531 7.89370799783715 7.89370799783715 7.89370799783715	7.89371	0	0.00194805639364272 1 1 1	1	0
P54826	Growth arrest-specific protein 1 OS=Homo sapiens OX=9606 GN=GAS1 PE=2 SV=2	GAS1	7.89370799783715 7.89370799783715 7.89370799783715 NA	7.89371	0	1 1 1	1	0
Q86YP4	Transcriptional repressor p66-alpha OS=Homo sapiens OX=9606 GN=GATAD2A PE=1 SV=1	GATAD2A	7.89370799783715 7.89370799783715 -7.95690850812033 NA	7.89371	0	1 1 0	1	0
Q8NB37	Glutamine amidotransferase-like class 1 domain-containing protein 1 OS=Homo sapiens OX=9606 GN=GATD1 PE=1 SV=1	GATD1	7.89370799783715 7.89370799783715 7.89370799783715 7.89370799783715	7.89371	0	1 1 1 1	1	0
Q92538	Golgi-specific brefeldin A-resistance guanine nucleotide exchange factor 1 OS=Homo sapiens OX=9606 GN=GBF1 PE=1 SV=2	GBF1	-7.95690850812033 7.89370799783715 7.89370799783715 NA	7.89371	0	0 1 1	1	0
D6RF35	Vitamin D-binding protein OS=Homo sapiens OX=9606 GN=GC PE=1 SV=1	GC	7.89370799783715 7.89370799783715 -7.95690850812033 NA	7.89371	0	1 1 0	1	0
Q8TB36	Ganglioside-induced differentiation-associated protein 1 OS=Homo sapiens OX=9606 GN=GDAP1 PE=1 SV=3	GDAP1	7.89370799783715 NA NA NA	7.89371	0	1	1	0
H0YI30	Growth/differentiation factor 11 (Fragment) OS=Homo sapiens OX=9606 GN=GDF11 PE=1 SV=1	GDF11	-7.95690850812033 7.89370799783715 7.89370799783715 NA	7.89371	0	0 1 1	1	0
P31150	Rab GDP dissociation inhibitor alpha OS=Homo sapiens OX=9606 GN=GDI1 PE=1 SV=2	GDI1	7.89370799783715 NA NA NA	7.89371	0	1	1	0
O14893	Gem-associated protein 2 OS=Homo sapiens OX=9606 GN=GEMIN2 PE=1 SV=1	GEMIN2	7.89370799783715 7.89370799783715 NA NA NA NA NA NA	7.89371	0	1 1	1	0
P57678	Gem-associated protein 4 OS=Homo sapiens OX=9606 GN=GEMIN4 PE=1 SV=2	GEMIN4	0.162985104422157 7.89370799783715 7.89370799783715 NA	7.89371	0	0.0341640452217795 1 1	1	0
Q9NWZ8	Gem-associated protein 8 OS=Homo sapiens OX=9606 GN=GEMIN8 PE=1 SV=1	GEMIN8	7.89370799783715 7.89370799783715 NA NA	7.89371	0	1 1	1	0
K7EPT8	Glial fibrillary acidic protein (Fragment) OS=Homo sapiens OX=9606 GN=GFAP PE=1 SV=2	GFAP	7.89370799783715 7.89370799783715 NA NA	7.89371	0	1 1	1	0
P55789	FAD-linked sulfhydryl oxidase ALR OS=Homo sapiens OX=9606 GN=GFER PE=1 SV=2	GFER	7.89370799783715 7.89370799783715 NA NA	7.89371	0	1 1	1	0
O75223	Gamma-glutamylcyclotransferase OS=Homo sapiens OX=9606 GN=GGCT PE=1 SV=1	GGCT	7.89370799783715 7.89370799783715 NA NA	7.89371	0	1 1	1	0
P38435	Vitamin K-dependent gamma-carboxylase OS=Homo sapiens OX=9606 GN=GGCX PE=1 SV=2	GGCX	7.89370799783715 7.89370799783715 7.89370799783715 7.89370799783715	7.89371	0	1 1 1 1	1	0
Q8N2G8	GH3 domain-containing protein OS=Homo sapiens OX=9606 GN=GHDC PE=1 SV=2	GHDC	7.89370799783715 7.89370799783715 7.89370799783715 NA	7.89371	0	1 1 1	1	0
Q9NU53	Glycoprotein integral membrane protein 1 OS=Homo sapiens OX=9606 GN=GINM1 PE=2 SV=1	GINM1	7.89370799783715 7.89370799783715 7.89370799783715 7.89370799783715	7.89371	0	1 1 1 1	1	0
P17302	Gap junction alpha-1 protein OS=Homo sapiens OX=9606 GN=GJA1 PE=1 SV=2	GJA1	2.45823187217241 7.89370799783715 7.89370799783715 7.89370799783715	7.89371	0	0.965649637725439 1 1 1	1	0
Q6ZS86	Putative glycerol kinase 5 OS=Homo sapiens OX=9606 GN=GK5 PE=2 SV=2	GK5	7.89370799783715 7.89370799783715 NA NA	7.89371	0	1 1	1	0
Q8IW92	Beta-galactosidase-1-like protein 2 OS=Homo sapiens OX=9606 GN=GLB1L2 PE=2 SV=1	GLB1L2	7.89370799783715 NA NA NA	7.89371	0	1	1	0
O94923	D-glucuronyl C5-epimerase OS=Homo sapiens OX=9606 GN=GLCE PE=1 SV=3	GLCE	7.89370799783715 7.89370799783715 NA NA	7.89371	0	1 1	1	0
Q53GS7	Nucleoporin GLE1 OS=Homo sapiens OX=9606 GN=GLE1 PE=1 SV=2	GLE1	7.89370799783715 7.89370799783715 7.89370799783715 7.89370799783715	7.89371	0	1 1 1 1	1	0
F6TLX2	Glyoxalase domain-containing protein 4 OS=Homo sapiens OX=9606 GN=GLOD4 PE=1 SV=1	GLOD4	7.89370799783715 NA NA NA	7.89371	0	1	1	0
O76003	Glutaredoxin-3 OS=Homo sapiens OX=9606 GN=GLRX3 PE=1 SV=2	GLRX3	-0.0101957671058885 7.89370799783715 7.89370799783715 7.89370799783715	7.89371	0	0.0227782616225557 1 1 1	1	0
P15104	Glutamine synthetase OS=Homo sapiens OX=9606 GN=GLUL PE=1 SV=4	GLUL	-0.462583083546636 7.89370799783715 7.89370799783715 7.89370799783715	7.89371	0	0.00823591798202622 1 1 1	1	0
P17900	Ganglioside GM2 activator OS=Homo sapiens OX=9606 GN=GM2A PE=1 SV=4	GM2A	-2.18802680781762 7.89370799783715 7.89370799783715 NA	7.89371	0	0.000347445990701841 1 1	1	0
H0YNJ6	GMP reductase OS=Homo sapiens OX=9606 GN=GMPR2 PE=1 SV=1	GMPR2	7.89370799783715 7.89370799783715 7.89370799783715 NA	7.89371	0	1 1 1	1	0
P63096	Guanine nucleotide-binding protein G(i) subunit alpha-1 OS=Homo sapiens OX=9606 GN=GNAI1 PE=1 SV=2	GNAI1	7.89370799783715 7.89370799783715 7.89370799783715 7.89370799783715	7.89371	0	1 1 1 1	1	0
P04899	Guanine nucleotide-binding protein G(i) subunit alpha-2 OS=Homo sapiens OX=9606 GN=GNAI2 PE=1 SV=3	GNAI2	7.89370799783715 7.89370799783715 7.89370799783715 7.89370799783715	7.89371	0	1 1 1 1	1	0
P50148	Guanine nucleotide-binding protein G(q) subunit alpha OS=Homo sapiens OX=9606 GN=GNAQ PE=1 SV=4	GNAQ	2.22800567551754 7.89370799783715 7.89370799783715 NA	7.89371	0	0.928894655140294 1 1	1	0
P50151	Guanine nucleotide-binding protein G(I)/G(S)/G(O) subunit gamma-10 OS=Homo sapiens OX=9606 GN=GNG10 PE=1 SV=1	GNG10	-7.95690850812033 7.89370799783715 7.89370799783715 NA	7.89371	0	0 1 1	1	0
Q9UJJ9	N-acetylglucosamine-1-phosphotransferase subunit gamma OS=Homo sapiens OX=9606 GN=GNPTG PE=1 SV=1	GNPTG	7.89370799783715 7.89370799783715 NA NA	7.89371	0	1 1	1	0
Q7Z5G4	Golgin subfamily A member 7 OS=Homo sapiens OX=9606 GN=GOLGA7 PE=1 SV=2	GOLGA7	7.89370799783715 NA NA NA	7.89371	0	1	1	0
Q9H8Y8	Golgi reassembly-stacking protein 2 OS=Homo sapiens OX=9606 GN=GORASP2 PE=1 SV=3	GORASP2	7.89370799783715 7.89370799783715 7.89370799783715 NA	7.89371	0	1 1 1	1	0
I3NI02	Golgi SNAP receptor complex member 2 OS=Homo sapiens OX=9606 GN=GOSR2 PE=4 SV=2	GOSR2	7.89370799783715 7.89370799783715 NA NA	7.89371	0	1 1	1	0
P17174	Aspartate aminotransferase, cytoplasmic OS=Homo sapiens OX=9606 GN=GOT1 PE=1 SV=3	GOT1	7.89370799783715 7.89370799783715 7.89370799783715 7.89370799783715	7.89371	0	1 1 1 1	1	0
O43292	Glycosylphosphatidylinositol anchor attachment 1 protein OS=Homo sapiens OX=9606 GN=GPAA1 PE=1 SV=3	GPAA1	7.89370799783715 7.89370799783715 7.89370799783715 NA	7.89371	0	1 1 1	1	0
Q53EU6	Glycerol-3-phosphate acyltransferase 3 OS=Homo sapiens OX=9606 GN=GPAT3 PE=1 SV=2	GPAT3	7.89370799783715 7.89370799783715 7.89370799783715 7.89370799783715	7.89371	0	1 1 1 1	1	0
Q86UL3	Glycerol-3-phosphate acyltransferase 4 OS=Homo sapiens OX=9606 GN=GPAT4 PE=1 SV=1	GPAT4	0.770605735910399 7.89370799783715 7.89370799783715 7.89370799783715	7.89371	0	0.144041381292102 1 1 1	1	0
P35052	Glypican-1 OS=Homo sapiens OX=9606 GN=GPC1 PE=1 SV=2	GPC1	7.89370799783715 7.89370799783715 7.89370799783715 NA	7.89371	0	1 1 1	1	0
O75487	Glypican-4 OS=Homo sapiens OX=9606 GN=GPC4 PE=1 SV=4	GPC4	3.04979876849651 7.89370799783715 7.89370799783715 7.89370799783715	7.89371	0	0.995521740253819 1 1 1	1	0
Q9Y625	Glypican-6 OS=Homo sapiens OX=9606 GN=GPC6 PE=1 SV=1	GPC6	0.52533773064339 7.89370799783715 7.89370799783715 7.89370799783715	7.89371	0	0.0809327520734943 1 1 1	1	0
P21695	Glycerol-3-phosphate dehydrogenase [NAD(+)], cytoplasmic OS=Homo sapiens OX=9606 GN=GPD1 PE=1 SV=4	GPD1	7.89370799783715 7.89370799783715 NA NA	7.89371	0	1 1	1	0
Q8N335	Glycerol-3-phosphate dehydrogenase 1-like protein OS=Homo sapiens OX=9606 GN=GPD1L PE=1 SV=1	GPD1L	7.89370799783715 7.89370799783715 NA NA	7.89371	0	1 1	1	0
F5H039	Molybdopterin molybdenumtransferase OS=Homo sapiens OX=9606 GN=GPHN PE=1 SV=1	GPHN	7.89370799783715 NA NA NA	7.89371	0	1	1	0
Q5VW38	Protein GPR107 OS=Homo sapiens OX=9606 GN=GPR107 PE=1 SV=1	GPR107	-7.95690850812033 7.89370799783715 7.89370799783715 NA	7.89371	0	0 1 1	1	0
O60478	Integral membrane protein GPR137B OS=Homo sapiens OX=9606 GN=GPR137B PE=2 SV=1	GPR137B	7.89370799783715 7.89370799783715 7.89370799783715 7.89370799783715	7.89371	0	1 1 1 1	1	0
Q8N3F9	Integral membrane protein GPR137C OS=Homo sapiens OX=9606 GN=GPR137C PE=2 SV=2	GPR137C	7.89370799783715 NA NA NA	7.89371	0	1	1	0
Q7Z3F1	Integral membrane protein GPR155 OS=Homo sapiens OX=9606 GN=GPR155 PE=2 SV=2	GPR155	7.89370799783715 7.89370799783715 NA NA	7.89371	0	1 1	1	0
Q9Y2T5	G-protein coupled receptor 52 OS=Homo sapiens OX=9606 GN=GPR52 PE=2 SV=2	GPR52	7.89370799783715 NA NA NA	7.89371	0	1	1	0
P0CG08	Golgi pH regulator B OS=Homo sapiens OX=9606 GN=GPR89B PE=1 SV=1	GPR89B	7.89370799783715 7.89370799783715 7.89370799783715 NA	7.89371	0	1 1 1	1	0
Q9NZH0	G-protein coupled receptor family C group 5 member B OS=Homo sapiens OX=9606 GN=GPRC5B PE=2 SV=2	GPRC5B	7.89370799783715 7.89370799783715 NA NA	7.89371	0	1 1	1	0
Q7Z2K8	G protein-regulated inducer of neurite outgrowth 1 OS=Homo sapiens OX=9606 GN=GPRIN1 PE=1 SV=2	GPRIN1	7.89370799783715 7.89370799783715 NA NA	7.89371	0	1 1	1	0
K7EJ20	Glutathione peroxidase OS=Homo sapiens OX=9606 GN=GPX4 PE=1 SV=3	GPX4	-0.5903692342481 7.89370799783715 7.89370799783715 7.89370799783715	7.89371	0	0.00625897378236938 1 1 1	1	0
Q4V328	GRIP1-associated protein 1 OS=Homo sapiens OX=9606 GN=GRIPAP1 PE=1 SV=2	GRIPAP1	7.89370799783715 7.89370799783715 NA NA	7.89371	0	1 1	1	0
P25098	Beta-adrenergic receptor kinase 1 OS=Homo sapiens OX=9606 GN=GRK2 PE=1 SV=2	GRK2	7.89370799783715 7.89370799783715 7.89370799783715 NA	7.89371	0	1 1 1	1	0
P43250	G protein-coupled receptor kinase 6 OS=Homo sapiens OX=9606 GN=GRK6 PE=1 SV=2	GRK6	0.798935669079633 7.89370799783715 7.89370799783715 7.89370799783715	7.89371	0	0.153716558353493 1 1 1	1	0
Q8TAA5	GrpE protein homolog 2, mitochondrial OS=Homo sapiens OX=9606 GN=GRPEL2 PE=1 SV=1	GRPEL2	7.89370799783715 7.89370799783715 NA NA	7.89371	0	1 1	1	0
P48637	Glutathione synthetase OS=Homo sapiens OX=9606 GN=GSS PE=1 SV=1	GSS	7.89370799783715 7.89370799783715 7.89370799783715 7.89370799783715	7.89371	0	1 1 1 1	1	0
E7EWW9	Glutathione S-transferase Mu 1 OS=Homo sapiens OX=9606 GN=GSTM1 PE=1 SV=1	GSTM1	-7.95690850812033 7.89370799783715 7.89370799783715 NA	7.89371	0	0 1 1	1	0
F6XZQ7	Glutathione S-transferase OS=Homo sapiens OX=9606 GN=GSTM2 PE=1 SV=1	GSTM2	7.89370799783715 7.89370799783715 NA NA	7.89371	0	1 1	1	0
P78417	Glutathione S-transferase omega-1 OS=Homo sapiens OX=9606 GN=GSTO1 PE=1 SV=2	GSTO1	0.493797232156122 7.89370799783715 7.89370799783715 7.89370799783715	7.89371	0	0.0750732938230712 1 1 1	1	0
Q13888	General transcription factor IIH subunit 2 OS=Homo sapiens OX=9606 GN=GTF2H2 PE=1 SV=1	GTF2H2	7.89370799783715 NA NA NA	7.89371	0	1	1	0
Q9BZE4	Nucleolar GTP-binding protein 1 OS=Homo sapiens OX=9606 GN=GTPBP4 PE=1 SV=3	GTPBP4	-0.806156172473979 7.89370799783715 7.89370799783715 NA	7.89371	0	0.00399268952159741 1 1	1	0
Q9UBP9	PTB domain-containing engulfment adapter protein 1 OS=Homo sapiens OX=9606 GN=GULP1 PE=1 SV=1	GULP1	7.89370799783715 NA NA NA	7.89371	0	1	1	0
Q9P0M6	Core histone macro-H2A.2 OS=Homo sapiens OX=9606 GN=H2AFY2 PE=1 SV=3	H2AFY2	7.89370799783715 7.89370799783715 7.89370799783715 NA	7.89371	0	1 1 1	1	0
sp	Histidine--tRNA ligase, cytoplasmic OS=Homo sapiens OX=9606 GN=HARS PE=1 SV=2	HARS	7.89370799783715 7.89370799783715 NA NA	7.89371	0	1 1	1	0
O14929	Histone acetyltransferase type B catalytic subunit OS=Homo sapiens OX=9606 GN=HAT1 PE=1 SV=1	HAT1	7.89370799783715 NA NA NA	7.89371	0	1	1	0
Q7Z4H3	HD domain-containing protein 2 OS=Homo sapiens OX=9606 GN=HDDC2 PE=1 SV=1	HDDC2	7.89370799783715 7.89370799783715 NA NA	7.89371	0	1 1	1	0
C9JE93	Vigilin (Fragment) OS=Homo sapiens OX=9606 GN=HDLBP PE=4 SV=1	HDLBP	7.89370799783715 7.89370799783715 -7.95690850812033 NA	7.89371	0	1 1 0	1	0
Q9H583	HEAT repeat-containing protein 1 OS=Homo sapiens OX=9606 GN=HEATR1 PE=1 SV=3	HEATR1	7.89370799783715 7.89370799783715 7.89370799783715 NA	7.89371	0	1 1 1	1	0
Q9NRV9	Heme-binding protein 1 OS=Homo sapiens OX=9606 GN=HEBP1 PE=1 SV=1	HEBP1	7.89370799783715 7.89370799783715 7.89370799783715 NA	7.89371	0	1 1 1	1	0
A0A087X2H1	E3 ubiquitin-protein ligase HECTD1 OS=Homo sapiens OX=9606 GN=HECTD1 PE=1 SV=1	HECTD1	7.89370799783715 7.89370799783715 7.89370799783715 7.89370799783715	7.89371	0	1 1 1 1	1	0
A0A2R8YE75	E3 ubiquitin-protein ligase HECW2 (Fragment) OS=Homo sapiens OX=9606 GN=HECW2 PE=1 SV=1	HECW2	7.89370799783715 7.89370799783715 NA NA	7.89371	0	1 1	1	0
J3QS41	Probable helicase with zinc finger domain OS=Homo sapiens OX=9606 GN=HELZ PE=1 SV=1	HELZ	7.89370799783715 NA NA NA	7.89371	0	1	1	0
Q9UII4	E3 ISG15--protein ligase HERC5 OS=Homo sapiens OX=9606 GN=HERC5 PE=1 SV=2	HERC5	7.89370799783715 NA NA NA	7.89371	0	1	1	0
Q8IVU3	Probable E3 ubiquitin-protein ligase HERC6 OS=Homo sapiens OX=9606 GN=HERC6 PE=1 SV=2	HERC6	7.89370799783715 NA NA NA	7.89371	0	1	1	0
Q15011	Homocysteine-responsive endoplasmic reticulum-resident ubiquitin-like domain member 1 protein OS=Homo sapiens OX=9606 GN=HERPUD1 PE=1 SV=1	HERPUD1	7.89370799783715 NA NA NA	7.89371	0	1	1	0
Q9BSE4	Homocysteine-responsive endoplasmic reticulum-resident ubiquitin-like domain member 2 protein OS=Homo sapiens OX=9606 GN=HERPUD2 PE=1 SV=2	HERPUD2	7.89370799783715 7.89370799783715 7.89370799783715 7.89370799783715	7.89371	0	1 1 1 1	1	0
Q68CP4	Heparan-alpha-glucosaminide N-acetyltransferase OS=Homo sapiens OX=9606 GN=HGSNAT PE=1 SV=2	HGSNAT	7.89370799783715 NA NA NA	7.89371	0	1	1	0
H7BYI7	3-hydroxyisobutyryl-CoA hydrolase, mitochondrial (Fragment) OS=Homo sapiens OX=9606 GN=HIBCH PE=1 SV=1	HIBCH	7.89370799783715 7.89370799783715 7.89370799783715 -7.95690850812033 -7.95690850812033 NA NA NA	7.89371	0	1 1 1 0 0	1	0
P16402	Histone H1.3 OS=Homo sapiens OX=9606 GN=HIST1H1D PE=1 SV=2	HIST1H1D	7.89370799783715 7.89370799783715 -7.95690850812033 NA	7.89371	0	1 1 0	1	0
P04440	HLA class II histocompatibility antigen, DP beta 1 chain OS=Homo sapiens OX=9606 GN=HLA-DPB1 PE=1 SV=1	HLA-D	7.89370799783715 7.89370799783715 7.89370799783715 7.89370799783715 7.89370799783715 7.89370799783715 NA NA NA NA NA NA	7.89371	0	1 1 1 1 1 1	1	0
Q9NP66	High mobility group protein 20A OS=Homo sapiens OX=9606 GN=HMG20A PE=1 SV=1	HMG20A	7.89370799783715 NA NA NA	7.89371	0	1	1	0
P35914	Hydroxymethylglutaryl-CoA lyase, mitochondrial OS=Homo sapiens OX=9606 GN=HMGCL PE=1 SV=2	HMGCL	7.89370799783715 7.89370799783715 7.89370799783715 NA	7.89371	0	1 1 1	1	0
P04035	3-hydroxy-3-methylglutaryl-coenzyme A reductase OS=Homo sapiens OX=9606 GN=HMGCR PE=1 SV=1	HMGCR	7.89370799783715 7.89370799783715 7.89370799783715 NA	7.89371	0	1 1 1	1	0
D6W592	Heterogeneous nuclear ribonucleoprotein L-like, isoform CRA_d OS=Homo sapiens OX=9606 GN=HNRNPLL PE=1 SV=1	HNRNPLL	7.89370799783715 NA NA NA	7.89371	0	1	1	0
Q86YM7	Homer protein homolog 1 OS=Homo sapiens OX=9606 GN=HOMER1 PE=1 SV=2	HOMER1	7.89370799783715 7.89370799783715 NA NA	7.89371	0	1 1	1	0
Q5SSJ5	Heterochromatin protein 1-binding protein 3 OS=Homo sapiens OX=9606 GN=HP1BP3 PE=1 SV=1	HP1BP3	7.89370799783715 7.89370799783715 NA NA	7.89371	0	1 1	1	0
Q9UPZ3	Hermansky-Pudlak syndrome 5 protein OS=Homo sapiens OX=9606 GN=HPS5 PE=1 SV=2	HPS5	7.89370799783715 NA NA NA	7.89371	0	1	1	0
Q9Y251	Heparanase OS=Homo sapiens OX=9606 GN=HPSE PE=1 SV=2	HPSE	7.89370799783715 7.89370799783715 7.89370799783715 7.89370799783715	7.89371	0	1 1 1 1	1	0
Q96MM7	Heparan-sulfate 6-O-sulfotransferase 2 OS=Homo sapiens OX=9606 GN=HS6ST2 PE=2 SV=2	HS6ST2	7.89370799783715 7.89370799783715 NA NA	7.89371	0	1 1	1	0
P56937	3-keto-steroid reductase OS=Homo sapiens OX=9606 GN=HSD17B7 PE=1 SV=1	HSD17B7	7.89370799783715 7.89370799783715 7.89370799783715 NA	7.89371	0	1 1 1	1	0
Q9NZL4	Hsp70-binding protein 1 OS=Homo sapiens OX=9606 GN=HSPBP1 PE=1 SV=2	HSPBP1	7.89370799783715 NA NA NA	7.89371	0	1	1	0
H7C272	Checkpoint protein HUS1 (Fragment) OS=Homo sapiens OX=9606 GN=HUS1 PE=1 SV=1	HUS1	7.89370799783715 NA NA NA	7.89371	0	1	1	0
P22304	Iduronate 2-sulfatase OS=Homo sapiens OX=9606 GN=IDS PE=1 SV=1	IDS	7.89370799783715 7.89370799783715 7.89370799783715 7.89370799783715	7.89371	0	1 1 1 1	1	0
P35475	Alpha-L-iduronidase OS=Homo sapiens OX=9606 GN=IDUA PE=1 SV=2	IDUA	7.89370799783715 7.89370799783715 NA NA	7.89371	0	1 1	1	0
Q9Y5U9	Immediate early response 3-interacting protein 1 OS=Homo sapiens OX=9606 GN=IER3IP1 PE=1 SV=1	IER3IP1	7.89370799783715 7.89370799783715 7.89370799783715 NA	7.89371	0	1 1 1	1	0
Q01628	Interferon-induced transmembrane protein 3 OS=Homo sapiens OX=9606 GN=IFITM3 PE=1 SV=2	IFITM3	7.89370799783715 NA NA NA	7.89371	0	1	1	0
P15260	Interferon gamma receptor 1 OS=Homo sapiens OX=9606 GN=IFNGR1 PE=1 SV=1	IFNGR1	7.89370799783715 7.89370799783715 7.89370799783715 7.89370799783715	7.89371	0	1 1 1 1	1	0
O00458	Interferon-related developmental regulator 1 OS=Homo sapiens OX=9606 GN=IFRD1 PE=1 SV=4	IFRD1	-1.97975549472583 7.89370799783715 7.89370799783715 NA	7.89371	0	0.00047789984454703 1 1	1	0
Q12894	Interferon-related developmental regulator 2 OS=Homo sapiens OX=9606 GN=IFRD2 PE=1 SV=3	IFRD2	7.89370799783715 7.89370799783715 NA NA	7.89371	0	1 1	1	0
Q96RY7	Intraflagellar transport protein 140 homolog OS=Homo sapiens OX=9606 GN=IFT140 PE=1 SV=1	IFT140	7.89370799783715 NA NA NA	7.89371	0	1	1	0
P08069	Insulin-like growth factor 1 receptor OS=Homo sapiens OX=9606 GN=IGF1R PE=1 SV=1	IGF1R	7.89370799783715 7.89370799783715 7.89370799783715 7.89370799783715	7.89371	0	1 1 1 1	1	0
O75054	Immunoglobulin superfamily member 3 OS=Homo sapiens OX=9606 GN=IGSF3 PE=2 SV=3	IGSF3	7.89370799783715 7.89370799783715 7.89370799783715 NA	7.89371	0	1 1 1	1	0
Q13123	Protein Red OS=Homo sapiens OX=9606 GN=IK PE=1 SV=3	IK	7.89370799783715 7.89370799783715 -7.95690850812033 NA	7.89371	0	1 1 0	1	0
Q96F46	Interleukin-17 receptor A OS=Homo sapiens OX=9606 GN=IL17RA PE=1 SV=2	IL17RA	7.89370799783715 NA NA NA	7.89371	0	1	1	0
P40189	Interleukin-6 receptor subunit beta OS=Homo sapiens OX=9606 GN=IL6ST PE=1 SV=2	IL6ST	7.89370799783715 7.89370799783715 7.89370799783715 NA	7.89371	0	1 1 1	1	0
Q9H0C8	Integrin-linked kinase-associated serine/threonine phosphatase 2C OS=Homo sapiens OX=9606 GN=ILKAP PE=1 SV=1	ILKAP	-0.878284091600307 7.89370799783715 7.89370799783715 NA	7.89371	0	0.00344939861527224 1 1	1	0
P29218	Inositol monophosphatase 1 OS=Homo sapiens OX=9606 GN=IMPA1 PE=1 SV=1	IMPA1	7.89370799783715 7.89370799783715 NA NA	7.89371	0	1 1	1	0
P20839	Inosine-5'-monophosphate dehydrogenase 1 OS=Homo sapiens OX=9606 GN=IMPDH1 PE=1 SV=2	IMPDH1	7.89370799783715 7.89370799783715 7.89370799783715 NA	7.89371	0	1 1 1	1	0
Q9NQS7	Inner centromere protein OS=Homo sapiens OX=9606 GN=INCENP PE=1 SV=3	INCENP	7.89370799783715 7.89370799783715 NA NA	7.89371	0	1 1	1	0
Q27J81	Inverted formin-2 OS=Homo sapiens OX=9606 GN=INF2 PE=1 SV=2	INF2	7.89370799783715 NA NA NA	7.89371	0	1	1	0
O15357	Phosphatidylinositol 3,4,5-trisphosphate 5-phosphatase 2 OS=Homo sapiens OX=9606 GN=INPPL1 PE=1 SV=2	INPPL1	7.89370799783715 NA NA NA	7.89371	0	1	1	0
P06213	Insulin receptor OS=Homo sapiens OX=9606 GN=INSR PE=1 SV=4	INSR	7.89370799783715 7.89370799783715 7.89370799783715 7.89370799783715	7.89371	0	1 1 1 1	1	0
Q92551	Inositol hexakisphosphate kinase 1 OS=Homo sapiens OX=9606 GN=IP6K1 PE=1 SV=3	IP6K1	7.89370799783715 7.89370799783715 NA NA	7.89371	0	1 1	1	0
O15397	Importin-8 OS=Homo sapiens OX=9606 GN=IPO8 PE=1 SV=2	IPO8	7.89370799783715 NA NA NA	7.89371	0	1	1	0
A0A0A0MSY6	Dynein regulatory complex protein 11 OS=Homo sapiens OX=9606 GN=IQCA1 PE=1 SV=1	IQCA1	7.89370799783715 NA NA NA	7.89371	0	1	1	0
Q13576	Ras GTPase-activating-like protein IQGAP2 OS=Homo sapiens OX=9606 GN=IQGAP2 PE=1 SV=4	IQGAP2	7.89370799783715 7.89370799783715 NA NA	7.89371	0	1 1	1	0
Q86VI3	Ras GTPase-activating-like protein IQGAP3 OS=Homo sapiens OX=9606 GN=IQGAP3 PE=1 SV=2	IQGAP3	0.866926883227116 7.89370799783715 7.89370799783715 NA	7.89371	0	0.179298079104437 1 1	1	0
A0A3B3IRZ4	IQ motif and SEC7 domain-containing protein 1 OS=Homo sapiens OX=9606 GN=IQSEC1 PE=1 SV=1	IQSEC1	7.89370799783715 NA NA NA	7.89371	0	1	1	0
Q8WZA9	Immunity-related GTPase family Q protein OS=Homo sapiens OX=9606 GN=IRGQ PE=1 SV=1	IRGQ	7.89370799783715 7.89370799783715 NA NA	7.89371	0	1 1	1	0
Q9H1K1	Iron-sulfur cluster assembly enzyme ISCU, mitochondrial OS=Homo sapiens OX=9606 GN=ISCU PE=1 SV=2	ISCU	-0.170224595471193 7.89370799783715 7.89370799783715 NA	7.89371	0	0.0157739850778701 1 1	1	0
Q8TB96	T-cell immunomodulatory protein OS=Homo sapiens OX=9606 GN=ITFG1 PE=1 SV=1	ITFG1	7.89370799783715 7.89370799783715 7.89370799783715 7.89370799783715	7.89371	0	1 1 1 1	1	0
Q969R8	KICSTOR complex protein ITFG2 OS=Homo sapiens OX=9606 GN=ITFG2 PE=1 SV=1	ITFG2	7.89370799783715 NA NA NA	7.89371	0	1	1	0
P17301	Integrin alpha-2 OS=Homo sapiens OX=9606 GN=ITGA2 PE=1 SV=1	ITGA2	-2.84130225398094 7.89370799783715 7.89370799783715 7.89370799783715 NA NA NA NA	7.89371	0	0.000143268583469715 1 1 1	1	0
P23229	Integrin alpha-6 OS=Homo sapiens OX=9606 GN=ITGA6 PE=1 SV=5	ITGA6	-0.0525118371611422 7.89370799783715 7.89370799783715 7.89370799783715	7.89371	0	0.0206541366586401 1 1 1	1	0
P18084	Integrin beta-5 OS=Homo sapiens OX=9606 GN=ITGB5 PE=1 SV=1	ITGB5	7.89370799783715 7.89370799783715 7.89370799783715 7.89370799783715	7.89371	0	1 1 1 1	1	0
Q9Y287	Integral membrane protein 2B OS=Homo sapiens OX=9606 GN=ITM2B PE=1 SV=1	ITM2B	7.89370799783715 7.89370799783715 7.89370799783715 7.89370799783715	7.89371	0	1 1 1 1	1	0
Q9NQX7	Integral membrane protein 2C OS=Homo sapiens OX=9606 GN=ITM2C PE=1 SV=1	ITM2C	7.89370799783715 7.89370799783715 7.89370799783715 7.89370799783715	7.89371	0	1 1 1 1	1	0
Q14573	Inositol 1,4,5-trisphosphate receptor type 3 OS=Homo sapiens OX=9606 GN=ITPR3 PE=1 SV=2	ITPR3	7.89370799783715 7.89370799783715 7.89370799783715 7.89370799783715	7.89371	0	1 1 1 1	1	0
H7C0T2	Inositol 1,4,5-trisphosphate receptor-interacting protein-like 1 (Fragment) OS=Homo sapiens OX=9606 GN=ITPRIPL1 PE=1 SV=1	ITPRIPL1	7.89370799783715 7.89370799783715 7.89370799783715 7.89370799783715	7.89371	0	1 1 1 1	1	0
Q15811	Intersectin-1 OS=Homo sapiens OX=9606 GN=ITSN1 PE=1 SV=3	ITSN1	0.605140382658787 7.89370799783715 7.89370799783715 NA	7.89371	0	0.0978181509581599 1 1	1	0
Q8N5M9	Protein jagunal homolog 1 OS=Homo sapiens OX=9606 GN=JAGN1 PE=1 SV=1	JAGN1	1.26343409971109 7.89370799783715 7.89370799783715 7.89370799783715	7.89371	0	0.399635201111882 1 1 1	1	0
P23458	Tyrosine-protein kinase JAK1 OS=Homo sapiens OX=9606 GN=JAK1 PE=1 SV=2	JAK1	7.89370799783715 7.89370799783715 -7.95690850812033 NA	7.89371	0	1 1 0	1	0
P01591	Immunoglobulin J chain OS=Homo sapiens OX=9606 GN=JCHAIN PE=1 SV=4	JCHAIN	7.89370799783715 7.89370799783715 -7.95690850812033 NA	7.89371	0	1 1 0	1	0
Q9HDC5	Junctophilin-1 OS=Homo sapiens OX=9606 GN=JPH1 PE=1 SV=2	JPH1	7.89370799783715 7.89370799783715 7.89370799783715 7.89370799783715	7.89371	0	1 1 1 1	1	0
Q9UK76	Jupiter microtubule associated homolog 1 OS=Homo sapiens OX=9606 GN=JPT1 PE=1 SV=3	JPT1	7.89370799783715 7.89370799783715 -7.95690850812033 NA	7.89371	0	1 1 0	1	0
O75449	Katanin p60 ATPase-containing subunit A1 OS=Homo sapiens OX=9606 GN=KATNA1 PE=1 SV=1	KATNA1	-7.95690850812033 7.89370799783715 7.89370799783715 NA	7.89371	0	0 1 1	1	0
A0A0A0MRC8	Potassium voltage-gated channel subfamily KQT member 5 OS=Homo sapiens OX=9606 GN=KCNQ5 PE=1 SV=1	KCNQ5	7.89370799783715 NA NA NA NA NA NA NA	7.89371	0	1	1	0
Q8NC54	Keratinocyte-associated transmembrane protein 2 OS=Homo sapiens OX=9606 GN=KCT2 PE=1 SV=2	KCT2	7.89370799783715 7.89370799783715 NA NA	7.89371	0	1 1	1	0
Q96SI1	BTB/POZ domain-containing protein KCTD15 OS=Homo sapiens OX=9606 GN=KCTD15 PE=1 SV=1	KCTD15	7.89370799783715 NA NA NA	7.89371	0	1	1	0
Q9NXV2	BTB/POZ domain-containing protein KCTD5 OS=Homo sapiens OX=9606 GN=KCTD5 PE=1 SV=1	KCTD5	7.89370799783715 7.89370799783715 7.89370799783715 NA	7.89371	0	1 1 1	1	0
Q6UW63	Protein O-glucosyltransferase 2 OS=Homo sapiens OX=9606 GN=KDELC1 PE=1 SV=1	KDELC1	1.31989469773483 7.89370799783715 7.89370799783715 NA	7.89371	0	0.43951077548184 1 1	1	0
Q06136	3-ketodihydrosphingosine reductase OS=Homo sapiens OX=9606 GN=KDSR PE=1 SV=1	KDSR	1.21930534089843 7.89370799783715 7.89370799783715 7.89370799783715	7.89371	0	0.369552471687169 1 1 1	1	0
Q14145	Kelch-like ECH-associated protein 1 OS=Homo sapiens OX=9606 GN=KEAP1 PE=1 SV=2	KEAP1	7.89370799783715 NA NA NA	7.89371	0	1	1	0
O15091	Mitochondrial ribonuclease P catalytic subunit OS=Homo sapiens OX=9606 GN=KIAA0391 PE=1 SV=2	KIAA0391	7.89370799783715 7.89370799783715 7.89370799783715 NA	7.89371	0	1 1 1	1	0
Q9BY89	Uncharacterized protein KIAA1671 OS=Homo sapiens OX=9606 GN=KIAA1671 PE=1 SV=2	KIAA1671	7.89370799783715 NA NA NA	7.89371	0	1	1	0
Q96L93	Kinesin-like protein KIF16B OS=Homo sapiens OX=9606 GN=KIF16B PE=1 SV=2	KIF16B	7.89370799783715 NA NA NA	7.89371	0	1	1	0
A0A3B3ITW6	Kinesin-like protein KIF1A OS=Homo sapiens OX=9606 GN=KIF1A PE=1 SV=1	KIF1A	-7.95690850812033 7.89370799783715 7.89370799783715 NA	7.89371	0	0 1 1	1	0
O60333	Kinesin-like protein KIF1B OS=Homo sapiens OX=9606 GN=KIF1B PE=1 SV=5	KIF1B	7.89370799783715 7.89370799783715 NA NA	7.89371	0	1 1	1	0
A0A1B0GUA3	KIF1-binding protein OS=Homo sapiens OX=9606 GN=KIF1BP PE=1 SV=1	KIF1BP	7.89370799783715 NA NA NA	7.89371	0	1	1	0
O95235	Kinesin-like protein KIF20A OS=Homo sapiens OX=9606 GN=KIF20A PE=1 SV=1	KIF20A	7.89370799783715 NA NA NA	7.89371	0	1	1	0
Q14807	Kinesin-like protein KIF22 OS=Homo sapiens OX=9606 GN=KIF22 PE=1 SV=5	KIF22	-7.95690850812033 7.89370799783715 7.89370799783715 NA	7.89371	0	0 1 1	1	0
D6R9M0	Kinesin-like protein KIF2A (Fragment) OS=Homo sapiens OX=9606 GN=KIF2A PE=1 SV=1	KIF2A	7.89370799783715 NA NA NA	7.89371	0	1	1	0
O95239	Chromosome-associated kinesin KIF4A OS=Homo sapiens OX=9606 GN=KIF4A PE=1 SV=3	KIF4A	7.89370799783715 7.89370799783715 7.89370799783715 7.89370799783715	7.89371	0	1 1 1 1	1	0
O60282	Kinesin heavy chain isoform 5C OS=Homo sapiens OX=9606 GN=KIF5C PE=1 SV=1	KIF5C	7.89370799783715 7.89370799783715 7.89370799783715 7.89370799783715	7.89371	0	1 1 1 1	1	0
Q9NSK0	Kinesin light chain 4 OS=Homo sapiens OX=9606 GN=KLC4 PE=1 SV=3	KLC4	7.89370799783715 7.89370799783715 NA NA	7.89371	0	1 1	1	0
Q8TBB5	Kelch domain-containing protein 4 OS=Homo sapiens OX=9606 GN=KLHDC4 PE=1 SV=1	KLHDC4	7.89370799783715 7.89370799783715 NA NA	7.89371	0	1 1	1	0
A0A0C4DG99	Kelch-like protein 13 OS=Homo sapiens OX=9606 GN=KLHL13 PE=4 SV=2	KLHL13	7.89370799783715 7.89370799783715 7.89370799783715 NA	7.89371	0	1 1 1	1	0
O94889	Kelch-like protein 18 OS=Homo sapiens OX=9606 GN=KLHL18 PE=1 SV=3	KLHL18	7.89370799783715 NA NA NA	7.89371	0	1	1	0
A0A1B0GUB7	Kelch-like protein 33 OS=Homo sapiens OX=9606 GN=KLHL33 PE=4 SV=1	KLHL33	-7.95690850812033 7.89370799783715 7.89370799783715 NA	7.89371	0	0 1 1	1	0
A4D1S0	Killer cell lectin-like receptor subfamily G member 2 OS=Homo sapiens OX=9606 GN=KLRG2 PE=1 SV=3	KLRG2	7.89370799783715 7.89370799783715 7.89370799783715 7.89370799783715	7.89371	0	1 1 1 1	1	0
Q86Y97	Histone-lysine N-methyltransferase KMT5C OS=Homo sapiens OX=9606 GN=KMT5C PE=1 SV=1	KMT5C	7.89370799783715 7.89370799783715 NA NA	7.89371	0	1 1	1	0
P52294	Importin subunit alpha-5 OS=Homo sapiens OX=9606 GN=KPNA1 PE=1 SV=3	KPNA1	7.89370799783715 7.89370799783715 -7.95690850812033 NA	7.89371	0	1 1 0	1	0
O00629	Importin subunit alpha-3 OS=Homo sapiens OX=9606 GN=KPNA4 PE=1 SV=1	KPNA4	-1.48087686808698 7.89370799783715 7.89370799783715 7.89370799783715	7.89371	0	0.00110137969883659 1 1 1	1	0
F8W1S1	Keratin, type II cytoskeletal 74 OS=Homo sapiens OX=9606 GN=KRT74 PE=1 SV=1	KRT74	7.89370799783715 NA NA NA	7.89371	0	1	1	0
Q8N1N4	Keratin, type II cytoskeletal 78 OS=Homo sapiens OX=9606 GN=KRT78 PE=1 SV=2	KRT78	7.89370799783715 7.89370799783715 -7.95690850812033 NA	7.89371	0	1 1 0	1	0
Q9NSB4	Keratin, type II cuticular Hb2 OS=Homo sapiens OX=9606 GN=KRT82 PE=3 SV=3	KRT82	7.89370799783715 NA NA NA	7.89371	0	1	1	0
Q96EK9	Protein KTI12 homolog OS=Homo sapiens OX=9606 GN=KTI12 PE=1 SV=1	KTI12	7.89370799783715 NA NA NA	7.89371	0	1	1	0
P32004	Neural cell adhesion molecule L1 OS=Homo sapiens OX=9606 GN=L1CAM PE=1 SV=2	L1CAM	7.89370799783715 7.89370799783715 7.89370799783715 NA	7.89371	0	1 1 1	1	0
Q9UN81	LINE-1 retrotransposable element ORF1 protein OS=Homo sapiens OX=9606 GN=L1RE1 PE=1 SV=1	L1RE1	7.89370799783715 NA NA NA	7.89371	0	1	1	0
P83111	Serine beta-lactamase-like protein LACTB, mitochondrial OS=Homo sapiens OX=9606 GN=LACTB PE=1 SV=2	LACTB	7.89370799783715 7.89370799783715 NA NA	7.89371	0	1 1	1	0
P25391	Laminin subunit alpha-1 OS=Homo sapiens OX=9606 GN=LAMA1 PE=1 SV=2	LAMA1	7.89370799783715 7.89370799783715 7.89370799783715 7.89370799783715	7.89371	0	1 1 1 1	1	0
P55268	Laminin subunit beta-2 OS=Homo sapiens OX=9606 GN=LAMB2 PE=1 SV=2	LAMB2	7.89370799783715 7.89370799783715 7.89370799783715 NA	7.89371	0	1 1 1	1	0
Q15012	Lysosomal-associated transmembrane protein 4A OS=Homo sapiens OX=9606 GN=LAPTM4A PE=1 SV=1	LAPTM4A	7.89370799783715 7.89370799783715 7.89370799783715 NA	7.89371	0	1 1 1	1	0
Q86VI4	Lysosomal-associated transmembrane protein 4B OS=Homo sapiens OX=9606 GN=LAPTM4B PE=1 SV=2	LAPTM4B	7.89370799783715 7.89370799783715 7.89370799783715 NA	7.89371	0	1 1 1	1	0
Q14847	LIM and SH3 domain protein 1 OS=Homo sapiens OX=9606 GN=LASP1 PE=1 SV=2	LASP1	7.89370799783715 NA NA NA	7.89371	0	1	1	0
A4D1U4	Protein LCHN OS=Homo sapiens OX=9606 GN=LCHN PE=1 SV=1	LCHN	7.89370799783715 7.89370799783715 7.89370799783715 7.89370799783715	7.89371	0	1 1 1 1	1	0
Q5SW96	Low density lipoprotein receptor adapter protein 1 OS=Homo sapiens OX=9606 GN=LDLRAP1 PE=1 SV=3	LDLRAP1	7.89370799783715 NA NA NA	7.89371	0	1	1	0
Q8NC56	LEM domain-containing protein 2 OS=Homo sapiens OX=9606 GN=LEMD2 PE=1 SV=1	LEMD2	7.89370799783715 7.89370799783715 7.89370799783715 NA	7.89371	0	1 1 1	1	0
Q9Y2U8	Inner nuclear membrane protein Man1 OS=Homo sapiens OX=9606 GN=LEMD3 PE=1 SV=2	LEMD3	7.89370799783715 7.89370799783715 7.89370799783715 7.89370799783715	7.89371	0	1 1 1 1	1	0
P48357	Leptin receptor OS=Homo sapiens OX=9606 GN=LEPR PE=1 SV=2	LEPR	7.89370799783715 NA NA NA	7.89371	0	1	1	0
A0A3B3ISI6	Leptin receptor gene-related protein OS=Homo sapiens OX=9606 GN=LEPROT PE=1 SV=1	LEPROT	7.89370799783715 NA NA NA	7.89371	0	1	1	0
M0R254	DNA ligase 1 (Fragment) OS=Homo sapiens OX=9606 GN=LIG1 PE=4 SV=1	LIG1	-7.95690850812033 7.89370799783715 7.89370799783715 NA	7.89371	0	0 1 1	1	0
P49917	DNA ligase 4 OS=Homo sapiens OX=9606 GN=LIG4 PE=1 SV=2	LIG4	7.89370799783715 NA NA NA	7.89371	0	1	1	0
O14910	Protein lin-7 homolog A OS=Homo sapiens OX=9606 GN=LIN7A PE=1 SV=2	LIN7A	7.89370799783715 7.89370799783715 7.89370799783715 7.89370799783715	7.89371	0	1 1 1 1	1	0
Q99732	Lipopolysaccharide-induced tumor necrosis factor-alpha factor OS=Homo sapiens OX=9606 GN=LITAF PE=1 SV=2	LITAF	7.89370799783715 7.89370799783715 7.89370799783715 NA	7.89371	0	1 1 1	1	0
Q15334	Lethal(2) giant larvae protein homolog 1 OS=Homo sapiens OX=9606 GN=LLGL1 PE=1 SV=3	LLGL1	0.227010691461221 7.89370799783715 7.89370799783715 NA	7.89371	0	0.0397517244168658 1 1	1	0
Q9H0V9	VIP36-like protein OS=Homo sapiens OX=9606 GN=LMAN2L PE=1 SV=1	LMAN2L	7.89370799783715 7.89370799783715 7.89370799783715 NA	7.89371	0	1 1 1	1	0
Q8WVP7	Limb region 1 protein homolog OS=Homo sapiens OX=9606 GN=LMBR1 PE=1 SV=1	LMBR1	7.89370799783715 NA NA NA	7.89371	0	1	1	0
A0A3B3IT31	Probable lysosomal cobalamin transporter OS=Homo sapiens OX=9606 GN=LMBRD1 PE=1 SV=1	LMBRD1	7.89370799783715 7.89370799783715 7.89370799783715 7.89370799783715	7.89371	0	1 1 1 1	1	0
Q68DH5	LMBR1 domain-containing protein 2 OS=Homo sapiens OX=9606 GN=LMBRD2 PE=1 SV=1	LMBRD2	7.89370799783715 NA NA NA	7.89371	0	1	1	0
Q9BU23	Lipase maturation factor 2 OS=Homo sapiens OX=9606 GN=LMF2 PE=1 SV=2	LMF2	7.89370799783715 7.89370799783715 7.89370799783715 7.89370799783715	7.89371	0	1 1 1 1	1	0
Q8WWI1	LIM domain only protein 7 OS=Homo sapiens OX=9606 GN=LMO7 PE=1 SV=3	LMO7	7.89370799783715 7.89370799783715 7.89370799783715 7.89370799783715	7.89371	0	1 1 1 1	1	0
Q8IWU2	Serine/threonine-protein kinase LMTK2 OS=Homo sapiens OX=9606 GN=LMTK2 PE=1 SV=2	LMTK2	-2.58976348698498 7.89370799783715 7.89370799783715 7.89370799783715	7.89371	0	0.000197420464747642 1 1 1	1	0
Q9UIQ6	Leucyl-cystinyl aminopeptidase OS=Homo sapiens OX=9606 GN=LNPEP PE=1 SV=3	LNPEP	1.96755808043982 7.89370799783715 7.89370799783715 NA	7.89371	0	0.849261696013984 1 1	1	0
Q9C0E8	Endoplasmic reticulum junction formation protein lunapark OS=Homo sapiens OX=9606 GN=LNPK PE=1 SV=2	LNPK	0.635629926569081 7.89370799783715 7.89370799783715 NA	7.89371	0	0.105124319202788 1 1	1	0
A0A0B4J2E5	Uncharacterized protein OS=Homo sapiens OX=9606 GN=LOC102724159 PE=1 SV=1	LOC102724159	7.89370799783715 7.89370799783715 -7.95690850812033 NA	7.89371	0	1 1 0	1	0
Q86WA8	Lon protease homolog 2, peroxisomal OS=Homo sapiens OX=9606 GN=LONP2 PE=1 SV=1	LONP2	7.89370799783715 7.89370799783715 7.89370799783715 7.89370799783715	7.89371	0	1 1 1 1	1	0
Q7L5N7	Lysophosphatidylcholine acyltransferase 2 OS=Homo sapiens OX=9606 GN=LPCAT2 PE=1 SV=1	LPCAT2	7.89370799783715 7.89370799783715 NA NA	7.89371	0	1 1	1	0
Q6P1A2	Lysophospholipid acyltransferase 5 OS=Homo sapiens OX=9606 GN=LPCAT3 PE=1 SV=1	LPCAT3	0.748432679203659 7.89370799783715 7.89370799783715 NA	7.89371	0	0.136853598398766 1 1	1	0
Q643R3	Lysophospholipid acyltransferase LPCAT4 OS=Homo sapiens OX=9606 GN=LPCAT4 PE=1 SV=1	LPCAT4	7.89370799783715 7.89370799783715 7.89370799783715 NA	7.89371	0	1 1 1	1	0
Q92604	Acyl-CoA:lysophosphatidylglycerol acyltransferase 1 OS=Homo sapiens OX=9606 GN=LPGAT1 PE=1 SV=1	LPGAT1	1.68314289466006 7.89370799783715 7.89370799783715 NA	7.89371	0	0.698860409934358 1 1	1	0
Q5VUJ6	Leucine-rich repeat and calponin homology domain-containing protein 2 OS=Homo sapiens OX=9606 GN=LRCH2 PE=2 SV=2	LRCH2	7.89370799783715 7.89370799783715 7.89370799783715 NA	7.89371	0	1 1 1	1	0
O75427	Leucine-rich repeat and calponin homology domain-containing protein 4 OS=Homo sapiens OX=9606 GN=LRCH4 PE=1 SV=2	LRCH4	7.89370799783715 7.89370799783715 NA NA	7.89371	0	1 1	1	0
Q9P244	Leucine-rich repeat and fibronectin type III domain-containing protein 1 OS=Homo sapiens OX=9606 GN=LRFN1 PE=1 SV=2	LRFN1	7.89370799783715 NA NA NA	7.89371	0	1	1	0
Q96JA1	Leucine-rich repeats and immunoglobulin-like domains protein 1 OS=Homo sapiens OX=9606 GN=LRIG1 PE=1 SV=2	LRIG1	-1.16215731420308 7.89370799783715 7.89370799783715 7.89370799783715	7.89371	0	0.00197860019225419 1 1 1	1	0
O94898	Leucine-rich repeats and immunoglobulin-like domains protein 2 OS=Homo sapiens OX=9606 GN=LRIG2 PE=2 SV=3	LRIG2	7.89370799783715 7.89370799783715 7.89370799783715 NA	7.89371	0	1 1 1	1	0
Q07954	Prolow-density lipoprotein receptor-related protein 1 OS=Homo sapiens OX=9606 GN=LRP1 PE=1 SV=2	LRP1	7.89370799783715 NA NA NA	7.89371	0	1	1	0
O75096	Low-density lipoprotein receptor-related protein 4 OS=Homo sapiens OX=9606 GN=LRP4 PE=1 SV=4	LRP4	7.89370799783715 7.89370799783715 NA NA	7.89371	0	1 1	1	0
O75197	Low-density lipoprotein receptor-related protein 5 OS=Homo sapiens OX=9606 GN=LRP5 PE=1 SV=2	LRP5	7.89370799783715 NA NA NA	7.89371	0	1	1	0
O75581	Low-density lipoprotein receptor-related protein 6 OS=Homo sapiens OX=9606 GN=LRP6 PE=1 SV=2	LRP6	-0.894765279722406 7.89370799783715 7.89370799783715 7.89370799783715	7.89371	0	0.00333696952885931 1 1 1	1	0
Q9BTT6	Leucine-rich repeat-containing protein 1 OS=Homo sapiens OX=9606 GN=LRRC1 PE=1 SV=1	LRRC1	7.89370799783715 7.89370799783715 7.89370799783715 NA	7.89371	0	1 1 1	1	0
Q9H9A6	Leucine-rich repeat-containing protein 40 OS=Homo sapiens OX=9606 GN=LRRC40 PE=1 SV=1	LRRC40	7.89370799783715 7.89370799783715 NA NA	7.89371	0	1 1	1	0
Q8TDW0	Volume-regulated anion channel subunit LRRC8C OS=Homo sapiens OX=9606 GN=LRRC8C PE=1 SV=2	LRRC8C	7.89370799783715 7.89370799783715 7.89370799783715 7.89370799783715	7.89371	0	1 1 1 1	1	0
Q7L1W4	Volume-regulated anion channel subunit LRRC8D OS=Homo sapiens OX=9606 GN=LRRC8D PE=1 SV=1	LRRC8D	7.89370799783715 7.89370799783715 NA NA	7.89371	0	1 1	1	0
Q9Y608	Leucine-rich repeat flightless-interacting protein 2 OS=Homo sapiens OX=9606 GN=LRRFIP2 PE=1 SV=1	LRRFIP2	7.89370799783715 7.89370799783715 NA NA	7.89371	0	1 1	1	0
Q8ND56	Protein LSM14 homolog A OS=Homo sapiens OX=9606 GN=LSM14A PE=1 SV=3	LSM14A	7.89370799783715 NA NA NA	7.89371	0	1	1	0
O95777	U6 snRNA-associated Sm-like protein LSm8 OS=Homo sapiens OX=9606 GN=LSM8 PE=1 SV=3	LSM8	7.89370799783715 NA NA NA	7.89371	0	1	1	0
Q86X29	Lipolysis-stimulated lipoprotein receptor OS=Homo sapiens OX=9606 GN=LSR PE=1 SV=4	LSR	7.89370799783715 7.89370799783715 7.89370799783715 NA	7.89371	0	1 1 1	1	0
P09960	Leukotriene A-4 hydrolase OS=Homo sapiens OX=9606 GN=LTA4H PE=1 SV=2	LTA4H	-0.0809688415192692 7.89370799783715 7.89370799783715 NA	7.89371	0	0.0193437811798127 1 1	1	0
Q9BRK4	Leucine zipper putative tumor suppressor 2 OS=Homo sapiens OX=9606 GN=LZTS2 PE=1 SV=2	LZTS2	0.424897522405211 7.89370799783715 7.89370799783715 7.89370799783715	7.89371	0	0.0636911583505892 1 1 1	1	0
A0A0A6YYJ5	Microtubule-actin cross-linking factor 1, isoforms 1/2/3/5 (Fragment) OS=Homo sapiens OX=9606 GN=MACF1 PE=1 SV=2	MACF1	2.35160201308146 7.89370799783715 7.89370799783715 7.89370799783715	7.89371	0	0.951596706395346 1 1 1	1	0
Q8N5G2	Macoilin OS=Homo sapiens OX=9606 GN=MACO1 PE=1 SV=1	MACO1	7.89370799783715 NA NA NA	7.89371	0	1	1	0
Q13257	Mitotic spindle assembly checkpoint protein MAD2A OS=Homo sapiens OX=9606 GN=MAD2L1 PE=1 SV=1	MAD2L1	7.89370799783715 NA NA NA	7.89371	0	1	1	0
O15479	Melanoma-associated antigen B2 OS=Homo sapiens OX=9606 GN=MAGEB2 PE=1 SV=3	MAGEB2	-1.06500278134434 7.89370799783715 7.89370799783715 NA	7.89371	0	0.00238459378692717 1 1	1	0
Q9UNF1	Melanoma-associated antigen D2 OS=Homo sapiens OX=9606 GN=MAGED2 PE=1 SV=2	MAGED2	7.89370799783715 7.89370799783715 NA NA	7.89371	0	1 1	1	0
Q96A72	Protein mago nashi homolog 2 OS=Homo sapiens OX=9606 GN=MAGOHB PE=1 SV=1	MAGOHB	7.89370799783715 NA NA NA	7.89371	0	1	1	0
Q9BXY0	Protein MAK16 homolog OS=Homo sapiens OX=9606 GN=MAK16 PE=1 SV=2	MAK16	7.89370799783715 7.89370799783715 NA NA	7.89371	0	1 1	1	0
P49641	Alpha-mannosidase 2x OS=Homo sapiens OX=9606 GN=MAN2A2 PE=2 SV=3	MAN2A2	7.89370799783715 7.89370799783715 7.89370799783715 NA	7.89371	0	1 1 1	1	0
M0R174	Lysosomal alpha-mannosidase (Fragment) OS=Homo sapiens OX=9606 GN=MAN2B1 PE=1 SV=1	MAN2B1	7.89370799783715 NA NA NA	7.89371	0	1	1	0
Q9Y2E5	Epididymis-specific alpha-mannosidase OS=Homo sapiens OX=9606 GN=MAN2B2 PE=1 SV=4	MAN2B2	0.867061168181872 7.89370799783715 7.89370799783715 7.89370799783715	7.89371	0	0.179352018211347 1 1 1	1	0
Q5SRI9	Glycoprotein endo-alpha-1,2-mannosidase OS=Homo sapiens OX=9606 GN=MANEA PE=1 SV=1	MANEA	-7.95690850812033 7.89370799783715 7.89370799783715 NA	7.89371	0	0 1 1	1	0
Q02750	Dual specificity mitogen-activated protein kinase kinase 1 OS=Homo sapiens OX=9606 GN=MAP2K1 PE=1 SV=2	MAP2K1	7.89370799783715 7.89370799783715 NA NA	7.89371	0	1 1	1	0
P36507	Dual specificity mitogen-activated protein kinase kinase 2 OS=Homo sapiens OX=9606 GN=MAP2K2 PE=1 SV=1	MAP2K2	-0.901819606061096 7.89370799783715 7.89370799783715 7.89370799783715	7.89371	0	0.00329008107435018 1 1 1	1	0
O43318	Mitogen-activated protein kinase kinase kinase 7 OS=Homo sapiens OX=9606 GN=MAP3K7 PE=1 SV=1	MAP3K7	7.89370799783715 7.89370799783715 -7.95690850812033 NA	7.89371	0	1 1 0	1	0
Q8IWC1	MAP7 domain-containing protein 3 OS=Homo sapiens OX=9606 GN=MAP7D3 PE=1 SV=2	MAP7D3	7.89370799783715 7.89370799783715 NA NA	7.89371	0	1 1	1	0
P27361	Mitogen-activated protein kinase 3 OS=Homo sapiens OX=9606 GN=MAPK3 PE=1 SV=4	MAPK3	7.89370799783715 NA NA NA	7.89371	0	1	1	0
O60337	E3 ubiquitin-protein ligase MARCH6 OS=Homo sapiens OX=9606 GN=MARCH6 PE=1 SV=2	MARCH6	7.89370799783715 NA NA NA	7.89371	0	1	1	0
A0A087X0I6	Non-specific serine/threonine protein kinase OS=Homo sapiens OX=9606 GN=MARK1 PE=1 SV=1	MARK1	7.89370799783715 NA NA NA	7.89371	0	1	1	0
Q7KZI7	Serine/threonine-protein kinase MARK2 OS=Homo sapiens OX=9606 GN=MARK2 PE=1 SV=2	MARK2	7.89370799783715 7.89370799783715 NA NA	7.89371	0	1 1	1	0
P27448	MAP/microtubule affinity-regulating kinase 3 OS=Homo sapiens OX=9606 GN=MARK3 PE=1 SV=5	MARK3	-0.225191054689121 7.89370799783715 7.89370799783715 7.89370799783715	7.89371	0	0.0139289792105334 1 1 1	1	0
Q9BSK0	MARVEL domain-containing protein 1 OS=Homo sapiens OX=9606 GN=MARVELD1 PE=1 SV=1	MARVELD1	7.89370799783715 NA NA NA	7.89371	0	1	1	0
O60307	Microtubule-associated serine/threonine-protein kinase 3 OS=Homo sapiens OX=9606 GN=MAST3 PE=1 SV=2	MAST3	0.573060411664865 7.89370799783715 7.89370799783715 7.89370799783715	7.89371	0	0.0906565303469008 1 1 1	1	0
P31153	S-adenosylmethionine synthase isoform type-2 OS=Homo sapiens OX=9606 GN=MAT2A PE=1 SV=1	MAT2A	7.89370799783715 7.89370799783715 7.89370799783715 NA	7.89371	0	1 1 1	1	0
Q9NZL9	Methionine adenosyltransferase 2 subunit beta OS=Homo sapiens OX=9606 GN=MAT2B PE=1 SV=1	MAT2B	7.89370799783715 NA NA NA	7.89371	0	1	1	0
Q9Y6X3	MAU2 chromatid cohesion factor homolog OS=Homo sapiens OX=9606 GN=MAU2 PE=1 SV=2	MAU2	7.89370799783715 NA NA NA	7.89371	0	1	1	0
A0A0A0MQX8	Muscleblind-like protein 1 OS=Homo sapiens OX=9606 GN=MBNL1 PE=1 SV=1	MBNL1	7.89370799783715 7.89370799783715 NA NA	7.89371	0	1 1	1	0
Q96N66	Lysophospholipid acyltransferase 7 OS=Homo sapiens OX=9606 GN=MBOAT7 PE=1 SV=2	MBOAT7	1.5628070388526 7.89370799783715 7.89370799783715 7.89370799783715	7.89371	0	0.616920818468361 1 1 1	1	0
P43121	Cell surface glycoprotein MUC18 OS=Homo sapiens OX=9606 GN=MCAM PE=1 SV=2	MCAM	7.89370799783715 7.89370799783715 7.89370799783715 NA	7.89371	0	1 1 1	1	0
Q96RQ3	Methylcrotonoyl-CoA carboxylase subunit alpha, mitochondrial OS=Homo sapiens OX=9606 GN=MCCC1 PE=1 SV=3	MCCC1	-0.240899081100381 7.89370799783715 7.89370799783715 7.89370799783715	7.89371	0	0.0134449654089903 1 1 1	1	0
P33992	DNA replication licensing factor MCM5 OS=Homo sapiens OX=9606 GN=MCM5 PE=1 SV=5	MCM5	7.89370799783715 7.89370799783715 NA NA	7.89371	0	1 1	1	0
Q9GZU1	Mucolipin-1 OS=Homo sapiens OX=9606 GN=MCOLN1 PE=1 SV=1	MCOLN1	7.89370799783715 7.89370799783715 7.89370799783715 7.89370799783715	7.89371	0	1 1 1 1	1	0
Q8NE86	Calcium uniporter protein, mitochondrial OS=Homo sapiens OX=9606 GN=MCU PE=1 SV=1	MCU	-0.977392357357347 7.89370799783715 7.89370799783715 NA	7.89371	0	0.00283074218857403 1 1	1	0
Q14676	Mediator of DNA damage checkpoint protein 1 OS=Homo sapiens OX=9606 GN=MDC1 PE=1 SV=3	MDC1	-7.95690850812033 7.89370799783715 7.89370799783715 NA	7.89371	0	0 1 1	1	0
A0A087X231	MyoD family inhibitor domain-containing protein OS=Homo sapiens OX=9606 GN=MDFIC PE=1 SV=1	MDFIC	7.89370799783715 NA NA NA	7.89371	0	1	1	0
E9PLM6	Midkine OS=Homo sapiens OX=9606 GN=MDK PE=1 SV=1	MDK	7.89370799783715 7.89370799783715 7.89370799783715 7.89370799783715	7.89371	0	1 1 1 1	1	0
Q9NU22	Midasin OS=Homo sapiens OX=9606 GN=MDN1 PE=1 SV=2	MDN1	7.89370799783715 7.89370799783715 NA NA	7.89371	0	1 1	1	0
Q6P9B6	MTOR-associated protein MEAK7 OS=Homo sapiens OX=9606 GN=MEAK7 PE=1 SV=2	MEAK7	0.210522568672652 7.89370799783715 7.89370799783715 NA	7.89371	0	0.0382282810910541 1 1	1	0
Q9NPJ6	Mediator of RNA polymerase II transcription subunit 4 OS=Homo sapiens OX=9606 GN=MED4 PE=1 SV=1	MED4	7.89370799783715 7.89370799783715 7.89370799783715 NA	7.89371	0	1 1 1	1	0
Q7L2J0	7SK snRNA methylphosphate capping enzyme OS=Homo sapiens OX=9606 GN=MEPCE PE=1 SV=1	MEPCE	-7.95690850812033 7.89370799783715 7.89370799783715 NA	7.89371	0	0 1 1	1	0
P08581	Hepatocyte growth factor receptor OS=Homo sapiens OX=9606 GN=MET PE=1 SV=4	MET	7.89370799783715 7.89370799783715 NA NA	7.89371	0	1 1	1	0
H0YI09	Methyltransferase-like protein 7A (Fragment) OS=Homo sapiens OX=9606 GN=METTL7A PE=1 SV=1	METTL7A	7.89370799783715 7.89370799783715 7.89370799783715 NA	7.89371	0	1 1 1	1	0
B3KW44	Methyltransferase-like protein OS=Homo sapiens OX=9606 GN=METTL8 PE=1 SV=1	METTL8	7.89370799783715 NA NA NA	7.89371	0	1	1	0
P55001	Microfibrillar-associated protein 2 OS=Homo sapiens OX=9606 GN=MFAP2 PE=2 SV=1	MFAP2	7.89370799783715 7.89370799783715 -7.95690850812033 NA	7.89371	0	1 1 0	1	0
O75121	Microfibrillar-associated protein 3-like OS=Homo sapiens OX=9606 GN=MFAP3L PE=1 SV=3	MFAP3L	7.89370799783715 NA NA NA	7.89371	0	1	1	0
Q9GZY8	Mitochondrial fission factor OS=Homo sapiens OX=9606 GN=MFF PE=1 SV=1	MFF	7.89370799783715 7.89370799783715 7.89370799783715 7.89370799783715	7.89371	0	1 1 1 1	1	0
Q8IWA4	Mitofusin-1 OS=Homo sapiens OX=9606 GN=MFN1 PE=1 SV=3	MFN1	-0.355331253154576 7.89370799783715 7.89370799783715 7.89370799783715	7.89371	0	0.0104173420749299 1 1 1	1	0
Q9H3U5	Major facilitator superfamily domain-containing protein 1 OS=Homo sapiens OX=9606 GN=MFSD1 PE=2 SV=2	MFSD1	4.88788562490386 7.89370799783715 7.89370799783715 NA	7.89371	0	0.999997056012864 1 1	1	0
D6RE79	Major facilitator superfamily domain-containing protein 10 OS=Homo sapiens OX=9606 GN=MFSD10 PE=1 SV=1	MFSD10	1.01728512979363 7.89370799783715 7.89370799783715 7.89370799783715	7.89371	0	0.248591234011841 1 1 1	1	0
Q6NUT3	Major facilitator superfamily domain-containing protein 12 OS=Homo sapiens OX=9606 GN=MFSD12 PE=1 SV=2	MFSD12	7.89370799783715 NA NA NA	7.89371	0	1	1	0
Q8NHS3	Major facilitator superfamily domain-containing protein 8 OS=Homo sapiens OX=9606 GN=MFSD8 PE=1 SV=1	MFSD8	-0.0979946069551503 7.89370799783715 7.89370799783715 7.89370799783715	7.89371	0	0.018602000181306 1 1 1	1	0
Q09328	Alpha-1,6-mannosylglycoprotein 6-beta-N-acetylglucosaminyltransferase A OS=Homo sapiens OX=9606 GN=MGAT5 PE=1 SV=1	MGAT5	-0.418428088479618 7.89370799783715 7.89370799783715 NA	7.89371	0	0.00906790456709447 1 1	1	0
Q99735	Microsomal glutathione S-transferase 2 OS=Homo sapiens OX=9606 GN=MGST2 PE=1 SV=1	MGST2	1.23503663058867 7.89370799783715 7.89370799783715 NA	7.89371	0	0.380152731499967 1 1	1	0
Q86YT6	E3 ubiquitin-protein ligase MIB1 OS=Homo sapiens OX=9606 GN=MIB1 PE=1 SV=1	MIB1	-7.95690850812033 7.89370799783715 7.89370799783715 NA	7.89371	0	0 1 1	1	0
Q8N3F8	MICAL-like protein 1 OS=Homo sapiens OX=9606 GN=MICALL1 PE=1 SV=2	MICALL1	7.89370799783715 7.89370799783715 NA NA	7.89371	0	1 1	1	0
Q8IY33	MICAL-like protein 2 OS=Homo sapiens OX=9606 GN=MICALL2 PE=1 SV=1	MICALL2	7.89370799783715 7.89370799783715 NA NA	7.89371	0	1 1	1	0
Q5TGZ0	MICOS complex subunit MIC10 OS=Homo sapiens OX=9606 GN=MICOS10 PE=1 SV=1	MICOS10	7.89370799783715 NA NA NA	7.89371	0	1	1	0
Q8IYU8	Calcium uptake protein 2, mitochondrial OS=Homo sapiens OX=9606 GN=MICU2 PE=1 SV=2	MICU2	7.89370799783715 7.89370799783715 7.89370799783715 -7.95690850812033	7.89371	0	1 1 1 0	1	0
Q8N4C8	Misshapen-like kinase 1 OS=Homo sapiens OX=9606 GN=MINK1 PE=1 SV=2	MINK1	7.89370799783715 7.89370799783715 7.89370799783715 7.89370799783715	7.89371	0	1 1 1 1	1	0
Q8WV92	MIT domain-containing protein 1 OS=Homo sapiens OX=9606 GN=MITD1 PE=1 SV=1	MITD1	7.89370799783715 7.89370799783715 NA NA	7.89371	0	1 1	1	0
Q9HB66	Alternative protein MKKS OS=Homo sapiens OX=9606 GN=MKKS PE=1 SV=1	MKKS	7.89370799783715 NA NA NA	7.89371	0	1	1	0
Q15773	Myeloid leukemia factor 2 OS=Homo sapiens OX=9606 GN=MLF2 PE=1 SV=1	MLF2	7.89370799783715 7.89370799783715 NA NA	7.89371	0	1 1	1	0
Q96T76	MMS19 nucleotide excision repair protein homolog OS=Homo sapiens OX=9606 GN=MMS19 PE=1 SV=2	MMS19	7.89370799783715 7.89370799783715 NA NA	7.89371	0	1 1	1	0
Q86VX9	Vacuolar fusion protein MON1 homolog A OS=Homo sapiens OX=9606 GN=MON1A PE=1 SV=3	MON1A	7.89370799783715 7.89370799783715 NA NA	7.89371	0	1 1	1	0
Q8NHP6	Motile sperm domain-containing protein 2 OS=Homo sapiens OX=9606 GN=MOSPD2 PE=1 SV=1	MOSPD2	7.89370799783715 7.89370799783715 NA NA	7.89371	0	1 1	1	0
Q6UVY6	DBH-like monooxygenase protein 1 OS=Homo sapiens OX=9606 GN=MOXD1 PE=1 SV=1	MOXD1	2.18508480861332 7.89370799783715 7.89370799783715 7.89370799783715	7.89371	0	0.919037571566304 1 1 1	1	0
Q00013	55 kDa erythrocyte membrane protein OS=Homo sapiens OX=9606 GN=MPP1 PE=1 SV=2	MPP1	2.47472247480483 7.89370799783715 7.89370799783715 7.89370799783715	7.89371	0	0.967450644337394 1 1 1	1	0
A0A0C4DH75	MAGUK p55 subfamily member 2 OS=Homo sapiens OX=9606 GN=MPP2 PE=1 SV=1	MPP2	7.89370799783715 7.89370799783715 7.89370799783715 NA	7.89371	0	1 1 1	1	0
Q8N3R9	MAGUK p55 subfamily member 5 OS=Homo sapiens OX=9606 GN=MPP5 PE=1 SV=3	MPP5	7.89370799783715 7.89370799783715 7.89370799783715 7.89370799783715	7.89371	0	1 1 1 1	1	0
O95297	Myelin protein zero-like protein 1 OS=Homo sapiens OX=9606 GN=MPZL1 PE=1 SV=1	MPZL1	7.89370799783715 7.89370799783715 7.89370799783715 7.89370799783715 NA NA NA NA	7.89371	0	1 1 1 1	1	0
Q9UBG0	C-type mannose receptor 2 OS=Homo sapiens OX=9606 GN=MRC2 PE=1 SV=2	MRC2	7.89370799783715 7.89370799783715 7.89370799783715 7.89370799783715	7.89371	0	1 1 1 1	1	0
Q8N565	Melanoregulin OS=Homo sapiens OX=9606 GN=MREG PE=1 SV=1	MREG	-1.78240856492737 7.89370799783715 7.89370799783715 7.89370799783715	7.89371	0	0.000656988350392815 1 1 1	1	0
Q9Y605	MORF4 family-associated protein 1 OS=Homo sapiens OX=9606 GN=MRFAP1 PE=1 SV=1	MRFAP1	7.89370799783715 7.89370799783715 NA NA	7.89371	0	1 1	1	0
Q9UI43	rRNA methyltransferase 2, mitochondrial OS=Homo sapiens OX=9606 GN=MRM2 PE=1 SV=1	MRM2	7.89370799783715 7.89370799783715 NA NA	7.89371	0	1 1	1	0
Q7Z7H8	39S ribosomal protein L10, mitochondrial OS=Homo sapiens OX=9606 GN=MRPL10 PE=1 SV=3	MRPL10	-2.99162681897499 7.89370799783715 7.89370799783715 NA	7.89371	0	0.000119745674879491 1 1	1	0
Q9BYC8	39S ribosomal protein L32, mitochondrial OS=Homo sapiens OX=9606 GN=MRPL32 PE=1 SV=1	MRPL32	7.89370799783715 NA NA NA	7.89371	0	1	1	0
M0R226	39S ribosomal protein L34, mitochondrial OS=Homo sapiens OX=9606 GN=MRPL34 PE=1 SV=1	MRPL34	-0.0191610751695133 7.89370799783715 7.89370799783715 NA	7.89371	0	0.022309787679046 1 1	1	0
Q96DH6	RNA-binding protein Musashi homolog 2 OS=Homo sapiens OX=9606 GN=MSI2 PE=1 SV=1	MSI2	-7.95690850812033 7.89370799783715 7.89370799783715 NA	7.89371	0	0 1 1	1	0
Q15800	Methylsterol monooxygenase 1 OS=Homo sapiens OX=9606 GN=MSMO1 PE=1 SV=1	MSMO1	7.89370799783715 NA NA NA	7.89371	0	1	1	0
H0YE51	Methionine-R-sulfoxide reductase B2, mitochondrial (Fragment) OS=Homo sapiens OX=9606 GN=MSRB2 PE=1 SV=1	MSRB2	7.89370799783715 7.89370799783715 NA NA	7.89371	0	1 1	1	0
Q96E29	Transcription termination factor 3, mitochondrial OS=Homo sapiens OX=9606 GN=MTERF3 PE=1 SV=2	MTERF3	7.89370799783715 7.89370799783715 NA NA	7.89371	0	1 1	1	0
Q7Z6M4	Transcription termination factor 4, mitochondrial OS=Homo sapiens OX=9606 GN=MTERF4 PE=1 SV=3	MTERF4	7.89370799783715 7.89370799783715 7.89370799783715 NA	7.89371	0	1 1 1	1	0
Q96DP5	Methionyl-tRNA formyltransferase, mitochondrial OS=Homo sapiens OX=9606 GN=MTFMT PE=1 SV=2	MTFMT	-7.95690850812033 7.89370799783715 7.89370799783715 NA	7.89371	0	0 1 1	1	0
Q15390	Mitochondrial fission regulator 1 OS=Homo sapiens OX=9606 GN=MTFR1 PE=1 SV=2	MTFR1	-7.95690850812033 7.89370799783715 7.89370799783715 NA	7.89371	0	0 1 1	1	0
Q9H019	Mitochondrial fission regulator 1-like OS=Homo sapiens OX=9606 GN=MTFR1L PE=1 SV=2	MTFR1L	-0.933212908788798 7.89370799783715 7.89370799783715 NA	7.89371	0	0.00309000944275507 1 1	1	0
Q9H2K0	Translation initiation factor IF-3, mitochondrial OS=Homo sapiens OX=9606 GN=MTIF3 PE=1 SV=4	MTIF3	7.89370799783715 NA NA NA	7.89371	0	1	1	0
F8WA39	Myotubularin-related protein 1 OS=Homo sapiens OX=9606 GN=MTMR1 PE=1 SV=1	MTMR1	7.89370799783715 7.89370799783715 NA NA	7.89371	0	1 1	1	0
P03897	NADH-ubiquinone oxidoreductase chain 3 OS=Homo sapiens OX=9606 GN=MT-ND3 PE=1 SV=1	MT-N	-1.33457547117057 7.89370799783715 7.89370799783715 NA NA NA NA NA NA NA NA NA	7.89371	0	0.00143393729324327 1 1	1	0
Q9Y2Z2	Protein MTO1 homolog, mitochondrial OS=Homo sapiens OX=9606 GN=MTO1 PE=1 SV=2	MTO1	7.89370799783715 7.89370799783715 -7.95690850812033 NA	7.89371	0	1 1 0	1	0
P58546	Myotrophin OS=Homo sapiens OX=9606 GN=MTPN PE=1 SV=2	MTPN	7.89370799783715 7.89370799783715 NA NA	7.89371	0	1 1	1	0
Q99707	Methionine synthase OS=Homo sapiens OX=9606 GN=MTR PE=1 SV=2	MTR	7.89370799783715 NA NA NA	7.89371	0	1	1	0
Q9UGC7	Peptide chain release factor 1-like, mitochondrial OS=Homo sapiens OX=9606 GN=MTRF1L PE=1 SV=1	MTRF1L	7.89370799783715 7.89370799783715 NA NA	7.89371	0	1 1	1	0
Q5HYI7	Metaxin-3 OS=Homo sapiens OX=9606 GN=MTX3 PE=1 SV=2	MTX3	7.89370799783715 NA NA NA	7.89371	0	1	1	0
Q969V5	Mitochondrial ubiquitin ligase activator of NFKB 1 OS=Homo sapiens OX=9606 GN=MUL1 PE=1 SV=1	MUL1	7.89370799783715 NA NA NA	7.89371	0	1	1	0
Q9H7P6	Multivesicular body subunit 12B OS=Homo sapiens OX=9606 GN=MVB12B PE=1 SV=2	MVB12B	7.89370799783715 NA NA NA	7.89371	0	1	1	0
Q9BRK3	Matrix remodeling-associated protein 8 OS=Homo sapiens OX=9606 GN=MXRA8 PE=1 SV=1	MXRA8	7.89370799783715 7.89370799783715 7.89370799783715 NA	7.89371	0	1 1 1	1	0
O75592	E3 ubiquitin-protein ligase MYCBP2 OS=Homo sapiens OX=9606 GN=MYCBP2 PE=1 SV=4	MYCBP2	7.89370799783715 7.89370799783715 7.89370799783715 7.89370799783715	7.89371	0	1 1 1 1	1	0
P14649	Myosin light chain 6B OS=Homo sapiens OX=9606 GN=MYL6B PE=1 SV=1	MYL6B	7.89370799783715 7.89370799783715 NA NA	7.89371	0	1 1	1	0
Q92614	Unconventional myosin-XVIIIa OS=Homo sapiens OX=9606 GN=MYO18A PE=1 SV=3	MYO18A	7.89370799783715 7.89370799783715 7.89370799783715 NA	7.89371	0	1 1 1	1	0
I3L2C3	Unconventional myosin-Ic (Fragment) OS=Homo sapiens OX=9606 GN=MYO1C PE=4 SV=2	MYO1C	7.89370799783715 NA NA NA	7.89371	0	1	1	0
Q9ULV0	Unconventional myosin-Vb OS=Homo sapiens OX=9606 GN=MYO5B PE=1 SV=3	MYO5B	7.89370799783715 NA NA NA	7.89371	0	1	1	0
Q6NSJ0	Myogenesis-regulating glycosidase OS=Homo sapiens OX=9606 GN=MYORG PE=1 SV=2	MYORG	7.89370799783715 7.89370799783715 NA NA	7.89371	0	1 1	1	0
R4GNC0	N-acylethanolamine-hydrolyzing acid amidase (Fragment) OS=Homo sapiens OX=9606 GN=NAAA PE=1 SV=1	NAAA	7.89370799783715 7.89370799783715 NA NA	7.89371	0	1 1	1	0
Q02083	N-acylethanolamine-hydrolyzing acid amidase OS=Homo sapiens OX=9606 GN=NAAA PE=1 SV=3	NAAA	4.67486676868425 7.89370799783715 7.89370799783715 7.89370799783715	7.89371	0	0.999992613020328 1 1 1	1	0
Q9H009	Nascent polypeptide-associated complex subunit alpha-2 OS=Homo sapiens OX=9606 GN=NACA2 PE=1 SV=1	NACA2	7.89370799783715 NA NA NA	7.89371	0	1	1	0
P54802	Alpha-N-acetylglucosaminidase OS=Homo sapiens OX=9606 GN=NAGLU PE=1 SV=2	NAGLU	7.89370799783715 7.89370799783715 7.89370799783715 7.89370799783715	7.89371	0	1 1 1 1	1	0
P43490	Nicotinamide phosphoribosyltransferase OS=Homo sapiens OX=9606 GN=NAMPT PE=1 SV=1	NAMPT	7.89370799783715 NA NA NA	7.89371	0	1	1	0
Q9NR45	Sialic acid synthase OS=Homo sapiens OX=9606 GN=NANS PE=1 SV=2	NANS	7.89370799783715 NA NA NA	7.89371	0	1	1	0
Q6IQ20	N-acyl-phosphatidylethanolamine-hydrolyzing phospholipase D OS=Homo sapiens OX=9606 GN=NAPEPLD PE=1 SV=2	NAPEPLD	7.89370799783715 NA NA NA	7.89371	0	1	1	0
Q8WUY8	N-acetyltransferase 14 OS=Homo sapiens OX=9606 GN=NAT14 PE=1 SV=1	NAT14	7.89370799783715 7.89370799783715 7.89370799783715 NA	7.89371	0	1 1 1	1	0
A0A0A0MTJ9	Neutral cholesterol ester hydrolase 1 OS=Homo sapiens OX=9606 GN=NCEH1 PE=1 SV=1	NCEH1	-0.235241446238455 7.89370799783715 7.89370799783715 NA	7.89371	0	0.0136171979951069 1 1	1	0
Q9NZQ3	NCK-interacting protein with SH3 domain OS=Homo sapiens OX=9606 GN=NCKIPSD PE=1 SV=1	NCKIPSD	-7.95690850812033 7.89370799783715 7.89370799783715 NA	7.89371	0	0 1 1	1	0
H7BY16	Nucleolin (Fragment) OS=Homo sapiens OX=9606 GN=NCL PE=1 SV=8	NCL	7.89370799783715 NA NA NA	7.89371	0	1	1	0
Q68D85	Natural cytotoxicity triggering receptor 3 ligand 1 OS=Homo sapiens OX=9606 GN=NCR3LG1 PE=1 SV=1	NCR3LG1	7.89370799783715 7.89370799783715 7.89370799783715 NA	7.89371	0	1 1 1	1	0
O14777	Kinetochore protein NDC80 homolog OS=Homo sapiens OX=9606 GN=NDC80 PE=1 SV=1	NDC80	7.89370799783715 NA NA NA	7.89371	0	1	1	0
Q9GZM8	Nuclear distribution protein nudE-like 1 OS=Homo sapiens OX=9606 GN=NDEL1 PE=1 SV=1	NDEL1	7.89370799783715 7.89370799783715 7.89370799783715 7.89370799783715	7.89371	0	1 1 1 1	1	0
Q9BT67	NEDD4 family-interacting protein 1 OS=Homo sapiens OX=9606 GN=NDFIP1 PE=1 SV=1	NDFIP1	7.89370799783715 7.89370799783715 7.89370799783715 7.89370799783715	7.89371	0	1 1 1 1	1	0
Q9NV92	NEDD4 family-interacting protein 2 OS=Homo sapiens OX=9606 GN=NDFIP2 PE=1 SV=2	NDFIP2	7.89370799783715 7.89370799783715 7.89370799783715 7.89370799783715	7.89371	0	1 1 1 1	1	0
Q8TB73	Protein NDNF OS=Homo sapiens OX=9606 GN=NDNF PE=1 SV=2	NDNF	7.89370799783715 7.89370799783715 7.89370799783715 7.89370799783715	7.89371	0	1 1 1 1	1	0
Q9UGV2	Protein NDRG3 OS=Homo sapiens OX=9606 GN=NDRG3 PE=1 SV=2	NDRG3	7.89370799783715 7.89370799783715 NA NA	7.89371	0	1 1	1	0
P52849	Bifunctional heparan sulfate N-deacetylase/N-sulfotransferase 2 OS=Homo sapiens OX=9606 GN=NDST2 PE=1 SV=1	NDST2	7.89370799783715 7.89370799783715 NA NA	7.89371	0	1 1	1	0
O15239	NADH dehydrogenase [ubiquinone] 1 alpha subcomplex subunit 1 OS=Homo sapiens OX=9606 GN=NDUFA1 PE=1 SV=1	NDUFA1	7.89370799783715 7.89370799783715 NA NA	7.89371	0	1 1	1	0
Q7L592	Protein arginine methyltransferase NDUFAF7, mitochondrial OS=Homo sapiens OX=9606 GN=NDUFAF7 PE=1 SV=1	NDUFAF7	-7.95690850812033 7.89370799783715 7.89370799783715 NA	7.89371	0	0 1 1	1	0
O95178	NADH dehydrogenase [ubiquinone] 1 beta subcomplex subunit 2, mitochondrial OS=Homo sapiens OX=9606 GN=NDUFB2 PE=1 SV=1	NDUFB2	7.89370799783715 7.89370799783715 -7.95690850812033 NA	7.89371	0	1 1 0	1	0
P56181	NADH dehydrogenase [ubiquinone] flavoprotein 3, mitochondrial OS=Homo sapiens OX=9606 GN=NDUFV3 PE=1 SV=2	NDUFV3	-0.500169578057569 7.89370799783715 7.89370799783715 NA	7.89371	0	0.00759236081811311 1 1	1	0
Q8NC96	Adaptin ear-binding coat-associated protein 1 OS=Homo sapiens OX=9606 GN=NECAP1 PE=1 SV=2	NECAP1	7.89370799783715 7.89370799783715 7.89370799783715 NA	7.89371	0	1 1 1	1	0
Q92692	Nectin-2 OS=Homo sapiens OX=9606 GN=NECTIN2 PE=1 SV=1	NECTIN2	0.796866299792168 7.89370799783715 7.89370799783715 7.89370799783715	7.89371	0	0.152990768374009 1 1 1	1	0
Q9NQS3	Nectin-3 OS=Homo sapiens OX=9606 GN=NECTIN3 PE=1 SV=1	NECTIN3	7.89370799783715 NA NA NA	7.89371	0	1	1	0
P46934	E3 ubiquitin-protein ligase NEDD4 OS=Homo sapiens OX=9606 GN=NEDD4 PE=1 SV=4	NEDD4	7.89370799783715 NA NA NA	7.89371	0	1	1	0
Q8TDX7	Serine/threonine-protein kinase Nek7 OS=Homo sapiens OX=9606 GN=NEK7 PE=1 SV=1	NEK7	7.89370799783715 7.89370799783715 NA NA	7.89371	0	1 1	1	0
Q8TD19	Serine/threonine-protein kinase Nek9 OS=Homo sapiens OX=9606 GN=NEK9 PE=1 SV=2	NEK9	7.89370799783715 7.89370799783715 NA NA	7.89371	0	1 1	1	0
O14524	Nuclear envelope integral membrane protein 1 OS=Homo sapiens OX=9606 GN=NEMP1 PE=1 SV=2	NEMP1	7.89370799783715 7.89370799783715 7.89370799783715 NA	7.89371	0	1 1 1	1	0
Q92859	Neogenin OS=Homo sapiens OX=9606 GN=NEO1 PE=1 SV=2	NEO1	7.89370799783715 7.89370799783715 7.89370799783715 7.89370799783715	7.89371	0	1 1 1 1	1	0
P48681	Nestin OS=Homo sapiens OX=9606 GN=NES PE=1 SV=2	NES	7.89370799783715 7.89370799783715 NA NA	7.89371	0	1 1	1	0
Q9UQ49	Sialidase-3 OS=Homo sapiens OX=9606 GN=NEU3 PE=1 SV=1	NEU3	7.89370799783715 NA NA NA	7.89371	0	1	1	0
Q96JN8	Neuralized-like protein 4 OS=Homo sapiens OX=9606 GN=NEURL4 PE=1 SV=2	NEURL4	7.89370799783715 7.89370799783715 NA NA	7.89371	0	1 1	1	0
Q0ZGT2	Nexilin OS=Homo sapiens OX=9606 GN=NEXN PE=1 SV=1	NEXN	7.89370799783715 NA NA NA	7.89371	0	1	1	0
P35240	Merlin OS=Homo sapiens OX=9606 GN=NF2 PE=1 SV=1	NF2	7.89370799783715 7.89370799783715 7.89370799783715 7.89370799783715	7.89371	0	1 1 1 1	1	0
Q9UMS0	NFU1 iron-sulfur cluster scaffold homolog, mitochondrial OS=Homo sapiens OX=9606 GN=NFU1 PE=1 SV=2	NFU1	7.89370799783715 NA NA NA	7.89371	0	1	1	0
Q8NBF2	NHL repeat-containing protein 2 OS=Homo sapiens OX=9606 GN=NHLRC2 PE=1 SV=1	NHLRC2	7.89370799783715 7.89370799783715 NA NA	7.89371	0	1 1	1	0
Q5JS37	NHL repeat-containing protein 3 OS=Homo sapiens OX=9606 GN=NHLRC3 PE=2 SV=1	NHLRC3	7.89370799783715 7.89370799783715 7.89370799783715 7.89370799783715	7.89371	0	1 1 1 1	1	0
Q9NX24	H/ACA ribonucleoprotein complex subunit 2 OS=Homo sapiens OX=9606 GN=NHP2 PE=1 SV=1	NHP2	7.89370799783715 NA NA NA	7.89371	0	1	1	0
Q14112	Nidogen-2 OS=Homo sapiens OX=9606 GN=NID2 PE=1 SV=3	NID2	7.89370799783715 7.89370799783715 7.89370799783715 7.89370799783715	7.89371	0	1 1 1 1	1	0
Q9GZT8	NIF3-like protein 1 OS=Homo sapiens OX=9606 GN=NIF3L1 PE=1 SV=2	NIF3L1	-1.14974711950468 7.89370799783715 7.89370799783715 7.89370799783715	7.89371	0	0.00202591479049762 1 1 1	1	0
Q9BYG3	MKI67 FHA domain-interacting nucleolar phosphoprotein OS=Homo sapiens OX=9606 GN=NIFK PE=1 SV=1	NIFK	7.89370799783715 7.89370799783715 7.89370799783715 NA	7.89371	0	1 1 1	1	0
H7BXP1	NF-kappa-B inhibitor-interacting Ras-like protein 2 OS=Homo sapiens OX=9606 GN=NKIRAS2 PE=1 SV=1	NKIRAS2	7.89370799783715 NA NA NA	7.89371	0	1	1	0
Q9BYT8	Neurolysin, mitochondrial OS=Homo sapiens OX=9606 GN=NLN PE=1 SV=1	NLN	-0.352085593650922 7.89370799783715 7.89370799783715 7.89370799783715	7.89371	0	0.0104923471954325 1 1 1	1	0
A0A087WXM3	NACHT, LRR and PYD domains-containing protein 5 OS=Homo sapiens OX=9606 GN=NLRP5 PE=1 SV=1	NLRP5	-7.95690850812033 7.89370799783715 7.89370799783715 NA	7.89371	0	0 1 1	1	0
Q86UT6	NLR family member X1 OS=Homo sapiens OX=9606 GN=NLRX1 PE=1 SV=1	NLRX1	7.89370799783715 7.89370799783715 NA NA	7.89371	0	1 1	1	0
C9JA08	60S ribosomal export protein NMD3 OS=Homo sapiens OX=9606 GN=NMD3 PE=1 SV=1	NMD3	0.315819285304717 7.89370799783715 7.89370799783715 NA	7.89371	0	0.0490966712491147 1 1	1	0
Q13232	Nucleoside diphosphate kinase 3 OS=Homo sapiens OX=9606 GN=NME3 PE=1 SV=2	NME3	7.89370799783715 NA NA NA	7.89371	0	1	1	0
A0A0C4DG91	Nucleoside diphosphate kinase OS=Homo sapiens OX=9606 GN=NME6 PE=1 SV=1	NME6	7.89370799783715 7.89370799783715 NA NA	7.89371	0	1 1	1	0
Q8N427	Thioredoxin domain-containing protein 3 OS=Homo sapiens OX=9606 GN=NME8 PE=2 SV=2	NME8	7.89370799783715 7.89370799783715 NA NA	7.89371	0	1 1	1	0
Q9Y3T9	Nucleolar complex protein 2 homolog OS=Homo sapiens OX=9606 GN=NOC2L PE=1 SV=4	NOC2L	7.89370799783715 7.89370799783715 -7.95690850812033 NA	7.89371	0	1 1 0	1	0
Q9BVI4	Nucleolar complex protein 4 homolog OS=Homo sapiens OX=9606 GN=NOC4L PE=1 SV=1	NOC4L	7.89370799783715 NA NA NA	7.89371	0	1	1	0
Q9UK39	Nocturnin OS=Homo sapiens OX=9606 GN=NOCT PE=1 SV=2	NOCT	7.89370799783715 NA NA NA	7.89371	0	1	1	0
Q9H6R4	Nucleolar protein 6 OS=Homo sapiens OX=9606 GN=NOL6 PE=1 SV=2	NOL6	7.89370799783715 7.89370799783715 NA NA	7.89371	0	1 1	1	0
Q5JPE7	Nodal modulator 2 OS=Homo sapiens OX=9606 GN=NOMO2 PE=1 SV=1	NOMO2	7.89370799783715 7.89370799783715 NA NA	7.89371	0	1 1	1	0
Q9NPE3	H/ACA ribonucleoprotein complex subunit 3 OS=Homo sapiens OX=9606 GN=NOP10 PE=1 SV=1	NOP10	7.89370799783715 NA NA NA	7.89371	0	1	1	0
Q9Y3C1	Nucleolar protein 16 OS=Homo sapiens OX=9606 GN=NOP16 PE=1 SV=2	NOP16	7.89370799783715 7.89370799783715 NA NA	7.89371	0	1 1	1	0
P46087	Probable 28S rRNA (cytosine(4447)-C(5))-methyltransferase OS=Homo sapiens OX=9606 GN=NOP2 PE=1 SV=2	NOP2	-7.95690850812033 7.89370799783715 7.89370799783715 NA	7.89371	0	0 1 1	1	0
Q9Y2X3	Nucleolar protein 58 OS=Homo sapiens OX=9606 GN=NOP58 PE=1 SV=1	NOP58	-0.249427352481766 7.89370799783715 7.89370799783715 7.89370799783715	7.89371	0	0.0131897161759413 1 1 1	1	0
Q86U38	Nucleolar protein 9 OS=Homo sapiens OX=9606 GN=NOP9 PE=1 SV=1	NOP9	7.89370799783715 7.89370799783715 NA NA	7.89371	0	1 1	1	0
O75052	Carboxyl-terminal PDZ ligand of neuronal nitric oxide synthase protein OS=Homo sapiens OX=9606 GN=NOS1AP PE=1 SV=3	NOS1AP	7.89370799783715 7.89370799783715 7.89370799783715 NA	7.89371	0	1 1 1	1	0
Q04721	Neurogenic locus notch homolog protein 2 OS=Homo sapiens OX=9606 GN=NOTCH2 PE=1 SV=3	NOTCH2	-0.814568412290179 7.89370799783715 7.89370799783715 7.89370799783715	7.89371	0	0.00392474760418483 1 1 1	1	0
G3V3D1	NPC intracellular cholesterol transporter 2 (Fragment) OS=Homo sapiens OX=9606 GN=NPC2 PE=1 SV=1	NPC2	3.92113110453204 7.89370799783715 7.89370799783715 NA	7.89371	0	0.999834863569446 1 1	1	0
D6RH31	Nephronectin (Fragment) OS=Homo sapiens OX=9606 GN=NPNT PE=1 SV=1	NPNT	7.89370799783715 NA NA NA	7.89371	0	1	1	0
Q8WTW4	GATOR complex protein NPRL2 OS=Homo sapiens OX=9606 GN=NPRL2 PE=1 SV=2	NPRL2	7.89370799783715 NA NA NA	7.89371	0	1	1	0
Q12980	GATOR complex protein NPRL3 OS=Homo sapiens OX=9606 GN=NPRL3 PE=1 SV=1	NPRL3	7.89370799783715 NA NA NA	7.89371	0	1	1	0
B1AKJ5	Nardilysin OS=Homo sapiens OX=9606 GN=NRDC PE=1 SV=1	NRDC	7.89370799783715 NA NA NA	7.89371	0	1	1	0
H0Y6T6	Nurim (Fragment) OS=Homo sapiens OX=9606 GN=NRM PE=1 SV=1	NRM	7.89370799783715 NA NA NA	7.89371	0	1	1	0
O14786	Neuropilin-1 OS=Homo sapiens OX=9606 GN=NRP1 PE=1 SV=3	NRP1	7.89370799783715 7.89370799783715 7.89370799783715 7.89370799783715	7.89371	0	1 1 1 1	1	0
O60462	Neuropilin-2 OS=Homo sapiens OX=9606 GN=NRP2 PE=1 SV=3	NRP2	7.89370799783715 7.89370799783715 7.89370799783715 7.89370799783715	7.89371	0	1 1 1 1	1	0
E7ERL8	Neurexin-1-beta OS=Homo sapiens OX=9606 GN=NRXN1 PE=1 SV=1	NRXN1	7.89370799783715 7.89370799783715 NA NA	7.89371	0	1 1	1	0
Q9UNZ2	NSFL1 cofactor p47 OS=Homo sapiens OX=9606 GN=NSFL1C PE=1 SV=2	NSFL1C	7.89370799783715 NA NA NA	7.89371	0	1	1	0
Q9H0P0	Cytosolic 5'-nucleotidase 3A OS=Homo sapiens OX=9606 GN=NT5C3A PE=1 SV=3	NT5C3A	-0.867297462513886 7.89370799783715 7.89370799783715 NA	7.89371	0	0.00352664995427879 1 1	1	0
Q86UY8	5'-nucleotidase domain-containing protein 3 OS=Homo sapiens OX=9606 GN=NT5DC3 PE=1 SV=1	NT5DC3	7.89370799783715 7.89370799783715 NA NA	7.89371	0	1 1	1	0
O95631	Netrin-1 OS=Homo sapiens OX=9606 GN=NTN1 PE=1 SV=2	NTN1	7.89370799783715 7.89370799783715 7.89370799783715 NA	7.89371	0	1 1 1	1	0
Q8WVJ2	NudC domain-containing protein 2 OS=Homo sapiens OX=9606 GN=NUDCD2 PE=1 SV=1	NUDCD2	7.89370799783715 NA NA NA	7.89371	0	1	1	0
A6NFX8	ADP-sugar pyrophosphatase OS=Homo sapiens OX=9606 GN=NUDT5 PE=1 SV=1	NUDT5	7.89370799783715 7.89370799783715 7.89370799783715 7.89370799783715	7.89371	0	1 1 1 1	1	0
P57740	Nuclear pore complex protein Nup107 OS=Homo sapiens OX=9606 GN=NUP107 PE=1 SV=1	NUP107	7.89370799783715 7.89370799783715 NA NA	7.89371	0	1 1	1	0
P49790	Nuclear pore complex protein Nup153 OS=Homo sapiens OX=9606 GN=NUP153 PE=1 SV=2	NUP153	7.89370799783715 NA NA NA	7.89371	0	1	1	0
Q8NFH4	Nucleoporin Nup37 OS=Homo sapiens OX=9606 GN=NUP37 PE=1 SV=1	NUP37	0.154519318148234 7.89370799783715 7.89370799783715 NA	7.89371	0	0.0334884645049975 1 1	1	0
A0A0G2JMZ8	Occludin OS=Homo sapiens OX=9606 GN=OCLN PE=1 SV=1	OCLN	7.89370799783715 7.89370799783715 7.89370799783715 NA	7.89371	0	1 1 1	1	0
Q01968	Inositol polyphosphate 5-phosphatase OCRL-1 OS=Homo sapiens OX=9606 GN=OCRL PE=1 SV=3	OCRL	7.89370799783715 7.89370799783715 -7.95690850812033 NA	7.89371	0	1 1 0	1	0
Q5BJF6	Outer dense fiber protein 2 OS=Homo sapiens OX=9606 GN=ODF2 PE=1 SV=1	ODF2	7.89370799783715 7.89370799783715 -7.95690850812033 NA	7.89371	0	1 1 0	1	0
Q5SWX8	Protein odr-4 homolog OS=Homo sapiens OX=9606 GN=ODR4 PE=1 SV=1	ODR4	1.60764288986196 7.89370799783715 7.89370799783715 NA	7.89371	0	0.648384983397889 1 1	1	0
A0A2R8YE54	Dynamin-like 120 kDa protein, mitochondrial OS=Homo sapiens OX=9606 GN=OPA1 PE=1 SV=1	OPA1	7.89370799783715 7.89370799783715 NA NA	7.89371	0	1 1	1	0
Q9H6K4	Optic atrophy 3 protein OS=Homo sapiens OX=9606 GN=OPA3 PE=1 SV=1	OPA3	-0.859555867063489 7.89370799783715 7.89370799783715 NA	7.89371	0	0.00358222228346549 1 1	1	0
L0E130	Micro opioid receptor isoform hMOR-1A2 OS=Homo sapiens OX=9606 GN=OPRM1 PE=2 SV=1	OPRM1	7.89370799783715 7.89370799783715 NA NA	7.89371	0	1 1	1	0
Q9Y4A9	Olfactory receptor 10H1 OS=Homo sapiens OX=9606 GN=OR10H1 PE=2 SV=1	OR10H1	7.89370799783715 NA NA NA	7.89371	0	1	1	0
Q8NGT0	Olfactory receptor 13C9 OS=Homo sapiens OX=9606 GN=OR13C9 PE=3 SV=1	OR13C9	7.89370799783715 7.89370799783715 NA NA	7.89371	0	1 1	1	0
Q96D31	Calcium release-activated calcium channel protein 1 OS=Homo sapiens OX=9606 GN=ORAI1 PE=1 SV=2	ORAI1	7.89370799783715 7.89370799783715 NA NA	7.89371	0	1 1	1	0
O43929	Origin recognition complex subunit 4 OS=Homo sapiens OX=9606 GN=ORC4 PE=1 SV=2	ORC4	7.89370799783715 NA NA NA	7.89371	0	1	1	0
Q53FV1	ORM1-like protein 2 OS=Homo sapiens OX=9606 GN=ORMDL2 PE=1 SV=2	ORMDL2	7.89370799783715 7.89370799783715 7.89370799783715 NA	7.89371	0	1 1 1	1	0
Q8N138	ORM1-like protein 3 OS=Homo sapiens OX=9606 GN=ORMDL3 PE=1 SV=1	ORMDL3	-0.0624959257337643 7.89370799783715 7.89370799783715 7.89370799783715	7.89371	0	0.0201840508078619 1 1 1	1	0
Q9BXW6	Oxysterol-binding protein-related protein 1 OS=Homo sapiens OX=9606 GN=OSBPL1A PE=1 SV=2	OSBPL1A	7.89370799783715 7.89370799783715 NA NA	7.89371	0	1 1	1	0
Q9NPF4	Probable tRNA N6-adenosine threonylcarbamoyltransferase OS=Homo sapiens OX=9606 GN=OSGEP PE=1 SV=1	OSGEP	7.89370799783715 7.89370799783715 NA NA	7.89371	0	1 1	1	0
Q92882	Osteoclast-stimulating factor 1 OS=Homo sapiens OX=9606 GN=OSTF1 PE=1 SV=2	OSTF1	7.89370799783715 7.89370799783715 NA NA	7.89371	0	1 1	1	0
F5GYJ8	Ubiquitin thioesterase OTUB1 OS=Homo sapiens OX=9606 GN=OTUB1 PE=1 SV=1	OTUB1	7.89370799783715 7.89370799783715 NA NA	7.89371	0	1 1	1	0
Q9NWU1	3-oxoacyl-[acyl-carrier-protein] synthase, mitochondrial OS=Homo sapiens OX=9606 GN=OXSM PE=1 SV=1	OXSM	7.89370799783715 7.89370799783715 NA NA	7.89371	0	1 1	1	0
O95747	Serine/threonine-protein kinase OSR1 OS=Homo sapiens OX=9606 GN=OXSR1 PE=1 SV=1	OXSR1	7.89370799783715 NA NA NA	7.89371	0	1	1	0
Q99571	P2X purinoceptor 4 OS=Homo sapiens OX=9606 GN=P2RX4 PE=1 SV=2	P2RX4	7.89370799783715 7.89370799783715 7.89370799783715 7.89370799783715	7.89371	0	1 1 1 1	1	0
Q92791	Endoplasmic reticulum protein SC65 OS=Homo sapiens OX=9606 GN=P3H4 PE=1 SV=1	P3H4	7.89370799783715 7.89370799783715 7.89370799783715 7.89370799783715	7.89371	0	1 1 1 1	1	0
F5H0C4	Proteasomal ATPase-associated factor 1 OS=Homo sapiens OX=9606 GN=PAAF1 PE=1 SV=1	PAAF1	7.89370799783715 NA NA NA	7.89371	0	1	1	0
Q86U42	Polyadenylate-binding protein 2 OS=Homo sapiens OX=9606 GN=PABPN1 PE=1 SV=3	PABPN1	7.89370799783715 7.89370799783715 -7.95690850812033 NA	7.89371	0	1 1 0	1	0
Q9H074	Polyadenylate-binding protein-interacting protein 1 OS=Homo sapiens OX=9606 GN=PAIP1 PE=1 SV=1	PAIP1	7.89370799783715 NA NA NA	7.89371	0	1	1	0
O96013	Serine/threonine-protein kinase PAK 4 OS=Homo sapiens OX=9606 GN=PAK4 PE=1 SV=1	PAK4	7.89370799783715 NA NA NA	7.89371	0	1	1	0
B1ALY0	PALM2-AKAP2 readthrough (Fragment) OS=Homo sapiens OX=9606 GN=PALM2-AKAP2 PE=1 SV=1	PALM2-A	7.89370799783715 7.89370799783715 NA NA	7.89371	0	1 1	1	0
Q96RD7	Pannexin-1 OS=Homo sapiens OX=9606 GN=PANX1 PE=1 SV=4	PANX1	7.89370799783715 7.89370799783715 NA NA	7.89371	0	1 1	1	0
Q6ZVX9	Membrane progestin receptor epsilon OS=Homo sapiens OX=9606 GN=PAQR9 PE=1 SV=1	PAQR9	7.89370799783715 7.89370799783715 NA NA	7.89371	0	1 1	1	0
Q8N5Y8	Protein mono-ADP-ribosyltransferase PARP16 OS=Homo sapiens OX=9606 GN=PARP16 PE=1 SV=2	PARP16	7.89370799783715 NA NA NA	7.89371	0	1	1	0
Q7L3T8	Probable proline--tRNA ligase, mitochondrial OS=Homo sapiens OX=9606 GN=PARS2 PE=1 SV=1	PARS2	-0.827279464039733 7.89370799783715 7.89370799783715 NA	7.89371	0	0.00382447229516003 1 1	1	0
J3KNQ4	Alpha-parvin OS=Homo sapiens OX=9606 GN=PARVA PE=1 SV=1	PARVA	-2.639963889908 7.89370799783715 7.89370799783715 NA	7.89371	0	0.000184804710311585 1 1	1	0
Q96IZ0	PRKC apoptosis WT1 regulator protein OS=Homo sapiens OX=9606 GN=PAWR PE=1 SV=1	PAWR	7.89370799783715 NA NA NA	7.89371	0	1	1	0
Q9Y5B6	PAX3- and PAX7-binding protein 1 OS=Homo sapiens OX=9606 GN=PAXBP1 PE=1 SV=2	PAXBP1	-7.95690850812033 7.89370799783715 7.89370799783715 NA	7.89371	0	0 1 1	1	0
Q96AQ6	Pre-B-cell leukemia transcription factor-interacting protein 1 OS=Homo sapiens OX=9606 GN=PBXIP1 PE=1 SV=1	PBXIP1	-0.662565318845129 7.89370799783715 7.89370799783715 7.89370799783715	7.89371	0	0.00537432274697307 1 1 1	1	0
P57721	Poly(rC)-binding protein 3 OS=Homo sapiens OX=9606 GN=PCBP3 PE=2 SV=2	PCBP3	7.89370799783715 NA NA NA	7.89371	0	1	1	0
P05165	Propionyl-CoA carboxylase alpha chain, mitochondrial OS=Homo sapiens OX=9606 GN=PCCA PE=1 SV=4	PCCA	7.89370799783715 7.89370799783715 7.89370799783715 NA	7.89371	0	1 1 1	1	0
E7EX59	Propionyl-CoA carboxylase beta chain, mitochondrial OS=Homo sapiens OX=9606 GN=PCCB PE=1 SV=1	PCCB	7.89370799783715 7.89370799783715 7.89370799783715 NA	7.89371	0	1 1 1	1	0
O60245	Protocadherin-7 OS=Homo sapiens OX=9606 GN=PCDH7 PE=1 SV=2	PCDH7	7.89370799783715 7.89370799783715 NA NA	7.89371	0	1 1	1	0
Q9UN70	Protocadherin gamma-C3 OS=Homo sapiens OX=9606 GN=PCDHGC3 PE=1 SV=1	PCDHGC3	7.89370799783715 NA NA NA	7.89371	0	1	1	0
Q5JVF3	PCI domain-containing protein 2 OS=Homo sapiens OX=9606 GN=PCID2 PE=1 SV=2	PCID2	7.89370799783715 NA NA NA	7.89371	0	1	1	0
O95613	Pericentrin OS=Homo sapiens OX=9606 GN=PCNT PE=1 SV=4	PCNT	7.89370799783715 7.89370799783715 NA NA	7.89371	0	1 1	1	0
Q8NBM8	Prenylcysteine oxidase-like OS=Homo sapiens OX=9606 GN=PCYOX1L PE=1 SV=2	PCYOX1L	0.224959951896459 7.89370799783715 7.89370799783715 7.89370799783715	7.89371	0	0.039558891573981 1 1 1	1	0
Q9BUL8	Programmed cell death protein 10 OS=Homo sapiens OX=9606 GN=PDCD10 PE=1 SV=1	PDCD10	-7.95690850812033 7.89370799783715 7.89370799783715 NA	7.89371	0	0 1 1	1	0
A0A3B3IUD7	Programmed cell death 11, isoform CRA_a OS=Homo sapiens OX=9606 GN=PDCD11 PE=1 SV=1	PDCD11	7.89370799783715 7.89370799783715 7.89370799783715 NA	7.89371	0	1 1 1	1	0
Q9H2J4	Phosducin-like protein 3 OS=Homo sapiens OX=9606 GN=PDCL3 PE=1 SV=1	PDCL3	7.89370799783715 NA NA NA	7.89371	0	1	1	0
Q13370	cGMP-inhibited 3',5'-cyclic phosphodiesterase B OS=Homo sapiens OX=9606 GN=PDE3B PE=1 SV=2	PDE3B	-7.95690850812033 7.89370799783715 7.89370799783715 NA	7.89371	0	0 1 1	1	0
Q15120	[Pyruvate dehydrogenase (acetyl-transferring)] kinase isozyme 3, mitochondrial OS=Homo sapiens OX=9606 GN=PDK3 PE=1 SV=1	PDK3	7.89370799783715 7.89370799783715 NA NA	7.89371	0	1 1	1	0
O15530	3-phosphoinositide-dependent protein kinase 1 OS=Homo sapiens OX=9606 GN=PDPK1 PE=1 SV=1	PDPK1	-0.61836565898837 7.89370799783715 7.89370799783715 7.89370799783715	7.89371	0	0.00589845748417809 1 1 1	1	0
Q8NCN5	Pyruvate dehydrogenase phosphatase regulatory subunit, mitochondrial OS=Homo sapiens OX=9606 GN=PDPR PE=1 SV=2	PDPR	-1.30168358961319 7.89370799783715 7.89370799783715 NA	7.89371	0	0.00152337403334266 1 1	1	0
Q9NUG6	p53 and DNA damage-regulated protein 1 OS=Homo sapiens OX=9606 GN=PDRG1 PE=1 SV=2	PDRG1	-7.95690850812033 7.89370799783715 7.89370799783715 NA	7.89371	0	0 1 1	1	0
Q29RF7	Sister chromatid cohesion protein PDS5 homolog A OS=Homo sapiens OX=9606 GN=PDS5A PE=1 SV=1	PDS5A	-0.72264592284914 7.89370799783715 7.89370799783715 7.89370799783715	7.89371	0	0.00474138806000605 1 1 1	1	0
H3BND4	Pyridoxal-dependent decarboxylase domain-containing protein 1 OS=Homo sapiens OX=9606 GN=PDXDC1 PE=1 SV=1	PDXDC1	7.89370799783715 NA NA NA	7.89371	0	1	1	0
Q8NEN9	PDZ domain-containing protein 8 OS=Homo sapiens OX=9606 GN=PDZD8 PE=1 SV=1	PDZD8	7.89370799783715 7.89370799783715 7.89370799783715 7.89370799783715	7.89371	0	1 1 1 1	1	0
Q15121	Astrocytic phosphoprotein PEA-15 OS=Homo sapiens OX=9606 GN=PEA15 PE=1 SV=2	PEA15	7.89370799783715 7.89370799783715 NA NA	7.89371	0	1 1	1	0
Q8IZL8	Proline-, glutamic acid- and leucine-rich protein 1 OS=Homo sapiens OX=9606 GN=PELP1 PE=1 SV=2	PELP1	7.89370799783715 7.89370799783715 7.89370799783715 NA	7.89371	0	1 1 1	1	0
O00541	Pescadillo homolog OS=Homo sapiens OX=9606 GN=PES1 PE=1 SV=1	PES1	-0.404284442981969 7.89370799783715 7.89370799783715 7.89370799783715	7.89371	0	0.00935317408551605 1 1 1	1	0
P40855	Peroxisomal biogenesis factor 19 OS=Homo sapiens OX=9606 GN=PEX19 PE=1 SV=1	PEX19	-0.463246592321464 7.89370799783715 7.89370799783715 NA	7.89371	0	0.00822406067228494 1 1	1	0
P56589	Peroxisomal biogenesis factor 3 OS=Homo sapiens OX=9606 GN=PEX3 PE=1 SV=1	PEX3	7.89370799783715 7.89370799783715 7.89370799783715 NA	7.89371	0	1 1 1	1	0
O15067	Phosphoribosylformylglycinamidine synthase OS=Homo sapiens OX=9606 GN=PFAS PE=1 SV=4	PFAS	7.89370799783715 7.89370799783715 7.89370799783715 NA	7.89371	0	1 1 1	1	0
O60925	Prefoldin subunit 1 OS=Homo sapiens OX=9606 GN=PFDN1 PE=1 SV=2	PFDN1	-7.95690850812033 7.89370799783715 7.89370799783715 NA	7.89371	0	0 1 1	1	0
O15212	Prefoldin subunit 6 OS=Homo sapiens OX=9606 GN=PFDN6 PE=1 SV=1	PFDN6	7.89370799783715 NA NA NA	7.89371	0	1	1	0
P17858	ATP-dependent 6-phosphofructokinase, liver type OS=Homo sapiens OX=9606 GN=PFKL PE=1 SV=6	PFKL	-0.37755254391584 7.89370799783715 7.89370799783715 NA	7.89371	0	0.00991901098580109 1 1	1	0
Q01813	ATP-dependent 6-phosphofructokinase, platelet type OS=Homo sapiens OX=9606 GN=PFKP PE=1 SV=2	PFKP	7.89370799783715 7.89370799783715 7.89370799783715 NA	7.89371	0	1 1 1	1	0
G5E9Q6	Profilin OS=Homo sapiens OX=9606 GN=PFN2 PE=1 SV=1	PFN2	1.28696442263253 7.89370799783715 7.89370799783715 7.89370799783715	7.89371	0	0.416085872473191 1 1 1	1	0
P35080	Profilin-2 OS=Homo sapiens OX=9606 GN=PFN2 PE=1 SV=3	PFN2	7.89370799783715 7.89370799783715 7.89370799783715 7.89370799783715	7.89371	0	1 1 1 1	1	0
O95394	Phosphoacetylglucosamine mutase OS=Homo sapiens OX=9606 GN=PGM3 PE=1 SV=1	PGM3	7.89370799783715 7.89370799783715 -7.95690850812033 NA	7.89371	0	1 1 0	1	0
Q99453	Paired mesoderm homeobox protein 2B OS=Homo sapiens OX=9606 GN=PHOX2B PE=1 SV=2	PHOX2B	7.89370799783715 NA NA NA	7.89371	0	1	1	0
P42356	Phosphatidylinositol 4-kinase alpha OS=Homo sapiens OX=9606 GN=PI4KA PE=1 SV=4	PI4KA	1.29776178375661 7.89370799783715 7.89370799783715 7.89370799783715	7.89371	0	0.423718390500629 1 1 1	1	0
A0A0B4J1S8	Phosphatidylinositol 4-kinase beta OS=Homo sapiens OX=9606 GN=PI4KB PE=1 SV=1	PI4KB	7.89370799783715 NA NA NA	7.89371	0	1	1	0
Q8WXW3	Progesterone-induced-blocking factor 1 OS=Homo sapiens OX=9606 GN=PIBF1 PE=1 SV=2	PIBF1	7.89370799783715 NA NA NA	7.89371	0	1	1	0
H0YEH1	Phosphatidylinositol-binding clathrin assembly protein (Fragment) OS=Homo sapiens OX=9606 GN=PICALM PE=1 SV=1	PICALM	7.89370799783715 7.89370799783715 NA NA	7.89371	0	1 1	1	0
Q92508	Piezo-type mechanosensitive ion channel component 1 OS=Homo sapiens OX=9606 GN=PIEZO1 PE=1 SV=4	PIEZO1	-2.61890983264449 7.89370799783715 7.89370799783715 7.89370799783715	7.89371	0	0.000189970874461638 1 1 1	1	0
P37287	Phosphatidylinositol N-acetylglucosaminyltransferase subunit A OS=Homo sapiens OX=9606 GN=PIGA PE=1 SV=1	PIGA	7.89370799783715 NA NA NA	7.89371	0	1	1	0
A0A0B4J2F0	Protein PIGBOS1 OS=Homo sapiens OX=9606 GN=PIGBOS1 PE=3 SV=1	PIGBOS1	7.89370799783715 7.89370799783715 NA NA	7.89371	0	1 1	1	0
Q5H8A4	GPI ethanolamine phosphate transferase 2 OS=Homo sapiens OX=9606 GN=PIGG PE=1 SV=1	PIGG	-0.763520746444153 7.89370799783715 7.89370799783715 7.89370799783715	7.89371	0	0.00435738922182796 1 1 1	1	0
Q9Y2B2	N-acetylglucosaminyl-phosphatidylinositol de-N-acetylase OS=Homo sapiens OX=9606 GN=PIGL PE=1 SV=1	PIGL	-7.95690850812033 7.89370799783715 7.89370799783715 NA	7.89371	0	0 1 1	1	0
Q8TEQ8	GPI ethanolamine phosphate transferase 3 OS=Homo sapiens OX=9606 GN=PIGO PE=1 SV=3	PIGO	0.823539307276217 7.89370799783715 7.89370799783715 7.89370799783715	7.89371	0	0.162580997602384 1 1 1	1	0
Q9NWS0	PIH1 domain-containing protein 1 OS=Homo sapiens OX=9606 GN=PIH1D1 PE=1 SV=1	PIH1D1	7.89370799783715 NA NA NA	7.89371	0	1	1	0
O00443	Phosphatidylinositol 4-phosphate 3-kinase C2 domain-containing subunit alpha OS=Homo sapiens OX=9606 GN=PIK3C2A PE=1 SV=2	PIK3C2A	0.0973754110446252 7.89370799783715 7.89370799783715 NA	7.89371	0	0.0292762143437876 1 1	1	0
Q9Y2I7	1-phosphatidylinositol 3-phosphate 5-kinase OS=Homo sapiens OX=9606 GN=PIKFYVE PE=1 SV=3	PIKFYVE	7.89370799783715 7.89370799783715 NA NA	7.89371	0	1 1	1	0
Q13526	Peptidyl-prolyl cis-trans isomerase NIMA-interacting 1 OS=Homo sapiens OX=9606 GN=PIN1 PE=1 SV=1	PIN1	-0.091755396745506 7.89370799783715 7.89370799783715 NA	7.89371	0	0.0188702816613704 1 1	1	0
P12273	Prolactin-inducible protein OS=Homo sapiens OX=9606 GN=PIP PE=1 SV=1	PIP	7.89370799783715 7.89370799783715 -7.95690850812033 NA	7.89371	0	1 1 0	1	0
P48426	Phosphatidylinositol 5-phosphate 4-kinase type-2 alpha OS=Homo sapiens OX=9606 GN=PIP4K2A PE=1 SV=2	PIP4K2A	7.89370799783715 NA NA NA	7.89371	0	1	1	0
P78356	Phosphatidylinositol 5-phosphate 4-kinase type-2 beta OS=Homo sapiens OX=9606 GN=PIP4K2B PE=1 SV=1	PIP4K2B	-7.95690850812033 7.89370799783715 7.89370799783715 NA	7.89371	0	0 1 1	1	0
Q8TBX8	Phosphatidylinositol 5-phosphate 4-kinase type-2 gamma OS=Homo sapiens OX=9606 GN=PIP4K2C PE=1 SV=3	PIP4K2C	7.89370799783715 7.89370799783715 7.89370799783715 NA	7.89371	0	1 1 1	1	0
Q8N4L2	Type 2 phosphatidylinositol 4,5-bisphosphate 4-phosphatase OS=Homo sapiens OX=9606 GN=PIP4P2 PE=1 SV=1	PIP4P2	-0.644101138422153 7.89370799783715 7.89370799783715 7.89370799783715	7.89371	0	0.00558685891285872 1 1 1	1	0
Q99755	Phosphatidylinositol 4-phosphate 5-kinase type-1 alpha OS=Homo sapiens OX=9606 GN=PIP5K1A PE=1 SV=1	PIP5K1A	7.89370799783715 7.89370799783715 7.89370799783715 NA	7.89371	0	1 1 1	1	0
Q9UG56	Phosphatidylserine decarboxylase proenzyme, mitochondrial OS=Homo sapiens OX=9606 GN=PISD PE=2 SV=4	PISD	1.45975864913646 7.89370799783715 7.89370799783715 7.89370799783715	7.89371	0	0.541972043878448 1 1 1	1	0
A0A0A0MSW4	Phosphatidylinositol transfer protein beta isoform OS=Homo sapiens OX=9606 GN=PITPNB PE=1 SV=1	PITPNB	7.89370799783715 7.89370799783715 -7.95690850812033 NA	7.89371	0	1 1 0	1	0
P08F94	Fibrocystin OS=Homo sapiens OX=9606 GN=PKHD1 PE=1 SV=1	PKHD1	7.89370799783715 7.89370799783715 NA NA	7.89371	0	1 1	1	0
H3BR70	Pyruvate kinase OS=Homo sapiens OX=9606 GN=PKM PE=1 SV=1	PKM	7.89370799783715 NA NA NA	7.89371	0	1	1	0
B4DZM6	Membrane-associated tyrosine- and threonine-specific cdc2-inhibitory kinase OS=Homo sapiens OX=9606 GN=PKMYT1 PE=1 SV=1	PKMYT1	7.89370799783715 7.89370799783715 7.89370799783715 7.89370799783715	7.89371	0	1 1 1 1	1	0
Q16512	Serine/threonine-protein kinase N1 OS=Homo sapiens OX=9606 GN=PKN1 PE=1 SV=2	PKN1	7.89370799783715 NA NA NA	7.89371	0	1	1	0
Q99959	Plakophilin-2 OS=Homo sapiens OX=9606 GN=PKP2 PE=1 SV=2	PKP2	7.89370799783715 7.89370799783715 7.89370799783715 7.89370799783715	7.89371	0	1 1 1 1	1	0
Q9Y446	Plakophilin-3 OS=Homo sapiens OX=9606 GN=PKP3 PE=1 SV=1	PKP3	7.89370799783715 NA NA NA	7.89371	0	1	1	0
A0A0D9SF60	Plakophilin-4 OS=Homo sapiens OX=9606 GN=PKP4 PE=1 SV=1	PKP4	-0.979433396064187 7.89370799783715 7.89370799783715 NA	7.89371	0	0.00281935700327596 1 1	1	0
A8K727	Pleckstrin homology domain-containing family A member 2 OS=Homo sapiens OX=9606 GN=PLEKHA2 PE=1 SV=1	PLEKHA2	7.89370799783715 7.89370799783715 NA NA	7.89371	0	1 1	1	0
B7WPA5	Pleckstrin homology domain-containing family B member 2 OS=Homo sapiens OX=9606 GN=PLEKHB2 PE=1 SV=1	PLEKHB2	7.89370799783715 7.89370799783715 NA NA	7.89371	0	1 1	1	0
Q9Y4G2	Pleckstrin homology domain-containing family M member 1 OS=Homo sapiens OX=9606 GN=PLEKHM1 PE=1 SV=3	PLEKHM1	7.89370799783715 7.89370799783715 7.89370799783715 NA	7.89371	0	1 1 1	1	0
Q8IWE5	Pleckstrin homology domain-containing family M member 2 OS=Homo sapiens OX=9606 GN=PLEKHM2 PE=1 SV=2	PLEKHM2	7.89370799783715 7.89370799783715 NA NA	7.89371	0	1 1	1	0
Q6ZWE6	Pleckstrin homology domain-containing family M member 3 OS=Homo sapiens OX=9606 GN=PLEKHM3 PE=2 SV=2	PLEKHM3	-1.52769530004831 7.89370799783715 7.89370799783715 NA	7.89371	0	0.00101403877817331 1 1	1	0
E7ETU9	Procollagen-lysine,2-oxoglutarate 5-dioxygenase 2 OS=Homo sapiens OX=9606 GN=PLOD2 PE=1 SV=1	PLOD2	7.89370799783715 7.89370799783715 7.89370799783715 7.89370799783715	7.89371	0	1 1 1 1	1	0
Q04941	Proteolipid protein 2 OS=Homo sapiens OX=9606 GN=PLP2 PE=1 SV=1	PLP2	1.5873590046624 7.89370799783715 7.89370799783715 7.89370799783715	7.89371	0	0.634267636510181 1 1 1	1	0
O14494	Phospholipid phosphatase 1 OS=Homo sapiens OX=9606 GN=PLPP1 PE=1 SV=1	PLPP1	7.89370799783715 7.89370799783715 7.89370799783715 NA	7.89371	0	1 1 1	1	0
O14495	Phospholipid phosphatase 3 OS=Homo sapiens OX=9606 GN=PLPP3 PE=1 SV=1	PLPP3	7.89370799783715 NA NA NA	7.89371	0	1	1	0
Q8IY26	Phospholipid phosphatase 6 OS=Homo sapiens OX=9606 GN=PLPP6 PE=1 SV=3	PLPP6	7.89370799783715 7.89370799783715 7.89370799783715 7.89370799783715	7.89371	0	1 1 1 1	1	0
O15162	Phospholipid scramblase 1 OS=Homo sapiens OX=9606 GN=PLSCR1 PE=1 SV=1	PLSCR1	7.89370799783715 7.89370799783715 7.89370799783715 NA	7.89371	0	1 1 1	1	0
Q9UIW2	Plexin-A1 OS=Homo sapiens OX=9606 GN=PLXNA1 PE=1 SV=3	PLXNA1	7.89370799783715 7.89370799783715 7.89370799783715 NA	7.89371	0	1 1 1	1	0
Q8IYS1	Peptidase M20 domain-containing protein 2 OS=Homo sapiens OX=9606 GN=PM20D2 PE=1 SV=2	PM20D2	3.08003664257051 7.89370799783715 7.89370799783715 NA	7.89371	0	0.995984408665742 1 1	1	0
Q13794	Phorbol-12-myristate-13-acetate-induced protein 1 OS=Homo sapiens OX=9606 GN=PMAIP1 PE=1 SV=1	PMAIP1	7.89370799783715 7.89370799783715 7.89370799783715 7.89370799783715	7.89371	0	1 1 1 1	1	0
Q15126	Phosphomevalonate kinase OS=Homo sapiens OX=9606 GN=PMVK PE=1 SV=3	PMVK	7.89370799783715 7.89370799783715 NA NA	7.89371	0	1 1	1	0
Q9H307	Pinin OS=Homo sapiens OX=9606 GN=PNN PE=1 SV=5	PNN	0.221878366443823 7.89370799783715 7.89370799783715 NA	7.89371	0	0.0392709341230807 1 1	1	0
P00491	Purine nucleoside phosphorylase OS=Homo sapiens OX=9606 GN=PNP PE=1 SV=2	PNP	7.89370799783715 7.89370799783715 NA NA	7.89371	0	1 1	1	0
Q8IY17	Neuropathy target esterase OS=Homo sapiens OX=9606 GN=PNPLA6 PE=1 SV=3	PNPLA6	7.89370799783715 7.89370799783715 NA NA	7.89371	0	1 1	1	0
Q9NP80	Calcium-independent phospholipase A2-gamma OS=Homo sapiens OX=9606 GN=PNPLA8 PE=1 SV=1	PNPLA8	7.89370799783715 7.89370799783715 7.89370799783715 NA	7.89371	0	1 1 1	1	0
O00592	Podocalyxin OS=Homo sapiens OX=9606 GN=PODXL PE=1 SV=2	PODXL	0.4654154307863 7.89370799783715 7.89370799783715 7.89370799783715	7.89371	0	0.0701589444311605 1 1 1	1	0
Q9Y2G5	GDP-fucose protein O-fucosyltransferase 2 OS=Homo sapiens OX=9606 GN=POFUT2 PE=1 SV=3	POFUT2	7.89370799783715 7.89370799783715 NA NA	7.89371	0	1 1	1	0
M0R2B7	DNA polymerase OS=Homo sapiens OX=9606 GN=POLD1 PE=1 SV=1	POLD1	-7.95690850812033 7.89370799783715 7.89370799783715 NA	7.89371	0	0 1 1	1	0
F6VRR5	Polymerase delta-interacting protein 3 OS=Homo sapiens OX=9606 GN=POLDIP3 PE=1 SV=1	POLDIP3	7.89370799783715 NA NA NA	7.89371	0	1	1	0
P54098	DNA polymerase subunit gamma-1 OS=Homo sapiens OX=9606 GN=POLG PE=1 SV=1	POLG	7.89370799783715 7.89370799783715 7.89370799783715 7.89370799783715	7.89371	0	1 1 1 1	1	0
Q9UHN1	DNA polymerase subunit gamma-2, mitochondrial OS=Homo sapiens OX=9606 GN=POLG2 PE=1 SV=1	POLG2	7.89370799783715 NA NA NA	7.89371	0	1	1	0
O95602	DNA-directed RNA polymerase I subunit RPA1 OS=Homo sapiens OX=9606 GN=POLR1A PE=1 SV=2	POLR1A	7.89370799783715 7.89370799783715 -7.95690850812033 NA	7.89371	0	1 1 0	1	0
Q9H9Y6	DNA-directed RNA polymerase I subunit RPA2 OS=Homo sapiens OX=9606 GN=POLR1B PE=1 SV=2	POLR1B	7.89370799783715 NA NA NA	7.89371	0	1	1	0
O15160	DNA-directed RNA polymerases I and III subunit RPAC1 OS=Homo sapiens OX=9606 GN=POLR1C PE=1 SV=1	POLR1C	7.89370799783715 7.89370799783715 NA NA	7.89371	0	1 1	1	0
P0DPB6	DNA-directed RNA polymerases I and III subunit RPAC2 OS=Homo sapiens OX=9606 GN=POLR1D PE=1 SV=1	POLR1D	7.89370799783715 NA NA NA	7.89371	0	1	1	0
P30876	DNA-directed RNA polymerase II subunit RPB2 OS=Homo sapiens OX=9606 GN=POLR2B PE=1 SV=1	POLR2B	7.89370799783715 7.89370799783715 7.89370799783715 -7.95690850812033	7.89371	0	1 1 1 0	1	0
P19387	DNA-directed RNA polymerase II subunit RPB3 OS=Homo sapiens OX=9606 GN=POLR2C PE=1 SV=2	POLR2C	7.89370799783715 7.89370799783715 NA NA	7.89371	0	1 1	1	0
P19388	DNA-directed RNA polymerases I, II, and III subunit RPABC1 OS=Homo sapiens OX=9606 GN=POLR2E PE=1 SV=4	POLR2E	7.89370799783715 7.89370799783715 NA NA	7.89371	0	1 1	1	0
P52434	DNA-directed RNA polymerases I, II, and III subunit RPABC3 OS=Homo sapiens OX=9606 GN=POLR2H PE=1 SV=4	POLR2H	-0.017890158895889 7.89370799783715 7.89370799783715 7.89370799783715	7.89371	0	0.0223755775889914 1 1 1	1	0
P62875	DNA-directed RNA polymerases I, II, and III subunit RPABC5 OS=Homo sapiens OX=9606 GN=POLR2L PE=1 SV=1	POLR2L	7.89370799783715 NA NA NA	7.89371	0	1	1	0
O14802	DNA-directed RNA polymerase III subunit RPC1 OS=Homo sapiens OX=9606 GN=POLR3A PE=1 SV=2	POLR3A	7.89370799783715 NA NA NA	7.89371	0	1	1	0
P05423	DNA-directed RNA polymerase III subunit RPC4 OS=Homo sapiens OX=9606 GN=POLR3D PE=1 SV=2	POLR3D	7.89370799783715 7.89370799783715 NA NA	7.89371	0	1 1	1	0
Q96HA1	Nuclear envelope pore membrane protein POM 121 OS=Homo sapiens OX=9606 GN=POM121 PE=1 SV=2	POM121	-7.95690850812033 7.89370799783715 7.89370799783715 NA	7.89371	0	0 1 1	1	0
Q8WZA1	Protein O-linked-mannose beta-1,2-N-acetylglucosaminyltransferase 1 OS=Homo sapiens OX=9606 GN=POMGNT1 PE=1 SV=2	POMGNT1	7.89370799783715 NA NA NA	7.89371	0	1	1	0
Q8NAT1	Protein O-linked-mannose beta-1,4-N-acetylglucosaminyltransferase 2 OS=Homo sapiens OX=9606 GN=POMGNT2 PE=1 SV=1	POMGNT2	7.89370799783715 7.89370799783715 7.89370799783715 NA	7.89371	0	1 1 1	1	0
Q9H5K3	Protein O-mannose kinase OS=Homo sapiens OX=9606 GN=POMK PE=1 SV=1	POMK	0.945621401688745 7.89370799783715 7.89370799783715 7.89370799783715	7.89371	0	0.213313333734773 1 1 1	1	0
Q9Y6A1	Protein O-mannosyl-transferase 1 OS=Homo sapiens OX=9606 GN=POMT1 PE=1 SV=3	POMT1	7.89370799783715 7.89370799783715 NA NA	7.89371	0	1 1	1	0
A0A0J9YXF2	Paraoxonase 2, isoform CRA_a OS=Homo sapiens OX=9606 GN=PON2 PE=1 SV=1	PON2	7.89370799783715 7.89370799783715 7.89370799783715 7.89370799783715	7.89371	0	1 1 1 1	1	0
A0A0C4DGB9	Inorganic pyrophosphatase 2, mitochondrial OS=Homo sapiens OX=9606 GN=PPA2 PE=1 SV=1	PPA2	-0.582445439819416 7.89370799783715 7.89370799783715 NA	7.89371	0	0.00636529432008782 1 1	1	0
Q06203	Amidophosphoribosyltransferase OS=Homo sapiens OX=9606 GN=PPAT PE=1 SV=1	PPAT	7.89370799783715 7.89370799783715 7.89370799783715 NA	7.89371	0	1 1 1	1	0
Q86W92	Liprin-beta-1 OS=Homo sapiens OX=9606 GN=PPFIBP1 PE=1 SV=2	PPFIBP1	7.89370799783715 7.89370799783715 NA NA	7.89371	0	1 1	1	0
P45877	Peptidyl-prolyl cis-trans isomerase C OS=Homo sapiens OX=9606 GN=PPIC PE=1 SV=1	PPIC	7.89370799783715 7.89370799783715 7.89370799783715 7.89370799783715	7.89371	0	1 1 1 1	1	0
Q13427	Peptidyl-prolyl cis-trans isomerase G OS=Homo sapiens OX=9606 GN=PPIG PE=1 SV=2	PPIG	0.56105931419467 7.89370799783715 7.89370799783715 NA	7.89371	0	0.0881095433571498 1 1	1	0
O75688	Protein phosphatase 1B OS=Homo sapiens OX=9606 GN=PPM1B PE=1 SV=1	PPM1B	7.89370799783715 NA NA NA	7.89371	0	1	1	0
Q5SGD2	Protein phosphatase 1L OS=Homo sapiens OX=9606 GN=PPM1L PE=1 SV=1	PPM1L	7.89370799783715 7.89370799783715 NA NA	7.89371	0	1 1	1	0
P50336	Protoporphyrinogen oxidase OS=Homo sapiens OX=9606 GN=PPOX PE=1 SV=1	PPOX	7.89370799783715 7.89370799783715 NA NA	7.89371	0	1 1	1	0
Q6ZMI0	Protein phosphatase 1 regulatory subunit 21 OS=Homo sapiens OX=9606 GN=PPP1R21 PE=1 SV=1	PPP1R21	7.89370799783715 7.89370799783715 7.89370799783715 NA	7.89371	0	1 1 1	1	0
D3DTX6	Neurabin-2 OS=Homo sapiens OX=9606 GN=PPP1R9B PE=1 SV=1	PPP1R9B	7.89370799783715 7.89370799783715 7.89370799783715 NA	7.89371	0	1 1 1	1	0
P67775	Serine/threonine-protein phosphatase 2A catalytic subunit alpha isoform OS=Homo sapiens OX=9606 GN=PPP2CA PE=1 SV=1	PPP2CA	7.89370799783715 7.89370799783715 7.89370799783715 NA	7.89371	0	1 1 1	1	0
P30154	Serine/threonine-protein phosphatase 2A 65 kDa regulatory subunit A beta isoform OS=Homo sapiens OX=9606 GN=PPP2R1B PE=1 SV=3	PPP2R1B	7.89370799783715 7.89370799783715 NA NA	7.89371	0	1 1	1	0
H0YJ75	Serine/threonine-protein phosphatase 2A 56 kDa regulatory subunit gamma isoform (Fragment) OS=Homo sapiens OX=9606 GN=PPP2R5C PE=1 SV=1	PPP2R5C	1.16792486935862 7.89370799783715 7.89370799783715 7.89370799783715	7.89371	0	0.335996250551366 1 1 1	1	0
Q14738	Serine/threonine-protein phosphatase 2A 56 kDa regulatory subunit delta isoform OS=Homo sapiens OX=9606 GN=PPP2R5D PE=1 SV=1	PPP2R5D	7.89370799783715 7.89370799783715 NA NA	7.89371	0	1 1	1	0
P16298	Serine/threonine-protein phosphatase 2B catalytic subunit beta isoform OS=Homo sapiens OX=9606 GN=PPP3CB PE=1 SV=2	PPP3CB	7.89370799783715 NA NA NA	7.89371	0	1	1	0
A0A087WY80	Protein PPP5D1 (Fragment) OS=Homo sapiens OX=9606 GN=PPP5D1 PE=4 SV=1	PPP5D1	7.89370799783715 7.89370799783715 -7.95690850812033 NA	7.89371	0	1 1 0	1	0
O00743	Serine/threonine-protein phosphatase 6 catalytic subunit OS=Homo sapiens OX=9606 GN=PPP6C PE=1 SV=1	PPP6C	7.89370799783715 7.89370799783715 7.89370799783715 7.89370799783715	7.89371	0	1 1 1 1	1	0
Q8N2U9	PQ-loop repeat-containing protein 1 OS=Homo sapiens OX=9606 GN=PQLC1 PE=1 SV=1	PQLC1	7.89370799783715 NA NA NA	7.89371	0	1	1	0
Q9BSG0	Protease-associated domain-containing protein 1 OS=Homo sapiens OX=9606 GN=PRADC1 PE=1 SV=1	PRADC1	7.89370799783715 7.89370799783715 7.89370799783715 7.89370799783715	7.89371	0	1 1 1 1	1	0
Q4J6C6	Prolyl endopeptidase-like OS=Homo sapiens OX=9606 GN=PREPL PE=1 SV=1	PREPL	-0.415037499278844 7.89370799783715 7.89370799783715 NA	7.89371	0	0.0091354282404416 1 1	1	0
P49642	DNA primase small subunit OS=Homo sapiens OX=9606 GN=PRIM1 PE=1 SV=1	PRIM1	7.89370799783715 NA NA NA	7.89371	0	1	1	0
P49643	DNA primase large subunit OS=Homo sapiens OX=9606 GN=PRIM2 PE=1 SV=2	PRIM2	-7.95690850812033 7.89370799783715 7.89370799783715 NA	7.89371	0	0 1 1	1	0
A0A0A0MS54	cAMP-dependent protein kinase catalytic subunit beta OS=Homo sapiens OX=9606 GN=PRKACB PE=1 SV=1	PRKACB	7.89370799783715 NA NA NA	7.89371	0	1	1	0
P10644	cAMP-dependent protein kinase type I-alpha regulatory subunit OS=Homo sapiens OX=9606 GN=PRKAR1A PE=1 SV=1	PRKAR1A	7.89370799783715 7.89370799783715 7.89370799783715 7.89370799783715	7.89371	0	1 1 1 1	1	0
P31323	cAMP-dependent protein kinase type II-beta regulatory subunit OS=Homo sapiens OX=9606 GN=PRKAR2B PE=1 SV=3	PRKAR2B	7.89370799783715 NA NA NA	7.89371	0	1	1	0
Q05655	Protein kinase C delta type OS=Homo sapiens OX=9606 GN=PRKCD PE=1 SV=2	PRKCD	7.89370799783715 NA NA NA	7.89371	0	1	1	0
P41743	Protein kinase C iota type OS=Homo sapiens OX=9606 GN=PRKCI PE=1 SV=2	PRKCI	7.89370799783715 7.89370799783715 7.89370799783715 NA	7.89371	0	1 1 1	1	0
Q99873	Protein arginine N-methyltransferase 1 OS=Homo sapiens OX=9606 GN=PRMT1 PE=1 SV=3	PRMT1	7.89370799783715 -7.95690850812033 7.89370799783715 NA	7.89371	0	1 0 1	1	0
O60678	Protein arginine N-methyltransferase 3 OS=Homo sapiens OX=9606 GN=PRMT3 PE=1 SV=4	PRMT3	7.89370799783715 7.89370799783715 NA NA	7.89371	0	1 1	1	0
P04156	Major prion protein OS=Homo sapiens OX=9606 GN=PRNP PE=1 SV=1	PRNP	0.48525549589032 7.89370799783715 7.89370799783715 NA	7.89371	0	0.0735595703120734 1 1	1	0
O43395	U4/U6 small nuclear ribonucleoprotein Prp3 OS=Homo sapiens OX=9606 GN=PRPF3 PE=1 SV=2	PRPF3	7.89370799783715 7.89370799783715 NA NA	7.89371	0	1 1	1	0
A0A3F2YNY6	Pre-mRNA-processing factor 40 homolog A OS=Homo sapiens OX=9606 GN=PRPF40A PE=1 SV=1	PRPF40A	-0.0204641025597153 7.89370799783715 7.89370799783715 NA	7.89371	0	0.0222425465789905 1 1	1	0
F8VU11	PRP40 pre-mRNA processing factor 40 homolog B (Yeast), isoform CRA_a OS=Homo sapiens OX=9606 GN=PRPF40B PE=1 SV=2	PRPF40B	7.89370799783715 7.89370799783715 NA NA	7.89371	0	1 1	1	0
P56730	Neurotrypsin OS=Homo sapiens OX=9606 GN=PRSS12 PE=2 SV=2	PRSS12	7.89370799783715 NA NA NA	7.89371	0	1	1	0
O95084	Serine protease 23 OS=Homo sapiens OX=9606 GN=PRSS23 PE=1 SV=1	PRSS23	7.89370799783715 7.89370799783715 7.89370799783715 7.89370799783715	7.89371	0	1 1 1 1	1	0
H7BZH9	Protein prune homolog 2 (Fragment) OS=Homo sapiens OX=9606 GN=PRUNE2 PE=1 SV=1	PRUNE2	7.89370799783715 NA NA NA	7.89371	0	1	1	0
A0A0J9YXB8	Prosaposin (Fragment) OS=Homo sapiens OX=9606 GN=PSAP PE=1 SV=1	PSAP	7.89370799783715 7.89370799783715 NA NA	7.89371	0	1 1	1	0
Q9Y617	Phosphoserine aminotransferase OS=Homo sapiens OX=9606 GN=PSAT1 PE=1 SV=2	PSAT1	0.438235321942363 7.89370799783715 7.89370799783715 NA	7.89371	0	0.065751887819225 1 1	1	0
Q9BQI7	PH and SEC7 domain-containing protein 2 OS=Homo sapiens OX=9606 GN=PSD2 PE=2 SV=3	PSD2	7.89370799783715 NA NA NA	7.89371	0	1	1	0
P49768	Presenilin-1 OS=Homo sapiens OX=9606 GN=PSEN1 PE=1 SV=1	PSEN1	7.89370799783715 7.89370799783715 7.89370799783715 7.89370799783715	7.89371	0	1 1 1 1	1	0
B1AP22	Presenilin OS=Homo sapiens OX=9606 GN=PSEN2 PE=1 SV=1	PSEN2	7.89370799783715 7.89370799783715 7.89370799783715 7.89370799783715	7.89371	0	1 1 1 1	1	0
Q9NZ42	Gamma-secretase subunit PEN-2 OS=Homo sapiens OX=9606 GN=PSENEN PE=1 SV=1	PSENEN	7.89370799783715 7.89370799783715 7.89370799783715 7.89370799783715	7.89371	0	1 1 1 1	1	0
P49720	Proteasome subunit beta type-3 OS=Homo sapiens OX=9606 GN=PSMB3 PE=1 SV=2	PSMB3	-2.98569216331612 7.89370799783715 7.89370799783715 NA	7.89371	0	0.000120575588457756 1 1	1	0
P28070	Proteasome subunit beta type-4 OS=Homo sapiens OX=9606 GN=PSMB4 PE=1 SV=4	PSMB4	7.89370799783715 7.89370799783715 7.89370799783715 NA	7.89371	0	1 1 1	1	0
P28074	Proteasome subunit beta type-5 OS=Homo sapiens OX=9606 GN=PSMB5 PE=1 SV=3	PSMB5	7.89370799783715 7.89370799783715 NA NA	7.89371	0	1 1	1	0
O75832	26S proteasome non-ATPase regulatory subunit 10 OS=Homo sapiens OX=9606 GN=PSMD10 PE=1 SV=1	PSMD10	7.89370799783715 7.89370799783715 NA NA	7.89371	0	1 1	1	0
O00232	26S proteasome non-ATPase regulatory subunit 12 OS=Homo sapiens OX=9606 GN=PSMD12 PE=1 SV=3	PSMD12	0.801690218920516 7.89370799783715 7.89370799783715 7.89370799783715	7.89371	0	0.154687383216149 1 1 1	1	0
O00487	26S proteasome non-ATPase regulatory subunit 14 OS=Homo sapiens OX=9606 GN=PSMD14 PE=1 SV=1	PSMD14	7.89370799783715 7.89370799783715 NA NA	7.89371	0	1 1	1	0
Q5VWC4	26S proteasome non-ATPase regulatory subunit 4 OS=Homo sapiens OX=9606 GN=PSMD4 PE=1 SV=1	PSMD4	7.89370799783715 7.89370799783715 7.89370799783715 NA	7.89371	0	1 1 1	1	0
Q92530	Proteasome inhibitor PI31 subunit OS=Homo sapiens OX=9606 GN=PSMF1 PE=1 SV=2	PSMF1	-7.95690850812033 7.89370799783715 7.89370799783715 NA	7.89371	0	0 1 1	1	0
O95758	Polypyrimidine tract-binding protein 3 OS=Homo sapiens OX=9606 GN=PTBP3 PE=1 SV=2	PTBP3	7.89370799783715 7.89370799783715 7.89370799783715 7.89370799783715	7.89371	0	1 1 1 1	1	0
Q9BVG9	Phosphatidylserine synthase 2 OS=Homo sapiens OX=9606 GN=PTDSS2 PE=1 SV=1	PTDSS2	7.89370799783715 7.89370799783715 7.89370799783715 NA	7.89371	0	1 1 1	1	0
Q12974	Protein tyrosine phosphatase type IVA 2 OS=Homo sapiens OX=9606 GN=PTP4A2 PE=1 SV=1	PTP4A2	-0.714751539042265 7.89370799783715 7.89370799783715 NA	7.89371	0	0.00481971844725516 1 1	1	0
Q06124	Tyrosine-protein phosphatase non-receptor type 11 OS=Homo sapiens OX=9606 GN=PTPN11 PE=1 SV=2	PTPN11	7.89370799783715 7.89370799783715 7.89370799783715 NA	7.89371	0	1 1 1	1	0
Q12923	Tyrosine-protein phosphatase non-receptor type 13 OS=Homo sapiens OX=9606 GN=PTPN13 PE=1 SV=2	PTPN13	7.89370799783715 7.89370799783715 7.89370799783715 NA	7.89371	0	1 1 1	1	0
P23470	Receptor-type tyrosine-protein phosphatase gamma OS=Homo sapiens OX=9606 GN=PTPRG PE=1 SV=4	PTPRG	0.311732327781474 7.89370799783715 7.89370799783715 7.89370799783715	7.89371	0	0.0486209503724902 1 1 1	1	0
E9PGC5	Receptor-type tyrosine-protein phosphatase kappa OS=Homo sapiens OX=9606 GN=PTPRK PE=1 SV=1	PTPRK	7.89370799783715 7.89370799783715 7.89370799783715 7.89370799783715	7.89371	0	1 1 1 1	1	0
Q92729	Receptor-type tyrosine-protein phosphatase U OS=Homo sapiens OX=9606 GN=PTPRU PE=1 SV=2	PTPRU	7.89370799783715 7.89370799783715 7.89370799783715 7.89370799783715	7.89371	0	1 1 1 1	1	0
P26022	Pentraxin-related protein PTX3 OS=Homo sapiens OX=9606 GN=PTX3 PE=1 SV=3	PTX3	7.89370799783715 NA NA NA	7.89371	0	1	1	0
Q92626	Peroxidasin homolog OS=Homo sapiens OX=9606 GN=PXDN PE=1 SV=2	PXDN	7.89370799783715 NA NA NA	7.89371	0	1	1	0
A1KZ92	Peroxidasin-like protein OS=Homo sapiens OX=9606 GN=PXDNL PE=1 SV=3	PXDNL	7.89370799783715 7.89370799783715 NA NA	7.89371	0	1 1	1	0
Q9NR77	Peroxisomal membrane protein 2 OS=Homo sapiens OX=9606 GN=PXMP2 PE=1 SV=3	PXMP2	7.89370799783715 NA NA NA	7.89371	0	1	1	0
P20742	Pregnancy zone protein OS=Homo sapiens OX=9606 GN=PZP PE=1 SV=4	PZP	7.89370799783715 7.89370799783715 -7.95690850812033 NA	7.89371	0	1 1 0	1	0
Q9NXS2	Glutaminyl-peptide cyclotransferase-like protein OS=Homo sapiens OX=9606 GN=QPCTL PE=1 SV=2	QPCTL	0.473211460185338 7.89370799783715 7.89370799783715 7.89370799783715	7.89371	0	0.0714762458118201 1 1 1	1	0
Q9BXR0	Queuine tRNA-ribosyltransferase catalytic subunit 1 OS=Homo sapiens OX=9606 GN=QTRT1 PE=1 SV=3	QTRT1	7.89370799783715 7.89370799783715 7.89370799783715 NA	7.89371	0	1 1 1	1	0
Q6WKZ4	Rab11 family-interacting protein 1 OS=Homo sapiens OX=9606 GN=RAB11FIP1 PE=1 SV=3	RAB11FIP1	7.89370799783715 NA NA NA	7.89371	0	1	1	0
A0A1B0GTL5	Rab11 family-interacting protein 5 OS=Homo sapiens OX=9606 GN=RAB11FIP5 PE=1 SV=1	RAB11FIP5	7.89370799783715 7.89370799783715 NA NA	7.89371	0	1 1	1	0
Q6IQ22	Ras-related protein Rab-12 OS=Homo sapiens OX=9606 GN=RAB12 PE=1 SV=3	RAB12	0.211554998395618 7.89370799783715 7.89370799783715 NA	7.89371	0	0.038321886610184 1 1	1	0
Q9UL26	Ras-related protein Rab-22A OS=Homo sapiens OX=9606 GN=RAB22A PE=1 SV=2	RAB22A	7.89370799783715 NA NA NA	7.89371	0	1	1	0
Q9ULC3	Ras-related protein Rab-23 OS=Homo sapiens OX=9606 GN=RAB23 PE=1 SV=1	RAB23	0.187874782487826 7.89370799783715 7.89370799783715 NA	7.89371	0	0.0362331342421015 1 1	1	0
O14966	Ras-related protein Rab-7L1 OS=Homo sapiens OX=9606 GN=RAB29 PE=1 SV=1	RAB29	7.89370799783715 NA NA NA	7.89371	0	1	1	0
Q8WUD1	Ras-related protein Rab-2B OS=Homo sapiens OX=9606 GN=RAB2B PE=1 SV=1	RAB2B	7.89370799783715 7.89370799783715 7.89370799783715 7.89370799783715	7.89371	0	1 1 1 1	1	0
Q13637	Ras-related protein Rab-32 OS=Homo sapiens OX=9606 GN=RAB32 PE=1 SV=3	RAB32	7.89370799783715 NA NA NA	7.89371	0	1	1	0
Q9H082	Ras-related protein Rab-33B OS=Homo sapiens OX=9606 GN=RAB33B PE=1 SV=1	RAB33B	7.89370799783715 7.89370799783715 NA NA	7.89371	0	1 1	1	0
Q9BZG1	Ras-related protein Rab-34 OS=Homo sapiens OX=9606 GN=RAB34 PE=1 SV=1	RAB34	7.89370799783715 7.89370799783715 7.89370799783715 7.89370799783715	7.89371	0	1 1 1 1	1	0
Q14964	Ras-related protein Rab-39A OS=Homo sapiens OX=9606 GN=RAB39A PE=1 SV=2	RAB39A	7.89370799783715 7.89370799783715 7.89370799783715 7.89370799783715	7.89371	0	1 1 1 1	1	0
Q96DA2	Ras-related protein Rab-39B OS=Homo sapiens OX=9606 GN=RAB39B PE=1 SV=1	RAB39B	7.89370799783715 7.89370799783715 7.89370799783715 7.89370799783715	7.89371	0	1 1 1 1	1	0
P20336	Ras-related protein Rab-3A OS=Homo sapiens OX=9606 GN=RAB3A PE=1 SV=1	RAB3A	7.89370799783715 NA NA NA	7.89371	0	1	1	0
O95716	Ras-related protein Rab-3D OS=Homo sapiens OX=9606 GN=RAB3D PE=1 SV=1	RAB3D	7.89370799783715 NA NA NA	7.89371	0	1	1	0
P20338	Ras-related protein Rab-4A OS=Homo sapiens OX=9606 GN=RAB4A PE=1 SV=3	RAB4A	-0.614471742883879 7.89370799783715 7.89370799783715 NA	7.89371	0	0.00594722397722138 1 1	1	0
C9JU14	Ras-related protein Rab-6B (Fragment) OS=Homo sapiens OX=9606 GN=RAB6B PE=1 SV=3	RAB6B	7.89370799783715 NA NA NA	7.89371	0	1	1	0
Q9NP90	Ras-related protein Rab-9B OS=Homo sapiens OX=9606 GN=RAB9B PE=1 SV=1	RAB9B	7.89370799783715 NA NA NA	7.89371	0	1	1	0
Q15276	Rab GTPase-binding effector protein 1 OS=Homo sapiens OX=9606 GN=RABEP1 PE=1 SV=2	RABEP1	7.89370799783715 7.89370799783715 NA NA	7.89371	0	1 1	1	0
Q6H3X3	UL-16 binding protein 5 OS=Homo sapiens OX=9606 GN=RAET1G PE=1 SV=1	RAET1G	7.89370799783715 NA NA NA	7.89371	0	1	1	0
P11234	Ras-related protein Ral-B OS=Homo sapiens OX=9606 GN=RALB PE=1 SV=1	RALB	-0.384996736330364 7.89370799783715 7.89370799783715 NA	7.89371	0	0.00975783709939239 1 1	1	0
Q15311	RalA-binding protein 1 OS=Homo sapiens OX=9606 GN=RALBP1 PE=1 SV=3	RALBP1	3.3400424619076 7.89370799783715 7.89370799783715 7.89370799783715	7.89371	0	0.998454015962853 1 1 1	1	0
Q9UKM9	RNA-binding protein Raly OS=Homo sapiens OX=9606 GN=RALY PE=1 SV=1	RALY	7.89370799783715 7.89370799783715 NA NA	7.89371	0	1 1	1	0
P10114	Ras-related protein Rap-2a OS=Homo sapiens OX=9606 GN=RAP2A PE=1 SV=1	RAP2A	3.32743411433755 7.89370799783715 7.89370799783715 7.89370799783715	7.89371	0	0.998379674910644 1 1 1	1	0
Q9Y3L5	Ras-related protein Rap-2c OS=Homo sapiens OX=9606 GN=RAP2C PE=1 SV=1	RAP2C	7.89370799783715 7.89370799783715 7.89370799783715 7.89370799783715	7.89371	0	1 1 1 1	1	0
Q5T160	Probable arginine--tRNA ligase, mitochondrial OS=Homo sapiens OX=9606 GN=RARS2 PE=1 SV=1	RARS2	0.486111948893144 7.89370799783715 7.89370799783715 NA	7.89371	0	0.0737099788199512 1 1	1	0
E9PAU2	Ribonucleoprotein PTB-binding 1 OS=Homo sapiens OX=9606 GN=RAVER1 PE=1 SV=1	RAVER1	0.440888148385618 7.89370799783715 7.89370799783715 NA	7.89371	0	0.066169613916997 1 1	1	0
Q8TDY2	RB1-inducible coiled-coil protein 1 OS=Homo sapiens OX=9606 GN=RB1CC1 PE=1 SV=3	RB1CC1	7.89370799783715 NA NA NA	7.89371	0	1	1	0
Q15291	Retinoblastoma-binding protein 5 OS=Homo sapiens OX=9606 GN=RBBP5 PE=1 SV=2	RBBP5	7.89370799783715 NA NA NA	7.89371	0	1	1	0
Q8IXT5	RNA-binding protein 12B OS=Homo sapiens OX=9606 GN=RBM12B PE=1 SV=2	RBM12B	7.89370799783715 7.89370799783715 7.89370799783715 NA	7.89371	0	1 1 1	1	0
Q96T37	RNA-binding protein 15 OS=Homo sapiens OX=9606 GN=RBM15 PE=1 SV=2	RBM15	7.89370799783715 NA NA NA	7.89371	0	1	1	0
Q96I25	Splicing factor 45 OS=Homo sapiens OX=9606 GN=RBM17 PE=1 SV=1	RBM17	7.89370799783715 NA NA NA	7.89371	0	1	1	0
Q9Y4C8	Probable RNA-binding protein 19 OS=Homo sapiens OX=9606 GN=RBM19 PE=1 SV=3	RBM19	7.89370799783715 7.89370799783715 NA NA	7.89371	0	1 1	1	0
A0A087X0H9	RNA-binding protein 26 OS=Homo sapiens OX=9606 GN=RBM26 PE=1 SV=1	RBM26	7.89370799783715 NA NA NA	7.89371	0	1	1	0
Q9NW13	RNA-binding protein 28 OS=Homo sapiens OX=9606 GN=RBM28 PE=1 SV=3	RBM28	1.05066742584793 7.89370799783715 7.89370799783715 7.89370799783715	7.89371	0	0.266439350688895 1 1 1	1	0
Q9BWF3	RNA-binding protein 4 OS=Homo sapiens OX=9606 GN=RBM4 PE=1 SV=1	RBM4	7.89370799783715 7.89370799783715 7.89370799783715 NA	7.89371	0	1 1 1	1	0
Q9H1K0	Rabenosyn-5 OS=Homo sapiens OX=9606 GN=RBSN PE=1 SV=2	RBSN	-4.71005772070269 7.89370799783715 7.89370799783715 NA	7.89371	0	2.95731395275129e-05 1 1	1	0
P62877	E3 ubiquitin-protein ligase RBX1 OS=Homo sapiens OX=9606 GN=RBX1 PE=1 SV=1	RBX1	7.89370799783715 7.89370799783715 7.89370799783715 7.89370799783715	7.89371	0	1 1 1 1	1	0
Q8NDN9	RCC1 and BTB domain-containing protein 1 OS=Homo sapiens OX=9606 GN=RCBTB1 PE=1 SV=1	RCBTB1	7.89370799783715 NA NA NA	7.89371	0	1	1	0
Q9Y256	CAAX prenyl protease 2 OS=Homo sapiens OX=9606 GN=RCE1 PE=1 SV=1	RCE1	7.89370799783715 7.89370799783715 NA NA	7.89371	0	1 1	1	0
Q9BRK0	Receptor expression-enhancing protein 2 OS=Homo sapiens OX=9606 GN=REEP2 PE=1 SV=2	REEP2	7.89370799783715 NA NA NA	7.89371	0	1	1	0
Q96HR9	Receptor expression-enhancing protein 6 OS=Homo sapiens OX=9606 GN=REEP6 PE=1 SV=2	REEP6	7.89370799783715 7.89370799783715 NA NA	7.89371	0	1 1	1	0
Q8IUW5	RELT-like protein 1 OS=Homo sapiens OX=9606 GN=RELL1 PE=1 SV=1	RELL1	7.89370799783715 7.89370799783715 7.89370799783715 NA	7.89371	0	1 1 1	1	0
Q96D71	RalBP1-associated Eps domain-containing protein 1 OS=Homo sapiens OX=9606 GN=REPS1 PE=1 SV=3	REPS1	7.89370799783715 7.89370799783715 7.89370799783715 7.89370799783715	7.89371	0	1 1 1 1	1	0
Q86VR2	Reticulophagy regulator 3 OS=Homo sapiens OX=9606 GN=RETREG3 PE=1 SV=1	RETREG3	7.89370799783715 7.89370799783715 7.89370799783715 7.89370799783715	7.89371	0	1 1 1 1	1	0
Q6NUM9	All-trans-retinol 13,14-reductase OS=Homo sapiens OX=9606 GN=RETSAT PE=1 SV=2	RETSAT	7.89370799783715 7.89370799783715 NA NA	7.89371	0	1 1	1	0
Q96AA3	Protein RFT1 homolog OS=Homo sapiens OX=9606 GN=RFT1 PE=1 SV=1	RFT1	7.89370799783715 7.89370799783715 NA NA	7.89371	0	1 1	1	0
Q14699	Raftlin OS=Homo sapiens OX=9606 GN=RFTN1 PE=1 SV=4	RFTN1	7.89370799783715 7.89370799783715 7.89370799783715 7.89370799783715	7.89371	0	1 1 1 1	1	0
A0A1W2PNU4	RANBP2-like and GRIP domain-containing protein 2 OS=Homo sapiens OX=9606 GN=RGPD2 PE=4 SV=1	RGPD2	-0.267835392097615 7.89370799783715 7.89370799783715 NA	7.89371	0	0.012656212344561 1 1	1	0
Q6NTF9	Rhomboid domain-containing protein 2 OS=Homo sapiens OX=9606 GN=RHBDD2 PE=2 SV=2	RHBDD2	7.89370799783715 NA NA NA	7.89371	0	1	1	0
Q15382	GTP-binding protein Rheb OS=Homo sapiens OX=9606 GN=RHEB PE=1 SV=1	RHEB	0.71753162020498 7.89370799783715 7.89370799783715 NA	7.89371	0	0.127379267256922 1 1	1	0
O94955	Rho-related BTB domain-containing protein 3 OS=Homo sapiens OX=9606 GN=RHOBTB3 PE=1 SV=2	RHOBTB3	7.89370799783715 NA NA NA	7.89371	0	1	1	0
Q6R327	Rapamycin-insensitive companion of mTOR OS=Homo sapiens OX=9606 GN=RICTOR PE=1 SV=1	RICTOR	7.89370799783715 NA NA NA	7.89371	0	1	1	0
Q5EBL4	RILP-like protein 1 OS=Homo sapiens OX=9606 GN=RILPL1 PE=1 SV=1	RILPL1	7.89370799783715 7.89370799783715 NA NA	7.89371	0	1 1	1	0
Q6NUQ1	RAD50-interacting protein 1 OS=Homo sapiens OX=9606 GN=RINT1 PE=1 SV=1	RINT1	7.89370799783715 7.89370799783715 7.89370799783715 NA	7.89371	0	1 1 1	1	0
Q96DB5	Regulator of microtubule dynamics protein 1 OS=Homo sapiens OX=9606 GN=RMDN1 PE=1 SV=1	RMDN1	-7.95690850812033 7.89370799783715 7.89370799783715 NA	7.89371	0	0 1 1	1	0
Q9NWS8	Required for meiotic nuclear division protein 1 homolog OS=Homo sapiens OX=9606 GN=RMND1 PE=1 SV=2	RMND1	7.89370799783715 7.89370799783715 -7.95690850812033 NA	7.89371	0	1 1 0	1	0
Q9Y3C5	RING finger protein 11 OS=Homo sapiens OX=9606 GN=RNF11 PE=1 SV=1	RNF11	7.89370799783715 7.89370799783715 7.89370799783715 7.89370799783715	7.89371	0	1 1 1 1	1	0
Q9H9V4	RING finger protein 122 OS=Homo sapiens OX=9606 GN=RNF122 PE=2 SV=2	RNF122	7.89370799783715 7.89370799783715 7.89370799783715 7.89370799783715	7.89371	0	1 1 1 1	1	0
Q8TEB7	E3 ubiquitin-protein ligase RNF128 OS=Homo sapiens OX=9606 GN=RNF128 PE=1 SV=1	RNF128	7.89370799783715 7.89370799783715 7.89370799783715 7.89370799783715	7.89371	0	1 1 1 1	1	0
Q8NC42	E3 ubiquitin-protein ligase RNF149 OS=Homo sapiens OX=9606 GN=RNF149 PE=2 SV=2	RNF149	7.89370799783715 7.89370799783715 7.89370799783715 7.89370799783715	7.89371	0	1 1 1 1	1	0
Q9BXT8	RING finger protein 17 OS=Homo sapiens OX=9606 GN=RNF17 PE=1 SV=3	RNF17	7.89370799783715 NA NA NA	7.89371	0	1	1	0
Q96K19	E3 ubiquitin-protein ligase RNF170 OS=Homo sapiens OX=9606 GN=RNF170 PE=1 SV=2	RNF170	7.89370799783715 7.89370799783715 7.89370799783715 NA	7.89371	0	1 1 1	1	0
O60942	mRNA-capping enzyme OS=Homo sapiens OX=9606 GN=RNGTT PE=1 SV=1	RNGTT	7.89370799783715 NA NA NA	7.89371	0	1	1	0
P13489	Ribonuclease inhibitor OS=Homo sapiens OX=9606 GN=RNH1 PE=1 SV=2	RNH1	-0.487969021732695 7.89370799783715 7.89370799783715 7.89370799783715	7.89371	0	0.00779510599214765 1 1 1	1	0
Q9H4A4	Aminopeptidase B OS=Homo sapiens OX=9606 GN=RNPEP PE=1 SV=2	RNPEP	7.89370799783715 7.89370799783715 -7.95690850812033 NA	7.89371	0	1 1 0	1	0
Q9GZN7	Protein rogdi homolog OS=Homo sapiens OX=9606 GN=ROGDI PE=1 SV=1	ROGDI	7.89370799783715 NA NA NA	7.89371	0	1	1	0
P60602	Reactive oxygen species modulator 1 OS=Homo sapiens OX=9606 GN=ROMO1 PE=1 SV=1	ROMO1	7.89370799783715 NA NA NA	7.89371	0	1	1	0
Q01974	Tyrosine-protein kinase transmembrane receptor ROR2 OS=Homo sapiens OX=9606 GN=ROR2 PE=1 SV=2	ROR2	7.89370799783715 7.89370799783715 7.89370799783715 NA	7.89371	0	1 1 1	1	0
O75695	Protein XRP2 OS=Homo sapiens OX=9606 GN=RP2 PE=1 SV=4	RP2	7.89370799783715 7.89370799783715 7.89370799783715 7.89370799783715	7.89371	0	1 1 1 1	1	0
Q9H6T3	RNA polymerase II-associated protein 3 OS=Homo sapiens OX=9606 GN=RPAP3 PE=1 SV=2	RPAP3	-7.95690850812033 7.89370799783715 7.89370799783715 NA	7.89371	0	0 1 1	1	0
Q2QD12	Ribulose-phosphate 3-epimerase-like protein 1 OS=Homo sapiens OX=9606 GN=RPEL1 PE=2 SV=1	RPEL1	7.89370799783715 7.89370799783715 -7.95690850812033 NA	7.89371	0	1 1 0	1	0
Q9H7B2	Ribosome production factor 2 homolog OS=Homo sapiens OX=9606 GN=RPF2 PE=1 SV=2	RPF2	7.89370799783715 7.89370799783715 7.89370799783715 NA	7.89371	0	1 1 1	1	0
P49247	Ribose-5-phosphate isomerase OS=Homo sapiens OX=9606 GN=RPIA PE=1 SV=3	RPIA	0.0296739181941028 7.89370799783715 7.89370799783715 NA	7.89371	0	0.0249901879941476 1 1	1	0
A0A087WV22	60S ribosomal protein L10 OS=Homo sapiens OX=9606 GN=RPL10 PE=1 SV=1	RPL10	7.89370799783715 7.89370799783715 NA NA	7.89371	0	1 1	1	0
H0Y8C2	60S ribosomal protein L22-like 1 (Fragment) OS=Homo sapiens OX=9606 GN=RPL22L1 PE=1 SV=1	RPL22L1	-0.502288693049762 7.89370799783715 7.89370799783715 7.89370799783715	7.89371	0	0.00755772948019076 1 1 1	1	0
Q6P087	Mitochondrial mRNA pseudouridine synthase RPUSD3 OS=Homo sapiens OX=9606 GN=RPUSD3 PE=1 SV=3	RPUSD3	7.89370799783715 7.89370799783715 7.89370799783715 NA	7.89371	0	1 1 1	1	0
Q5VZM2	Ras-related GTP-binding protein B OS=Homo sapiens OX=9606 GN=RRAGB PE=1 SV=1	RRAGB	7.89370799783715 7.89370799783715 7.89370799783715 NA	7.89371	0	1 1 1	1	0
Q9NQL2	Ras-related GTP-binding protein D OS=Homo sapiens OX=9606 GN=RRAGD PE=1 SV=1	RRAGD	7.89370799783715 7.89370799783715 7.89370799783715 NA	7.89371	0	1 1 1	1	0
P31350	Ribonucleoside-diphosphate reductase subunit M2 OS=Homo sapiens OX=9606 GN=RRM2 PE=1 SV=1	RRM2	7.89370799783715 NA NA NA	7.89371	0	1	1	0
P56182	Ribosomal RNA processing protein 1 homolog A OS=Homo sapiens OX=9606 GN=RRP1 PE=1 SV=1	RRP1	7.89370799783715 NA NA NA	7.89371	0	1	1	0
Q5JTH9	RRP12-like protein OS=Homo sapiens OX=9606 GN=RRP12 PE=1 SV=2	RRP12	0.215528968615734 7.89370799783715 7.89370799783715 NA	7.89371	0	0.0386843956721346 1 1	1	0
Q14684	Ribosomal RNA processing protein 1 homolog B OS=Homo sapiens OX=9606 GN=RRP1B PE=1 SV=3	RRP1B	7.89370799783715 7.89370799783715 7.89370799783715 7.89370799783715	7.89371	0	1 1 1 1	1	0
Q96DX4	RING finger and SPRY domain-containing protein 1 OS=Homo sapiens OX=9606 GN=RSPRY1 PE=1 SV=1	RSPRY1	7.89370799783715 NA NA NA	7.89371	0	1	1	0
Q15404	Ras suppressor protein 1 OS=Homo sapiens OX=9606 GN=RSU1 PE=1 SV=3	RSU1	7.89370799783715 NA NA NA	7.89371	0	1	1	0
O00442	RNA 3'-terminal phosphate cyclase OS=Homo sapiens OX=9606 GN=RTCA PE=1 SV=1	RTCA	7.89370799783715 7.89370799783715 NA NA	7.89371	0	1 1	1	0
Q92541	RNA polymerase-associated protein RTF1 homolog OS=Homo sapiens OX=9606 GN=RTF1 PE=1 SV=4	RTF1	7.89370799783715 NA NA NA	7.89371	0	1	1	0
B7Z4M1	Reticulon OS=Homo sapiens OX=9606 GN=RTN3 PE=1 SV=1	RTN3	1.70237566500233 7.89370799783715 7.89370799783715 7.89370799783715	7.89371	0	0.711117753700859 1 1 1	1	0
F8W914	Reticulon OS=Homo sapiens OX=9606 GN=RTN4 PE=1 SV=1	RTN4	7.89370799783715 7.89370799783715 7.89370799783715 NA	7.89371	0	1 1 1	1	0
Q92622	Run domain Beclin-1-interacting and cysteine-rich domain-containing protein OS=Homo sapiens OX=9606 GN=RUBCN PE=1 SV=4	RUBCN	7.89370799783715 7.89370799783715 7.89370799783715 NA	7.89371	0	1 1 1	1	0
Q8WXA3	RUN and FYVE domain-containing protein 2 OS=Homo sapiens OX=9606 GN=RUFY2 PE=1 SV=3	RUFY2	7.89370799783715 7.89370799783715 7.89370799783715 7.89370799783715	7.89371	0	1 1 1 1	1	0
A0A087WYB2	RUN and SH3 domain-containing protein 1 (Fragment) OS=Homo sapiens OX=9606 GN=RUSC1 PE=1 SV=1	RUSC1	-7.95690850812033 7.89370799783715 7.89370799783715 NA	7.89371	0	0 1 1	1	0
P06702	Protein S100-A9 OS=Homo sapiens OX=9606 GN=S100A9 PE=1 SV=1	S100A9	7.89370799783715 7.89370799783715 -7.95690850812033 NA	7.89371	0	1 1 0	1	0
Q9NZJ4	Sacsin OS=Homo sapiens OX=9606 GN=SACS PE=1 SV=2	SACS	7.89370799783715 7.89370799783715 NA NA	7.89371	0	1 1	1	0
O00422	Histone deacetylase complex subunit SAP18 OS=Homo sapiens OX=9606 GN=SAP18 PE=1 SV=1	SAP18	7.89370799783715 7.89370799783715 7.89370799783715 NA	7.89371	0	1 1 1	1	0
Q86UD0	Suppressor APC domain-containing protein 2 OS=Homo sapiens OX=9606 GN=SAPCD2 PE=1 SV=2	SAPCD2	7.89370799783715 7.89370799783715 NA NA	7.89371	0	1 1	1	0
Q9NR31	GTP-binding protein SAR1a OS=Homo sapiens OX=9606 GN=SAR1A PE=1 SV=1	SAR1A	7.89370799783715 7.89370799783715 -7.95690850812033 NA	7.89371	0	1 1 0	1	0
Q6UVJ0	Spindle assembly abnormal protein 6 homolog OS=Homo sapiens OX=9606 GN=SASS6 PE=1 SV=1	SASS6	7.89370799783715 NA NA NA	7.89371	0	1	1	0
Q12770	Sterol regulatory element-binding protein cleavage-activating protein OS=Homo sapiens OX=9606 GN=SCAP PE=1 SV=4	SCAP	-1.38187063534364 7.89370799783715 7.89370799783715 7.89370799783715	7.89371	0	0.001315459103904 1 1 1	1	0
Q96GP6	Scavenger receptor class F member 2 OS=Homo sapiens OX=9606 GN=SCARF2 PE=1 SV=5	SCARF2	-7.95690850812033 7.89370799783715 7.89370799783715 NA	7.89371	0	0 1 1	1	0
O00767	Acyl-CoA desaturase OS=Homo sapiens OX=9606 GN=SCD PE=1 SV=2	SCD	-0.20430328312677 7.89370799783715 7.89370799783715 7.89370799783715	7.89371	0	0.0146015252771234 1 1 1	1	0
Q8WU76	Sec1 family domain-containing protein 2 OS=Homo sapiens OX=9606 GN=SCFD2 PE=1 SV=2	SCFD2	1.07021799661148 7.89370799783715 7.89370799783715 7.89370799783715	7.89371	0	0.277305437038299 1 1 1	1	0
Q96NL6	Sodium channel and clathrin linker 1 OS=Homo sapiens OX=9606 GN=SCLT1 PE=1 SV=2	SCLT1	7.89370799783715 -7.95690850812033 7.89370799783715 7.89370799783715	7.89371	0	1 0 1 1	1	0
Q12765	Secernin-1 OS=Homo sapiens OX=9606 GN=SCRN1 PE=1 SV=2	SCRN1	7.89370799783715 NA NA NA	7.89371	0	1	1	0
P34741	Syndecan-2 OS=Homo sapiens OX=9606 GN=SDC2 PE=1 SV=2	SDC2	7.89370799783715 7.89370799783715 7.89370799783715 7.89370799783715	7.89371	0	1 1 1 1	1	0
P31431	Syndecan-4 OS=Homo sapiens OX=9606 GN=SDC4 PE=1 SV=2	SDC4	0.154033628672421 7.89370799783715 7.89370799783715 7.89370799783715	7.89371	0	0.0334501280186863 1 1 1	1	0
O14521	Succinate dehydrogenase [ubiquinone] cytochrome b small subunit, mitochondrial OS=Homo sapiens OX=9606 GN=SDHD PE=1 SV=1	SDHD	7.89370799783715 NA NA NA	7.89371	0	1	1	0
Q9BY50	Signal peptidase complex catalytic subunit SEC11C OS=Homo sapiens OX=9606 GN=SEC11C PE=1 SV=3	SEC11C	1.75199753162506 7.89370799783715 7.89370799783715 7.89370799783715	7.89371	0	0.741462972192964 1 1 1	1	0
O60613	Selenoprotein F OS=Homo sapiens OX=9606 GN=SELENOF PE=1 SV=4	SELENOF	1.22444681120427 7.89370799783715 7.89370799783715 NA	7.89371	0	0.373001118194184 1 1	1	0
Q9C0D9	Ethanolaminephosphotransferase 1 OS=Homo sapiens OX=9606 GN=SELENOI PE=1 SV=3	SELENOI	1.33505987396697 7.89370799783715 7.89370799783715 7.89370799783715	7.89371	0	0.450433108467977 1 1 1	1	0
Q9Y6D0	Selenoprotein K OS=Homo sapiens OX=9606 GN=SELENOK PE=1 SV=3	SELENOK	7.89370799783715 NA NA NA	7.89371	0	1	1	0
Q9NZV5	Selenoprotein N OS=Homo sapiens OX=9606 GN=SELENON PE=1 SV=5	SELENON	7.89370799783715 NA NA NA	7.89371	0	1	1	0
E9PN30	Selenoprotein S (Fragment) OS=Homo sapiens OX=9606 GN=SELENOS PE=1 SV=1	SELENOS	7.89370799783715 7.89370799783715 7.89370799783715 7.89370799783715	7.89371	0	1 1 1 1	1	0
Q9C0C4	Semaphorin-4C OS=Homo sapiens OX=9606 GN=SEMA4C PE=1 SV=2	SEMA4C	7.89370799783715 NA NA NA	7.89371	0	1	1	0
Q9H4L4	Sentrin-specific protease 3 OS=Homo sapiens OX=9606 GN=SENP3 PE=1 SV=2	SENP3	7.89370799783715 7.89370799783715 7.89370799783715 NA	7.89371	0	1 1 1	1	0
Q9NRX5	Serine incorporator 1 OS=Homo sapiens OX=9606 GN=SERINC1 PE=1 SV=1	SERINC1	3.14003607324184 7.89370799783715 7.89370799783715 NA	7.89371	0	0.996769717202164 1 1	1	0
Q13530	Serine incorporator 3 OS=Homo sapiens OX=9606 GN=SERINC3 PE=2 SV=2	SERINC3	7.89370799783715 NA NA NA	7.89371	0	1	1	0
A0A0J9YYI4	Serine incorporator 5 OS=Homo sapiens OX=9606 GN=SERINC5 PE=1 SV=1	SERINC5	7.89370799783715 7.89370799783715 NA NA	7.89371	0	1 1	1	0
A0A087X1N8	Serpin B6 OS=Homo sapiens OX=9606 GN=SERPINB6 PE=1 SV=1	SERPINB6	1.39907478895407 7.89370799783715 7.89370799783715 7.89370799783715	7.89371	0	0.497199421402726 1 1 1	1	0
P07093	Glia-derived nexin OS=Homo sapiens OX=9606 GN=SERPINE2 PE=1 SV=1	SERPINE2	7.89370799783715 7.89370799783715 7.89370799783715 NA	7.89371	0	1 1 1	1	0
Q99574	Neuroserpin OS=Homo sapiens OX=9606 GN=SERPINI1 PE=1 SV=1	SERPINI1	7.89370799783715 NA NA NA	7.89371	0	1	1	0
A0A087WYL5	Seizure 6-like protein 2 OS=Homo sapiens OX=9606 GN=SEZ6L2 PE=1 SV=1	SEZ6L2	7.89370799783715 7.89370799783715 7.89370799783715 NA	7.89371	0	1 1 1	1	0
Q9Y3B4	Splicing factor 3B subunit 6 OS=Homo sapiens OX=9606 GN=SF3B6 PE=1 SV=1	SF3B6	-0.404284442981969 7.89370799783715 7.89370799783715 NA	7.89371	0	0.00935317408551605 1 1	1	0
Q8WV19	Vesicle transport protein SFT2A OS=Homo sapiens OX=9606 GN=SFT2D1 PE=1 SV=1	SFT2D1	7.89370799783715 NA NA NA	7.89371	0	1	1	0
O95562	Vesicle transport protein SFT2B OS=Homo sapiens OX=9606 GN=SFT2D2 PE=1 SV=1	SFT2D2	7.89370799783715 7.89370799783715 NA NA	7.89371	0	1 1	1	0
Q587I9	Vesicle transport protein SFT2C OS=Homo sapiens OX=9606 GN=SFT2D3 PE=2 SV=1	SFT2D3	7.89370799783715 7.89370799783715 7.89370799783715 7.89370799783715	7.89371	0	1 1 1 1	1	0
Q96NB2	Sideroflexin-2 OS=Homo sapiens OX=9606 GN=SFXN2 PE=1 SV=2	SFXN2	-0.369783569617283 7.89370799783715 7.89370799783715 7.89370799783715	7.89371	0	0.010090267036019 1 1 1	1	0
Q6P4A7	Sideroflexin-4 OS=Homo sapiens OX=9606 GN=SFXN4 PE=1 SV=1	SFXN4	-3.2190097819418 7.89370799783715 7.89370799783715 7.89370799783715	7.89371	0	9.2898525406748e-05 1 1 1	1	0
Q8NHU3	Phosphatidylcholine:ceramide cholinephosphotransferase 2 OS=Homo sapiens OX=9606 GN=SGMS2 PE=1 SV=1	SGMS2	7.89370799783715 NA NA NA	7.89371	0	1	1	0
Q9BX95	Sphingosine-1-phosphate phosphatase 1 OS=Homo sapiens OX=9606 GN=SGPP1 PE=1 SV=2	SGPP1	7.89370799783715 7.89370799783715 7.89370799783715 7.89370799783715	7.89371	0	1 1 1 1	1	0
Q99961	Endophilin-A2 OS=Homo sapiens OX=9606 GN=SH3GL1 PE=1 SV=1	SH3GL1	7.89370799783715 7.89370799783715 NA NA	7.89371	0	1 1	1	0
Q8NEM2	SHC SH2 domain-binding protein 1 OS=Homo sapiens OX=9606 GN=SHCBP1 PE=1 SV=3	SHCBP1	7.89370799783715 NA NA NA	7.89371	0	1	1	0
P34896	Serine hydroxymethyltransferase, cytosolic OS=Homo sapiens OX=9606 GN=SHMT1 PE=1 SV=1	SHMT1	7.89370799783715 7.89370799783715 NA NA	7.89371	0	1 1	1	0
Q9UQ13	Leucine-rich repeat protein SHOC-2 OS=Homo sapiens OX=9606 GN=SHOC2 PE=1 SV=2	SHOC2	7.89370799783715 7.89370799783715 7.89370799783715 NA	7.89371	0	1 1 1	1	0
Q9HAT2	Sialate O-acetylesterase OS=Homo sapiens OX=9606 GN=SIAE PE=1 SV=1	SIAE	7.89370799783715 7.89370799783715 7.89370799783715 7.89370799783715	7.89371	0	1 1 1 1	1	0
Q99720	Sigma non-opioid intracellular receptor 1 OS=Homo sapiens OX=9606 GN=SIGMAR1 PE=1 SV=1	SIGMAR1	1.81265612475886 7.89370799783715 7.89370799783715 7.89370799783715	7.89371	0	0.775857999392363 1 1 1	1	0
Q9BRV8	Suppressor of IKBKE 1 OS=Homo sapiens OX=9606 GN=SIKE1 PE=1 SV=1	SIKE1	7.89370799783715 7.89370799783715 7.89370799783715 7.89370799783715	7.89371	0	1 1 1 1	1	0
D6REA1	Nucleotide exchange factor SIL1 OS=Homo sapiens OX=9606 GN=SIL1 PE=1 SV=1	SIL1	7.89370799783715 7.89370799783715 NA NA	7.89371	0	1 1	1	0
P78324	Tyrosine-protein phosphatase non-receptor type substrate 1 OS=Homo sapiens OX=9606 GN=SIRPA PE=1 SV=2	SIRPA	7.89370799783715 7.89370799783715 NA NA	7.89371	0	1 1	1	0
Q15477	Helicase SKI2W OS=Homo sapiens OX=9606 GN=SKIV2L PE=1 SV=3	SKIV2L	7.89370799783715 7.89370799783715 NA NA	7.89371	0	1 1	1	0
A0A0A0MSS3	SLAIN motif-containing protein 1 OS=Homo sapiens OX=9606 GN=SLAIN1 PE=1 SV=1	SLAIN1	7.89370799783715 NA NA NA	7.89371	0	1	1	0
Q9UP95	Solute carrier family 12 member 4 OS=Homo sapiens OX=9606 GN=SLC12A4 PE=1 SV=2	SLC12A4	7.89370799783715 7.89370799783715 7.89370799783715 7.89370799783715	7.89371	0	1 1 1 1	1	0
Q9UHW9	Solute carrier family 12 member 6 OS=Homo sapiens OX=9606 GN=SLC12A6 PE=1 SV=2	SLC12A6	7.89370799783715 NA NA NA	7.89371	0	1	1	0
A0A0G2JNW7	Solute carrier family 12 member 7 OS=Homo sapiens OX=9606 GN=SLC12A7 PE=1 SV=1	SLC12A7	7.89370799783715 7.89370799783715 NA NA	7.89371	0	1 1	1	0
Q8N697	Solute carrier family 15 member 4 OS=Homo sapiens OX=9606 GN=SLC15A4 PE=1 SV=1	SLC15A4	7.89370799783715 7.89370799783715 7.89370799783715 7.89370799783715	7.89371	0	1 1 1 1	1	0
O60669	Monocarboxylate transporter 2 OS=Homo sapiens OX=9606 GN=SLC16A7 PE=1 SV=2	SLC16A7	7.89370799783715 7.89370799783715 7.89370799783715 NA	7.89371	0	1 1 1	1	0
Q9NRA2	Sialin OS=Homo sapiens OX=9606 GN=SLC17A5 PE=1 SV=2	SLC17A5	3.07221559663119 7.89370799783715 7.89370799783715 7.89370799783715	7.89371	0	0.99586936682605 1 1 1	1	0
Q6NT16	MFS-type transporter SLC18B1 OS=Homo sapiens OX=9606 GN=SLC18B1 PE=1 SV=1	SLC18B1	7.89370799783715 7.89370799783715 7.89370799783715 7.89370799783715	7.89371	0	1 1 1 1	1	0
P41440	Folate transporter 1 OS=Homo sapiens OX=9606 GN=SLC19A1 PE=1 SV=3	SLC19A1	0.680468409053885 7.89370799783715 7.89370799783715 7.89370799783715	7.89371	0	0.116812888038213 1 1 1	1	0
O60779	Thiamine transporter 1 OS=Homo sapiens OX=9606 GN=SLC19A2 PE=1 SV=2	SLC19A2	1.09393296732154 7.89370799783715 7.89370799783715 7.89370799783715	7.89371	0	0.290889276803815 1 1 1	1	0
Q8WUM9	Sodium-dependent phosphate transporter 1 OS=Homo sapiens OX=9606 GN=SLC20A1 PE=1 SV=1	SLC20A1	7.89370799783715 NA NA NA	7.89371	0	1	1	0
Q9UGH3	Solute carrier family 23 member 2 OS=Homo sapiens OX=9606 GN=SLC23A2 PE=1 SV=1	SLC23A2	7.89370799783715 NA NA NA	7.89371	0	1	1	0
Q9Y619	Mitochondrial ornithine transporter 1 OS=Homo sapiens OX=9606 GN=SLC25A15 PE=1 SV=1	SLC25A15	7.89370799783715 NA NA NA	7.89371	0	1	1	0
O43808	Peroxisomal membrane protein PMP34 OS=Homo sapiens OX=9606 GN=SLC25A17 PE=1 SV=1	SLC25A17	7.89370799783715 NA NA NA	7.89371	0	1	1	0
O43772	Mitochondrial carnitine/acylcarnitine carrier protein OS=Homo sapiens OX=9606 GN=SLC25A20 PE=1 SV=1	SLC25A20	-7.95690850812033 7.89370799783715 7.89370799783715 NA	7.89371	0	0 1 1	1	0
Q9H936	Mitochondrial glutamate carrier 1 OS=Homo sapiens OX=9606 GN=SLC25A22 PE=1 SV=1	SLC25A22	-0.365142187466415 7.89370799783715 7.89370799783715 NA	7.89371	0	0.0101940908906444 1 1	1	0
Q9H2D1	Mitochondrial folate transporter/carrier OS=Homo sapiens OX=9606 GN=SLC25A32 PE=1 SV=2	SLC25A32	7.89370799783715 NA NA NA	7.89371	0	1	1	0
Q9BSK2	Solute carrier family 25 member 33 OS=Homo sapiens OX=9606 GN=SLC25A33 PE=1 SV=1	SLC25A33	7.89370799783715 NA NA NA	7.89371	0	1	1	0
O14975	Very long-chain acyl-CoA synthetase OS=Homo sapiens OX=9606 GN=SLC27A2 PE=1 SV=2	SLC27A2	7.89370799783715 7.89370799783715 7.89370799783715 NA	7.89371	0	1 1 1	1	0
X6R3N0	Solute carrier family 27 (Fatty acid transporter), member 3, isoform CRA_d OS=Homo sapiens OX=9606 GN=SLC27A3 PE=1 SV=1	SLC27A3	7.89370799783715 7.89370799783715 NA NA	7.89371	0	1 1	1	0
Q99808	Equilibrative nucleoside transporter 1 OS=Homo sapiens OX=9606 GN=SLC29A1 PE=1 SV=3	SLC29A1	7.89370799783715 7.89370799783715 7.89370799783715 7.89370799783715	7.89371	0	1 1 1 1	1	0
Q9BZD2	Equilibrative nucleoside transporter 3 OS=Homo sapiens OX=9606 GN=SLC29A3 PE=1 SV=3	SLC29A3	-7.95690850812033 7.89370799783715 7.89370799783715 NA	7.89371	0	0 1 1	1	0
Q96QE2	Proton myo-inositol cotransporter OS=Homo sapiens OX=9606 GN=SLC2A13 PE=1 SV=3	SLC2A13	7.89370799783715 7.89370799783715 7.89370799783715 7.89370799783715	7.89371	0	1 1 1 1	1	0
Q9UGQ3	Solute carrier family 2, facilitated glucose transporter member 6 OS=Homo sapiens OX=9606 GN=SLC2A6 PE=1 SV=2	SLC2A6	7.89370799783715 NA NA NA	7.89371	0	1	1	0
Q9NY64	Solute carrier family 2, facilitated glucose transporter member 8 OS=Homo sapiens OX=9606 GN=SLC2A8 PE=1 SV=3	SLC2A8	7.89370799783715 7.89370799783715 7.89370799783715 7.89370799783715	7.89371	0	1 1 1 1	1	0
Q9Y6M5	Zinc transporter 1 OS=Homo sapiens OX=9606 GN=SLC30A1 PE=1 SV=3	SLC30A1	7.89370799783715 7.89370799783715 7.89370799783715 7.89370799783715	7.89371	0	1 1 1 1	1	0
Q8TAD4	Zinc transporter 5 OS=Homo sapiens OX=9606 GN=SLC30A5 PE=1 SV=1	SLC30A5	7.89370799783715 NA NA NA	7.89371	0	1	1	0
Q8NEW0	Zinc transporter 7 OS=Homo sapiens OX=9606 GN=SLC30A7 PE=2 SV=1	SLC30A7	7.89370799783715 7.89370799783715 7.89370799783715 NA	7.89371	0	1 1 1	1	0
Q6PML9	Zinc transporter 9 OS=Homo sapiens OX=9606 GN=SLC30A9 PE=1 SV=1	SLC30A9	7.89370799783715 NA NA NA	7.89371	0	1	1	0
O15431	High affinity copper uptake protein 1 OS=Homo sapiens OX=9606 GN=SLC31A1 PE=1 SV=1	SLC31A1	7.89370799783715 7.89370799783715 7.89370799783715 NA	7.89371	0	1 1 1	1	0
O00400	Acetyl-coenzyme A transporter 1 OS=Homo sapiens OX=9606 GN=SLC33A1 PE=1 SV=1	SLC33A1	7.89370799783715 7.89370799783715 7.89370799783715 7.89370799783715	7.89371	0	1 1 1 1	1	0
Q8TB61	Adenosine 3'-phospho 5'-phosphosulfate transporter 1 OS=Homo sapiens OX=9606 GN=SLC35B2 PE=1 SV=1	SLC35B2	7.89370799783715 NA NA NA	7.89371	0	1	1	0
Q96K37	Solute carrier family 35 member E1 OS=Homo sapiens OX=9606 GN=SLC35E1 PE=1 SV=2	SLC35E1	7.89370799783715 7.89370799783715 -7.95690850812033 NA	7.89371	0	1 1 0	1	0
Q8IXU6	Solute carrier family 35 member F2 OS=Homo sapiens OX=9606 GN=SLC35F2 PE=1 SV=1	SLC35F2	7.89370799783715 7.89370799783715 NA NA	7.89371	0	1 1	1	0
Q7Z2H8	Proton-coupled amino acid transporter 1 OS=Homo sapiens OX=9606 GN=SLC36A1 PE=1 SV=1	SLC36A1	7.89370799783715 7.89370799783715 7.89370799783715 7.89370799783715	7.89371	0	1 1 1 1	1	0
Q8NCC5	Sugar phosphate exchanger 3 OS=Homo sapiens OX=9606 GN=SLC37A3 PE=2 SV=2	SLC37A3	4.02974734339405 7.89370799783715 7.89370799783715 7.89370799783715	7.89371	0	0.999892950249588 1 1 1	1	0
U3KQS2	Glucose-6-phosphate exchanger SLC37A4 OS=Homo sapiens OX=9606 GN=SLC37A4 PE=1 SV=2	SLC37A4	1.90713042522272 7.89370799783715 7.89370799783715 7.89370799783715	7.89371	0	0.823120163003984 1 1 1	1	0
F8VX04	Sodium-coupled neutral amino acid transporter 1 OS=Homo sapiens OX=9606 GN=SLC38A1 PE=1 SV=1	SLC38A1	7.89370799783715 7.89370799783715 NA NA	7.89371	0	1 1	1	0
Q96QD8	Sodium-coupled neutral amino acid transporter 2 OS=Homo sapiens OX=9606 GN=SLC38A2 PE=1 SV=2	SLC38A2	1.79167985307683 7.89370799783715 7.89370799783715 7.89370799783715	7.89371	0	0.764313036460086 1 1 1	1	0
A0A0C4DG39	Probable sodium-coupled neutral amino acid transporter 6 (Fragment) OS=Homo sapiens OX=9606 GN=SLC38A6 PE=1 SV=1	SLC38A6	7.89370799783715 NA NA NA	7.89371	0	1	1	0
Q9NVC3	Putative sodium-coupled neutral amino acid transporter 7 OS=Homo sapiens OX=9606 GN=SLC38A7 PE=1 SV=1	SLC38A7	1.33648522732601 7.89370799783715 7.89370799783715 7.89370799783715	7.89371	0	0.451463500202027 1 1 1	1	0
Q9NY26	Zinc transporter ZIP1 OS=Homo sapiens OX=9606 GN=SLC39A1 PE=1 SV=1	SLC39A1	7.89370799783715 NA NA NA	7.89371	0	1	1	0
Q13433	Zinc transporter ZIP6 OS=Homo sapiens OX=9606 GN=SLC39A6 PE=1 SV=3	SLC39A6	7.89370799783715 NA NA NA	7.89371	0	1	1	0
Q9C0K1	Zinc transporter ZIP8 OS=Homo sapiens OX=9606 GN=SLC39A8 PE=2 SV=1	SLC39A8	7.89370799783715 7.89370799783715 7.89370799783715 7.89370799783715	7.89371	0	1 1 1 1	1	0
Q96GZ6	Solute carrier family 41 member 3 OS=Homo sapiens OX=9606 GN=SLC41A3 PE=1 SV=2	SLC41A3	7.89370799783715 NA NA NA	7.89371	0	1	1	0
Q8WWI5	Choline transporter-like protein 1 OS=Homo sapiens OX=9606 GN=SLC44A1 PE=1 SV=1	SLC44A1	7.89370799783715 7.89370799783715 7.89370799783715 NA	7.89371	0	1 1 1	1	0
Q8IWA5	Choline transporter-like protein 2 OS=Homo sapiens OX=9606 GN=SLC44A2 PE=1 SV=3	SLC44A2	7.89370799783715 7.89370799783715 7.89370799783715 7.89370799783715	7.89371	0	1 1 1 1	1	0
Q96NT5	Proton-coupled folate transporter OS=Homo sapiens OX=9606 GN=SLC46A1 PE=1 SV=1	SLC46A1	7.89370799783715 7.89370799783715 -7.95690850812033 7.89370799783715	7.89371	0	1 1 0 1	1	0
Q96SL1	Solute carrier family 49 member 4 OS=Homo sapiens OX=9606 GN=SLC49A4 PE=1 SV=1	SLC49A4	0.399665485659105 7.89370799783715 7.89370799783715 7.89370799783715	7.89371	0	0.0599676427770833 1 1 1	1	0
Q8NBS3	Sodium bicarbonate transporter-like protein 11 OS=Homo sapiens OX=9606 GN=SLC4A11 PE=1 SV=2	SLC4A11	7.89370799783715 7.89370799783715 NA NA	7.89371	0	1 1	1	0
P04920	Anion exchange protein 2 OS=Homo sapiens OX=9606 GN=SLC4A2 PE=1 SV=4	SLC4A2	1.62439362532693 7.89370799783715 7.89370799783715 7.89370799783715	7.89371	0	0.659880343041619 1 1 1	1	0
Q9Y6R1	Electrogenic sodium bicarbonate cotransporter 1 OS=Homo sapiens OX=9606 GN=SLC4A4 PE=1 SV=1	SLC4A4	7.89370799783715 7.89370799783715 NA NA	7.89371	0	1 1	1	0
Q9HAB3	Solute carrier family 52, riboflavin transporter, member 2 OS=Homo sapiens OX=9606 GN=SLC52A2 PE=1 SV=1	SLC52A2	7.89370799783715 7.89370799783715 7.89370799783715 7.89370799783715	7.89371	0	1 1 1 1	1	0
P53794	Sodium/myo-inositol cotransporter OS=Homo sapiens OX=9606 GN=SLC5A3 PE=1 SV=2	SLC5A3	7.89370799783715 7.89370799783715 7.89370799783715 7.89370799783715	7.89371	0	1 1 1 1	1	0
Q9Y289	Sodium-dependent multivitamin transporter OS=Homo sapiens OX=9606 GN=SLC5A6 PE=2 SV=2	SLC5A6	7.89370799783715 7.89370799783715 NA NA	7.89371	0	1 1	1	0
P48066	Sodium- and chloride-dependent GABA transporter 3 OS=Homo sapiens OX=9606 GN=SLC6A11 PE=2 SV=1	SLC6A11	7.89370799783715 7.89370799783715 NA NA	7.89371	0	1 1	1	0
A0A087WY96	Transporter OS=Homo sapiens OX=9606 GN=SLC6A6 PE=1 SV=1	SLC6A6	7.89370799783715 NA NA NA	7.89371	0	1	1	0
P48029	Sodium- and chloride-dependent creatine transporter 1 OS=Homo sapiens OX=9606 GN=SLC6A8 PE=1 SV=1	SLC6A8	7.89370799783715 7.89370799783715 7.89370799783715 7.89370799783715	7.89371	0	1 1 1 1	1	0
A0A1W2PR06	Cationic amino acid transporter 2 (Fragment) OS=Homo sapiens OX=9606 GN=SLC7A2 PE=1 SV=1	SLC7A2	7.89370799783715 7.89370799783715 7.89370799783715 7.89370799783715	7.89371	0	1 1 1 1	1	0
P19634	Sodium/hydrogen exchanger 1 OS=Homo sapiens OX=9606 GN=SLC9A1 PE=1 SV=2	SLC9A1	7.89370799783715 NA NA NA	7.89371	0	1	1	0
O14745	Na(+)/H(+) exchange regulatory cofactor NHE-RF1 OS=Homo sapiens OX=9606 GN=SLC9A3R1 PE=1 SV=4	SLC9A3R1	7.89370799783715 7.89370799783715 NA NA	7.89371	0	1 1	1	0
Q15599	Na(+)/H(+) exchange regulatory cofactor NHE-RF2 OS=Homo sapiens OX=9606 GN=SLC9A3R2 PE=1 SV=2	SLC9A3R2	-0.0464593110926599 7.89370799783715 7.89370799783715 7.89370799783715	7.89371	0	0.0209447153291772 1 1 1	1	0
Q86UD5	Sodium/hydrogen exchanger 9B2 OS=Homo sapiens OX=9606 GN=SLC9B2 PE=1 SV=2	SLC9B2	7.89370799783715 7.89370799783715 7.89370799783715 7.89370799783715	7.89371	0	1 1 1 1	1	0
O94991	SLIT and NTRK-like protein 5 OS=Homo sapiens OX=9606 GN=SLITRK5 PE=2 SV=2	SLITRK5	7.89370799783715 NA NA NA	7.89371	0	1	1	0
Q9H2G2	STE20-like serine/threonine-protein kinase OS=Homo sapiens OX=9606 GN=SLK PE=1 SV=1	SLK	7.89370799783715 7.89370799783715 7.89370799783715 7.89370799783715	7.89371	0	1 1 1 1	1	0
Q13485	Mothers against decapentaplegic homolog 4 OS=Homo sapiens OX=9606 GN=SMAD4 PE=1 SV=1	SMAD4	7.89370799783715 NA NA NA	7.89371	0	1	1	0
Q99717	Mothers against decapentaplegic homolog 5 OS=Homo sapiens OX=9606 GN=SMAD5 PE=1 SV=1	SMAD5	7.89370799783715 7.89370799783715 7.89370799783715 7.89370799783715	7.89371	0	1 1 1 1	1	0
A0A0A0MT49	Transcription activator BRG1 OS=Homo sapiens OX=9606 GN=SMARCA4 PE=1 SV=1	SMARCA4	7.89370799783715 7.89370799783715 7.89370799783715 NA	7.89371	0	1 1 1	1	0
Q92922	SWI/SNF complex subunit SMARCC1 OS=Homo sapiens OX=9606 GN=SMARCC1 PE=1 SV=3	SMARCC1	-7.95690850812033 7.89370799783715 7.89370799783715 NA	7.89371	0	0 1 1	1	0
F8VXC8	SWI/SNF complex subunit SMARCC2 OS=Homo sapiens OX=9606 GN=SMARCC2 PE=1 SV=1	SMARCC2	7.89370799783715 7.89370799783715 NA NA	7.89371	0	1 1	1	0
A6NHR9	Structural maintenance of chromosomes flexible hinge domain-containing protein 1 OS=Homo sapiens OX=9606 GN=SMCHD1 PE=1 SV=2	SMCHD1	7.89370799783715 NA NA NA	7.89371	0	1	1	0
Q8TEV9	Guanine nucleotide exchange protein SMCR8 OS=Homo sapiens OX=9606 GN=SMCR8 PE=1 SV=2	SMCR8	7.89370799783715 7.89370799783715 7.89370799783715 7.89370799783715	7.89371	0	1 1 1 1	1	0
E9PD50	Protein SMG7 OS=Homo sapiens OX=9606 GN=SMG7 PE=1 SV=1	SMG7	7.89370799783715 NA NA NA	7.89371	0	1	1	0
Q96EX1	Small integral membrane protein 12 OS=Homo sapiens OX=9606 GN=SMIM12 PE=1 SV=3	SMIM12	0.243312503790321 7.89370799783715 7.89370799783715 NA	7.89371	0	0.0413193650515094 1 1	1	0
Q8N5G0	Small integral membrane protein 20 OS=Homo sapiens OX=9606 GN=SMIM20 PE=1 SV=3	SMIM20	7.89370799783715 NA NA NA	7.89371	0	1	1	0
C9J647	Sphingomyelin phosphodiesterase 4 (Fragment) OS=Homo sapiens OX=9606 GN=SMPD4 PE=1 SV=1	SMPD4	7.89370799783715 7.89370799783715 7.89370799783715 7.89370799783715	7.89371	0	1 1 1 1	1	0
Q92485	Acid sphingomyelinase-like phosphodiesterase 3b OS=Homo sapiens OX=9606 GN=SMPDL3B PE=1 SV=2	SMPDL3B	7.89370799783715 7.89370799783715 NA NA	7.89371	0	1 1	1	0
Q5SQN1	Synaptosomal-associated protein 47 OS=Homo sapiens OX=9606 GN=SNAP47 PE=1 SV=3	SNAP47	7.89370799783715 7.89370799783715 7.89370799783715 NA	7.89371	0	1 1 1	1	0
O95295	SNARE-associated protein Snapin OS=Homo sapiens OX=9606 GN=SNAPIN PE=1 SV=1	SNAPIN	2.86132673560959 7.89370799783715 7.89370799783715 NA	7.89371	0	0.991249007551181 1 1	1	0
Q96H20	Vacuolar-sorting protein SNF8 OS=Homo sapiens OX=9606 GN=SNF8 PE=1 SV=1	SNF8	7.89370799783715 NA NA NA	7.89371	0	1	1	0
A0A0A0MRR7	U1 small nuclear ribonucleoprotein C OS=Homo sapiens OX=9606 GN=SNRPC PE=1 SV=1	SNRPC	7.89370799783715 7.89370799783715 NA NA	7.89371	0	1 1	1	0
Q13884	Beta-1-syntrophin OS=Homo sapiens OX=9606 GN=SNTB1 PE=1 SV=3	SNTB1	7.89370799783715 7.89370799783715 7.89370799783715 7.89370799783715	7.89371	0	1 1 1 1	1	0
Q13596	Sorting nexin-1 OS=Homo sapiens OX=9606 GN=SNX1 PE=1 SV=3	SNX1	7.89370799783715 7.89370799783715 7.89370799783715 NA	7.89371	0	1 1 1	1	0
Q9Y5W9	Sorting nexin-11 OS=Homo sapiens OX=9606 GN=SNX11 PE=1 SV=2	SNX11	1.08746284125034 7.89370799783715 7.89370799783715 7.89370799783715	7.89371	0	0.287139808183945 1 1 1	1	0
Q9Y5W8	Sorting nexin-13 OS=Homo sapiens OX=9606 GN=SNX13 PE=1 SV=4	SNX13	-0.853042560104814 7.89370799783715 7.89370799783715 7.89370799783715	7.89371	0	0.00362972090350342 1 1 1	1	0
Q9Y5W7	Sorting nexin-14 OS=Homo sapiens OX=9606 GN=SNX14 PE=1 SV=3	SNX14	7.89370799783715 7.89370799783715 NA NA	7.89371	0	1 1	1	0
P57768	Sorting nexin-16 OS=Homo sapiens OX=9606 GN=SNX16 PE=1 SV=2	SNX16	7.89370799783715 7.89370799783715 NA NA	7.89371	0	1 1	1	0
Q9H3E2	Sorting nexin-25 OS=Homo sapiens OX=9606 GN=SNX25 PE=1 SV=2	SNX25	7.89370799783715 7.89370799783715 NA NA	7.89371	0	1 1	1	0
Q8WV41	Sorting nexin-33 OS=Homo sapiens OX=9606 GN=SNX33 PE=1 SV=1	SNX33	7.89370799783715 NA NA NA	7.89371	0	1	1	0
Q9Y5X3	Sorting nexin-5 OS=Homo sapiens OX=9606 GN=SNX5 PE=1 SV=1	SNX5	7.89370799783715 7.89370799783715 7.89370799783715 NA	7.89371	0	1 1 1	1	0
P00441	Superoxide dismutase [Cu-Zn] OS=Homo sapiens OX=9606 GN=SOD1 PE=1 SV=2	SOD1	7.89370799783715 7.89370799783715 7.89370799783715 7.89370799783715	7.89371	0	1 1 1 1	1	0
Q92673	Sortilin-related receptor OS=Homo sapiens OX=9606 GN=SORL1 PE=1 SV=2	SORL1	7.89370799783715 NA NA NA	7.89371	0	1	1	0
Q99523	Sortilin OS=Homo sapiens OX=9606 GN=SORT1 PE=1 SV=3	SORT1	-1.4970057718754 7.89370799783715 7.89370799783715 7.89370799783715	7.89371	0	0.00107036608973932 1 1 1	1	0
O60271	C-Jun-amino-terminal kinase-interacting protein 4 OS=Homo sapiens OX=9606 GN=SPAG9 PE=1 SV=4	SPAG9	7.89370799783715 NA NA NA	7.89371	0	1	1	0
Q9UBP0	Spastin OS=Homo sapiens OX=9606 GN=SPAST PE=1 SV=1	SPAST	7.89370799783715 NA NA NA	7.89371	0	1	1	0
Q8NB90	ATPase family protein 2 homolog OS=Homo sapiens OX=9606 GN=SPATA5 PE=1 SV=3	SPATA5	7.89370799783715 7.89370799783715 NA NA	7.89371	0	1 1	1	0
Q8NBT2	Kinetochore protein Spc24 OS=Homo sapiens OX=9606 GN=SPC24 PE=1 SV=2	SPC24	-0.442387987423799 7.89370799783715 7.89370799783715 NA	7.89371	0	0.00860577013770026 1 1	1	0
Q9HBM1	Kinetochore protein Spc25 OS=Homo sapiens OX=9606 GN=SPC25 PE=1 SV=1	SPC25	7.89370799783715 7.89370799783715 NA NA	7.89371	0	1 1	1	0
Q5M775	Cytospin-B OS=Homo sapiens OX=9606 GN=SPECC1 PE=1 SV=1	SPECC1	7.89370799783715 7.89370799783715 NA NA	7.89371	0	1 1	1	0
M0R344	Sphingosine kinase 2 OS=Homo sapiens OX=9606 GN=SPHK2 PE=1 SV=1	SPHK2	1.32264746415726 7.89370799783715 7.89370799783715 7.89370799783715	7.89371	0	0.441487644589582 1 1 1	1	0
P16150	Leukosialin OS=Homo sapiens OX=9606 GN=SPN PE=1 SV=1	SPN	7.89370799783715 NA NA NA	7.89371	0	1	1	0
Q8TCT7	Signal peptide peptidase-like 2B OS=Homo sapiens OX=9606 GN=SPPL2B PE=1 SV=2	SPPL2B	7.89370799783715 7.89370799783715 NA NA	7.89371	0	1 1	1	0
Q5W111	SPRY domain-containing protein 7 OS=Homo sapiens OX=9606 GN=SPRYD7 PE=1 SV=2	SPRYD7	0.706678409120849 7.89370799783715 7.89370799783715 7.89370799783715	7.89371	0	0.124197011776018 1 1 1	1	0
A0A0D9SF54	Spectrin alpha chain, non-erythrocytic 1 OS=Homo sapiens OX=9606 GN=SPTAN1 PE=1 SV=1	SPTAN1	7.89370799783715 NA NA NA	7.89371	0	1	1	0
O15270	Serine palmitoyltransferase 2 OS=Homo sapiens OX=9606 GN=SPTLC2 PE=1 SV=1	SPTLC2	7.89370799783715 7.89370799783715 7.89370799783715 7.89370799783715	7.89371	0	1 1 1 1	1	0
H0Y733	Serine palmitoyltransferase 3 (Fragment) OS=Homo sapiens OX=9606 GN=SPTLC3 PE=1 SV=1	SPTLC3	7.89370799783715 NA NA NA	7.89371	0	1	1	0
Q14534	Squalene monooxygenase OS=Homo sapiens OX=9606 GN=SQLE PE=1 SV=3	SQLE	7.89370799783715 7.89370799783715 7.89370799783715 NA	7.89371	0	1 1 1	1	0
P12931	Proto-oncogene tyrosine-protein kinase Src OS=Homo sapiens OX=9606 GN=SRC PE=1 SV=3	SRC	1.10764072318797 7.89370799783715 7.89370799783715 7.89370799783715	7.89371	0	0.298939264092869 1 1 1	1	0
Q8WXA9	Splicing regulatory glutamine/lysine-rich protein 1 OS=Homo sapiens OX=9606 GN=SREK1 PE=1 SV=1	SREK1	7.89370799783715 NA NA NA	7.89371	0	1	1	0
Q8N9Q2	Protein SREK1IP1 OS=Homo sapiens OX=9606 GN=SREK1IP1 PE=1 SV=1	SREK1IP1	7.89370799783715 NA NA NA	7.89371	0	1	1	0
O75044	SLIT-ROBO Rho GTPase-activating protein 2 OS=Homo sapiens OX=9606 GN=SRGAP2 PE=1 SV=3	SRGAP2	0.0701610714174009 7.89370799783715 7.89370799783715 7.89370799783715	7.89371	0	0.0274677476529921 1 1 1	1	0
P19623	Spermidine synthase OS=Homo sapiens OX=9606 GN=SRM PE=1 SV=1	SRM	1.09288452791361 7.89370799783715 7.89370799783715 NA	7.89371	0	0.290279505637598 1 1	1	0
P78539	Sushi repeat-containing protein SRPX OS=Homo sapiens OX=9606 GN=SRPX PE=1 SV=1	SRPX	7.89370799783715 NA NA NA	7.89371	0	1	1	0
A9Z1X7	Serine/arginine repetitive matrix protein 1 OS=Homo sapiens OX=9606 GN=SRRM1 PE=1 SV=1	SRRM1	0.423109795979566 7.89370799783715 7.89370799783715 NA	7.89371	0	0.0634198928856922 1 1	1	0
Q13242	Serine/arginine-rich splicing factor 9 OS=Homo sapiens OX=9606 GN=SRSF9 PE=1 SV=1	SRSF9	7.89370799783715 7.89370799783715 7.89370799783715 NA	7.89371	0	1 1 1	1	0
Q9Y2D8	Afadin- and alpha-actinin-binding protein OS=Homo sapiens OX=9606 GN=SSX2IP PE=1 SV=3	SSX2IP	7.89370799783715 7.89370799783715 NA NA	7.89371	0	1 1	1	0
Q8N3U4	Cohesin subunit SA-2 OS=Homo sapiens OX=9606 GN=STAG2 PE=1 SV=3	STAG2	7.89370799783715 NA NA NA	7.89371	0	1	1	0
J3QLM1	StAR-related lipid transfer protein 3 OS=Homo sapiens OX=9606 GN=STARD3 PE=1 SV=1	STARD3	7.89370799783715 7.89370799783715 7.89370799783715 7.89370799783715	7.89371	0	1 1 1 1	1	0
Q9NQZ5	StAR-related lipid transfer protein 7, mitochondrial OS=Homo sapiens OX=9606 GN=STARD7 PE=1 SV=2	STARD7	7.89370799783715 NA NA NA	7.89371	0	1	1	0
P42224	Signal transducer and activator of transcription 1-alpha/beta OS=Homo sapiens OX=9606 GN=STAT1 PE=1 SV=2	STAT1	7.89370799783715 NA NA NA	7.89371	0	1	1	0
O95210	Starch-binding domain-containing protein 1 OS=Homo sapiens OX=9606 GN=STBD1 PE=1 SV=1	STBD1	7.89370799783715 NA NA NA	7.89371	0	1	1	0
Q8NFT2	Metalloreductase STEAP2 OS=Homo sapiens OX=9606 GN=STEAP2 PE=1 SV=3	STEAP2	7.89370799783715 NA NA NA	7.89371	0	1	1	0
Q658P3	Metalloreductase STEAP3 OS=Homo sapiens OX=9606 GN=STEAP3 PE=1 SV=2	STEAP3	2.86429422731246 7.89370799783715 7.89370799783715 7.89370799783715	7.89371	0	0.991339655494247 1 1 1	1	0
A0A1W2PRA1	Stromal interaction molecule 2 OS=Homo sapiens OX=9606 GN=STIM2 PE=1 SV=1	STIM2	7.89370799783715 7.89370799783715 7.89370799783715 NA	7.89371	0	1 1 1	1	0
O94804	Serine/threonine-protein kinase 10 OS=Homo sapiens OX=9606 GN=STK10 PE=1 SV=1	STK10	7.89370799783715 7.89370799783715 NA NA	7.89371	0	1 1	1	0
O00506	Serine/threonine-protein kinase 25 OS=Homo sapiens OX=9606 GN=STK25 PE=1 SV=1	STK25	7.89370799783715 7.89370799783715 NA NA	7.89371	0	1 1	1	0
Q13188	Serine/threonine-protein kinase 3 OS=Homo sapiens OX=9606 GN=STK3 PE=1 SV=2	STK3	7.89370799783715 7.89370799783715 7.89370799783715 7.89370799783715	7.89371	0	1 1 1 1	1	0
A0A3B3IU55	Stonin-2 OS=Homo sapiens OX=9606 GN=STON2 PE=1 SV=1	STON2	7.89370799783715 7.89370799783715 7.89370799783715 7.89370799783715	7.89371	0	1 1 1 1	1	0
Q5VSL9	Striatin-interacting protein 1 OS=Homo sapiens OX=9606 GN=STRIP1 PE=1 SV=1	STRIP1	7.89370799783715 7.89370799783715 7.89370799783715 7.89370799783715	7.89371	0	1 1 1 1	1	0
Q13033	Striatin-3 OS=Homo sapiens OX=9606 GN=STRN3 PE=1 SV=3	STRN3	7.89370799783715 NA NA NA	7.89371	0	1	1	0
P08842	Steryl-sulfatase OS=Homo sapiens OX=9606 GN=STS PE=1 SV=2	STS	7.89370799783715 NA NA NA	7.89371	0	1	1	0
P56962	Syntaxin-17 OS=Homo sapiens OX=9606 GN=STX17 PE=1 SV=2	STX17	7.89370799783715 NA NA NA	7.89371	0	1	1	0
Q9P2W9	Syntaxin-18 OS=Homo sapiens OX=9606 GN=STX18 PE=1 SV=1	STX18	7.89370799783715 7.89370799783715 7.89370799783715 7.89370799783715	7.89371	0	1 1 1 1	1	0
Q13277	Syntaxin-3 OS=Homo sapiens OX=9606 GN=STX3 PE=1 SV=3	STX3	2.77580732036887 7.89370799783715 7.89370799783715 7.89370799783715	7.89371	0	0.988209737913438 1 1 1	1	0
H7C1N0	Succinate--hydroxymethylglutarate CoA-transferase (Fragment) OS=Homo sapiens OX=9606 GN=SUGCT PE=4 SV=1	SUGCT	7.89370799783715 7.89370799783715 NA NA	7.89371	0	1 1	1	0
Q9Y2Z0	Protein SGT1 homolog OS=Homo sapiens OX=9606 GN=SUGT1 PE=1 SV=3	SUGT1	7.89370799783715 NA NA NA	7.89371	0	1	1	0
Q8IWU5	Extracellular sulfatase Sulf-2 OS=Homo sapiens OX=9606 GN=SULF2 PE=1 SV=1	SULF2	7.89370799783715 7.89370799783715 NA NA	7.89371	0	1 1	1	0
A0A0A6YYL2	Sulfotransferase OS=Homo sapiens OX=9606 GN=SULT1A4 PE=1 SV=1	SULT1A4	7.89370799783715 7.89370799783715 -7.95690850812033 NA	7.89371	0	1 1 0	1	0
Q8NBK3	Formylglycine-generating enzyme OS=Homo sapiens OX=9606 GN=SUMF1 PE=1 SV=3	SUMF1	7.89370799783715 7.89370799783715 7.89370799783715 7.89370799783715	7.89371	0	1 1 1 1	1	0
E9PHI4	SUN domain-containing protein 1 OS=Homo sapiens OX=9606 GN=SUN1 PE=1 SV=1	SUN1	7.89370799783715 7.89370799783715 7.89370799783715 NA	7.89371	0	1 1 1	1	0
Q9UH99	SUN domain-containing protein 2 OS=Homo sapiens OX=9606 GN=SUN2 PE=1 SV=3	SUN2	7.89370799783715 7.89370799783715 7.89370799783715 7.89370799783715	7.89371	0	1 1 1 1	1	0
P63272	Transcription elongation factor SPT4 OS=Homo sapiens OX=9606 GN=SUPT4H1 PE=1 SV=1	SUPT4H1	7.89370799783715 7.89370799783715 NA NA	7.89371	0	1 1	1	0
Q7L0J3	Synaptic vesicle glycoprotein 2A OS=Homo sapiens OX=9606 GN=SV2A PE=1 SV=1	SV2A	7.89370799783715 7.89370799783715 7.89370799783715 NA	7.89371	0	1 1 1	1	0
O95425	Supervillin OS=Homo sapiens OX=9606 GN=SVIL PE=1 SV=2	SVIL	7.89370799783715 7.89370799783715 7.89370799783715 NA	7.89371	0	1 1 1	1	0
Q8NHG7	Small VCP/p97-interacting protein OS=Homo sapiens OX=9606 GN=SVIP PE=1 SV=1	SVIP	7.89370799783715 7.89370799783715 NA NA	7.89371	0	1 1	1	0
O43759	Synaptogyrin-1 OS=Homo sapiens OX=9606 GN=SYNGR1 PE=1 SV=2	SYNGR1	7.89370799783715 7.89370799783715 7.89370799783715 NA	7.89371	0	1 1 1	1	0
J3KQV8	Synaptojanin-1 OS=Homo sapiens OX=9606 GN=SYNJ1 PE=1 SV=1	SYNJ1	7.89370799783715 7.89370799783715 7.89370799783715 7.89370799783715	7.89371	0	1 1 1 1	1	0
P21579	Synaptotagmin-1 OS=Homo sapiens OX=9606 GN=SYT1 PE=1 SV=1	SYT1	7.89370799783715 NA NA NA	7.89371	0	1	1	0
Q9BT88	Synaptotagmin-11 OS=Homo sapiens OX=9606 GN=SYT11 PE=1 SV=2	SYT11	7.89370799783715 NA NA NA	7.89371	0	1	1	0
Q8N9I0	Synaptotagmin-2 OS=Homo sapiens OX=9606 GN=SYT2 PE=1 SV=2	SYT2	7.89370799783715 7.89370799783715 7.89370799783715 7.89370799783715	7.89371	0	1 1 1 1	1	0
Q86TM6	E3 ubiquitin-protein ligase synoviolin OS=Homo sapiens OX=9606 GN=SYVN1 PE=1 SV=2	SYVN1	7.89370799783715 NA NA NA	7.89371	0	1	1	0
Q5T011	KICSTOR complex protein SZT2 OS=Homo sapiens OX=9606 GN=SZT2 PE=1 SV=3	SZT2	7.89370799783715 7.89370799783715 7.89370799783715 7.89370799783715	7.89371	0	1 1 1 1	1	0
Q9NYJ8	TGF-beta-activated kinase 1 and MAP3K7-binding protein 2 OS=Homo sapiens OX=9606 GN=TAB2 PE=1 SV=1	TAB2	7.89370799783715 NA NA NA	7.89371	0	1	1	0
Q7Z7C8	Transcription initiation factor TFIID subunit 8 OS=Homo sapiens OX=9606 GN=TAF8 PE=1 SV=1	TAF8	7.89370799783715 7.89370799783715 NA NA	7.89371	0	1 1	1	0
Q9C0D5	Protein TANC1 OS=Homo sapiens OX=9606 GN=TANC1 PE=1 SV=3	TANC1	-2.10313791023111 7.89370799783715 7.89370799783715 7.89370799783715	7.89371	0	0.000394817871230477 1 1 1	1	0
Q7L7X3	Serine/threonine-protein kinase TAO1 OS=Homo sapiens OX=9606 GN=TAOK1 PE=1 SV=1	TAOK1	7.89370799783715 7.89370799783715 NA NA	7.89371	0	1 1	1	0
Q9UL54	Serine/threonine-protein kinase TAO2 OS=Homo sapiens OX=9606 GN=TAOK2 PE=1 SV=2	TAOK2	-0.783424905258866 7.89370799783715 7.89370799783715 NA	7.89371	0	0.00418279447847762 1 1	1	0
A0A140T9T7	Antigen peptide transporter 1 OS=Homo sapiens OX=9606 GN=TAP1 PE=1 SV=1	TAP1	-1.70680362365595 7.89370799783715 7.89370799783715 7.89370799783715	7.89371	0	0.000745284061096541 1 1 1	1	0
B8ZZD4	Tax1-binding protein 1 OS=Homo sapiens OX=9606 GN=TAX1BP1 PE=1 SV=1	TAX1BP1	-7.95690850812033 7.89370799783715 7.89370799783715 NA	7.89371	0	0 1 1	1	0
Q4KMP7	TBC1 domain family member 10B OS=Homo sapiens OX=9606 GN=TBC1D10B PE=1 SV=3	TBC1D10B	7.89370799783715 7.89370799783715 7.89370799783715 7.89370799783715	7.89371	0	1 1 1 1	1	0
C9JA93	TBC1 domain family member 15 (Fragment) OS=Homo sapiens OX=9606 GN=TBC1D15 PE=1 SV=1	TBC1D15	7.89370799783715 7.89370799783715 7.89370799783715 NA	7.89371	0	1 1 1	1	0
Q99426	Tubulin-folding cofactor B OS=Homo sapiens OX=9606 GN=TBCB PE=1 SV=2	TBCB	7.89370799783715 NA NA NA	7.89371	0	1	1	0
Q9UHD2	Serine/threonine-protein kinase TBK1 OS=Homo sapiens OX=9606 GN=TBK1 PE=1 SV=1	TBK1	-7.95690850812033 7.89370799783715 7.89370799783715 NA	7.89371	0	0 1 1	1	0
Q12788	Transducin beta-like protein 3 OS=Homo sapiens OX=9606 GN=TBL3 PE=1 SV=2	TBL3	-0.469208560361676 7.89370799783715 7.89370799783715 NA	7.89371	0	0.00811833788683479 1 1	1	0
O14776	Transcription elongation regulator 1 OS=Homo sapiens OX=9606 GN=TCERG1 PE=1 SV=2	TCERG1	7.89370799783715 NA NA NA	7.89371	0	1	1	0
Q13488	V-type proton ATPase 116 kDa subunit a isoform 3 OS=Homo sapiens OX=9606 GN=TCIRG1 PE=1 SV=3	TCIRG1	2.84813800832443 7.89370799783715 7.89370799783715 7.89370799783715	7.89371	0	0.990835013729636 1 1 1	1	0
A0A0C4DFN5	Chromosome 10 open reading frame 61 OS=Homo sapiens OX=9606 GN=TCTN3 PE=1 SV=1	TCTN3	7.89370799783715 7.89370799783715 7.89370799783715 7.89370799783715	7.89371	0	1 1 1 1	1	0
F6TB26	Tudor and KH domain-containing protein OS=Homo sapiens OX=9606 GN=TDRKH PE=1 SV=1	TDRKH	7.89370799783715 7.89370799783715 NA NA	7.89371	0	1 1	1	0
H0YE88	Transcriptional enhancer factor TEF-1 OS=Homo sapiens OX=9606 GN=TEAD1 PE=1 SV=1	TEAD1	7.89370799783715 7.89370799783715 NA NA	7.89371	0	1 1	1	0
Q96QE5	Transcription elongation factor, mitochondrial OS=Homo sapiens OX=9606 GN=TEFM PE=1 SV=1	TEFM	0.406014986814395 7.89370799783715 7.89370799783715 NA	7.89371	0	0.0608836030541985 1 1	1	0
Q9Y4R8	Telomere length regulation protein TEL2 homolog OS=Homo sapiens OX=9606 GN=TELO2 PE=1 SV=2	TELO2	7.89370799783715 7.89370799783715 NA NA	7.89371	0	1 1	1	0
Q9P273	Teneurin-3 OS=Homo sapiens OX=9606 GN=TENM3 PE=2 SV=3	TENM3	7.89370799783715 7.89370799783715 7.89370799783715 7.89370799783715	7.89371	0	1 1 1 1	1	0
Q9NXF1	Testis-expressed protein 10 OS=Homo sapiens OX=9606 GN=TEX10 PE=1 SV=2	TEX10	7.89370799783715 7.89370799783715 7.89370799783715 NA	7.89371	0	1 1 1	1	0
Q8IWB9	Testis-expressed protein 2 OS=Homo sapiens OX=9606 GN=TEX2 PE=1 SV=2	TEX2	7.89370799783715 7.89370799783715 7.89370799783715 7.89370799783715	7.89371	0	1 1 1 1	1	0
P19532	Transcription factor E3 OS=Homo sapiens OX=9606 GN=TFE3 PE=1 SV=4	TFE3	7.89370799783715 7.89370799783715 NA NA	7.89371	0	1 1	1	0
Q92734	Protein TFG OS=Homo sapiens OX=9606 GN=TFG PE=1 SV=2	TFG	-7.95690850812033 7.89370799783715 7.89370799783715 NA	7.89371	0	0 1 1	1	0
Q9UBB9	Tuftelin-interacting protein 11 OS=Homo sapiens OX=9606 GN=TFIP11 PE=1 SV=1	TFIP11	7.89370799783715 NA NA NA	7.89371	0	1	1	0
P10646	Tissue factor pathway inhibitor OS=Homo sapiens OX=9606 GN=TFPI PE=1 SV=1	TFPI	7.89370799783715 NA NA NA	7.89371	0	1	1	0
P36897	TGF-beta receptor type-1 OS=Homo sapiens OX=9606 GN=TGFBR1 PE=1 SV=1	TGFBR1	7.89370799783715 7.89370799783715 7.89370799783715 7.89370799783715	7.89371	0	1 1 1 1	1	0
Q03167	Transforming growth factor beta receptor type 3 OS=Homo sapiens OX=9606 GN=TGFBR3 PE=1 SV=3	TGFBR3	7.89370799783715 7.89370799783715 NA NA	7.89371	0	1 1	1	0
Q8WUH2	Transforming growth factor-beta receptor-associated protein 1 OS=Homo sapiens OX=9606 GN=TGFBRAP1 PE=1 SV=1	TGFBRAP1	7.89370799783715 NA NA NA	7.89371	0	1	1	0
Q15583	Homeobox protein TGIF1 OS=Homo sapiens OX=9606 GN=TGIF1 PE=1 SV=3	TGIF1	7.89370799783715 7.89370799783715 NA NA	7.89371	0	1 1	1	0
Q08188	Protein-glutamine gamma-glutamyltransferase E OS=Homo sapiens OX=9606 GN=TGM3 PE=1 SV=4	TGM3	7.89370799783715 NA NA NA	7.89371	0	1	1	0
P35443	Thrombospondin-4 OS=Homo sapiens OX=9606 GN=THBS4 PE=1 SV=2	THBS4	7.89370799783715 NA NA NA	7.89371	0	1	1	0
Q8WUY1	Protein THEM6 OS=Homo sapiens OX=9606 GN=THEM6 PE=1 SV=2	THEM6	0.22963124756658 7.89370799783715 7.89370799783715 7.89370799783715	7.89371	0	0.0399995446901187 1 1 1	1	0
Q8NI27	THO complex subunit 2 OS=Homo sapiens OX=9606 GN=THOC2 PE=1 SV=2	THOC2	7.89370799783715 7.89370799783715 NA NA	7.89371	0	1 1	1	0
Q86W42	THO complex subunit 6 homolog OS=Homo sapiens OX=9606 GN=THOC6 PE=1 SV=1	THOC6	7.89370799783715 NA NA NA	7.89371	0	1	1	0
Q6ZMP0	Thrombospondin type-1 domain-containing protein 4 OS=Homo sapiens OX=9606 GN=THSD4 PE=2 SV=2	THSD4	7.89370799783715 NA NA NA	7.89371	0	1	1	0
Q99595	Mitochondrial import inner membrane translocase subunit Tim17-A OS=Homo sapiens OX=9606 GN=TIMM17A PE=1 SV=1	TIMM17A	7.89370799783715 7.89370799783715 NA NA	7.89371	0	1 1	1	0
P35625	Metalloproteinase inhibitor 3 OS=Homo sapiens OX=9606 GN=TIMP3 PE=1 SV=2	TIMP3	7.89370799783715 7.89370799783715 NA NA	7.89371	0	1 1	1	0
Q9UDY2	Tight junction protein ZO-2 OS=Homo sapiens OX=9606 GN=TJP2 PE=1 SV=2	TJP2	0.217759319988677 7.89370799783715 7.89370799783715 7.89370799783715	7.89371	0	0.0388893949183354 1 1 1	1	0
Q9NS93	Transmembrane 7 superfamily member 3 OS=Homo sapiens OX=9606 GN=TM7SF3 PE=2 SV=1	TM7SF3	7.89370799783715 7.89370799783715 7.89370799783715 7.89370799783715	7.89371	0	1 1 1 1	1	0
P55061	Bax inhibitor 1 OS=Homo sapiens OX=9606 GN=TMBIM6 PE=1 SV=2	TMBIM6	1.56564579318699 7.89370799783715 7.89370799783715 7.89370799783715	7.89371	0	0.618939795754829 1 1 1	1	0
Q9UM00	Calcium load-activated calcium channel OS=Homo sapiens OX=9606 GN=TMCO1 PE=1 SV=2	TMCO1	7.89370799783715 NA NA NA	7.89371	0	1	1	0
Q8IYR6	Tomoregulin-1 OS=Homo sapiens OX=9606 GN=TMEFF1 PE=1 SV=1	TMEFF1	7.89370799783715 7.89370799783715 NA NA	7.89371	0	1 1	1	0
Q8NE00	Transmembrane protein 104 OS=Homo sapiens OX=9606 GN=TMEM104 PE=1 SV=2	TMEM104	7.89370799783715 7.89370799783715 7.89370799783715 7.89370799783715	7.89371	0	1 1 1 1	1	0
A0A087X266	Transmembrane protein 120A OS=Homo sapiens OX=9606 GN=TMEM120A PE=1 SV=1	TMEM120A	7.89370799783715 NA NA NA	7.89371	0	1	1	0
Q92545	Transmembrane protein 131 OS=Homo sapiens OX=9606 GN=TMEM131 PE=1 SV=3	TMEM131	-1.50589092972996 7.89370799783715 7.89370799783715 7.89370799783715	7.89371	0	0.00105370292659524 1 1 1	1	0
Q8TBQ9	Protein kish-A OS=Homo sapiens OX=9606 GN=TMEM167A PE=1 SV=1	TMEM167A	0.64792788097995 7.89370799783715 7.89370799783715 NA	7.89371	0	0.108215502122284 1 1	1	0
Q9BSA9	Endosomal/lysosomal potassium channel TMEM175 OS=Homo sapiens OX=9606 GN=TMEM175 PE=1 SV=1	TMEM175	7.89370799783715 NA NA NA	7.89371	0	1	1	0
Q7Z7N9	Transmembrane protein 179B OS=Homo sapiens OX=9606 GN=TMEM179B PE=1 SV=1	TMEM179B	7.89370799783715 7.89370799783715 7.89370799783715 7.89370799783715	7.89371	0	1 1 1 1	1	0
Q9NVA4	Transmembrane protein 184C OS=Homo sapiens OX=9606 GN=TMEM184C PE=1 SV=2	TMEM184C	7.89370799783715 7.89370799783715 7.89370799783715 7.89370799783715	7.89371	0	1 1 1 1	1	0
Q9H7F4	Transmembrane protein 185B OS=Homo sapiens OX=9606 GN=TMEM185B PE=1 SV=2	TMEM185B	7.89370799783715 7.89370799783715 NA NA	7.89371	0	1 1	1	0
A5PLL7	Transmembrane protein 189 OS=Homo sapiens OX=9606 GN=TMEM189 PE=1 SV=3	TMEM189	7.89370799783715 NA NA NA	7.89371	0	1	1	0
Q8N511	Transmembrane protein 199 OS=Homo sapiens OX=9606 GN=TMEM199 PE=1 SV=1	TMEM199	-1.21681138907315 7.89370799783715 7.89370799783715 NA	7.89371	0	0.00178433577795151 1 1	1	0
Q9H813	Transmembrane protein 206 OS=Homo sapiens OX=9606 GN=TMEM206 PE=1 SV=1	TMEM206	7.89370799783715 7.89370799783715 NA NA	7.89371	0	1 1	1	0
Q9NWH2	Transmembrane protein 242 OS=Homo sapiens OX=9606 GN=TMEM242 PE=1 SV=1	TMEM242	7.89370799783715 7.89370799783715 NA NA	7.89371	0	1 1	1	0
C9JY04	Transmembrane protein 243 OS=Homo sapiens OX=9606 GN=TMEM243 PE=1 SV=1	TMEM243	7.89370799783715 7.89370799783715 NA NA	7.89371	0	1 1	1	0
Q9H330	Transmembrane protein 245 OS=Homo sapiens OX=9606 GN=TMEM245 PE=1 SV=3	TMEM245	7.89370799783715 7.89370799783715 -7.95690850812033 NA	7.89371	0	1 1 0	1	0
Q9NWD8	Transmembrane protein 248 OS=Homo sapiens OX=9606 GN=TMEM248 PE=1 SV=1	TMEM248	7.89370799783715 NA NA NA	7.89371	0	1	1	0
Q8N2U0	Transmembrane protein 256 OS=Homo sapiens OX=9606 GN=TMEM256 PE=3 SV=1	TMEM256	1.24937850448968 7.89370799783715 7.89370799783715 7.89370799783715	7.89371	0	0.389938509221628 1 1 1	1	0
Q4ZIN3	Membralin OS=Homo sapiens OX=9606 GN=TMEM259 PE=1 SV=1	TMEM259	-0.795709385038863 7.89370799783715 7.89370799783715 NA	7.89371	0	0.00407885884756338 1 1	1	0
Q5VZI3	Transmembrane protein 268 OS=Homo sapiens OX=9606 GN=TMEM268 PE=2 SV=1	TMEM268	1.46715152611119 7.89370799783715 7.89370799783715 7.89370799783715	7.89371	0	0.547420181437894 1 1 1	1	0
Q9NVV0	Trimeric intracellular cation channel type B OS=Homo sapiens OX=9606 GN=TMEM38B PE=1 SV=1	TMEM38B	7.89370799783715 7.89370799783715 NA NA	7.89371	0	1 1	1	0
Q96HV5	Transmembrane protein 41A OS=Homo sapiens OX=9606 GN=TMEM41A PE=1 SV=1	TMEM41A	1.15074333345903 7.89370799783715 7.89370799783715 7.89370799783715	7.89371	0	0.325167932463658 1 1 1	1	0
P56557	Transmembrane protein 50B OS=Homo sapiens OX=9606 GN=TMEM50B PE=1 SV=2	TMEM50B	7.89370799783715 NA NA NA	7.89371	0	1	1	0
Q9BXS4	Transmembrane protein 59 OS=Homo sapiens OX=9606 GN=TMEM59 PE=1 SV=1	TMEM59	7.89370799783715 7.89370799783715 7.89370799783715 7.89370799783715	7.89371	0	1 1 1 1	1	0
O94886	CSC1-like protein 1 OS=Homo sapiens OX=9606 GN=TMEM63A PE=1 SV=3	TMEM63A	7.89370799783715 7.89370799783715 7.89370799783715 7.89370799783715	7.89371	0	1 1 1 1	1	0
Q5T3F8	CSC1-like protein 2 OS=Homo sapiens OX=9606 GN=TMEM63B PE=1 SV=1	TMEM63B	7.89370799783715 7.89370799783715 7.89370799783715 7.89370799783715	7.89371	0	1 1 1 1	1	0
Q96MH6	Transmembrane protein 68 OS=Homo sapiens OX=9606 GN=TMEM68 PE=2 SV=2	TMEM68	7.89370799783715 7.89370799783715 NA NA	7.89371	0	1 1	1	0
Q9HCN3	Post-GPI attachment to proteins factor 6 OS=Homo sapiens OX=9606 GN=TMEM8A PE=1 SV=3	TMEM8A	7.89370799783715 7.89370799783715 NA NA	7.89371	0	1 1	1	0
Q5BJF2	Sigma intracellular receptor 2 OS=Homo sapiens OX=9606 GN=TMEM97 PE=1 SV=1	TMEM97	1.41548714710573 7.89370799783715 7.89370799783715 NA	7.89371	0	0.509297285830833 1 1	1	0
Q9NYL9	Tropomodulin-3 OS=Homo sapiens OX=9606 GN=TMOD3 PE=1 SV=1	TMOD3	0.598445730084778 7.89370799783715 7.89370799783715 7.89370799783715	7.89371	0	0.0962801389280754 1 1 1	1	0
Q6ZT21	Transmembrane protein with metallophosphoesterase domain OS=Homo sapiens OX=9606 GN=TMPPE PE=2 SV=2	TMPPE	7.89370799783715 7.89370799783715 -7.95690850812033 NA	7.89371	0	1 1 0	1	0
Q9H1E5	Thioredoxin-related transmembrane protein 4 OS=Homo sapiens OX=9606 GN=TMX4 PE=1 SV=1	TMX4	1.57476673361527 7.89370799783715 7.89370799783715 7.89370799783715	7.89371	0	0.62540390087213 1 1 1	1	0
J3QSU6	Tenascin OS=Homo sapiens OX=9606 GN=TNC PE=1 SV=1	TNC	7.89370799783715 NA NA NA	7.89371	0	1	1	0
Q13829	BTB/POZ domain-containing adapter for CUL3-mediated RhoA degradation protein 2 OS=Homo sapiens OX=9606 GN=TNFAIP1 PE=1 SV=1	TNFAIP1	7.89370799783715 7.89370799783715 7.89370799783715 7.89370799783715	7.89371	0	1 1 1 1	1	0
Q9UBN6	Tumor necrosis factor receptor superfamily member 10D OS=Homo sapiens OX=9606 GN=TNFRSF10D PE=1 SV=1	TNFRSF10D	7.89370799783715 7.89370799783715 7.89370799783715 NA	7.89371	0	1 1 1	1	0
Q9UKE5	TRAF2 and NCK-interacting protein kinase OS=Homo sapiens OX=9606 GN=TNIK PE=1 SV=1	TNIK	7.89370799783715 NA NA NA	7.89371	0	1	1	0
C9J7E5	Transportin-3 OS=Homo sapiens OX=9606 GN=TNPO3 PE=1 SV=1	TNPO3	7.89370799783715 7.89370799783715 7.89370799783715 NA	7.89371	0	1 1 1	1	0
Q8NDV7	Trinucleotide repeat-containing gene 6A protein OS=Homo sapiens OX=9606 GN=TNRC6A PE=1 SV=2	TNRC6A	7.89370799783715 7.89370799783715 7.89370799783715 7.89370799783715	7.89371	0	1 1 1 1	1	0
O60784	Target of Myb protein 1 OS=Homo sapiens OX=9606 GN=TOM1 PE=1 SV=2	TOM1	7.89370799783715 7.89370799783715 7.89370799783715 7.89370799783715	7.89371	0	1 1 1 1	1	0
O75674	TOM1-like protein 1 OS=Homo sapiens OX=9606 GN=TOM1L1 PE=1 SV=2	TOM1L1	7.89370799783715 NA NA NA	7.89371	0	1	1	0
Q15388	Mitochondrial import receptor subunit TOM20 homolog OS=Homo sapiens OX=9606 GN=TOMM20 PE=1 SV=1	TOMM20	-0.0386114492699748 7.89370799783715 7.89370799783715 NA	7.89371	0	0.0213279119890155 1 1	1	0
P11387	DNA topoisomerase 1 OS=Homo sapiens OX=9606 GN=TOP1 PE=1 SV=2	TOP1	7.89370799783715 7.89370799783715 7.89370799783715 -7.95690850812033	7.89371	0	1 1 1 0	1	0
Q02880	DNA topoisomerase 2-beta OS=Homo sapiens OX=9606 GN=TOP2B PE=1 SV=3	TOP2B	7.89370799783715 7.89370799783715 -7.95690850812033 NA	7.89371	0	1 1 0	1	0
O14656	Torsin-1A OS=Homo sapiens OX=9606 GN=TOR1A PE=1 SV=1	TOR1A	-2.9298389285826 7.89370799783715 7.89370799783715 NA	7.89371	0	0.000128763685322882 1 1	1	0
J3KN66	Torsin-1A-interacting protein 1 OS=Homo sapiens OX=9606 GN=TOR1AIP1 PE=1 SV=1	TOR1AIP1	1.42579212732985 7.89370799783715 7.89370799783715 7.89370799783715	7.89371	0	0.516902577682189 1 1 1	1	0
O14657	Torsin-1B OS=Homo sapiens OX=9606 GN=TOR1B PE=1 SV=2	TOR1B	7.89370799783715 NA NA NA	7.89371	0	1	1	0
Q5JU69	Torsin-2A OS=Homo sapiens OX=9606 GN=TOR2A PE=2 SV=1	TOR2A	7.89370799783715 7.89370799783715 7.89370799783715 7.89370799783715	7.89371	0	1 1 1 1	1	0
Q13625	Apoptosis-stimulating of p53 protein 2 OS=Homo sapiens OX=9606 GN=TP53BP2 PE=1 SV=2	TP53BP2	0.358047520694014 7.89370799783715 7.89370799783715 NA	7.89371	0	0.0542973793166512 1 1	1	0
Q8NHX9	Two pore calcium channel protein 2 OS=Homo sapiens OX=9606 GN=TPCN2 PE=1 SV=2	TPCN2	7.89370799783715 7.89370799783715 NA NA	7.89371	0	1 1	1	0
J3KNE7	Tumor protein D53 OS=Homo sapiens OX=9606 GN=TPD52L1 PE=1 SV=1	TPD52L1	-0.246578990172736 7.89370799783715 7.89370799783715 NA	7.89371	0	0.013274387752135 1 1	1	0
Q86W33	Transmembrane protein adipocyte-associated 1 OS=Homo sapiens OX=9606 GN=TPRA1 PE=1 SV=1	TPRA1	7.89370799783715 NA NA NA	7.89371	0	1	1	0
O60507	Protein-tyrosine sulfotransferase 1 OS=Homo sapiens OX=9606 GN=TPST1 PE=1 SV=1	TPST1	7.89370799783715 NA NA NA	7.89371	0	1	1	0
Q13595	Transformer-2 protein homolog alpha OS=Homo sapiens OX=9606 GN=TRA2A PE=1 SV=1	TRA2A	-0.62259487945235 7.89370799783715 7.89370799783715 7.89370799783715	7.89371	0	0.0058459824920539 1 1 1	1	0
P62995	Transformer-2 protein homolog beta OS=Homo sapiens OX=9606 GN=TRA2B PE=1 SV=1	TRA2B	-0.694419899200121 7.89370799783715 7.89370799783715 NA	7.89371	0	0.00502801732020422 1 1	1	0
J3KPT4	TraB domain-containing protein OS=Homo sapiens OX=9606 GN=TRABD PE=1 SV=1	TRABD	7.89370799783715 7.89370799783715 7.89370799783715 NA	7.89371	0	1 1 1	1	0
Q6Q0C0	E3 ubiquitin-protein ligase TRAF7 OS=Homo sapiens OX=9606 GN=TRAF7 PE=1 SV=1	TRAF7	7.89370799783715 7.89370799783715 NA NA	7.89371	0	1 1	1	0
Q9Y2L5	Trafficking protein particle complex subunit 8 OS=Homo sapiens OX=9606 GN=TRAPPC8 PE=1 SV=2	TRAPPC8	7.89370799783715 NA NA NA	7.89371	0	1	1	0
O60858	E3 ubiquitin-protein ligase TRIM13 OS=Homo sapiens OX=9606 GN=TRIM13 PE=1 SV=2	TRIM13	7.89370799783715 NA NA NA	7.89371	0	1	1	0
Q14142	Tripartite motif-containing protein 14 OS=Homo sapiens OX=9606 GN=TRIM14 PE=1 SV=2	TRIM14	7.89370799783715 7.89370799783715 7.89370799783715 7.89370799783715	7.89371	0	1 1 1 1	1	0
P14373	Zinc finger protein RFP OS=Homo sapiens OX=9606 GN=TRIM27 PE=1 SV=1	TRIM27	7.89370799783715 NA NA NA	7.89371	0	1	1	0
Q8WV44	E3 ubiquitin-protein ligase TRIM41 OS=Homo sapiens OX=9606 GN=TRIM41 PE=1 SV=3	TRIM41	7.89370799783715 7.89370799783715 NA NA	7.89371	0	1 1	1	0
O75962	Triple functional domain protein OS=Homo sapiens OX=9606 GN=TRIO PE=1 SV=2	TRIO	7.89370799783715 7.89370799783715 7.89370799783715 NA	7.89371	0	1 1 1	1	0
Q9H2D6	TRIO and F-actin-binding protein OS=Homo sapiens OX=9606 GN=TRIOBP PE=1 SV=3	TRIOBP	7.89370799783715 7.89370799783715 NA NA	7.89371	0	1 1	1	0
Q15643	Thyroid receptor-interacting protein 11 OS=Homo sapiens OX=9606 GN=TRIP11 PE=1 SV=3	TRIP11	7.89370799783715 NA NA NA	7.89371	0	1	1	0
Q15650	Activating signal cointegrator 1 OS=Homo sapiens OX=9606 GN=TRIP4 PE=1 SV=4	TRIP4	-1.44125803862106 7.89370799783715 7.89370799783715 NA	7.89371	0	0.00118195430480913 1 1	1	0
Q7Z4G4	tRNA (guanine(10)-N2)-methyltransferase homolog OS=Homo sapiens OX=9606 GN=TRMT11 PE=1 SV=1	TRMT11	7.89370799783715 7.89370799783715 NA NA	7.89371	0	1 1	1	0
H7C2E8	tRNA (adenine(58)-N(1))-methyltransferase, mitochondrial (Fragment) OS=Homo sapiens OX=9606 GN=TRMT61B PE=1 SV=1	TRMT61B	-7.95690850812033 7.89370799783715 7.89370799783715 NA	7.89371	0	0 1 1	1	0
O75648	Mitochondrial tRNA-specific 2-thiouridylase 1 OS=Homo sapiens OX=9606 GN=TRMU PE=1 SV=2	TRMU	7.89370799783715 NA NA NA	7.89371	0	1	1	0
Q96QT4	Transient receptor potential cation channel subfamily M member 7 OS=Homo sapiens OX=9606 GN=TRPM7 PE=1 SV=1	TRPM7	7.89370799783715 7.89370799783715 NA NA	7.89371	0	1 1	1	0
P49815	Tuberin OS=Homo sapiens OX=9606 GN=TSC2 PE=1 SV=2	TSC2	7.89370799783715 NA NA NA	7.89371	0	1	1	0
A0A087WWT4	Tetraspanin OS=Homo sapiens OX=9606 GN=TSPAN10 PE=1 SV=1	TSPAN10	7.89370799783715 7.89370799783715 NA NA	7.89371	0	1 1	1	0
O95857	Tetraspanin-13 OS=Homo sapiens OX=9606 GN=TSPAN13 PE=2 SV=1	TSPAN13	1.03084827319659 7.89370799783715 7.89370799783715 7.89370799783715	7.89371	0	0.255734901794716 1 1 1	1	0
O43657	Tetraspanin-6 OS=Homo sapiens OX=9606 GN=TSPAN6 PE=1 SV=1	TSPAN6	4.03487784325646 7.89370799783715 7.89370799783715 7.89370799783715	7.89371	0	0.999895132331327 1 1 1	1	0
B5MD23	Tetraspanin OS=Homo sapiens OX=9606 GN=TSPAN9 PE=1 SV=1	TSPAN9	7.89370799783715 NA NA NA	7.89371	0	1	1	0
Q2NL82	Pre-rRNA-processing protein TSR1 homolog OS=Homo sapiens OX=9606 GN=TSR1 PE=1 SV=1	TSR1	7.89370799783715 NA NA NA	7.89371	0	1	1	0
Q8NBP0	Tetratricopeptide repeat protein 13 OS=Homo sapiens OX=9606 GN=TTC13 PE=2 SV=3	TTC13	7.89370799783715 7.89370799783715 7.89370799783715 7.89370799783715	7.89371	0	1 1 1 1	1	0
Q96AE7	Tetratricopeptide repeat protein 17 OS=Homo sapiens OX=9606 GN=TTC17 PE=1 SV=1	TTC17	7.89370799783715 7.89370799783715 NA NA	7.89371	0	1 1	1	0
Q6PGP7	Tetratricopeptide repeat protein 37 OS=Homo sapiens OX=9606 GN=TTC37 PE=1 SV=1	TTC37	7.89370799783715 -7.95690850812033 7.89370799783715 NA	7.89371	0	1 0 1	1	0
Q86TV6	Tetratricopeptide repeat protein 7B OS=Homo sapiens OX=9606 GN=TTC7B PE=1 SV=3	TTC7B	7.89370799783715 7.89370799783715 7.89370799783715 7.89370799783715	7.89371	0	1 1 1 1	1	0
Q9BSA4	Protein tweety homolog 2 OS=Homo sapiens OX=9606 GN=TTYH2 PE=1 SV=3	TTYH2	7.89370799783715 7.89370799783715 NA NA	7.89371	0	1 1	1	0
E9PQR4	Tubby-like protein OS=Homo sapiens OX=9606 GN=TUB PE=1 SV=1	TUB	7.89370799783715 7.89370799783715 NA NA	7.89371	0	1 1	1	0
P04350	Tubulin beta-4A chain OS=Homo sapiens OX=9606 GN=TUBB4A PE=1 SV=2	TUBB4A	7.89370799783715 7.89370799783715 NA NA	7.89371	0	1 1	1	0
Q9BUF5	Tubulin beta-6 chain OS=Homo sapiens OX=9606 GN=TUBB6 PE=1 SV=1	TUBB6	7.89370799783715 7.89370799783715 7.89370799783715 NA	7.89371	0	1 1 1	1	0
Q13454	Tumor suppressor candidate 3 OS=Homo sapiens OX=9606 GN=TUSC3 PE=1 SV=1	TUSC3	7.89370799783715 7.89370799783715 NA NA	7.89371	0	1 1	1	0
Q5VYS8	Terminal uridylyltransferase 7 OS=Homo sapiens OX=9606 GN=TUT7 PE=1 SV=1	TUT7	7.89370799783715 NA NA NA	7.89371	0	1	1	0
Q12792	Twinfilin-1 OS=Homo sapiens OX=9606 GN=TWF1 PE=1 SV=3	TWF1	7.89370799783715 7.89370799783715 -7.95690850812033 NA	7.89371	0	1 1 0	1	0
Q99757	Thioredoxin, mitochondrial OS=Homo sapiens OX=9606 GN=TXN2 PE=1 SV=2	TXN2	-0.460931457675478 7.89370799783715 7.89370799783715 NA	7.89371	0	0.00826551359093664 1 1	1	0
Q96J42	Thioredoxin domain-containing protein 15 OS=Homo sapiens OX=9606 GN=TXNDC15 PE=1 SV=1	TXNDC15	7.89370799783715 7.89370799783715 NA NA	7.89371	0	1 1	1	0
O14530	Thioredoxin domain-containing protein 9 OS=Homo sapiens OX=9606 GN=TXNDC9 PE=1 SV=2	TXNDC9	7.89370799783715 7.89370799783715 NA NA	7.89371	0	1 1	1	0
O43396	Thioredoxin-like protein 1 OS=Homo sapiens OX=9606 GN=TXNL1 PE=1 SV=3	TXNL1	7.89370799783715 7.89370799783715 -7.95690850812033 NA	7.89371	0	1 1 0	1	0
P29597	Non-receptor tyrosine-protein kinase TYK2 OS=Homo sapiens OX=9606 GN=TYK2 PE=1 SV=3	TYK2	7.89370799783715 7.89370799783715 7.89370799783715 7.89370799783715	7.89371	0	1 1 1 1	1	0
Q9NV66	S-adenosyl-L-methionine-dependent tRNA 4-demethylwyosine synthase OS=Homo sapiens OX=9606 GN=TYW1 PE=2 SV=2	TYW1	0.46127767780267 7.89370799783715 7.89370799783715 7.89370799783715	7.89371	0	0.069469583973411 1 1 1	1	0
Q9BZF9	Uveal autoantigen with coiled-coil domains and ankyrin repeats OS=Homo sapiens OX=9606 GN=UACA PE=1 SV=2	UACA	-0.298730272223843 7.89370799783715 7.89370799783715 NA	7.89371	0	0.0118119035010997 1 1	1	0
P62987	Ubiquitin-60S ribosomal protein L40 OS=Homo sapiens OX=9606 GN=UBA52 PE=1 SV=2	UBA52	7.89370799783715 NA NA NA	7.89371	0	1	1	0
A0AVT1	Ubiquitin-like modifier-activating enzyme 6 OS=Homo sapiens OX=9606 GN=UBA6 PE=1 SV=1	UBA6	7.89370799783715 NA NA NA	7.89371	0	1	1	0
J3QS39	Polyubiquitin-B (Fragment) OS=Homo sapiens OX=9606 GN=UBB PE=1 SV=1	UBB	7.89370799783715 NA NA NA	7.89371	0	1	1	0
P61077	Ubiquitin-conjugating enzyme E2 D3 OS=Homo sapiens OX=9606 GN=UBE2D3 PE=1 SV=1	UBE2D3	7.89370799783715 7.89370799783715 7.89370799783715 NA	7.89371	0	1 1 1	1	0
Q8N2K1	Ubiquitin-conjugating enzyme E2 J2 OS=Homo sapiens OX=9606 GN=UBE2J2 PE=1 SV=3	UBE2J2	7.89370799783715 7.89370799783715 NA NA	7.89371	0	1 1	1	0
P61086	Ubiquitin-conjugating enzyme E2 K OS=Homo sapiens OX=9606 GN=UBE2K PE=1 SV=3	UBE2K	7.89370799783715 7.89370799783715 NA NA	7.89371	0	1 1	1	0
A0A1B0GUS4	Ubiquitin-conjugating enzyme E2 L5 OS=Homo sapiens OX=9606 GN=UBE2L5 PE=2 SV=1	UBE2L5	7.89370799783715 7.89370799783715 NA NA	7.89371	0	1 1	1	0
P61088	Ubiquitin-conjugating enzyme E2 N OS=Homo sapiens OX=9606 GN=UBE2N PE=1 SV=1	UBE2N	7.89370799783715 7.89370799783715 7.89370799783715 NA	7.89371	0	1 1 1	1	0
Q9C0C9	(E3-independent) E2 ubiquitin-conjugating enzyme OS=Homo sapiens OX=9606 GN=UBE2O PE=1 SV=3	UBE2O	7.89370799783715 NA NA NA	7.89371	0	1	1	0
Q16763	Ubiquitin-conjugating enzyme E2 S OS=Homo sapiens OX=9606 GN=UBE2S PE=1 SV=2	UBE2S	7.89370799783715 7.89370799783715 NA NA	7.89371	0	1 1	1	0
Q15819	Ubiquitin-conjugating enzyme E2 variant 2 OS=Homo sapiens OX=9606 GN=UBE2V2 PE=1 SV=4	UBE2V2	7.89370799783715 7.89370799783715 -7.95690850812033 NA	7.89371	0	1 1 0	1	0
O95164	Ubiquitin-like protein 3 OS=Homo sapiens OX=9606 GN=UBL3 PE=1 SV=1	UBL3	7.89370799783715 NA NA NA	7.89371	0	1	1	0
Q9BZL1	Ubiquitin-like protein 5 OS=Homo sapiens OX=9606 GN=UBL5 PE=1 SV=1	UBL5	7.89370799783715 NA NA NA	7.89371	0	1	1	0
Q9UHD9	Ubiquilin-2 OS=Homo sapiens OX=9606 GN=UBQLN2 PE=1 SV=2	UBQLN2	-1.62139612986872 7.89370799783715 7.89370799783715 NA	7.89371	0	0.000861770394848567 1 1	1	0
Q8IWV8	E3 ubiquitin-protein ligase UBR2 OS=Homo sapiens OX=9606 GN=UBR2 PE=1 SV=1	UBR2	7.89370799783715 7.89370799783715 NA NA	7.89371	0	1 1	1	0
A0A087WT23	UBX domain-containing protein 8 OS=Homo sapiens OX=9606 GN=UBXN8 PE=1 SV=1	UBXN8	7.89370799783715 7.89370799783715 7.89370799783715 NA	7.89371	0	1 1 1	1	0
Q5LJA9	Ubiquitin carboxyl-terminal hydrolase (Fragment) OS=Homo sapiens OX=9606 GN=UCHL5 PE=1 SV=1	UCHL5	-0.144122570310804 7.89370799783715 7.89370799783715 7.89370799783715	7.89371	0	0.0167394655001218 1 1 1	1	0
Q16739	Ceramide glucosyltransferase OS=Homo sapiens OX=9606 GN=UGCG PE=1 SV=1	UGCG	7.89370799783715 7.89370799783715 7.89370799783715 7.89370799783715	7.89371	0	1 1 1 1	1	0
Q16880	2-hydroxyacylsphingosine 1-beta-galactosyltransferase OS=Homo sapiens OX=9606 GN=UGT8 PE=2 SV=2	UGT8	-0.114777825786985 7.89370799783715 7.89370799783715 NA	7.89371	0	0.0179001486213052 1 1	1	0
A0A087WTW0	E3 ubiquitin-protein ligase UHRF1 OS=Homo sapiens OX=9606 GN=UHRF1 PE=1 SV=1	UHRF1	7.89370799783715 7.89370799783715 7.89370799783715 NA	7.89371	0	1 1 1	1	0
Q9BZM4	UL16-binding protein 3 OS=Homo sapiens OX=9606 GN=ULBP3 PE=1 SV=1	ULBP3	7.89370799783715 7.89370799783715 NA NA	7.89371	0	1 1	1	0
A0A1W2PNX8	Protein unc-45 homolog A OS=Homo sapiens OX=9606 GN=UNC45A PE=1 SV=1	UNC45A	1.05413683443188 7.89370799783715 7.89370799783715 NA	7.89371	0	0.268345490334631 1 1	1	0
O95185	Netrin receptor UNC5C OS=Homo sapiens OX=9606 GN=UNC5C PE=1 SV=2	UNC5C	7.89370799783715 7.89370799783715 NA NA	7.89371	0	1 1	1	0
P13051	Uracil-DNA glycosylase OS=Homo sapiens OX=9606 GN=UNG PE=1 SV=2	UNG	-0.344876427861443 7.89370799783715 7.89370799783715 NA	7.89371	0	0.0106610245171928 1 1	1	0
Q9HAU5	Regulator of nonsense transcripts 2 OS=Homo sapiens OX=9606 GN=UPF2 PE=1 SV=1	UPF2	-7.95690850812033 7.89370799783715 7.89370799783715 NA	7.89371	0	0 1 1	1	0
Q9NVA1	Ubiquinol-cytochrome-c reductase complex assembly factor 1 OS=Homo sapiens OX=9606 GN=UQCC1 PE=1 SV=3	UQCC1	7.89370799783715 NA NA NA	7.89371	0	1	1	0
P06132	Uroporphyrinogen decarboxylase OS=Homo sapiens OX=9606 GN=UROD PE=1 SV=2	UROD	7.89370799783715 NA NA NA	7.89371	0	1	1	0
Q9NZ43	Vesicle transport protein USE1 OS=Homo sapiens OX=9606 GN=USE1 PE=1 SV=2	USE1	7.89370799783715 7.89370799783715 NA NA	7.89371	0	1 1	1	0
O94782	Ubiquitin carboxyl-terminal hydrolase 1 OS=Homo sapiens OX=9606 GN=USP1 PE=1 SV=1	USP1	7.89370799783715 NA NA NA	7.89371	0	1	1	0
P51784	Ubiquitin carboxyl-terminal hydrolase 11 OS=Homo sapiens OX=9606 GN=USP11 PE=1 SV=3	USP11	7.89370799783715 7.89370799783715 NA NA	7.89371	0	1 1	1	0
F8VZG8	Ubiquitin carboxyl-terminal hydrolase 15 (Fragment) OS=Homo sapiens OX=9606 GN=USP15 PE=1 SV=8	USP15	-7.95690850812033 7.89370799783715 7.89370799783715 NA	7.89371	0	0 1 1	1	0
B5MEG5	Ubiquitin carboxyl-terminal hydrolase 19 OS=Homo sapiens OX=9606 GN=USP19 PE=1 SV=1	USP19	7.89370799783715 7.89370799783715 7.89370799783715 NA	7.89371	0	1 1 1	1	0
Q8TEY7	Ubiquitin carboxyl-terminal hydrolase 33 OS=Homo sapiens OX=9606 GN=USP33 PE=1 SV=2	USP33	7.89370799783715 7.89370799783715 7.89370799783715 7.89370799783715	7.89371	0	1 1 1 1	1	0
P45974	Ubiquitin carboxyl-terminal hydrolase 5 OS=Homo sapiens OX=9606 GN=USP5 PE=1 SV=2	USP5	7.89370799783715 7.89370799783715 7.89370799783715 NA	7.89371	0	1 1 1	1	0
P40818	Ubiquitin carboxyl-terminal hydrolase 8 OS=Homo sapiens OX=9606 GN=USP8 PE=1 SV=1	USP8	-7.95690850812033 7.89370799783715 7.89370799783715 NA	7.89371	0	0 1 1	1	0
Q93008	Probable ubiquitin carboxyl-terminal hydrolase FAF-X OS=Homo sapiens OX=9606 GN=USP9X PE=1 SV=3	USP9X	0.132807922075468 7.89370799783715 7.89370799783715 NA	7.89371	0	0.0318184089026524 1 1	1	0
Q9Y2C2	Uronyl 2-sulfotransferase OS=Homo sapiens OX=9606 GN=UST PE=2 SV=1	UST	7.89370799783715 NA NA NA	7.89371	0	1	1	0
O75691	Small subunit processome component 20 homolog OS=Homo sapiens OX=9606 GN=UTP20 PE=1 SV=3	UTP20	7.89370799783715 7.89370799783715 7.89370799783715 NA	7.89371	0	1 1 1	1	0
Q9NYH9	U3 small nucleolar RNA-associated protein 6 homolog OS=Homo sapiens OX=9606 GN=UTP6 PE=2 SV=2	UTP6	7.89370799783715 NA NA NA	7.89371	0	1	1	0
Q9BV40	Vesicle-associated membrane protein 8 OS=Homo sapiens OX=9606 GN=VAMP8 PE=1 SV=1	VAMP8	0.586161250304782 7.89370799783715 7.89370799783715 7.89370799783715	7.89371	0	0.0935180765971499 1 1 1	1	0
Q8TAA9	Vang-like protein 1 OS=Homo sapiens OX=9606 GN=VANGL1 PE=1 SV=1	VANGL1	7.89370799783715 7.89370799783715 7.89370799783715 7.89370799783715	7.89371	0	1 1 1 1	1	0
K7EJM4	Synaptic vesicle membrane protein VAT-1 homolog (Fragment) OS=Homo sapiens OX=9606 GN=VAT1 PE=1 SV=1	VAT1	7.89370799783715 7.89370799783715 -7.95690850812033 NA	7.89371	0	1 1 0	1	0
P61758	Prefoldin subunit 3 OS=Homo sapiens OX=9606 GN=VBP1 PE=1 SV=4	VBP1	-7.95690850812033 7.89370799783715 7.89370799783715 NA	7.89371	0	0 1 1	1	0
D6RGZ6	Versican core protein (Fragment) OS=Homo sapiens OX=9606 GN=VCAN PE=1 SV=1	VCAN	7.89370799783715 7.89370799783715 7.89370799783715 7.89370799783715	7.89371	0	1 1 1 1	1	0
A0A3B3ISV4	Vitamin K epoxide reductase complex subunit 1-like protein 1 OS=Homo sapiens OX=9606 GN=VKORC1L1 PE=1 SV=1	VKORC1L1	7.89370799783715 7.89370799783715 7.89370799783715 7.89370799783715	7.89371	0	1 1 1 1	1	0
P98155	Very low-density lipoprotein receptor OS=Homo sapiens OX=9606 GN=VLDLR PE=1 SV=1	VLDLR	7.89370799783715 7.89370799783715 NA NA	7.89371	0	1 1	1	0
Q96GC9	Vacuole membrane protein 1 OS=Homo sapiens OX=9606 GN=VMP1 PE=1 SV=1	VMP1	7.89370799783715 7.89370799783715 7.89370799783715 NA	7.89371	0	1 1 1	1	0
Q96RL7	Vacuolar protein sorting-associated protein 13A OS=Homo sapiens OX=9606 GN=VPS13A PE=1 SV=2	VPS13A	7.89370799783715 7.89370799783715 -7.95690850812033 NA	7.89371	0	1 1 0	1	0
Q9BRG1	Vacuolar protein-sorting-associated protein 25 OS=Homo sapiens OX=9606 GN=VPS25 PE=1 SV=1	VPS25	7.89370799783715 NA NA NA	7.89371	0	1	1	0
Q86VN1	Vacuolar protein-sorting-associated protein 36 OS=Homo sapiens OX=9606 GN=VPS36 PE=1 SV=1	VPS36	7.89370799783715 NA NA NA	7.89371	0	1	1	0
Q9H9H4	Vacuolar protein sorting-associated protein 37B OS=Homo sapiens OX=9606 GN=VPS37B PE=1 SV=1	VPS37B	7.89370799783715 7.89370799783715 7.89370799783715 NA	7.89371	0	1 1 1	1	0
Q9UID3	Vacuolar protein sorting-associated protein 51 homolog OS=Homo sapiens OX=9606 GN=VPS51 PE=1 SV=2	VPS51	7.89370799783715 7.89370799783715 7.89370799783715 NA	7.89371	0	1 1 1	1	0
Q8N1B4	Vacuolar protein sorting-associated protein 52 homolog OS=Homo sapiens OX=9606 GN=VPS52 PE=1 SV=1	VPS52	7.89370799783715 7.89370799783715 NA NA	7.89371	0	1 1	1	0
Q5VIR6	Vacuolar protein sorting-associated protein 53 homolog OS=Homo sapiens OX=9606 GN=VPS53 PE=1 SV=1	VPS53	7.89370799783715 NA NA NA	7.89371	0	1	1	0
Q86Y07	Serine/threonine-protein kinase VRK2 OS=Homo sapiens OX=9606 GN=VRK2 PE=1 SV=3	VRK2	7.89370799783715 7.89370799783715 7.89370799783715 NA	7.89371	0	1 1 1	1	0
Q96AJ9	Vesicle transport through interaction with t-SNAREs homolog 1A OS=Homo sapiens OX=9606 GN=VTI1A PE=1 SV=2	VTI1A	7.89370799783715 7.89370799783715 NA NA	7.89371	0	1 1	1	0
O00534	von Willebrand factor A domain-containing protein 5A OS=Homo sapiens OX=9606 GN=VWA5A PE=2 SV=2	VWA5A	7.89370799783715 NA NA NA	7.89371	0	1	1	0
A3KMH1	von Willebrand factor A domain-containing protein 8 OS=Homo sapiens OX=9606 GN=VWA8 PE=1 SV=2	VWA8	-7.95690850812033 7.89370799783715 7.89370799783715 NA	7.89371	0	0 1 1	1	0
P23381	Tryptophan--tRNA ligase, cytoplasmic OS=Homo sapiens OX=9606 GN=WARS PE=1 SV=2	WARS	0.122930169248736 7.89370799783715 7.89370799783715 NA	7.89371	0	0.0310874384212236 1 1	1	0
Q92558	Wiskott-Aldrich syndrome protein family member 1 OS=Homo sapiens OX=9606 GN=WASF1 PE=1 SV=1	WASF1	7.89370799783715 7.89370799783715 NA NA	7.89371	0	1 1	1	0
Q9Y6W5	Wiskott-Aldrich syndrome protein family member 2 OS=Homo sapiens OX=9606 GN=WASF2 PE=1 SV=3	WASF2	7.89370799783715 7.89370799783715 NA NA	7.89371	0	1 1	1	0
O00401	Neural Wiskott-Aldrich syndrome protein OS=Homo sapiens OX=9606 GN=WASL PE=1 SV=2	WASL	7.89370799783715 NA NA NA	7.89371	0	1	1	0
Q9Y2W2	WW domain-binding protein 11 OS=Homo sapiens OX=9606 GN=WBP11 PE=1 SV=1	WBP11	7.89370799783715 NA NA NA	7.89371	0	1	1	0
Q969T9	WW domain-binding protein 2 OS=Homo sapiens OX=9606 GN=WBP2 PE=1 SV=1	WBP2	-7.95690850812033 7.89370799783715 7.89370799783715 NA	7.89371	0	0 1 1	1	0
F8WCF8	Postacrosomal sheath WW domain-binding protein OS=Homo sapiens OX=9606 GN=WBP2NL PE=1 SV=1	WBP2NL	-7.95690850812033 7.89370799783715 7.89370799783715 NA	7.89371	0	0 1 1	1	0
Q96P53	WD repeat and FYVE domain-containing protein 2 OS=Homo sapiens OX=9606 GN=WDFY2 PE=1 SV=2	WDFY2	7.89370799783715 NA NA NA	7.89371	0	1	1	0
Q8IZQ1	WD repeat and FYVE domain-containing protein 3 OS=Homo sapiens OX=9606 GN=WDFY3 PE=1 SV=2	WDFY3	7.89370799783715 NA NA NA	7.89371	0	1	1	0
O75717	WD repeat and HMG-box DNA-binding protein 1 OS=Homo sapiens OX=9606 GN=WDHD1 PE=1 SV=1	WDHD1	-7.95690850812033 7.89370799783715 7.89370799783715 NA NA NA NA NA	7.89371	0	0 1 1	1	0
A0A088AWN2	WD repeat-containing protein 20 OS=Homo sapiens OX=9606 GN=WDR20 PE=1 SV=1	WDR20	0.412038755649008 7.89370799783715 7.89370799783715 NA	7.89371	0	0.0617655305258247 1 1	1	0
Q9H7D7	WD repeat-containing protein 26 OS=Homo sapiens OX=9606 GN=WDR26 PE=1 SV=3	WDR26	7.89370799783715 NA NA NA	7.89371	0	1	1	0
Q9HAD4	WD repeat-containing protein 41 OS=Homo sapiens OX=9606 GN=WDR41 PE=1 SV=3	WDR41	7.89370799783715 7.89370799783715 7.89370799783715 NA	7.89371	0	1 1 1	1	0
Q15061	WD repeat-containing protein 43 OS=Homo sapiens OX=9606 GN=WDR43 PE=1 SV=3	WDR43	7.89370799783715 7.89370799783715 NA NA	7.89371	0	1 1	1	0
P61964	WD repeat-containing protein 5 OS=Homo sapiens OX=9606 GN=WDR5 PE=1 SV=1	WDR5	7.89370799783715 NA NA NA	7.89371	0	1	1	0
Q9Y4E6	WD repeat-containing protein 7 OS=Homo sapiens OX=9606 GN=WDR7 PE=1 SV=2	WDR7	7.89370799783715 7.89370799783715 7.89370799783715 7.89370799783715	7.89371	0	1 1 1 1	1	0
Q6RFH5	WD repeat-containing protein 74 OS=Homo sapiens OX=9606 GN=WDR74 PE=1 SV=1	WDR74	-7.95690850812033 7.89370799783715 7.89370799783715 NA	7.89371	0	0 1 1	1	0
Q8IWA0	WD repeat-containing protein 75 OS=Homo sapiens OX=9606 GN=WDR75 PE=1 SV=1	WDR75	7.89370799783715 7.89370799783715 -7.95690850812033 NA	7.89371	0	1 1 0	1	0
Q9Y284	Protein Asterix OS=Homo sapiens OX=9606 GN=WDR83OS PE=1 SV=1	WDR83OS	0.883923034061392 7.89370799783715 7.89370799783715 NA	7.89371	0	0.186234873009292 1 1	1	0
E7ESW6	WD repeat-containing protein 87 OS=Homo sapiens OX=9606 GN=WDR87 PE=1 SV=2	WDR87	7.89370799783715 NA NA NA	7.89371	0	1	1	0
Q5T9L3	Protein wntless homolog OS=Homo sapiens OX=9606 GN=WLS PE=1 SV=2	WLS	7.89370799783715 7.89370799783715 7.89370799783715 7.89370799783715	7.89371	0	1 1 1 1	1	0
O96014	Protein Wnt-11 OS=Homo sapiens OX=9606 GN=WNT11 PE=1 SV=2	WNT11	7.89370799783715 7.89370799783715 7.89370799783715 7.89370799783715	7.89371	0	1 1 1 1	1	0
P41221	Protein Wnt-5a OS=Homo sapiens OX=9606 GN=WNT5A PE=1 SV=2	WNT5A	7.89370799783715 7.89370799783715 7.89370799783715 7.89370799783715	7.89371	0	1 1 1 1	1	0
O00258	Tail-anchored protein insertion receptor WRB OS=Homo sapiens OX=9606 GN=WRB PE=1 SV=2	WRB	0.600122307892162 7.89370799783715 7.89370799783715 7.89370799783715	7.89371	0	0.0966631222881008 1 1 1	1	0
Q96S55	ATPase WRNIP1 OS=Homo sapiens OX=9606 GN=WRNIP1 PE=1 SV=2	WRNIP1	-1.11082813021238 7.89370799783715 7.89370799783715 NA	7.89371	0	0.00218262612518565 1 1	1	0
Q9NZC7	WW domain-containing oxidoreductase OS=Homo sapiens OX=9606 GN=WWOX PE=1 SV=1	WWOX	7.89370799783715 NA NA NA	7.89371	0	1	1	0
O00308	NEDD4-like E3 ubiquitin-protein ligase WWP2 OS=Homo sapiens OX=9606 GN=WWP2 PE=1 SV=2	WWP2	7.89370799783715 7.89370799783715 NA NA	7.89371	0	1 1	1	0
P23025	DNA repair protein complementing XP-A cells OS=Homo sapiens OX=9606 GN=XPA PE=1 SV=1	XPA	7.89370799783715 7.89370799783715 NA NA	7.89371	0	1 1	1	0
Q9HAV4	Exportin-5 OS=Homo sapiens OX=9606 GN=XPO5 PE=1 SV=1	XPO5	7.89370799783715 7.89370799783715 -7.95690850812033 NA	7.89371	0	1 1 0	1	0
Q96QU8	Exportin-6 OS=Homo sapiens OX=9606 GN=XPO6 PE=1 SV=1	XPO6	7.89370799783715 NA NA NA	7.89371	0	1	1	0
Q9UBH6	Xenotropic and polytropic retrovirus receptor 1 OS=Homo sapiens OX=9606 GN=XPR1 PE=1 SV=1	XPR1	0.709497776957687 7.89370799783715 7.89370799783715 NA	7.89371	0	0.125016551916098 1 1	1	0
Q8IZH2	5'-3' exoribonuclease 1 OS=Homo sapiens OX=9606 GN=XRN1 PE=1 SV=1	XRN1	7.89370799783715 NA NA NA	7.89371	0	1	1	0
Q9H0D6	5'-3' exoribonuclease 2 OS=Homo sapiens OX=9606 GN=XRN2 PE=1 SV=1	XRN2	7.89370799783715 NA NA NA	7.89371	0	1	1	0
Q8NBI6	Xyloside xylosyltransferase 1 OS=Homo sapiens OX=9606 GN=XXYLT1 PE=1 SV=1	XXYLT1	0.538503189628496 7.89370799783715 7.89370799783715 NA	7.89371	0	0.0835089699401833 1 1	1	0
Q9ULM3	YEATS domain-containing protein 2 OS=Homo sapiens OX=9606 GN=YEATS2 PE=1 SV=2	YEATS2	7.89370799783715 7.89370799783715 NA NA	7.89371	0	1 1	1	0
J3QRU1	Tyrosine-protein kinase OS=Homo sapiens OX=9606 GN=YES1 PE=1 SV=1	YES1	7.89370799783715 7.89370799783715 NA NA	7.89371	0	1 1	1	0
Q5BJH7	Protein YIF1B OS=Homo sapiens OX=9606 GN=YIF1B PE=1 SV=1	YIF1B	-0.907190189637399 7.89370799783715 7.89370799783715 7.89370799783715	7.89371	0	0.00325486878963943 1 1 1	1	0
Q9BWQ6	Protein YIPF2 OS=Homo sapiens OX=9606 GN=YIPF2 PE=1 SV=1	YIPF2	-0.105716454332886 7.89370799783715 7.89370799783715 NA	7.89371	0	0.0182755362565599 1 1	1	0
Q86U90	YrdC domain-containing protein, mitochondrial OS=Homo sapiens OX=9606 GN=YRDC PE=1 SV=1	YRDC	7.89370799783715 7.89370799783715 NA NA	7.89371	0	1 1	1	0
Q8N4Q0	Prostaglandin reductase 3 OS=Homo sapiens OX=9606 GN=ZADH2 PE=1 SV=1	ZADH2	-0.197621964598809 7.89370799783715 7.89370799783715 NA	7.89371	0	0.0148238762672075 1 1	1	0
Q96H79	Zinc finger CCCH-type antiviral protein 1-like OS=Homo sapiens OX=9606 GN=ZC3HAV1L PE=1 SV=2	ZC3HAV1L	7.89370799783715 7.89370799783715 7.89370799783715 NA	7.89371	0	1 1 1	1	0
Q9NUD5	Zinc finger CCHC domain-containing protein 3 OS=Homo sapiens OX=9606 GN=ZCCHC3 PE=1 SV=2	ZCCHC3	7.89370799783715 NA NA NA	7.89371	0	1	1	0
Q8IUH4	Palmitoyltransferase ZDHHC13 OS=Homo sapiens OX=9606 GN=ZDHHC13 PE=1 SV=3	ZDHHC13	7.89370799783715 NA NA NA	7.89371	0	1	1	0
Q8IZN3	Probable palmitoyltransferase ZDHHC14 OS=Homo sapiens OX=9606 GN=ZDHHC14 PE=1 SV=1	ZDHHC14	7.89370799783715 7.89370799783715 7.89370799783715 7.89370799783715	7.89371	0	1 1 1 1	1	0
Q9UIJ5	Palmitoyltransferase ZDHHC2 OS=Homo sapiens OX=9606 GN=ZDHHC2 PE=1 SV=1	ZDHHC2	7.89370799783715 7.89370799783715 -7.95690850812033 NA	7.89371	0	1 1 0	1	0
Q5W0Z9	Palmitoyltransferase ZDHHC20 OS=Homo sapiens OX=9606 GN=ZDHHC20 PE=1 SV=1	ZDHHC20	7.89370799783715 7.89370799783715 7.89370799783715 7.89370799783715	7.89371	0	1 1 1 1	1	0
Q9C0B5	Palmitoyltransferase ZDHHC5 OS=Homo sapiens OX=9606 GN=ZDHHC5 PE=1 SV=2	ZDHHC5	7.89370799783715 7.89370799783715 7.89370799783715 7.89370799783715	7.89371	0	1 1 1 1	1	0
O95405	Zinc finger FYVE domain-containing protein 9 OS=Homo sapiens OX=9606 GN=ZFYVE9 PE=1 SV=2	ZFYVE9	7.89370799783715 NA NA NA	7.89371	0	1	1	0
O75467	Zinc finger protein 324A OS=Homo sapiens OX=9606 GN=ZNF324 PE=2 SV=1	ZNF324	7.89370799783715 NA NA NA	7.89371	0	1	1	0
Q8N0Y2	Zinc finger protein 444 OS=Homo sapiens OX=9606 GN=ZNF444 PE=1 SV=1	ZNF444	7.89370799783715 NA NA NA	7.89371	0	1	1	0
Q5JVG8	Zinc finger protein 506 OS=Homo sapiens OX=9606 GN=ZNF506 PE=2 SV=2	ZNF506	7.89370799783715 7.89370799783715 NA NA	7.89371	0	1 1	1	0
A6NDX5	Putative zinc finger protein 840 OS=Homo sapiens OX=9606 GN=ZNF840P PE=5 SV=5	ZNF840P	7.89370799783715 NA NA NA	7.89371	0	1	1	0
A7E2V4	Zinc finger SWIM domain-containing protein 8 OS=Homo sapiens OX=9606 GN=ZSWIM8 PE=1 SV=1	ZSWIM8	-7.95690850812033 7.89370799783715 7.89370799783715 7.89370799783715	7.89371	0	0 1 1 1	1	0
A0A087WZ62	Mannosyltransferase OS=Homo sapiens OX=9606 PE=3 SV=1		7.89370799783715 7.89370799783715 7.89370799783715 7.89370799783715	7.89371	0	1 1 1 1	1	0
A0A2R8Y3M9	Uncharacterized protein OS=Homo sapiens OX=9606 PE=4 SV=1		7.89370799783715 NA NA NA	7.89371	0	1	1	0
A0A3B3ISV5	Uncharacterized protein OS=Homo sapiens OX=9606 PE=4 SV=1		0.0805636926920315 7.89370799783715 7.89370799783715 NA	7.89371	0	0.0281448727976054 1 1	1	0
B4E171	Tetraspanin OS=Homo sapiens OX=9606 PE=2 SV=1		7.89370799783715 NA NA NA	7.89371	0	1	1	0
E9PI62	Mitochondrial GTPase 1 OS=Homo sapiens OX=9606 PE=3 SV=1		7.89370799783715 7.89370799783715 7.89370799783715 NA	7.89371	0	1 1 1	1	0
G3V3G9	Uncharacterized protein OS=Homo sapiens OX=9606 PE=4 SV=1		7.89370799783715 7.89370799783715 NA NA	7.89371	0	1 1	1	0
H0YC42	Uncharacterized protein OS=Homo sapiens OX=9606 PE=4 SV=2		-7.95690850812033 7.89370799783715 7.89370799783715 NA	7.89371	0	0 1 1	1	0
K7EMT4	Uncharacterized protein (Fragment) OS=Homo sapiens OX=9606 PE=4 SV=1		-0.415437303920696 7.89370799783715 7.89370799783715 7.89370799783715	7.89371	0	0.00912743808838659 1 1 1	1	0
K7ESF4	Uncharacterized protein (Fragment) OS=Homo sapiens OX=9606 PE=4 SV=1		7.89370799783715 NA NA NA	7.89371	0	1	1	0
L7N2F9	Uncharacterized protein (Fragment) OS=Homo sapiens OX=9606 PE=4 SV=1		7.89370799783715 7.89370799783715 7.89370799783715 NA	7.89371	0	1 1 1	1	0
B7ZKQ9	SCARB1 protein OS=Homo sapiens OX=9606 GN=SCARB1 PE=1 SV=1	SCARB1	5.23139021946387 1.5599271748054 7.89370799783715 NA	5.23139	3.94715	0.999999357587688 0.614869265521993 1	0.999999	1.74741e-06
O60503	Adenylate cyclase type 9 OS=Homo sapiens OX=9606 GN=ADCY9 PE=1 SV=4	ADCY9	4.99617550795676 -2.92633535872328 7.89370799783715 7.89370799783715	6.44494	2.14794	0.999998168685608 0.000129300917920505 1 1	0.999999	2.48917e-06
A0A286YFF7	Palmitoyl-protein thioesterase 1 OS=Homo sapiens OX=9606 GN=PPT1 PE=1 SV=1	PPT1	4.98106473027679 4.45255252991213 4.11568476460051 4.18474644040966 7.89370799783715 7.89370799783715 7.89370799783715 7.89370799783715	6.43739	2.15914	0.999998042704254 0.999981081078538 0.999924289575094 0.999942810096448 1 1 1 1	0.999999	2.65883e-06
P38571	Lysosomal acid lipase/cholesteryl ester hydrolase OS=Homo sapiens OX=9606 GN=LIPA PE=1 SV=2	LIPA	4.97275736480922 2.8992752964217 7.89370799783715 7.89370799783715	6.43323	2.1653	0.999997969869591 0.992342593173914 1 1	0.999999	2.75613e-06
O43567	E3 ubiquitin-protein ligase RNF13 OS=Homo sapiens OX=9606 GN=RNF13 PE=1 SV=1	RNF13	2.99395495735325 4.79683978104392 7.89370799783715 NA	4.79684	2.67296	0.99452871261383 0.999995628024571 1	0.999996	1.18638e-05
A0A0G2JPP5	Protein scribble homolog OS=Homo sapiens OX=9606 GN=SCRIB PE=1 SV=1	SCRIB	4.78657899581969 2.17909006083599 7.89370799783715 NA	4.78658	3.86586	0.999995429736941 0.917569966752712 1	0.999995	1.23945e-05
A0A3B3IRL2	Cellular repressor of E1A-stimulated genes 1, isoform CRA_a OS=Homo sapiens OX=9606 GN=CREG1 PE=1 SV=1	CREG1	5.9604914790836 6.81616507285561 4.14844594028046 4.6229239891437	5.29171	1.34327	0.999999978342527 0.999999999692199 0.999933707464875 0.999990781180501	0.999995	1.25226e-05
Q0VGL1	Ragulator complex protein LAMTOR4 OS=Homo sapiens OX=9606 GN=LAMTOR4 PE=1 SV=1	LAMTOR4	4.99920604530444 4.51310456726613 2.99925027538671 7.89370799783715	4.75616	1.48257	0.999998192978478 0.999985327100989 0.994631301276996 1	0.999992	2.23202e-05
A0A024RCQ8	HCG1999928, isoform CRA_a OS=Homo sapiens OX=9606 GN=PPT2 PE=1 SV=1	PPT2	5.22046348716193 4.41237642564257 4.31368977057726 7.89370799783715	4.81642	0.672191	0.999999325216788 0.999977624310972 0.99996630340397 1	0.999988	3.12008e-05
Q9UHA4	Ragulator complex protein LAMTOR3 OS=Homo sapiens OX=9606 GN=LAMTOR3 PE=1 SV=1	LAMTOR3	4.65014156915891 4.4795520075551 3.66144937760902 4.67541899817162	4.56485	0.145196	0.999991790394899 0.999983104972981 0.999543507701185 0.99999263044087	0.999987	3.39612e-05
Q99538	Legumain OS=Homo sapiens OX=9606 GN=LGMN PE=1 SV=1	LGMN	4.81414238419405 4.70907808612706 4.3401016749036 4.14593362817217	4.52459	0.351406	0.999995943495713 0.999993619704988 0.999969788893653 0.999933027667905	0.999982	4.9471e-05
P17050	Alpha-N-acetylgalactosaminidase OS=Homo sapiens OX=9606 GN=NAGA PE=1 SV=2	NAGA	5.18256921069453 4.2940171795195 1.34403922222316 7.89370799783715	4.73829	2.66845	0.999999200082665 0.999963455185138 0.456934462405842 1	0.999981	5.04596e-05
Q9H9G7	Protein argonaute-3 OS=Homo sapiens OX=9606 GN=AGO3 PE=1 SV=2	AGO3	4.26665458889155 -3.09286957477728 7.89370799783715 7.89370799783715	6.08018	2.68873	0.999959099648116 0.00010667063708369 1 1	0.99998	5.52312e-05
A0A024R644	Ceroid-lipofuscinosis neuronal protein 5 OS=Homo sapiens OX=9606 GN=CLN5 PE=1 SV=1	CLN5	3.23424056394818 4.41261823823584 7.89370799783715 NA	4.41262	1.74706	0.997712057003105 0.99997764685588 1	0.999978	6.0335e-05
P04066	Tissue alpha-L-fucosidase OS=Homo sapiens OX=9606 GN=FUCA1 PE=1 SV=4	FUCA1	2.89605678969725 4.23855673952226 7.89370799783715 7.89370799783715	6.06613	2.70956	0.992255186200669 0.99995410084087 1 1	0.999977	6.19083e-05
P06280	Alpha-galactosidase A OS=Homo sapiens OX=9606 GN=GLA PE=1 SV=1	GLA	4.78661476725208 4.40538180038862 4.34128542474715 4.30299392991663	4.37333	0.0759001	0.999995430443267 0.999976962483705 0.999969936574387 0.999964782859591	0.999973	7.15797e-05
Q9C0H2	Protein tweety homolog 3 OS=Homo sapiens OX=9606 GN=TTYH3 PE=1 SV=3	TTYH3	4.15310448179328 3.33241478920735 7.89370799783715 7.89370799783715	6.02341	2.77291	0.999934950236738 0.998409446810022 1 1	0.999967	8.76349e-05
Q08380	Galectin-3-binding protein OS=Homo sapiens OX=9606 GN=LGALS3BP PE=1 SV=1	LGALS3BP	4.18144975764835 4.31970777889007 7.89370799783715 NA	4.31971	0.204981	0.999942036523527 0.999967130563772 1	0.999967	8.8511e-05
Q9HB40	Retinoid-inducible serine carboxypeptidase OS=Homo sapiens OX=9606 GN=SCPEP1 PE=1 SV=1	SCPEP1	4.70677567492509 4.28761268156366 4.35119076288886 2.68976344516311	4.3194	0.310726	0.999993556389815 0.999962478216816 0.999971145018903 0.984149755346528	0.999967	8.93172e-05
sp	Cathepsin D OS=Homo sapiens OX=9606 GN=CTSD PE=1 SV=1	CTSD	4.89396374384247 4.3806300509297 4.26237216917041 4.11078636374132	4.3215	0.200035	0.999997133060274 0.999974463385706 0.999958373639705 0.999922773695814	0.999966	9.03219e-05
P13284	Gamma-interferon-inducible lysosomal thiol reductase OS=Homo sapiens OX=9606 GN=IFI30 PE=1 SV=3	IFI30	5.04954180516813 4.53290923183916 3.70034746536484 4.18206573806842	4.35749	0.617178	0.999998553234306 0.999986501871471 0.999607307223481 0.999942181835767	0.999964	9.58509e-05
O00115	Deoxyribonuclease-2-alpha OS=Homo sapiens OX=9606 GN=DNASE2 PE=1 SV=2	DNASE2	4.86749627843064 4.13219253993064 4.13140882335363 7.89370799783715	4.49984	0.545662	0.999996782460996 0.999929187503608 0.99992896212519 1	0.999963	9.94398e-05
Q8NHP8	Putative phospholipase B-like 2 OS=Homo sapiens OX=9606 GN=PLBD2 PE=1 SV=2	PLBD2	4.96252947213459 4.12024326478809 3.70885571355456 7.89370799783715	4.54139	0.929348	0.999997876545262 0.999925674177688 0.999620059118403 1	0.999962	0.000102629
P07686	Beta-hexosaminidase subunit beta OS=Homo sapiens OX=9606 GN=HEXB PE=1 SV=3	HEXB	5.16497772510735 4.45692400523889 3.76881131806829 4.17334216577322	4.31513	0.510098	0.999999134521244 0.999981424125408 0.999699170222314 0.999940090385318	0.999961	0.000105301
O00584	Ribonuclease T2 OS=Homo sapiens OX=9606 GN=RNASET2 PE=1 SV=2	RNASET2	4.71530948777568 4.38763093157796 4.0813832667147 4.17981256349354	4.28372	0.227021	0.999993788029484 0.999975195907658 0.99991303274416 0.999941648568927	0.999958	0.000111501
X6R8A1	Carboxypeptidase OS=Homo sapiens OX=9606 GN=CTSA PE=1 SV=1	CTSA	4.75422884470633 4.66649238621775 4.08187907472146 3.80138433953373	4.37419	0.498413	0.999994745233052 0.999992343855657 0.999913206521907 0.999735171021684	0.999953	0.00012657
Q6RW13	Type-1 angiotensin II receptor-associated protein OS=Homo sapiens OX=9606 GN=AGTRAP PE=1 SV=1	AGTRAP	4.05023188811122 0.220849706834547 7.89370799783715 7.89370799783715	5.97197	2.84917	0.999901406807335 0.0391752920926673 1 1	0.999951	0.000132045
P07711	Cathepsin L1 OS=Homo sapiens OX=9606 GN=CTSL PE=1 SV=2	CTSL	1.97824720147171 4.10511670581421 4.63181359029388 4.3990729203444	4.25209	0.39044	0.853559541295898 0.999920982169121 0.999991123459289 0.999976349169866	0.999949	0.000137423
Q9H3G5	Probable serine carboxypeptidase CPVL OS=Homo sapiens OX=9606 GN=CPVL PE=1 SV=2	CPVL	4.9950704227301 4.44520050276433 3.53989364674558 4.07090241881162	4.25805	0.671104	0.999998159747895 0.999980490130976 0.999272227760922 0.999909278874603	0.999945	0.000147459
Q8IY95	Transmembrane protein 192 OS=Homo sapiens OX=9606 GN=TMEM192 PE=1 SV=1	TMEM192	2.70200192191138 3.98197409098856 7.89370799783715 7.89370799783715	5.93784	2.89977	0.984799119508127 0.99987038794623 1 1	0.999935	0.000173284
P15848	Arylsulfatase B OS=Homo sapiens OX=9606 GN=ARSB PE=1 SV=1	ARSB	1.95987188729469 3.98069708783083 7.89370799783715 7.89370799783715	5.9372	2.90071	0.846111267303188 0.999869725302729 1 1	0.999935	0.000174068
P53634	Dipeptidyl peptidase 1 OS=Homo sapiens OX=9606 GN=CTSC PE=1 SV=2	CTSC	4.89422000276867 5.09827696033375 3.95307399703479 3.96787431393672	4.43105	0.697672	0.999997136264931 0.999998834591981 0.999854556108517 0.999862885834335	0.99993	0.000186924
Q14254	Flotillin-2 OS=Homo sapiens OX=9606 GN=FLOT2 PE=1 SV=2	FLOT2	4.13825377020289 4.33338569348733 3.58616125030478 4.06756740024129	4.10291	0.197051	0.999930907175333 0.999968937525828 0.999390171024604 0.999908051596704	0.999919	0.000214926
Q96BM9	ADP-ribosylation factor-like protein 8A OS=Homo sapiens OX=9606 GN=ARL8A PE=1 SV=1	ARL8A	3.42413671115179 4.70393805509576 4.42053605196244 3.904126095487	4.16233	0.592901	0.998871736435332 0.999993477510956 0.999978372924905 0.999823344508047	0.999901	0.000264473
O15118	NPC intracellular cholesterol transporter 1 OS=Homo sapiens OX=9606 GN=NPC1 PE=1 SV=2	NPC1	4.72542626742271 3.93630532468261 4.19901138346829 3.47512314455225	4.06766	0.536618	0.999994052101494 0.999844522296866 0.999946042903692 0.99906923412045	0.999895	0.000279185
O14773	Tripeptidyl-peptidase 1 OS=Homo sapiens OX=9606 GN=TPP1 PE=1 SV=2	TPP1	4.70278238989951 4.14886925968534 3.60116100336562 3.94657328445903	4.04772	0.406016	0.999993445116407 0.99993382134479 0.999424253800055 0.999850743509297	0.999892	0.000287016
P15586	N-acetylglucosamine-6-sulfatase OS=Homo sapiens OX=9606 GN=GNS PE=1 SV=3	GNS	4.9651339093368 4.62911452871917 3.39648022485211 3.85227485128082	4.24069	0.824962	0.999997900700464 0.999991020871732 0.998748178371732 0.999783178184096	0.999887	0.000300651
P07602	Prosaposin OS=Homo sapiens OX=9606 GN=PSAP PE=1 SV=2	PSAP	4.5868662111899 3.95867313771106 3.76396428823495 4.05016751456313	4.00442	0.212162	0.999989255612662 0.999857763754166 0.999693421417433 0.999901381280984	0.99988	0.000320508
P06865	Beta-hexosaminidase subunit alpha OS=Homo sapiens OX=9606 GN=HEXA PE=1 SV=2	HEXA	4.8587690420848 3.97156264946894 3.52204906809954 4.00757285332053	3.98957	0.359919	0.99999665790979 0.9998648881892 0.999221053425989 0.999882999144687	0.999874	0.000335294
Q8IV08	Phospholipase D3 OS=Homo sapiens OX=9606 GN=PLD3 PE=1 SV=1	PLD3	4.5386124805676 4.05812660407424 3.92532073719437 3.81894481576615	3.99172	0.177305	0.999986822779036 0.999904488988937 0.9998375872699 0.999752802285368	0.999871	0.000342822
O75955	Flotillin-1 OS=Homo sapiens OX=9606 GN=FLOT1 PE=1 SV=3	FLOT1	4.62081354311323 -0.259205086954175 3.83131119302084 4.36083899528489	4.09608	0.585258	0.999990698045342 0.012903412918553 0.999764527268083 0.999972276442988	0.999868	0.000349627
Q9BX67	Junctional adhesion molecule C OS=Homo sapiens OX=9606 GN=JAM3 PE=1 SV=1	JAM3	2.04869792194768 3.79634849334734 7.89370799783715 7.89370799783715	5.84503	3.03737	0.879518359066771 0.999729892971461 1 1	0.999865	0.000358598
O95772	STARD3 N-terminal-like protein OS=Homo sapiens OX=9606 GN=STARD3NL PE=1 SV=1	STARD3NL	4.93373220782716 3.82234055769259 2.0667870912112 4.17098208037222	3.99666	0.823875	0.999997590643466 0.999756077332332 0.885542277396345 0.999939511994077	0.999848	0.000403906
E9PFN4	Anion exchange protein OS=Homo sapiens OX=9606 GN=SLC4A7 PE=1 SV=1	SLC4A7	2.01904575569055 -1.74176658043003 2.78107622711563 3.7450047793474 7.89370799783715 7.89370799783715 7.89370799783715 7.89370799783715 NA NA NA NA	5.81936	3.07543	0.869085462348389 0.000702865059064055 0.988423006366936 0.999669890091738 1 1 1 1	0.999835	0.00043775
P02794	Ferritin heavy chain OS=Homo sapiens OX=9606 GN=FTH1 PE=1 SV=2	FTH1	4.83840497818586 3.74064857594139 2.59861367083823 7.89370799783715	4.28953	1.66036	0.999996348647931 0.999664240154508 0.978417215713464 1	0.99983	0.000449823
Q8N357	Solute carrier family 35 member F6 OS=Homo sapiens OX=9606 GN=SLC35F6 PE=1 SV=1	SLC35F6	3.42369877282159 4.04217562320065 3.81166719872156 7.89370799783715	3.92692	0.458477	0.998869875432503 0.999898161662689 0.999745638520248 1	0.999822	0.000471799
P07858	Cathepsin B OS=Homo sapiens OX=9606 GN=CTSB PE=1 SV=3	CTSB	4.87045155307471 4.38614178653872 3.39180336788613 3.74006933792881	4.06311	0.737103	0.999996823598807 0.999975041832715 0.998726025867722 0.99966348184009	0.999819	0.000478511
P16278	Beta-galactosidase OS=Homo sapiens OX=9606 GN=GLB1 PE=1 SV=2	GLB1	5.22148500886494 3.19709420903224 3.76034042376705 4.20252202168198	3.98143	0.745324	0.999999328309591 0.997377503228252 0.99968905364636 0.999946810751954	0.999818	0.000481752
Q92820	Gamma-glutamyl hydrolase OS=Homo sapiens OX=9606 GN=GGH PE=1 SV=2	GGH	4.42247939328901 4.35110799120422 3.15761364357006 3.71820158842677	4.03465	0.522081	0.999978547579744 0.999971135120077 0.996970159233915 0.999633602267366	0.999802	0.00052263
Q9Y2Q5	Ragulator complex protein LAMTOR2 OS=Homo sapiens OX=9606 GN=LAMTOR2 PE=1 SV=1	LAMTOR2	4.02158607633044 3.78194831505906 3.55250285194913 7.89370799783715	3.90177	0.347731	0.999889387638447 0.999714228928534 0.999306403197147 1	0.999802	0.000523809
Q13510	Acid ceramidase OS=Homo sapiens OX=9606 GN=ASAH1 PE=1 SV=5	ASAH1	4.79606246539614 4.10400222523281 3.73534570061844 2.21421167370059	3.91967	0.786309	0.999995613302507 0.999920625274564 0.999657235337288 0.925848475068324	0.999789	0.000557522
Q969P0	Immunoglobulin superfamily member 8 OS=Homo sapiens OX=9606 GN=IGSF8 PE=1 SV=1	IGSF8	3.67653455011339 2.90774875414159 7.89370799783715 7.89370799783715	5.78512	3.12619	0.999569364126454 0.99256820722665 1 1	0.999785	0.000568414
Q92484	Acid sphingomyelinase-like phosphodiesterase 3a OS=Homo sapiens OX=9606 GN=SMPDL3A PE=1 SV=2	SMPDL3A	3.67421713898206 3.17895764882719 7.89370799783715 7.89370799783715	5.78396	3.12791	0.999565486716329 0.997197423445429 1 1	0.999783	0.000573201
P42785	Lysosomal Pro-X carboxypeptidase OS=Homo sapiens OX=9606 GN=PRCP PE=1 SV=1	PRCP	4.8592941676818 4.68515040829269 3.6573682007972 2.27006185408023	4.17126	0.890988	0.999996665535729 0.999992930916509 0.999536256903756 0.937509890578864	0.999765	0.000620727
Q6IAA8	Ragulator complex protein LAMTOR1 OS=Homo sapiens OX=9606 GN=LAMTOR1 PE=1 SV=2	LAMTOR1	4.81224511142422 4.3261158918508 3.6710843832478 3.67120636251959	3.99866	0.485575	0.99999591002129 0.999967989551036 0.999560191092725 0.999560398456221	0.999764	0.000621423
P11279	Lysosome-associated membrane glycoprotein 1 OS=Homo sapiens OX=9606 GN=LAMP1 PE=1 SV=3	LAMP1	4.50801791576068 3.90657102643213 3.74503789086693 2.91852544598083	3.8258	0.565597	0.999985009597703 0.999825047602736 0.999669932680673 0.992845937830547	0.999747	0.000665059
Q8TCT8	Signal peptide peptidase-like 2A OS=Homo sapiens OX=9606 GN=SPPL2A PE=1 SV=2	SPPL2A	3.97776364355169 3.60774810512264 2.88099568430987 7.89370799783715	3.79276	0.813034	0.999868190597782 0.99943862933568 0.991833280258762 1	0.999653	0.000912321
O43504	Ragulator complex protein LAMTOR5 OS=Homo sapiens OX=9606 GN=LAMTOR5 PE=1 SV=1	LAMTOR5	3.78854602464701 3.58715762465939 3.86643362604268 3.63835934730955 NA NA NA NA	3.71345	0.149289	0.999721512445687 0.999392494534105 0.999794952646671 0.999500982997926	0.999611	0.00102271
Q86WC4	Osteopetrosis-associated transmembrane protein 1 OS=Homo sapiens OX=9606 GN=OSTM1 PE=1 SV=1	OSTM1	4.99625059552754 3.50070034648297 3.44315583146529 7.89370799783715	4.24848	1.15131	0.999998169291357 0.999155228216668 0.998949750530252 1	0.999577	0.00111296
P04062	Lysosomal acid glucosylceramidase OS=Homo sapiens OX=9606 GN=GBA PE=1 SV=3	GBA	3.88694164929098 3.63269333894249 3.7391226267747 3.4568336818413	3.68591	0.188474	0.999810910132274 0.999489973448283 0.999662238856475 0.999002592484967	0.999576	0.00111388
Q9Y6X5	Bis(5'-adenosyl)-triphosphatase ENPP4 OS=Homo sapiens OX=9606 GN=ENPP4 PE=1 SV=3	ENPP4	4.4619693414392 3.09252888444586 3.55252058116098 3.85006370506262	3.70129	0.561561	0.999981812503107 0.996161773831897 0.999306450133998 0.999781280932045	0.999544	0.00119791
P13473	Lysosome-associated membrane glycoprotein 2 OS=Homo sapiens OX=9606 GN=LAMP2 PE=1 SV=2	LAMP2	4.533247464177 3.94239759799823 3.51451320919622 3.48250472975506	3.72846	0.340919	0.999986521114136 0.999848243341214 0.99919840775037 0.999094888073735	0.999523	0.00125113
P11117	Lysosomal acid phosphatase OS=Homo sapiens OX=9606 GN=ACP2 PE=1 SV=3	ACP2	4.14817220291402 2.27169567937654 3.70972699321877 3.58980626444776	3.64977	0.413917	0.999933633723268 0.937824955913413 0.999621341997659 0.999398629316585	0.99951	0.00128541
M0QY77	KxDL motif-containing protein 1 OS=Homo sapiens OX=9606 GN=KXD1 PE=1 SV=1	KXD1	3.43545017575534 7.89370799783715 NA NA	5.66458	3.30491	0.998918795031571 1	0.999459	0.00141657
Q9BTY2	Plasma alpha-L-fucosidase OS=Homo sapiens OX=9606 GN=FUCA2 PE=1 SV=2	FUCA2	4.49388363155705 3.61754373646042 3.56097917130774 NA	3.61754	0.0838626	0.999984091695163 0.999459363982529 0.999328495271144	0.999459	0.00141657
O00560	Syntenin-1 OS=Homo sapiens OX=9606 GN=SDCBP PE=1 SV=1	SDCBP	3.91936694226926 3.03140926569846 3.43269288315917 3.47592841653039 7.89370799783715 7.89370799783715 NA NA	3.69765	0.690294	0.999833703413518 0.995215660483354 0.998907504677048 0.999072066702616 1 1	0.999453	0.00143273
P51688	N-sulphoglucosamine sulphohydrolase OS=Homo sapiens OX=9606 GN=SGSH PE=1 SV=1	SGSH	-0.23685778327472 3.44375654965653 3.93182906170821 7.89370799783715	3.68779	3.09025	0.0135677540781055 0.998952127290019 0.999841731788322 1	0.999397	0.00157835
Q9UBT7	Alpha-catulin OS=Homo sapiens OX=9606 GN=CTNNAL1 PE=1 SV=2	CTNNAL1	3.30917208746291 1.42278437465438 7.89370799783715 7.89370799783715	5.60144	3.39852	0.998265824075423 0.514682332180729 1 1	0.999133	0.00226804
P27105	Erythrocyte band 7 integral membrane protein OS=Homo sapiens OX=9606 GN=STOM PE=1 SV=3	STOM	2.56320970219287 4.13379507448713 3.6705193959522 3.38147999983793	3.526	0.557691	0.975702223592986 0.999929646186086 0.999559229378949 0.998675773846478	0.999118	0.00230702
Q9BXP2	Solute carrier family 12 member 9 OS=Homo sapiens OX=9606 GN=SLC12A9 PE=1 SV=1	SLC12A9	3.4222424780999 3.49187974603349 2.91444720579952 7.89370799783715	3.45706	0.428051	0.998863665518691 0.999126481971655 0.992742028881537 1	0.998995	0.00262557
Q92542	Nicastrin OS=Homo sapiens OX=9606 GN=NCSTN PE=1 SV=2	NCSTN	3.82161680485725 3.51604028493211 2.93578107906119 3.38850016674066	3.45227	0.321069	0.999755382865047 0.99920304775067 0.993269989941664 0.998710151242779	0.998957	0.00272453
Q9BTU6	Phosphatidylinositol 4-kinase type 2-alpha OS=Homo sapiens OX=9606 GN=PI4K2A PE=1 SV=1	PI4K2A	3.44877069110794 3.71383463000752 3.12677955795755 3.36396898867776	3.40637	0.238692	0.99897176331949 0.999627333577631 0.996610134570661 0.998586105879482	0.998779	0.00318663
A6NMH8	Tetraspanin OS=Homo sapiens OX=9606 GN=CD81 PE=1 SV=1	CD81	-0.766014126676705 3.18977527388417 7.89370799783715 7.89370799783715	5.54174	3.48703	0.00433508836119513 0.99730622181366 1 1	0.998653	0.00351299
O75379	Vesicle-associated membrane protein 4 OS=Homo sapiens OX=9606 GN=VAMP4 PE=1 SV=2	VAMP4	1.90282093129947 3.61022405425385 3.23237485522311 7.89370799783715	3.4213	1.2657	0.821134553749577 0.999443942071017 0.997696287223821 1	0.99857	0.00372733
Q9NVJ2	ADP-ribosylation factor-like protein 8B OS=Homo sapiens OX=9606 GN=ARL8B PE=1 SV=1	ARL8B	4.55718052011272 3.34805168181844 3.3709736037113 2.25231113264272	3.35951	0.829264	0.999987816756194 0.998499511124663 0.998622659106484 0.933993887362379	0.998561	0.00374873
Q8NBW4	Sodium-coupled neutral amino acid transporter 9 OS=Homo sapiens OX=9606 GN=SLC38A9 PE=1 SV=2	SLC38A9	2.71211522055447 3.15278174688108 7.89370799783715 7.89370799783715	5.52324	3.51445	0.985316564104564 0.996916290824123 1 1	0.998458	0.00401462
Q9UEU0	Vesicle transport through interaction with t-SNAREs homolog 1B OS=Homo sapiens OX=9606 GN=VTI1B PE=1 SV=3	VTI1B	3.44189636732308 3.101992039115 3.23034809547361 7.89370799783715	3.33612	0.251971	0.998944750427725 0.996291073420989 0.997679036969064 1	0.998312	0.00439292
Q15904	V-type proton ATPase subunit S1 OS=Homo sapiens OX=9606 GN=ATP6AP1 PE=1 SV=2	ATP6AP1	0.459431618637297 3.10798556367722 7.89370799783715 7.89370799783715	5.50085	3.54766	0.0691641963517375 0.996370779669886 1 1	0.998185	0.00471943
Q9NRN7	L-aminoadipate-semialdehyde dehydrogenase-phosphopantetheinyl transferase OS=Homo sapiens OX=9606 GN=AASDHPPT PE=1 SV=2	AASDHPPT	-0.124607557226174 3.08074554880112 7.89370799783715 7.89370799783715	5.48723	3.56785	0.0175021368224268 0.995994681970805 1 1	0.997997	0.00520555
P51809	Vesicle-associated membrane protein 7 OS=Homo sapiens OX=9606 GN=VAMP7 PE=1 SV=3	VAMP7	3.18787478248783 3.3716283248061 2.00538654654706 7.89370799783715	3.27975	1.0128	0.997287408038183 0.998626028524063 0.864040706460287 1	0.997957	0.00530812
O60637	Tetraspanin-3 OS=Homo sapiens OX=9606 GN=TSPAN3 PE=2 SV=1	TSPAN3	3.23071394558429 1.6428972698053 3.5983913445688 3.20294765822169	3.21683	0.293142	0.997682160028471 0.672392098207431 0.999418103089769 0.99743319546677	0.997558	0.00634115
Q13641	Trophoblast glycoprotein OS=Homo sapiens OX=9606 GN=TPBG PE=1 SV=1	TPBG	2.9123966150587 2.25840835743058 7.89370799783715 7.89370799783715	5.40305	3.69265	0.992689236008343 0.935220986553143 1 1	0.996345	0.0094853
Q93050	V-type proton ATPase 116 kDa subunit a isoform 1 OS=Homo sapiens OX=9606 GN=ATP6V0A1 PE=1 SV=3	ATP6V0A1	3.14745576299222 3.06616072609884 2.76845935538274 3.22544828156258	3.10681	0.11808	0.996855841686928 0.995778126806767 0.987906045297651 0.997636815447605	0.996317	0.00955158
Q9UM22	Mammalian ependymin-related protein 1 OS=Homo sapiens OX=9606 GN=EPDR1 PE=1 SV=2	EPDR1	2.90360892220947 1.19355452326438 7.89370799783715 7.89370799783715	5.39866	3.69916	0.992458789369087 0.352522439311787 1 1	0.996229	0.00977319
H0YCG2	Lysosome-associated membrane glycoprotein 2 (Fragment) OS=Homo sapiens OX=9606 GN=LAMP2 PE=1 SV=1	LAMP2	2.90216582618829 7.89370799783715 7.89370799783715 -7.95690850812033	5.39794	3.70023	0.992420285342359 1 1 0	0.99621	0.00981751
Q9UNK0	Syntaxin-8 OS=Homo sapiens OX=9606 GN=STX8 PE=1 SV=2	STX8	4.46794990980319 3.5399316696688 2.92239718187603 1.36852932902325	3.23116	1.14572	0.999982262606635 0.999272333234775 0.992943261987806 0.474775924526484	0.996108	0.0100769
Q08431	Lactadherin OS=Homo sapiens OX=9606 GN=MFGE8 PE=1 SV=3	MFGE8	3.95255669770797 2.95527819648249 2.93906864988958 3.26826171513317	3.11177	0.244031	0.999854256225615 0.993720058181552 0.99334799357247 0.997981947157583	0.995851	0.0107357
Q9UNN8	Endothelial protein C receptor OS=Homo sapiens OX=9606 GN=PROCR PE=1 SV=1	PROCR	2.41877718471798 2.87021096167889 7.89370799783715 7.89370799783715	5.38196	3.72392	0.960959301225808 0.991517714657223 1 1	0.995759	0.0109679
P61225	Ras-related protein Rap-2b OS=Homo sapiens OX=9606 GN=RAP2B PE=1 SV=1	RAP2B	3.65599675264694 3.17524075926506 2.46302488336131 2.97337356656189	3.07431	0.506029	0.999533795284958 0.997159069235615 0.96618241500907 0.994111762944213	0.995635	0.0112807
Q8WWB7	Glycosylated lysosomal membrane protein OS=Homo sapiens OX=9606 GN=GLMP PE=1 SV=1	GLMP	2.84849070238336 0.501089943466136 7.89370799783715 7.89370799783715	5.3711	3.74002	0.990846324977349 0.0763899205193392 1 1	0.995423	0.0118226
Q9H0H5	Rac GTPase-activating protein 1 OS=Homo sapiens OX=9606 GN=RACGAP1 PE=1 SV=1	RACGAP1	3.29888544822587 3.03977143446856 1.86635417615258 NA	3.03977	0.384162	0.998198320707622 0.995357263303659 0.803679968618358	0.995357	0.0119861
sp			-1.73189460461878 5.00752085709499 3.03375225450557 6.30338633295049 0.700070978192532 -5.42506600511847 -6.53198120903498 -4.57658931969615 7.89370799783715 7.89370799783715 7.89370799783715 7.89370799783715 7.89370799783715 7.8	3.03375	7.20537	0.000714555799820051 0.999998258021335 0.995255750436566 0.999999995918457 0.12229575912761 2.35272598630506e-05 2.48657392246126e-05 3.15807276530317e-05 1 1 1 1 1 1 1 1 1 1 0 0 0 1 0 0 0 0 0	0.995256	0.0122412
A0A1W2PPR8	HLA class I histocompatibility antigen, B-46 alpha chain OS=Homo sapiens OX=9606 GN=HLA-B PE=1 SV=1	HLA-B	3.36076982109003 3.21113641293533 2.0387502639637 2.89486010315605	3.053	0.345379	0.998569099942647 0.997509190769693 0.876096524016189 0.992222443468532	0.994866	0.0132399
Q9UI12	V-type proton ATPase subunit H OS=Homo sapiens OX=9606 GN=ATP6V1H PE=1 SV=1	ATP6V1H	3.20917874965003 2.88587130585091 2.36950467218663 7.89370799783715	3.04753	0.62245	0.997491223258837 0.99197221786342 0.95427439802603 1	0.994732	0.013578
Q9ULF5	Zinc transporter ZIP10 OS=Homo sapiens OX=9606 GN=SLC39A10 PE=1 SV=2	SLC39A10	3.00299500842645 1.79312918509957 7.89370799783715 NA	3.003	1.79375	0.994702728858326 0.765122756225906 1	0.994703	0.013645
Q9H2V7	Protein spinster homolog 1 OS=Homo sapiens OX=9606 GN=SPNS1 PE=1 SV=1	SPNS1	2.83395907315467 0.293857329300694 3.76378772538552 3.27602688231636	3.05499	0.689282	0.990369029444794 0.0465947989510041 0.999693210000275 0.998039080707763	0.994204	0.0149211
O14672	Disintegrin and metalloproteinase domain-containing protein 10 OS=Homo sapiens OX=9606 GN=ADAM10 PE=1 SV=1	ADAM10	-1.17833724125851 2.97596586341499 7.89370799783715 NA	2.97597	6.15917	0.0019187454652037 0.994165915219667 1	0.994166	0.0150109
Q99519	Sialidase-1 OS=Homo sapiens OX=9606 GN=NEU1 PE=1 SV=1	NEU1	1.61014106371715 2.77165397980424 3.32372584594976 4.3128864762555	3.04769	1.14252	0.650109082465484 0.988038985837621 0.998357158789051 0.999966191467516	0.993198	0.0174912
P11166	Solute carrier family 2, facilitated glucose transporter member 1 OS=Homo sapiens OX=9606 GN=SLC2A1 PE=1 SV=2	SLC2A1	2.69456634169861 1.73588586725472 7.89370799783715 7.89370799783715	5.29414	3.85412	0.98440767381003 0.731819733022904 1 1	0.992204	0.0200366
Q96FH0	BLOC-1-related complex subunit 8 OS=Homo sapiens OX=9606 GN=BORCS8 PE=1 SV=1	BORCS8	2.89137716407578 2.35589886157785 7.89370799783715 NA	2.89138	0.7939	0.992126388462149 0.952252110560783 1	0.992126	0.0202243
O75348	V-type proton ATPase subunit G 1 OS=Homo sapiens OX=9606 GN=ATP6V1G1 PE=1 SV=3	ATP6V1G1	3.01453131879649 2.96144488696112 2.83198503471497 2.74065578230761	2.89671	0.135322	0.994917067011456 0.993856280978756 0.990302381749933 0.986687991428374	0.992079	0.0203337
O15400	Syntaxin-7 OS=Homo sapiens OX=9606 GN=STX7 PE=1 SV=4	STX7	3.11264140424634 3.05178254210255 2.62186309300013 2.78202118515462	2.9169	0.245089	0.996431552426452 0.995553607277544 0.980041743097069 0.988460863612368	0.992007	0.0205073
P21281	V-type proton ATPase subunit B, brain isoform OS=Homo sapiens OX=9606 GN=ATP6V1B2 PE=1 SV=3	ATP6V1B2	3.18200959275079 3.50784730964144 2.73660577497469 2.44094085694261	2.95931	0.549354	0.997228541363912 0.999177844456382 0.986501092688775 0.963662271332698	0.991865	0.020861
P62745	Rho-related GTP-binding protein RhoB OS=Homo sapiens OX=9606 GN=RHOB PE=1 SV=1	RHOB	3.63345577055971 2.59847916927943 3.5103095493431 2.69357620381203	3.10194	0.67594	0.999491468553418 0.978407464592838 0.99918549906473 0.984354831194783	0.99177	0.0210918
P10253	Lysosomal alpha-glucosidase OS=Homo sapiens OX=9606 GN=GAA PE=1 SV=4	GAA	5.36237604191552 2.64831050796559 1.64096454470392 7.89370799783715	4.00534	2.75868	0.999999644995611 0.981749130585549 0.671094819033829 1	0.990874	0.0233745
Q9ULH0	Kinase D-interacting substrate of 220 kDa OS=Homo sapiens OX=9606 GN=KIDINS220 PE=1 SV=3	KIDINS220	3.56170476721008 2.16832644721684 2.77530718745618 2.944502143116	2.8599	0.575379	0.999330354323391 0.914876848382856 0.988189300361573 0.993475011583283	0.990832	0.0234695
P38606	V-type proton ATPase catalytic subunit A OS=Homo sapiens OX=9606 GN=ATP6V1A PE=1 SV=2	ATP6V1A	3.11205398769063 2.98585139063466 2.73516560012 2.3237184558287	2.86051	0.279387	0.996423939392248 0.994368055229075 0.986434031446078 0.947140953080032	0.990401	0.0245593
Q13308	Inactive tyrosine-protein kinase 7 OS=Homo sapiens OX=9606 GN=PTK7 PE=1 SV=2	PTK7	3.05574070064588 1.61346110720798 2.70607013210256 7.89370799783715	2.88091	1.06916	0.995616538309623 0.65239521513437 0.985009318891789 1	0.990313	0.0247709
O75821	Eukaryotic translation initiation factor 3 subunit G OS=Homo sapiens OX=9606 GN=EIF3G PE=1 SV=2	EIF3G	2.82911903135407 NA NA NA	2.82912	0	0.990205	0.990205	0.0250333
P53801	Pituitary tumor-transforming gene 1 protein-interacting protein OS=Homo sapiens OX=9606 GN=PTTG1IP PE=1 SV=1	PTTG1IP	3.6586137959281 -0.147612539371715 2.60755135990363 7.89370799783715	3.13308	2.82156	0.999538481673767 0.0166068251523444 0.979055956699275 1	0.989297	0.0273376
B1ALM5	Transmembrane protein 9 OS=Homo sapiens OX=9606 GN=TMEM9 PE=1 SV=1	TMEM9	2.60054114808697 0.43836102176982 7.89370799783715 7.89370799783715	5.24712	3.92382	0.978556499100696 0.0657716216746146 1 1	0.989278	0.0273707
Q14118	Dystroglycan OS=Homo sapiens OX=9606 GN=DAG1 PE=1 SV=2	DAG1	2.12118066759089 2.59731911040189 7.89370799783715 7.89370799783715	5.24551	3.92621	0.902168347315585 0.978323189865518 1 1	0.989162	0.0276531
F5GYQ1	V-type proton ATPase subunit OS=Homo sapiens OX=9606 GN=ATP6V0D1 PE=1 SV=1	ATP6V0D1	2.97889169334792 1.60715824683535 2.71868161782527 2.89373061508388	2.80621	0.192894	0.994226459161756 0.648050126692409 0.985643515983886 0.992191417521258	0.988917	0.0282602
Q8NI36	WD repeat-containing protein 36 OS=Homo sapiens OX=9606 GN=WDR36 PE=1 SV=1	WDR36	2.79203412277385 -0.027849782926873 7.89370799783715 NA	2.79203	4.18076	0.988854809206289 0.0218654230792777 1	0.988855	0.0284041
Q16864	V-type proton ATPase subunit F OS=Homo sapiens OX=9606 GN=ATP6V1F PE=1 SV=2	ATP6V1F	2.81213998462298 2.55711271779428 2.76861055825578 7.89370799783715	2.79038	0.189052	0.989607383016577 0.975203417562454 0.987912369089306 1	0.98876	0.02863
A0A3B3ISF9	Endothelin-converting enzyme 1 OS=Homo sapiens OX=9606 GN=ECE1 PE=1 SV=1	ECE1	2.57902373003798 0.149122024008509 7.89370799783715 7.89370799783715	5.23637	3.93978	0.976952411121531 0.0330649901470331 1 1	0.988476	0.0293362
O00754	Lysosomal alpha-mannosidase OS=Homo sapiens OX=9606 GN=MAN2B1 PE=1 SV=3	MAN2B1	4.91516401719428 1.98857146169663 3.31928733444461 2.55231198140034	2.9358	0.98646	0.999997386662756 0.857619197478287 0.998329809907775 0.974803911405037	0.986567	0.0341778
A0A1W2PRS1	Lysosome membrane protein 2 (Fragment) OS=Homo sapiens OX=9606 GN=SCARB2 PE=1 SV=1	SCARB2	3.19093753485876 0.88402342462939 3.32803133049083 2.54388857878215	2.86741	0.581285	0.997317665277996 0.186276507209733 0.998383273055545 0.974088303299761	0.985703	0.0363555
Q9Y639	Neuroplastin OS=Homo sapiens OX=9606 GN=NPTN PE=1 SV=2	NPTN	2.91634207095309 2.54855951707151 2.56989347881541 2.90976155726379	2.73983	0.256822	0.992790486927738 0.974487442534298 0.976238197762414 0.992620854299677	0.98443	0.0395717
P08236	Beta-glucuronidase OS=Homo sapiens OX=9606 GN=GUSB PE=1 SV=2	GUSB	2.78468092112212 2.60540408202062 2.52601827011396 7.89370799783715	2.69504	0.191747	0.988566785295802 0.978904147227858 0.972506591818078 1	0.983735	0.0413126
Q6QNY1	Biogenesis of lysosome-related organelles complex 1 subunit 2 OS=Homo sapiens OX=9606 GN=BLOC1S2 PE=1 SV=1	BLOC1S2	2.75939592783522 2.4629132373186 3.10923687733616 2.60073793010877	2.68007	0.219783	0.987521164248649 0.966170092480764 0.996387210584317 0.978570671189049	0.983046	0.0430402
P78537	Biogenesis of lysosome-related organelles complex 1 subunit 1 OS=Homo sapiens OX=9606 GN=BLOC1S1 PE=1 SV=2	BLOC1S1	2.6902439510352 2.64443123596883 1.83876123047703 NA	2.64443	0.0679219	0.984175740074962 0.981507646738115 0.78969732829487	0.981508	0.0469192
P36543	V-type proton ATPase subunit E 1 OS=Homo sapiens OX=9606 GN=ATP6V1E1 PE=1 SV=1	ATP6V1E1	2.71250278134683 2.71584230260045 2.58476261224964 2.47043358103741	2.64863	0.0971694	0.985336056451268 0.985503000776817 0.977390944349183 0.966990872116541	0.981364	0.0472587
Q9H0E2	Toll-interacting protein OS=Homo sapiens OX=9606 GN=TOLLIP PE=1 SV=1	TOLLIP	2.89635372552412 2.50038246721742 1.72092141021196 7.89370799783715	2.69837	0.871348	0.992263290199476 0.970079268879804 0.722680588942205 1	0.981171	0.0477196
O75794	Cell division cycle protein 123 homolog OS=Homo sapiens OX=9606 GN=CDC123 PE=1 SV=1	CDC123	-0.435501601838559 2.41952768354737 7.89370799783715 7.89370799783715	5.15662	4.05801	0.00873594245403061 0.961053784005135 1 1	0.980527	0.0493254
P48509	CD151 antigen OS=Homo sapiens OX=9606 GN=CD151 PE=1 SV=3	CD151	3.1463087185741 2.72384517004551 2.53472898510878 2.04274760426411	2.62929	0.453364	0.996842673838422 0.985895740701014 0.973288549421862 0.877480944674039	0.979592	0.0516645
Q969J3	BLOC-1-related complex subunit 5 OS=Homo sapiens OX=9606 GN=BORCS5 PE=1 SV=1	BORCS5	3.39183354048649 1.74151178016164 2.66107021990884 2.56740793773383	2.61424	0.611147	0.998726169995111 0.735210412224897 0.982522528598777 0.976040192576207	0.979281	0.0524222
Q5SNT2	Transmembrane protein 201 OS=Homo sapiens OX=9606 GN=TMEM201 PE=1 SV=1	TMEM201	2.39521731328456 1.77830638954711 7.89370799783715 7.89370799783715	5.14446	4.07603	0.95788373653284 0.756758076439845 1 1	0.978942	0.0532517
Q96JC1	Vam6/Vps39-like protein OS=Homo sapiens OX=9606 GN=VPS39 PE=1 SV=2	VPS39	2.39280114283053 -0.518175409509954 7.89370799783715 7.89370799783715	5.14325	4.07782	0.95755604653858 0.00730346919469167 1 1	0.978778	0.0536363
Q9UBR2	Cathepsin Z OS=Homo sapiens OX=9606 GN=CTSZ PE=1 SV=1	CTSZ	4.80499446145532 -3.91169158187234 3.25063905069559 2.40587616280701	2.82826	1.77847	0.999995779586901 4.87888637159898e-05 0.997846242057129 0.959301772497969	0.978574	0.054122
Q01650	Large neutral amino acids transporter small subunit 1 OS=Homo sapiens OX=9606 GN=SLC7A5 PE=1 SV=2	SLC7A5	2.88092001674226 2.57574653105638 1.88587130585091 2.61889681316492	2.59732	0.226225	0.991831105935658 0.976698408117089 0.813166974583489 0.979841097898291	0.97827	0.0548602
A2AEA2	HLA class I histocompatibility antigen, Cw-6 alpha chain OS=Homo sapiens OX=9606 GN=HLA-C PE=1 SV=2	HLA-C	2.6340696398155 2.75541996020269 2.22007773051671 2.43805113130769	2.53606	0.235266	0.980847729635907 0.987348661873301 0.927157664202727 0.963319936458106	0.972084	0.0704382
P35556	Fibrillin-2 OS=Homo sapiens OX=9606 GN=FBN2 PE=1 SV=3	FBN2	2.28175048475337 1.13171372783198 7.89370799783715 7.89370799783715	5.08773	4.16014	0.939732828429689 0.313419706348159 1 1	0.969866	0.0759912
Q96B45	BLOC-1-related complex subunit 7 OS=Homo sapiens OX=9606 GN=BORCS7 PE=3 SV=2	BORCS7	2.5071246061093 2.24514994271606 2.98825969387613 2.48890161446406	2.49801	0.194202	0.970736343011976 0.932526300493945 0.994416269405418 0.968928610497408	0.969832	0.0760348
O43491	Band 4.1-like protein 2 OS=Homo sapiens OX=9606 GN=EPB41L2 PE=1 SV=1	EPB41L2	2.28070543216085 1.73576684458258 1.5845626960793 1.8998943817333 7.89370799783715 7.89370799783715 7.89370799783715 7.89370799783715	5.08721	4.16092	0.939537003738161 0.731747730159619 0.632305613876266 0.819776861323079 1 1 1 1	0.969769	0.076154
Q9NXN4	Ganglioside-induced differentiation-associated protein 2 OS=Homo sapiens OX=9606 GN=GDAP2 PE=1 SV=1	GDAP2	-2.47732177753319 2.29798540992299 3.06305286112119 7.89370799783715	2.68052	4.10708	0.000229741730203552 0.942702749843608 0.995730542803349 1	0.969217	0.0775014
A0A2R8YD71	Natural resistance-associated macrophage protein 2 OS=Homo sapiens OX=9606 GN=SLC11A2 PE=1 SV=1	SLC11A2	2.26493811630253 0.381090167355506 7.89370799783715 7.89370799783715	5.07932	4.17261	0.936512563320724 0.0573666784165163 1 1	0.968256	0.0798752
O95782	AP-2 complex subunit alpha-1 OS=Homo sapiens OX=9606 GN=AP2A1 PE=1 SV=3	AP2A1	2.78172911438211 2.36582830476902 2.62069365626421 1.84920937296316	2.49326	0.308307	0.988449175209545 0.95373582014263 0.979962866317864 0.795070276704505	0.966849	0.0833695
P43003	Excitatory amino acid transporter 1 OS=Homo sapiens OX=9606 GN=SLC1A3 PE=1 SV=1	SLC1A3	2.38650009618345 2.01786273386051 2.78543140472988 2.53647754022641	2.46149	0.295728	0.956690437165757 0.868654561970984 0.988596504280351 0.973442985416559	0.965067	0.0878043
O95807	Transmembrane protein 50A OS=Homo sapiens OX=9606 GN=TMEM50A PE=1 SV=1	TMEM50A	2.49049781671766 2.38430688003905 2.46193696004538 1.97600862672986	2.42312	0.0787193	0.969091019863695 0.956385365123209 0.966062161722603 0.852667466332172	0.961224	0.0974098
Q9NX61	Transmembrane protein 161A OS=Homo sapiens OX=9606 GN=TMEM161A PE=1 SV=1	TMEM161A	1.69350433779678 2.1980757412545 7.89370799783715 7.89370799783715	5.04589	4.22217	0.705496865022552 0.922140058729524 1 1	0.96107	0.0977423
M0QZ12	Protein Aster-A OS=Homo sapiens OX=9606 GN=GRAMD1A PE=1 SV=1	GRAMD1A	2.48415628984384 2.3644328234019 1.48696789376601 7.89370799783715	2.42429	0.739216	0.968441080635476 0.953529873322931 0.561991241663003 1	0.960985	0.0979007
P61970	Nuclear transport factor 2 OS=Homo sapiens OX=9606 GN=NUTF2 PE=1 SV=1	NUTF2	2.88333168662594 1.87773609177799 2.22694389140904 7.89370799783715	2.55514	0.745448	0.991900133300647 0.809253228894151 0.92866416087375 1	0.960282	0.0996109
P11047	Laminin subunit gamma-1 OS=Homo sapiens OX=9606 GN=LAMC1 PE=1 SV=3	LAMC1	2.38406926992868 1.60558411133724 2.44331562818583 2.53048241815866	2.41369	0.108536	0.956352196046444 0.646961648735282 0.963941386261701 0.972909974977671	0.960147	0.0998955
P20020	Plasma membrane calcium-transporting ATPase 1 OS=Homo sapiens OX=9606 GN=ATP2B1 PE=1 SV=4	ATP2B1	0.868453059308544 2.17032469531961 7.89370799783715 7.89370799783715	5.03202	4.24274	0.179911918755277 0.915382506712259 1 1	0.957691	0.105992
E9PFW3	AP-2 complex subunit mu OS=Homo sapiens OX=9606 GN=AP2M1 PE=1 SV=1	AP2M1	2.68630323555339 2.53951952995999 2.21956285005411 2.21626121365129	2.37954	0.239631	0.983961434644529 0.973709668478688 0.927043573127614 0.92630822588188	0.950377	0.124249
P63010	AP-2 complex subunit beta OS=Homo sapiens OX=9606 GN=AP2B1 PE=1 SV=1	AP2B1	2.35507186812816 2.32575741376698 2.35933514884691 2.06806814476781	2.34041	0.0248912	0.952126600081187 0.947478962170066 0.952770419911447 0.885959292793317	0.949803	0.125617
A0A2R8Y5A3	Catenin beta-1 OS=Homo sapiens OX=9606 GN=CTNNB1 PE=1 SV=1	CTNNB1	1.35903804255983 2.20569178505914 2.93609450401156 2.4933825013074	2.34954	0.541448	0.467843995202711 0.923910180764774 0.993277464269646 0.969382524404207	0.946646	0.133443
P13987	CD59 glycoprotein OS=Homo sapiens OX=9606 GN=CD59 PE=1 SV=1	CD59	2.83431525018176 2.38292916701929 2.23059248627362 1.80423246424478	2.30676	0.428988	0.990381007940995 0.95619272210337 0.929453454791146 0.771266866717713	0.942823	0.142927
Q15058	Kinesin-like protein KIF14 OS=Homo sapiens OX=9606 GN=KIF14 PE=1 SV=1	KIF14	0.397147340382955 2.29798540992299 7.89370799783715 NA	2.29799	2.81818	0.0596082216038607 0.942702749843608 1	0.942703	0.143149
P21283	V-type proton ATPase subunit C 1 OS=Homo sapiens OX=9606 GN=ATP6V1C1 PE=1 SV=4	ATP6V1C1	2.1494608988826 2.77795702641648 2.54216025371752 1.29354703502079	2.34581	0.465904	0.909972862254012 0.988297200221281 0.973939136726267 0.420733121313595	0.941956	0.144935
Q9UBC2	Epidermal growth factor receptor substrate 15-like 1 OS=Homo sapiens OX=9606 GN=EPS15L1 PE=1 SV=1	EPS15L1	2.29089598513667 -1.79779269953935 2.22347169950224 -1.91151664401173 7.89370799783715 7.89370799783715 7.89370799783715 NA NA NA NA NA	2.2909	6.2305	0.941422417872124 0.000640526326236144 0.927905800409605 0.000532546394471 1 1 1	0.941422	0.146188
Q15758	Neutral amino acid transporter B(0) OS=Homo sapiens OX=9606 GN=SLC1A5 PE=1 SV=2	SLC1A5	2.84319121666113 2.66649238621775 1.78543140472988 2.10744495057472	2.38697	0.545409	0.990674947547087 0.982841687475559 0.760801836843956 0.898174774462604	0.940508	0.148388
P06756	Integrin alpha-V OS=Homo sapiens OX=9606 GN=ITGAV PE=1 SV=2	ITGAV	2.4234266651818 3.54178484274428 2.16552104479656 -4.80791486580261	2.29447	1.02022	0.961541255297972 0.999277455894117 0.914162528983111 2.83125641586923e-05	0.937852	0.154929
P02792	Ferritin light chain OS=Homo sapiens OX=9606 GN=FTL PE=1 SV=2	FTL	2.15232055302184 2.45156711983565 4.672166657502 1.22215247205674	2.30194	0.911365	0.910731495605642 0.964895857144802 0.999992527261654 0.371460258235115	0.937814	0.15494
P54709	Sodium/potassium-transporting ATPase subunit beta-3 OS=Homo sapiens OX=9606 GN=ATP1B3 PE=1 SV=1	ATP1B3	2.94532018210237 2.25472260077282 1.80203416815111 2.24394424393525	2.24933	0.335578	0.993493931650816 0.934481659170805 0.770058746490669 0.932276380059993	0.933379	0.165899
P53985	Monocarboxylate transporter 1 OS=Homo sapiens OX=9606 GN=SLC16A1 PE=1 SV=3	SLC16A1	3.04162059391426 2.38430688003905 2.14587392873581 1.42487100365697	2.26509	0.664017	0.995388026466828 0.956385365123209 0.909013458030913 0.51622259731001	0.932699	0.1675
P35610	Sterol O-acyltransferase 1 OS=Homo sapiens OX=9606 GN=SOAT1 PE=1 SV=3	SOAT1	0.876210977519092 1.98311207256958 3.18188067830878 7.89370799783715	2.5825	1.70919	0.183059769401894 0.855483636633919 0.997227233724752 1	0.926355	0.183189
Q08722	Leukocyte surface antigen CD47 OS=Homo sapiens OX=9606 GN=CD47 PE=1 SV=1	CD47	2.19842774803087 1.86835599418953 2.1946299659748 2.74842457666901	2.19653	0.244682	0.922222659493428 0.804668422522636 0.921327426406882 0.987039625055	0.921775	0.194477
O76024	Wolframin OS=Homo sapiens OX=9606 GN=WFS1 PE=1 SV=2	WFS1	1.08046202810828 1.9534918297444 7.89370799783715 7.89370799783715	4.9236	4.40348	0.283119378338271 0.843457862408396 1 1	0.921729	0.194485
P51151	Ras-related protein Rab-9A OS=Homo sapiens OX=9606 GN=RAB9A PE=1 SV=1	RAB9A	1.45573239855699 2.17670478328924 2.19441097626721 7.89370799783715	2.18556	0.547582	0.539002929297304 0.916979617999221 0.92127553160375 1	0.919128	0.20084
Q8ND76	Cyclin-Y OS=Homo sapiens OX=9606 GN=CCNY PE=1 SV=2	CCNY	-0.117275715522234 1.92745040960231 7.89370799783715 7.89370799783715	4.91058	4.42279	0.0177981082254319 0.832263905497275 1 1	0.916132	0.208166
P05067	Amyloid-beta precursor protein OS=Homo sapiens OX=9606 GN=APP PE=1 SV=3	APP	2.21438753550337 2.13434103288187 2.40850180799737 1.91377875844694	2.17436	0.203235	0.925888022891102 0.905869169132574 0.959644277493732 0.826151514772433	0.915879	0.208681
H7BY55	Complement decay-accelerating factor OS=Homo sapiens OX=9606 GN=CD55 PE=1 SV=2	CD55	1.92238548466255 1.45637829465974 7.89370799783715 7.89370799783715	4.90805	4.42654	0.830018453343186 0.539479320191692 1 1	0.915009	0.210724
O75787	Renin receptor OS=Homo sapiens OX=9606 GN=ATP6AP2 PE=1 SV=2	ATP6AP2	0.660824515236465 1.91732619232861 7.89370799783715 7.89370799783715	4.90552	4.43029	0.111549216755082 0.827753182513957 1 1	0.913877	0.213416
P62070	Ras-related protein R-Ras2 OS=Homo sapiens OX=9606 GN=RRAS2 PE=1 SV=1	RRAS2	2.24578701595762 2.08322750684277 2.2354393135318 1.64544524599146	2.15933	0.120505	0.932658023982367 0.890799172526627 0.93049002085739 0.674098834358176	0.910645	0.221305
Q96EE3	Nucleoporin SEH1 OS=Homo sapiens OX=9606 GN=SEH1L PE=1 SV=3	SEH1L	1.88573933178747 7.89370799783715 NA NA	4.88972	4.45371	0.813103947497743 1	0.906552	0.231316
O00468	Agrin OS=Homo sapiens OX=9606 GN=AGRN PE=1 SV=6	AGRN	1.31520223169905 1.91541996649626 2.64928755025128 7.89370799783715	2.28235	0.988957	0.43614712925978 0.826893887084625 0.981809478941272 1	0.904352	0.236634
Q5SRN5	HLA class I histocompatibility antigen, A-3 alpha chain OS=Homo sapiens OX=9606 GN=HLA-A PE=1 SV=2	HLA-A	2.71714540817192 1.97217357263746 1.80272182070983 2.35568012227929	2.16393	0.409908	0.98556765199982 0.85112934895911 0.770437103687669 0.952218942315602	0.901674	0.243126
P48651	Phosphatidylserine synthase 1 OS=Homo sapiens OX=9606 GN=PTDSS1 PE=1 SV=1	PTDSS1	1.86165675849583 0.887691698602542 7.89370799783715 7.89370799783715	4.87768	4.47156	0.801346675878916 0.187803174440726 1 1	0.900673	0.245468
P35555	Fibrillin-1 OS=Homo sapiens OX=9606 GN=FBN1 PE=1 SV=4	FBN1	1.84939535093312 7.89370799783715 NA NA	4.87155	4.48065	0.795165051649861 1	0.897583	0.252969
P35611	Alpha-adducin OS=Homo sapiens OX=9606 GN=ADD1 PE=1 SV=2	ADD1	0.700531965018638 1.83390129148649 7.89370799783715 7.89370799783715	4.8638	4.49213	0.122427526791317 0.787165664704217 1 1	0.893583	0.262707
Q9P2B2	Prostaglandin F2 receptor negative regulator OS=Homo sapiens OX=9606 GN=PTGFRN PE=1 SV=2	PTGFRN	1.90146182141008 -5.14615683550936 2.56057266382664 2.43111284368295	2.16629	0.488599	0.820504965694657 2.50953347485684e-05 0.975487650242286 0.962485772393458	0.891495	0.267715
Q14344	Guanine nucleotide-binding protein subunit alpha-13 OS=Homo sapiens OX=9606 GN=GNA13 PE=1 SV=2	GNA13	-0.723482364802584 2.31664613010904 1.92591102083303 7.89370799783715	2.12128	2.25365	0.0047331702165444 0.945953222680213 0.831583804419896 1	0.888769	0.274295
Q9BVT8	Transmembrane and ubiquitin-like domain-containing protein 1 OS=Homo sapiens OX=9606 GN=TMUB1 PE=1 SV=1	TMUB1	1.80615517559271 1.7254995143186 7.89370799783715 7.89370799783715	4.84993	4.5127	0.772320150247373 0.725494917626926 1 1	0.88616	0.280449
Q12959	Disks large homolog 1 OS=Homo sapiens OX=9606 GN=DLG1 PE=1 SV=2	DLG1	2.32699908443478 1.91040119250719 0.302854449444727 3.08532070574644	2.1187	0.870968	0.947683840386394 0.824616322742897 0.0476036562622089 0.996060376591199	0.88615	0.280449
Q9UHG3	Prenylcysteine oxidase 1 OS=Homo sapiens OX=9606 GN=PCYOX1 PE=1 SV=3	PCYOX1	2.87539244277383 2.43260432604348 1.76369943585697 1.86604705639817	2.14933	0.495859	0.991670759311043 0.962666553009379 0.748336115423906 0.803528008341159	0.883097	0.287814
Q96Q45	Transmembrane protein 237 OS=Homo sapiens OX=9606 GN=TMEM237 PE=1 SV=2	TMEM237	2.73756459564497 2.05413683443188 0.787788561316167 NA	2.05414	1.01325	0.986545564623566 0.881356337791824 0.149842685614191	0.881356	0.291943
J3KPF3	4F2 cell-surface antigen heavy chain OS=Homo sapiens OX=9606 GN=SLC3A2 PE=1 SV=1	SLC3A2	2.4704727060028 2.11289405640593 1.52455229898937 2.00195809342443	2.05743	0.34731	0.966995093478161 0.899775255621836 0.589422118067566 0.862750433612961	0.881263	0.292015
P05023	Sodium/potassium-transporting ATPase subunit alpha-1 OS=Homo sapiens OX=9606 GN=ATP1A1 PE=1 SV=1	ATP1A1	2.645480846524 2.23754745696469 1.91478399776615 1.74132571268459	2.07617	0.367849	0.981573281525221 0.930936657886549 0.826606496801258 0.73509867093821	0.878772	0.297982
Q9H3F6	BTB/POZ domain-containing adapter for CUL3-mediated RhoA degradation protein 3 OS=Homo sapiens OX=9606 GN=KCTD10 PE=1 SV=1	KCTD10	1.31712710862354 2.64409601938892 1.80519394048222 7.89370799783715	2.22464	0.983682	0.437525957896792 0.981486638227403 0.771793969481334 1	0.87664	0.303057
O14936	Peripheral plasma membrane protein CASK OS=Homo sapiens OX=9606 GN=CASK PE=1 SV=3	CASK	2.03884172620267 3.27351464952811 0.326288213405744 NA	2.03884	1.83053	0.876128342358778 0.998020770127208 0.0503369422792676	0.876128	0.304152
P28799	Progranulin OS=Homo sapiens OX=9606 GN=GRN PE=1 SV=2	GRN	1.76837073152709 1.19174536164202 7.89370799783715 7.89370799783715	4.83104	4.54071	0.751048606140304 0.351341668300078 1 1	0.875524	0.305306
C9JBG5	SID1 transmembrane family member 2 OS=Homo sapiens OX=9606 GN=SIDT2 PE=1 SV=2	SIDT2	1.76837073152709 1.20533114514753 7.89370799783715 7.89370799783715	4.83104	4.54071	0.751048606140304 0.360259649156075 1 1	0.875524	0.305306
O43707	Alpha-actinin-4 OS=Homo sapiens OX=9606 GN=ACTN4 PE=1 SV=2	ACTN4	2.5734871813887 1.93943278101441 2.13308134101704 1.90662931557246	2.03626	0.167869	0.976521763686599 0.837487366769332 0.905520172979412 0.822890111286561	0.871504	0.314999
P49754	Vacuolar protein sorting-associated protein 41 homolog OS=Homo sapiens OX=9606 GN=VPS41 PE=1 SV=3	VPS41	2.56535688973149 -1.9668331360648 2.04020885780029 2.01129235105877	2.02575	0.410728	0.975875633560923 0.000487728747368653 0.876603155063162 0.866240631105024	0.871422	0.31503
O60831	PRA1 family protein 2 OS=Homo sapiens OX=9606 GN=PRAF2 PE=1 SV=1	PRAF2	2.02435738180428 -0.89060765424875 7.89370799783715 NA	2.02436	4.32173	0.87100616305462 0.00336494734086033 1	0.871006	0.315879
Q13492	Phosphatidylinositol-binding clathrin assembly protein OS=Homo sapiens OX=9606 GN=PICALM PE=1 SV=2	PICALM	2.4640423449679 1.81145737517524 1.5262187098485 2.49358132917994	2.13775	0.505658	0.9662945218231 0.77520835998198 0.590630076887267 0.96940252177999	0.870751	0.316333
P51149	Ras-related protein Rab-7a OS=Homo sapiens OX=9606 GN=RAB7A PE=1 SV=1	RAB7A	2.14142357981718 1.90593167563909 2.33601026599138 1.81858775722185 NA NA NA NA	2.02368	0.239318	0.907810951204529 0.822569469414338 0.949149131899852 0.779054341469421	0.86519	0.329768
Q6Y288	Beta-1,3-glucosyltransferase OS=Homo sapiens OX=9606 GN=B3GLCT PE=1 SV=2	B3GLCT	2.00570361180746 0.46454659905821 7.89370799783715 NA	2.0057	2.28492	0.864159542120222 0.070013634659126 1	0.86416	0.332111
P16070	CD44 antigen OS=Homo sapiens OX=9606 GN=CD44 PE=1 SV=3	CD44	2.44737430928489 1.85118871104466 2.24128482244334 1.15309435905619	2.04624	0.441952	0.964413827511815 0.796077400610694 0.931722223224917 0.326637398296507	0.8639	0.332568
P25445	Tumor necrosis factor receptor superfamily member 6 OS=Homo sapiens OX=9606 GN=FAS PE=1 SV=1	FAS	1.13051497824835 2.00449018426853 7.89370799783715 NA	2.00449	1.29576	0.312688447595637 0.863704303055014 1	0.863704	0.332868
Q9BQS8	FYVE and coiled-coil domain-containing protein 1 OS=Homo sapiens OX=9606 GN=FYCO1 PE=1 SV=3	FYCO1	3.58008601934368 1.19578706475428 2.04050039969093 1.96199482697851	2.00125	0.626186	0.999375815824696 0.353982439139061 0.876704217340835 0.846986456861156	0.861845	0.337077
Q06481	Amyloid-like protein 2 OS=Homo sapiens OX=9606 GN=APLP2 PE=1 SV=2	APLP2	1.59087692498473 2.71547747896951 2.18964383899674 1.86604705639817	2.02785	0.443866	0.636730697202471 0.985484851408687 0.920138416196048 0.803528008341159	0.861833	0.337077
O00161	Synaptosomal-associated protein 23 OS=Homo sapiens OX=9606 GN=SNAP23 PE=1 SV=1	SNAP23	2.98948445121467 0.274174963438994 1.88781695016588 2.14602849551009	2.01692	0.816666	0.994440636347778 0.0444631313774485 0.814094384149155 0.909054980006326	0.861575	0.337527
P49757	Protein numb homolog OS=Homo sapiens OX=9606 GN=NUMB PE=1 SV=2	NUMB	1.90593167563909 2.08696894882413 NA NA	1.99645	0.134203	0.822569469414338 0.891967017251472	0.857268	0.347842
Q9P253	Vacuolar protein sorting-associated protein 18 homolog OS=Homo sapiens OX=9606 GN=VPS18 PE=1 SV=2	VPS18	2.13796526004477 1.99760150395148 1.86462357214687 1.97415746568709	1.98588	0.0985765	0.906867125095035 0.86109684812726 0.802822599093569 0.851926578513246	0.856512	0.349499
Q8NE01	Metal transporter CNNM3 OS=Homo sapiens OX=9606 GN=CNNM3 PE=1 SV=1	CNNM3	-0.19846240453771 1.66957725849242 7.89370799783715 7.89370799783715	4.78164	4.61395	0.0147957099783392 0.690058641030311 1 1	0.845029	0.377266
O94973	AP-2 complex subunit alpha-2 OS=Homo sapiens OX=9606 GN=AP2A2 PE=1 SV=2	AP2A2	3.03605749560378 2.83985247721676 1.68271152177457 -4.43665905855168	2.26128	1.00324	0.995294878370149 0.990565404378449 0.69858247677441 3.40957749966406e-05	0.844574	0.378173
P55011	Solute carrier family 12 member 2 OS=Homo sapiens OX=9606 GN=SLC12A2 PE=1 SV=1	SLC12A2	-0.183962834842595 1.65860326297342 7.89370799783715 7.89370799783715	4.77616	4.62208	0.0152897228784655 0.682847692666947 1 1	0.841424	0.385632
Q86T03	Type 1 phosphatidylinositol 4,5-bisphosphate 4-phosphatase OS=Homo sapiens OX=9606 GN=PIP4P1 PE=1 SV=1	PIP4P1	1.6632323517468 -4.98569216331612 3.04762483412431 7.89370799783715	2.35543	4.61865	0.685899134372562 2.64198558897751e-05 0.995486565613733 1	0.840693	0.387204
P10586	Receptor-type tyrosine-protein phosphatase F OS=Homo sapiens OX=9606 GN=PTPRF PE=1 SV=2	PTPRF	3.10469102876257 1.16405495618857 1.66012188947248 3.14298964227301	2.38241	1.09925	0.996327173539412 0.333539392361899 0.683850297198817 0.996804270587794	0.840089	0.388465
A0A2R8YF87	Vacuolar protein sorting-associated protein 33A OS=Homo sapiens OX=9606 GN=VPS33A PE=1 SV=1	VPS33A	1.84602003137312 1.35040326349784 2.0255561313879 2.24441691001889	1.93579	0.295332	0.793440271438734 0.461556204161258 0.871436478280527 0.932374453241418	0.832438	0.406834
P08754	Guanine nucleotide-binding protein G(k) subunit alpha OS=Homo sapiens OX=9606 GN=GNAI3 PE=1 SV=3	GNAI3	2.18228942885697 1.61422067887101 2.27339062674352 1.74099078638224	1.96164	0.394668	0.918356072602871 0.652917406134613 0.938150306519919 0.734897464620214	0.826627	0.42072
P08572	Collagen alpha-2(IV) chain OS=Homo sapiens OX=9606 GN=COL4A2 PE=1 SV=4	COL4A2	1.87884965756243 1.93630532468261 1.31012733515914 7.89370799783715	1.90758	0.464186	0.809792385453075 0.836136022937442 0.432518430315253 1	0.822964	0.42938
Q8NGA1	Olfactory receptor 1M1 OS=Homo sapiens OX=9606 GN=OR1M1 PE=2 SV=1	OR1M1	1.58855576544516 7.89370799783715 NA NA	4.74113	4.67401	0.635106209974409 1	0.817553	0.442269
O14678	ATP-binding cassette sub-family D member 4 OS=Homo sapiens OX=9606 GN=ABCD4 PE=1 SV=1	ABCD4	1.58695986368852 1.06271788815981 7.89370799783715 7.89370799783715	4.74033	4.67519	0.633987805962593 0.273101129153043 1 1	0.816994	0.443323
G3XAI2	Laminin subunit beta-1 OS=Homo sapiens OX=9606 GN=LAMB1 PE=1 SV=1	LAMB1	2.90485719845599 1.54199060399984 2.23950826046561 1.68880867898503	1.96416	0.51707	0.992491943774127 0.602020287270513 0.931349796314117 0.702498744710664	0.816924	0.443323
Q8IZ81	ELMO domain-containing protein 2 OS=Homo sapiens OX=9606 GN=ELMOD2 PE=1 SV=1	ELMOD2	0.788362206714557 1.57695195798145 7.89370799783715 7.89370799783715	4.73533	4.68261	0.150039904848393 0.626947242438821 1 1	0.813474	0.451439
Q96AC1	Fermitin family homolog 2 OS=Homo sapiens OX=9606 GN=FERMT2 PE=1 SV=1	FERMT2	1.54982533378259 0.41952768354737 7.89370799783715 7.89370799783715	4.72177	4.70272	0.607647365155621 0.0628798201999022 1 1	0.803824	0.474543
Q92575	UBX domain-containing protein 4 OS=Homo sapiens OX=9606 GN=UBXN4 PE=1 SV=2	UBXN4	0.941688266818925 1.93317107395848 1.85702955393983 1.86328003256263	1.86015	0.0564437	0.211497009016282 0.83477324342514 0.799029334222343 0.802155175142452	0.800592	0.482104
Q6UWY0	Arylsulfatase K OS=Homo sapiens OX=9606 GN=ARSK PE=1 SV=1	ARSK	-0.496018995857786 1.53946578478975 7.89370799783715 7.89370799783715	4.71659	4.7104	0.00766068819566119 0.600202341082152 1 1	0.800101	0.482963
A6NCE7	Microtubule-associated proteins 1A/1B light chain 3 beta 2 OS=Homo sapiens OX=9606 GN=MAP1LC3B2 PE=2 SV=1	MAP1LC3B2	1.77580732036887 1.85901445914753 7.89370799783715 NA	1.85901	0.123363	0.755329706716385 0.800025690338547 1	0.800026	0.482963
H3BN98	Uncharacterized protein (Fragment) OS=Homo sapiens OX=9606 PE=4 SV=2		1.57817333505852 1.97522431397491 1.75874657896393 2.03771153928779	1.86699	0.206797	0.627808929507886 0.852353915536304 0.745440621697869 0.87573470060935	0.798897	0.485431
P11802	Cyclin-dependent kinase 4 OS=Homo sapiens OX=9606 GN=CDK4 PE=1 SV=2	CDK4	1.52538574502115 0.0484429957869186 7.89370799783715 7.89370799783715	4.70955	4.72084	0.590026373560068 0.0261083322395696 1 1	0.795013	0.494546
Q68D91	Metallo-beta-lactamase domain-containing protein 2 OS=Homo sapiens OX=9606 GN=MBLAC2 PE=1 SV=3	MBLAC2	1.57902373003798 -1.33880191345176 2.41436276466172 2.71385624646845	1.99669	0.841251	0.628408491618666 0.00142287719318692 0.960399265611582 0.985403936030363	0.794404	0.495754
P61803	Dolichyl-diphosphooligosaccharide--protein glycosyltransferase subunit DAD1 OS=Homo sapiens OX=9606 GN=DAD1 PE=1 SV=3	DAD1	1.51913786476156 0.891053871068064 7.89370799783715 7.89370799783715	4.70642	4.72547	0.585491776540066 0.189211616242153 1 1	0.792746	0.499488
Q9H269	Vacuolar protein sorting-associated protein 16 homolog OS=Homo sapiens OX=9606 GN=VPS16 PE=1 SV=2	VPS16	1.98146678558159 1.46073821046175 1.78438736051048 1.90856912405952	1.84648	0.146095	0.854835141437398 0.542694215242171 0.760211953546191 0.823779425916262	0.791996	0.501031
Q9BSJ8	Extended synaptotagmin-1 OS=Homo sapiens OX=9606 GN=ESYT1 PE=1 SV=1	ESYT1	1.88367588203277 1.80461345797208 1.72468111438621 1.94217310208407	1.84414	0.101973	0.812116512550361 0.771475830468273 0.724992997713845 0.838664479410027	0.791796	0.501248
A0A087WXL6	Vacuolar protein sorting-associated protein 11 homolog OS=Homo sapiens OX=9606 GN=VPS11 PE=1 SV=1	VPS11	2.00317145663194 2.04831035019574 1.70936031510245 -1.88439359564997	1.85627	0.251264	0.863208182550453 0.879386501575143 0.715502694898969 0.00055625507899364	0.789355	0.506857
Q9H6Y7	E3 ubiquitin-protein ligase RNF167 OS=Homo sapiens OX=9606 GN=RNF167 PE=1 SV=1	RNF167	4.92188283264856 1.49889810384899 0.632864045932799 7.89370799783715	3.21039	3.17945	0.999997462352095 0.570732753793244 0.10444070544018 1	0.785365	0.516186
Q9UBI6	Guanine nucleotide-binding protein G(I)/G(S)/G(O) subunit gamma-12 OS=Homo sapiens OX=9606 GN=GNG12 PE=1 SV=3	GNG12	1.23823794688447 1.49824591322644 7.89370799783715 7.89370799783715	4.69598	4.74096	0.382327232756638 0.570255601482875 1 1	0.785128	0.516485
P08183	Multidrug resistance protein 1 OS=Homo sapiens OX=9606 GN=ABCB1 PE=1 SV=3	ABCB1	-0.276303006989305 1.82962521054441 7.89370799783715 NA	1.82963	3.12225	0.0124185776005612 0.784921156032713 1	0.784921	0.51671
Q96HP0	Dedicator of cytokinesis protein 6 OS=Homo sapiens OX=9606 GN=DOCK6 PE=1 SV=3	DOCK6	-0.108299615346889 1.49407827901121 7.89370799783715 7.89370799783715	4.69389	4.74405	0.0181676820355527 0.5672044526131 1 1	0.783602	0.519605
P29992	Guanine nucleotide-binding protein subunit alpha-11 OS=Homo sapiens OX=9606 GN=GNA11 PE=1 SV=2	GNA11	1.17105342937696 2.10845499123944 1.62750204568568 7.89370799783715	1.86798	0.694896	0.337989962272879 0.898473056025981 0.661996259207616 1	0.780235	0.527414
A0A0A0MTI1	Delta(24)-sterol reductase OS=Homo sapiens OX=9606 GN=DHCR24 PE=1 SV=1	DHCR24	1.07184000176012 1.47881584061771 7.89370799783715 7.89370799783715	4.68626	4.75536	0.278220509964216 0.556003712824292 1 1	0.778002	0.532492
Q86Y82	Syntaxin-12 OS=Homo sapiens OX=9606 GN=STX12 PE=1 SV=1	STX12	2.0790715709912 2.27862696606948 1.62982897367544 1.27029396654809	1.85445	0.480954	0.889489632157942 0.939145840016957 0.663576556737081 0.404403947573444	0.776533	0.535734
P09601	Heme oxygenase 1 OS=Homo sapiens OX=9606 GN=HMOX1 PE=1 SV=1	HMOX1	1.469555835911 0.910962286813744 7.89370799783715 7.89370799783715	4.68163	4.76222	0.549190825871897 0.197732270315517 1 1	0.774595	0.540096
Q96GS4	BLOC-1-related complex subunit 6 OS=Homo sapiens OX=9606 GN=BORCS6 PE=1 SV=2	BORCS6	2.16370282145838 1.58735701586154 0.669954187309949 2.52834911417406	1.87553	0.697557	0.913696805881329 0.634266242385025 0.113967299629745 0.972717904412544	0.773982	0.541283
O00291	Huntingtin-interacting protein 1 OS=Homo sapiens OX=9606 GN=HIP1 PE=1 SV=5	HIP1	2.12229940488526 -0.332752868778953 1.60165502625881 7.89370799783715	1.86198	1.81993	0.902487684643457 0.0109512712360561 0.644239142657216 1	0.773363	0.542479
A0A0A0MRA8	Band 4.1-like protein 3 OS=Homo sapiens OX=9606 GN=EPB41L3 PE=1 SV=1	EPB41L3	1.46312137778636 7.89370799783715 NA NA NA NA NA NA	4.67841	4.76699	0.544450828887372 1	0.772225	0.544917
Q8N9F7	Lysophospholipase D GDPD1 OS=Homo sapiens OX=9606 GN=GDPD1 PE=1 SV=2	GDPD1	0.578173335058517 1.46193696004538 7.89370799783715 7.89370799783715	4.67782	4.76787	0.0917631277871358 0.54357786797859 1 1	0.771789	0.545675
P08133	Annexin A6 OS=Homo sapiens OX=9606 GN=ANXA6 PE=1 SV=3	ANXA6	1.93373220782716 1.38660014874778 1.97489849928173 1.69729259866379	1.81551	0.205789	0.835017851638867 0.488023838022347 0.852223509206246 0.707904096838124	0.771461	0.546174
Q9NY12	H/ACA ribonucleoprotein complex subunit 1 OS=Homo sapiens OX=9606 GN=GAR1 PE=1 SV=1	GAR1	1.44881748460173 7.89370799783715 7.89370799783715 -7.95690850812033	4.67126	4.7776	0.533901075761609 1 1 0	0.766951	0.556662
Q9HC62	Sentrin-specific protease 2 OS=Homo sapiens OX=9606 GN=SENP2 PE=1 SV=3	SENP2	1.44145524362574 0.0249669155165752 7.89370799783715 7.89370799783715	4.66758	4.78305	0.528466719152778 0.0247177147524987 1 1	0.764233	0.562857
A0A087WXU3	Extended synaptotagmin-2 OS=Homo sapiens OX=9606 GN=ESYT2 PE=1 SV=1	ESYT2	2.17048932573697 1.05524639740612 1.54360078807674 7.89370799783715	1.85705	0.82673	0.915424050398623 0.26895712114271 0.603178527342522 1	0.759301	0.574332
P30825	High affinity cationic amino acid transporter 1 OS=Homo sapiens OX=9606 GN=SLC7A1 PE=1 SV=1	SLC7A1	2.06760478576565 1.87947130668268 0.849728114177795 1.69763782360942	1.78855	0.274257	0.885808602946295 0.810092896266142 0.17250286581919 0.708122952831472	0.759108	0.57446
Q9H0A0	RNA cytidine acetyltransferase OS=Homo sapiens OX=9606 GN=NAT10 PE=1 SV=2	NAT10	1.42726759354286 0.514932902301985 7.89370799783715 7.89370799783715	4.66049	4.79357	0.517991825614433 0.0789518494157509 1 1	0.758996	0.57446
H0Y368	Dolichol-phosphate mannosyltransferase subunit 1 (Fragment) OS=Homo sapiens OX=9606 GN=DPM1 PE=1 SV=1	DPM1	2.03884172620267 1.96482536469266 1.15989649560268 1.61762033386959	1.79122	0.312251	0.876128342358778 0.848147374239602 0.330910889437526 0.655250731925593	0.751699	0.591544
Q6UWP7	Lysocardiolipin acyltransferase 1 OS=Homo sapiens OX=9606 GN=LCLAT1 PE=1 SV=1	LCLAT1	1.39907478895407 1.26921212730704 7.89370799783715 7.89370799783715	4.64639	4.81447	0.497199421402726 0.403650359290678 1 1	0.7486	0.598616
A0A0C4DG49	Poliovirus receptor OS=Homo sapiens OX=9606 GN=PVR PE=1 SV=1	PVR	2.18954618067541 2.16030699888072 1.51325339682606 1.21926996352362	1.83678	0.501336	0.920114972581579 0.912821148569755 0.581211162346255 0.369528796552573	0.747016	0.602073
Q96KC8	DnaJ homolog subfamily C member 1 OS=Homo sapiens OX=9606 GN=DNAJC1 PE=1 SV=1	DNAJC1	0.310610893079161 1.7611151659445 7.89370799783715 NA	1.76112	2.15052	0.0484912369924525 0.746827820363626 1	0.746828	0.602207
P07355	Annexin A2 OS=Homo sapiens OX=9606 GN=ANXA2 PE=1 SV=2	ANXA2	1.82896333960168 1.69711766080318 2.02585064910677 1.24311670547799	1.76304	0.24369	0.784572321593393 0.707793161687802 0.871542023891173 0.385652093097701	0.746183	0.603427
Q13813	Spectrin alpha chain, non-erythrocytic 1 OS=Homo sapiens OX=9606 GN=SPTAN1 PE=1 SV=3	SPTAN1	2.11469548072192 1.85052433385544 1.40556237660178 1.67695180021096	1.76374	0.324499	0.900299661668553 0.795739735407548 0.501978674691202 0.69485911138508	0.745299	0.605212
P48723	Heat shock 70 kDa protein 13 OS=Homo sapiens OX=9606 GN=HSPA13 PE=1 SV=1	HSPA13	1.69045050882564 1.20168600143388 1.82697508267877 7.89370799783715	1.75871	0.463527	0.703548820643909 0.357855428265309 0.783522139070433 1	0.743535	0.609028
Q8N1F8	Serine/threonine-protein kinase 11-interacting protein OS=Homo sapiens OX=9606 GN=STK11IP PE=1 SV=4	STK11IP	4.35047234533925 1.38504653811812 1.17730834020489 7.89370799783715	2.86776	2.35227	0.999971058991386 0.486882640898543 0.341995912498572 1	0.743427	0.609028
P46939	Utrophin OS=Homo sapiens OX=9606 GN=UTRN PE=1 SV=2	UTRN	1.7541347262315 2.34075285751041 0.909910542139317 NA	1.75413	0.86972	0.742726545102395 0.949905263627136 0.197274350349104	0.742727	0.610373
P35613	Basigin OS=Homo sapiens OX=9606 GN=BSG PE=1 SV=2	BSG	2.25219900447185 1.75222226024364 1.75164144251036 1.6625229699329	1.75193	0.0664941	0.933971128633053 0.741596011688659 0.741252083917746 0.685432429047939	0.741424	0.613145
P24821	Tenascin OS=Homo sapiens OX=9606 GN=TNC PE=1 SV=3	TNC	1.78541793009901 2.18686693606607 1.70715828713862 1.42027642957972	1.74629	0.270679	0.76079422952717 0.919469455803065 0.714124165017766 0.512831286470112	0.737459	0.622223
P08582	Melanotransferrin OS=Homo sapiens OX=9606 GN=MELTF PE=1 SV=2	MELTF	1.36792226862913 0.599999412027172 7.89370799783715 7.89370799783715	4.63082	4.83756	0.474331967317539 0.0966349994616039 1 1	0.737166	0.622595
Q9BYG4	Partitioning defective 6 homolog gamma OS=Homo sapiens OX=9606 GN=PARD6G PE=1 SV=1	PARD6G	0.990381997438403 1.35676203986327 7.89370799783715 7.89370799783715	4.62524	4.84584	0.234861030258592 0.466184819464478 1 1	0.733092	0.631917
A0A0C4DFL7	Lanosterol 14-alpha demethylase OS=Homo sapiens OX=9606 GN=CYP51A1 PE=1 SV=1	CYP51A1	1.67759558472943 2.00657537722022 1.78960004247028 1.15560951841165	1.7336	0.243873	0.695276422913178 0.864485852154672 0.763147978020189 0.328213777760786	0.729212	0.640771
Q92597	Protein NDRG1 OS=Homo sapiens OX=9606 GN=NDRG1 PE=1 SV=1	NDRG1	1.16313583577967 1.32599978609259 7.89370799783715 7.89370799783715	4.60985	4.86864	0.332957396756364 0.443898604587465 1 1	0.721949	0.657617
A0A3B3IRT8	Translocon-associated protein subunit alpha OS=Homo sapiens OX=9606 GN=SSR1 PE=1 SV=1	SSR1	-0.172923745072148 1.47148264626859 2.08096071008872 7.89370799783715	1.77622	1.6708	0.0156775722112947 0.550609340389552 0.890086513669501 1	0.720348	0.661062
P18583	Protein SON OS=Homo sapiens OX=9606 GN=SON PE=1 SV=4	SON	1.15517455007699 1.31575672811743 7.89370799783715 7.89370799783715	4.60473	4.87624	0.327940841966454 0.436544188163506 1 1	0.718272	0.665624
Q9H2J7	Sodium-dependent neutral amino acid transporter B(0)AT2 OS=Homo sapiens OX=9606 GN=SLC6A15 PE=1 SV=1	SLC6A15	0.0025377228018999 1.39300197559867 2.29676557807481 7.89370799783715	1.84488	1.70071	0.0234614744555844 0.492730039769412 0.942484260289353 1	0.717607	0.666456
Q9BVC6	Transmembrane protein 109 OS=Homo sapiens OX=9606 GN=TMEM109 PE=1 SV=1	TMEM109	1.26599464878541 1.7132865976967 2.04718965387641 1.71189229209807	1.71259	0.248556	0.401412498456262 0.717951681430336 0.879004560312427 0.717083315968955	0.717517	0.666456
Q99653	Calcineurin B homologous protein 1 OS=Homo sapiens OX=9606 GN=CHP1 PE=1 SV=3	CHP1	1.79359520840013 1.63871425706697 1.04817229590041 7.89370799783715	1.71615	0.552582	0.765382738916263 0.669581516165106 0.265074423494412 1	0.717482	0.666456
Q9NXC5	GATOR complex protein MIOS OS=Homo sapiens OX=9606 GN=MIOS PE=1 SV=2	MIOS	2.49681159064987 1.65436245629875 1.76616950256925 0.93325897927052	1.71027	0.617437	0.969725708810031 0.680039987409772 0.749772646500296 0.207646042781352	0.714906	0.672185
Q01082	Spectrin beta chain, non-erythrocytic 1 OS=Homo sapiens OX=9606 GN=SPTBN1 PE=1 SV=2	SPTBN1	2.20229630629075 1.70962771914185 1.51199248338158 1.70538362481343	1.70751	0.146507	0.923125404572535 0.715669851534753 0.580292749172303 0.713010560883395	0.71434	0.673172
Q5JWF2	Guanine nucleotide-binding protein G(s) subunit alpha isoforms XLas OS=Homo sapiens OX=9606 GN=GNAS PE=1 SV=2	GNAS	2.19399379896752 1.76778851763311 1.64831050796559 1.51714611856972	1.70805	0.185801	0.921176588830851 0.750711508985886 0.676013289031806 0.584043923322063	0.713362	0.675128
P20645	Cation-dependent mannose-6-phosphate receptor OS=Homo sapiens OX=9606 GN=M6PR PE=1 SV=1	M6PR	1.48597100082637 1.82775151590011 1.59730180790998 7.89370799783715	1.71253	0.253362	0.561259618436112 0.783932653339448 0.641213508350878 1	0.712573	0.676601
Q86XL3	Ankyrin repeat and LEM domain-containing protein 2 OS=Homo sapiens OX=9606 GN=ANKLE2 PE=1 SV=4	ANKLE2	1.29940152587075 0.731919940616342 7.89370799783715 7.89370799783715	4.59655	4.88836	0.424881800308522 0.131713580109031 1 1	0.712441	0.676601
Q8TEW0	Partitioning defective 3 homolog OS=Homo sapiens OX=9606 GN=PARD3 PE=1 SV=2	PARD3	0.10055129840165 1.70016294211321 7.89370799783715 NA	1.70016	2.37158	0.0294952030189138 0.709721123868233 1	0.709721	0.682649
Q12846	Syntaxin-4 OS=Homo sapiens OX=9606 GN=STX4 PE=1 SV=2	STX4	2.175558335585 0.706423530290095 1.69798296596535 NA	1.69798	0.708053	0.91669457242171 0.124123168018206 0.70834167007481	0.708342	0.68554
Q9NZC3	Glycerophosphodiester phosphodiesterase 1 OS=Homo sapiens OX=9606 GN=GDE1 PE=1 SV=1	GDE1	1.28208016152434 0.38504653811812 7.89370799783715 7.89370799783715	4.58789	4.9012	0.412649963509085 0.0579109865115324 1 1	0.706325	0.689925
Q7Z4R8	UPF0669 protein C6orf120 OS=Homo sapiens OX=9606 GN=C6orf120 PE=1 SV=1	C6orf120	1.08039702714166 1.27685924091178 7.89370799783715 7.89370799783715	4.58528	4.90507	0.283082228433171 0.408989209122582 1 1	0.704495	0.693868
Q14126	Desmoglein-2 OS=Homo sapiens OX=9606 GN=DSG2 PE=1 SV=2	DSG2	2.19122026789978 1.37437152164933 NA NA	1.7828	0.60553	0.920516020642971 0.4790522988889	0.699784	0.704566
P60903	Protein S100-A10 OS=Homo sapiens OX=9606 GN=S100A10 PE=1 SV=2	S100A10	1.60847609522204 1.46682004138139 2.46193696004538 1.74734112810236	1.67791	0.20795	0.648960383532908 0.5471760112393 0.966062161722603 0.738697246304346	0.693829	0.718173
Q99436	Proteasome subunit beta type-7 OS=Homo sapiens OX=9606 GN=PSMB7 PE=1 SV=1	PSMB7	1.23503663058867 -0.0352042340660244 7.89370799783715 7.89370799783715	4.56437	4.93607	0.380152731499967 0.0214965712041509 1 1	0.690076	0.726602
Q99442	Translocation protein SEC62 OS=Homo sapiens OX=9606 GN=SEC62 PE=1 SV=1	SEC62	1.12404847970958 1.5737352452979 1.77215068799158 1.953347278365	1.67294	0.281406	0.308762031900746 0.624674668438604 0.753230371724458 0.843397340739574	0.688953	0.728863
M0QYZ2	AP complex subunit sigma OS=Homo sapiens OX=9606 GN=AP2S1 PE=1 SV=1	AP2S1	1.32091175455587 -0.378751293499466 2.26817201871776 2.69763782360942	1.79454	1.02057	0.440240855300927 0.00989286511831474 0.937143677697431 0.984570518907297	0.688692	0.729099
Q8NBM4	Ubiquitin-associated domain-containing protein 2 OS=Homo sapiens OX=9606 GN=UBAC2 PE=1 SV=1	UBAC2	1.22854773640721 7.89370799783715 NA NA	4.56113	4.94088	0.375762932436818 1	0.687881	0.730623
O43815	Striatin OS=Homo sapiens OX=9606 GN=STRN PE=1 SV=4	STRN	1.59592720449745 1.73191994061634 0.416716027729841 7.89370799783715	1.66392	0.974961	0.64025612771414 0.729414570553789 0.0624591311760911 1	0.684835	0.737375
Q8N2K0	Monoacylglycerol lipase ABHD12 OS=Homo sapiens OX=9606 GN=ABHD12 PE=1 SV=2	ABHD12	1.21657509474113 0.154855430909045 7.89370799783715 7.89370799783715	4.55514	4.94976	0.367727544720689 0.0335150212333557 1 1	0.683864	0.73927
Q9GZQ3	COMM domain-containing protein 5 OS=Homo sapiens OX=9606 GN=COMMD5 PE=1 SV=1	COMMD5	0.919031158480731 1.21346354944995 7.89370799783715 7.89370799783715	4.55359	4.95207	0.201274426077735 0.36565322207537 1 1	0.682827	0.741316
Q9Y6I9	Testis-expressed protein 264 OS=Homo sapiens OX=9606 GN=TEX264 PE=1 SV=1	TEX264	2.38601425848197 1.26423216019142 0.84305822231194 7.89370799783715	1.82512	1.14379	0.956623027262526 0.400188791606353 0.169927568387887 1	0.678406	0.751264
P10909	Clusterin OS=Homo sapiens OX=9606 GN=CLU PE=1 SV=1	CLU	1.78025094310434 2.00478506256538 1.26143452206475 1.53522256102241	1.65774	0.348087	0.757865907396083 0.863815043501611 0.398249554862985 0.597142290962564	0.677504	0.752985
Q96NT0	Coiled-coil domain-containing protein 115 OS=Homo sapiens OX=9606 GN=CCDC115 PE=1 SV=1	CCDC115	2.59003349026858 3.09589639044683 1.22649827979152 -1.05651634971902	1.90827	1.38578	0.977786783446568 0.996208276638575 0.374381480170012 0.00242421923450328	0.676084	0.755914
Q99942	E3 ubiquitin-protein ligase RNF5 OS=Homo sapiens OX=9606 GN=RNF5 PE=1 SV=1	RNF5	1.5739138249053 1.5873590046624 1.70108553714149 7.89370799783715	1.64422	0.0942724	0.624800952405227 0.634267636510181 0.710303884058862 1	0.672286	0.764388
P41240	Tyrosine-protein kinase CSK OS=Homo sapiens OX=9606 GN=CSK PE=1 SV=1	CSK	1.18004921871602 0.739840921557215 7.89370799783715 7.89370799783715	4.53688	4.97684	0.343759601718881 0.134156841885718 1 1	0.67188	0.764944
O94887	FERM, ARHGEF and pleckstrin domain-containing protein 2 OS=Homo sapiens OX=9606 GN=FARP2 PE=1 SV=3	FARP2	1.8558774296892 -3.04379511787968 1.46106603032325 7.89370799783715	1.65847	3.63213	0.798449422334758 0.000112761152585375 0.542935878688824 1	0.670693	0.76732
Q2T9J0	Peroxisomal leader peptide-processing protease OS=Homo sapiens OX=9606 GN=TYSND1 PE=1 SV=3	TYSND1	0.591719866896465 1.16096953026791 7.89370799783715 7.89370799783715	4.52734	4.99098	0.0947583220622307 0.331587988915193 1 1	0.665794	0.778337
O43760	Synaptogyrin-2 OS=Homo sapiens OX=9606 GN=SYNGR2 PE=1 SV=1	SYNGR2	1.50130457167425 1.73264182956855 1.523586296508 7.89370799783715	1.62811	0.17149	0.572492583236968 0.72985327987271 0.588721505802477 1	0.659287	0.793086
Q15629	Translocating chain-associated membrane protein 1 OS=Homo sapiens OX=9606 GN=TRAM1 PE=1 SV=3	TRAM1	-0.0562001387704655 1.12403104304568 7.89370799783715 7.89370799783715	4.50887	5.01836	0.0204791485022698 0.308751486292891 1 1	0.654376	0.804109
P23634	Plasma membrane calcium-transporting ATPase 4 OS=Homo sapiens OX=9606 GN=ATP2B4 PE=1 SV=2	ATP2B4	3.3605225513935 1.936931358557 1.36050322845156 0.852468649897627	1.64872	0.803912	0.998567777296906 0.836407203971055 0.468912752068591 0.173570678421418	0.65266	0.807689
P37268	Squalene synthase OS=Homo sapiens OX=9606 GN=FDFT1 PE=1 SV=1	FDFT1	1.82107778185794 1.42459180599209 1.12205104582217 7.89370799783715	1.62283	0.518189	0.7803870867002 0.51601649652058 0.307555462816507 1	0.648202	0.81764
Q14739	Delta(14)-sterol reductase OS=Homo sapiens OX=9606 GN=LBR PE=1 SV=2	LBR	1.85377079260392 1.4476187350181 1.76722680935229 1.46232966959615	1.61478	0.236925	0.797386057027877 0.533016372599385 0.750386020016516 0.543867324125806	0.647127	0.819722
P11233	Ras-related protein Ral-A OS=Homo sapiens OX=9606 GN=RALA PE=1 SV=1	RALA	1.70978766687797 1.5086897593243 1.76157886461645 1.47002946477682	1.60924	0.177733	0.715769810808059 0.577885263818891 0.747098857219356 0.549539551081112	0.646828	0.819999
A0A0A0MTN0	Cullin-2 OS=Homo sapiens OX=9606 GN=CUL2 PE=1 SV=1	CUL2	1.07546031743882 0.319287334444612 7.89370799783715 7.89370799783715	4.48458	5.05437	0.280270408922242 0.0495040606035801 1 1	0.640135	0.835113
Q96MT8	Centrosomal protein of 63 kDa OS=Homo sapiens OX=9606 GN=CEP63 PE=1 SV=1	CEP63	-0.658773739682754 1.07472818355923 7.89370799783715 7.89370799783715	4.48422	5.05491	0.00541723940213071 0.279855029570351 1 1	0.639928	0.835171
P55786	Puromycin-sensitive aminopeptidase OS=Homo sapiens OX=9606 GN=NPEPPS PE=1 SV=2	NPEPPS	0.719075435270317 2.35462647528512 1.14749889047046 7.89370799783715	1.75106	1.21243	0.127837975626496 0.952058879552976 0.323146500165704 1	0.637603	0.840117
Q9NXW2	DnaJ homolog subfamily B member 12 OS=Homo sapiens OX=9606 GN=DNAJB12 PE=1 SV=5	DNAJB12	1.22311794060791 0.978268617786302 2.12320546646184 2.46029655899912	1.67316	0.848742	0.372108281902184 0.22887003935373 0.902745665818923 0.965880090012007	0.637427	0.840117
Q9NV96	Cell cycle control protein 50A OS=Homo sapiens OX=9606 GN=TMEM30A PE=1 SV=1	TMEM30A	1.12732863314625 2.37889914934485 NA NA	1.75311	0.927789	0.310749859870587 0.955624728508312	0.633187	0.84951
Q6ZR64	HBV PreS1-transactivated protein 1 OS=Homo sapiens OX=9606 GN=MXRA7 PE=1 SV=1	MXRA7	0.931070408103645 -0.902702798645085 1.58416278061149 1.36527341466255 7.89370799783715 7.89370799783715 7.89370799783715 NA	1.58416	3.68703	0.20665545854521 0.00328426180313693 0.632024714381214 0.47239571989586 1 1 1	0.632025	0.85177
P51798	H(+)/Cl(-) exchange transporter 7 OS=Homo sapiens OX=9606 GN=CLCN7 PE=1 SV=2	CLCN7	1.04131209502697 -1.30288233919682 3.79953867642003 7.89370799783715	2.42043	3.78242	0.261347275983846 0.00152000703803779 0.999733248348431 1	0.63054	0.854773
P07099	Epoxide hydrolase 1 OS=Homo sapiens OX=9606 GN=EPHX1 PE=1 SV=1	EPHX1	1.73365986688369 1.36257007938471 1.4430951169067 2.54848925780474	1.58838	0.275089	0.730471274529186 0.47042123600147 0.529677328900833 0.97448148171941	0.630074	0.855246
Q9BV81	ER membrane protein complex subunit 6 OS=Homo sapiens OX=9606 GN=EMC6 PE=1 SV=1	EMC6	0.681560124297369 1.03845836815271 7.89370799783715 7.89370799783715	4.46608	5.0818	0.117112124732956 0.259807939200672 1 1	0.629904	0.855246
Q96S52	GPI transamidase component PIG-S OS=Homo sapiens OX=9606 GN=PIGS PE=1 SV=3	PIGS	1.58096278914657 0.972761399052566 7.89370799783715 NA	1.58096	0.901719	0.629774380982795 0.226185530657196 1	0.629774	0.855246
P12268	Inosine-5'-monophosphate dehydrogenase 2 OS=Homo sapiens OX=9606 GN=IMPDH2 PE=1 SV=2	IMPDH2	1.53500150091694 1.60637139378018 0.90200539304485 2.99537395159679	1.57069	0.522147	0.596982709422863 0.647506198889343 0.193860367417888 0.99455638709686	0.622244	0.872199
Q9NVS9	Pyridoxine-5'-phosphate oxidase OS=Homo sapiens OX=9606 GN=PNPO PE=1 SV=1	PNPO	1.00507098954742 0.11042988268262 7.89370799783715 7.89370799783715	4.44939	5.10655	0.242285119537835 0.0301873325344235 1 1	0.621143	0.874301
Q9HBH5	Retinol dehydrogenase 14 OS=Homo sapiens OX=9606 GN=RDH14 PE=1 SV=1	RDH14	1.35903804255983 1.88012248928949 1.40057426996688 1.75083857233859	1.57571	0.290442	0.467843995202711 0.810407319752384 0.498303660586873 0.740776222065212	0.61954	0.877556
Q9UBB6	Neurochondrin OS=Homo sapiens OX=9606 GN=NCDN PE=1 SV=1	NCDN	-0.470267019999236 0.993389013447466 7.89370799783715 7.89370799783715	4.44355	5.11521	0.00809972188439136 0.236366620877744 1 1	0.618183	0.880241
Q96JJ7	Protein disulfide-isomerase TMX3 OS=Homo sapiens OX=9606 GN=TMX3 PE=1 SV=2	TMX3	1.47321982528583 1.5632129173307 7.89370799783715 NA	1.56321	0.133424	0.551887863646803 0.617209688824086 1	0.61721	0.88204
M0R2A0	ER membrane protein complex subunit 10 OS=Homo sapiens OX=9606 GN=EMC10 PE=1 SV=1	EMC10	1.54112388978763 1.14684138832927 1.57774901048858 7.89370799783715	1.55944	0.319432	0.601396471344074 0.322737761824665 0.627509642301331 1	0.614453	0.887944
Q02241	Kinesin-like protein KIF23 OS=Homo sapiens OX=9606 GN=KIF23 PE=1 SV=3	KIF23	1.40484173217296 0.162985104422157 3.75021620649335 1.72668406253906	1.56576	1.15917	0.501447583848187 0.0341640452217795 0.999676527791105 0.726220480457067	0.613834	0.888921
P05556	Integrin beta-1 OS=Homo sapiens OX=9606 GN=ITGB1 PE=1 SV=2	ITGB1	1.69574293143969 1.48062584090642 1.31109428897609 1.63214179558435	1.55638	0.159466	0.706920619680524 0.557334017390573 0.433209086685842 0.665144141430903	0.611239	0.894444
Q969H8	Myeloid-derived growth factor OS=Homo sapiens OX=9606 GN=MYDGF PE=1 SV=1	MYDGF	0.963995046544507 -2.9651546076138 7.89370799783715 7.89370799783715	4.42885	5.137	0.221962872133375 0.000123505869741055 1 1	0.610981	0.894586
Q9Y6A9	Signal peptidase complex subunit 1 OS=Homo sapiens OX=9606 GN=SPCS1 PE=1 SV=4	SPCS1	1.05524639740612 1.55262278760365 7.89370799783715 NA	1.55262	0.73741	0.26895712114271 0.609651172767447 1	0.609651	0.897193
O75844	CAAX prenyl protease 1 homolog OS=Homo sapiens OX=9606 GN=ZMPSTE24 PE=1 SV=2	ZMPSTE24	1.34810471744644 1.28896185449513 1.77775747684446 2.63132883151012	1.56293	0.362344	0.459885660976752 0.417494048329746 0.756444785010293 0.980669481510037	0.608165	0.900155
Q96C92	Endosome-associated-trafficking regulator 1 OS=Homo sapiens OX=9606 GN=ENTR1 PE=1 SV=3	ENTR1	0.418208955910784 0.951255666148582 7.89370799783715 7.89370799783715	4.42248	5.14644	0.0626821562756382 0.215936855710968 1 1	0.607968	0.900155
Q9NX08	COMM domain-containing protein 8 OS=Homo sapiens OX=9606 GN=COMMD8 PE=1 SV=1	COMMD8	0.944330566167223 -1.22960591156902 7.89370799783715 7.89370799783715	4.41902	5.15157	0.212715858458532 0.00174198556144151 1 1	0.606358	0.903399
O14967	Calmegin OS=Homo sapiens OX=9606 GN=CLGN PE=1 SV=1	CLGN	-0.131758588170878 0.943192520214231 7.89370799783715 7.89370799783715	4.41845	5.15242	0.0172184789332412 0.212190210870829 1 1	0.606095	0.903538
A0A087WVQ6	Clathrin heavy chain OS=Homo sapiens OX=9606 GN=CLTC PE=1 SV=1	CLTC	1.48052000552209 1.81622887269086 1.61659314651874 1.05195747996316 NA NA NA NA	1.54856	0.248861	0.557256244465944 0.777786852884548 0.654546400709182 0.267147004116384	0.605901	0.903538
Q13177	Serine/threonine-protein kinase PAK 2 OS=Homo sapiens OX=9606 GN=PAK2 PE=1 SV=3	PAK2	-0.442387987423799 0.939381361506906 7.89370799783715 7.89370799783715	4.41654	5.15524	0.00860577013770026 0.210437441665385 1 1	0.605219	0.904649
A2RRP1	Neuroblastoma-amplified sequence OS=Homo sapiens OX=9606 GN=NBAS PE=1 SV=2	NBAS	0.517364422570346 0.934997218655661 7.89370799783715 7.89370799783715	4.41435	5.15849	0.0794104748743505 0.20843552135123 1 1	0.604218	0.906488
Q6NSW5	Putative protein FAM45B OS=Homo sapiens OX=9606 GN=FAM45BP PE=5 SV=1	FAM45BP	-0.93057859904252 0.931857511125094 7.89370799783715 7.89370799783715	4.41278	5.16082	0.00310627369963922 0.207011274951253 1 1	0.603506	0.907664
Q96E22	Dehydrodolichyl diphosphate synthase complex subunit NUS1 OS=Homo sapiens OX=9606 GN=NUS1 PE=1 SV=1	NUS1	0.927068477546149 0.358837360508378 7.89370799783715 7.89370799783715	4.41039	5.16437	0.204853984773095 0.0543997931883788 1 1	0.602427	0.909677
O15258	Protein RER1 OS=Homo sapiens OX=9606 GN=RER1 PE=1 SV=1	RER1	0.921198432292402 -0.574209444424282 7.89370799783715 7.89370799783715	4.40745	5.16872	0.202234612257914 0.00647787996198425 1 1	0.601117	0.912217
Q8NCG7	Sn1-specific diacylglycerol lipase beta OS=Homo sapiens OX=9606 GN=DAGLB PE=1 SV=2	DAGLB	0.910948812182872 7.89370799783715 NA NA	4.40233	5.17632	0.197726398072723 1	0.598863	0.916913
Q9Y2D5	A-kinase anchor protein 2 OS=Homo sapiens OX=9606 GN=AKAP2 PE=1 SV=3	AKAP2	1.53621816686974 1.26517884581504 7.89370799783715 NA	1.53622	0.401843	0.597860814736931 0.400845889939447 1	0.597861	0.918744
[truncated: 2,568 more rows]

## Sheet: HeLa
Accession	Description	Gene name	Abundance Ratios	Median Abundance Ratio	Median Absolute Deviation (mad) Abundance	Posterior Probabilities (pp)	Median pp	Adjusted p-values
Q92599	Septin-8 OS=Homo sapiens OX=9606 GN=SEPT8 PE=1 SV=4	SEPT8	7.89370799783715 NA NA NA	7.89371	0	1	1	0
P04217	Alpha-1B-glycoprotein OS=Homo sapiens OX=9606 GN=A1BG PE=1 SV=4	A1BG	-7.95690850812033 7.89370799783715 7.89370799783715 NA	7.89371	0	0 1 1	1	0
Q9NRG9	Aladin OS=Homo sapiens OX=9606 GN=AAAS PE=1 SV=1	AAAS	-1.05144676541868 7.89370799783715 7.89370799783715 7.89370799783715	7.89371	0	1.51654958925385e-07 1 1 1	1	0
Q86V21	Acetoacetyl-CoA synthetase OS=Homo sapiens OX=9606 GN=AACS PE=1 SV=1	AACS	7.89370799783715 NA NA NA	7.89371	0	1	1	0
A0A096LP25	AP2-associated protein kinase 1 (Fragment) OS=Homo sapiens OX=9606 GN=AAK1 PE=1 SV=1	AAK1	7.89370799783715 7.89370799783715 NA NA	7.89371	0	1 1	1	0
Q2M2I8	AP2-associated protein kinase 1 OS=Homo sapiens OX=9606 GN=AAK1 PE=1 SV=3	AAK1	7.89370799783715 7.89370799783715 NA NA	7.89371	0	1 1	1	0
C9JEH3	Angio-associated migratory cell protein OS=Homo sapiens OX=9606 GN=AAMP PE=1 SV=1	AAMP	7.89370799783715 7.89370799783715 NA NA	7.89371	0	1 1	1	0
Q9NRN7	L-aminoadipate-semialdehyde dehydrogenase-phosphopantetheinyl transferase OS=Homo sapiens OX=9606 GN=AASDHPPT PE=1 SV=2	AASDHPPT	7.89370799783715 NA NA NA	7.89371	0	1	1	0
Q9UDR5	Alpha-aminoadipic semialdehyde synthase, mitochondrial OS=Homo sapiens OX=9606 GN=AASS PE=1 SV=1	AASS	7.89370799783715 7.89370799783715 7.89370799783715 NA	7.89371	0	1 1 1	1	0
A0A087WXK5	ATP-binding cassette sub-family A member 2 OS=Homo sapiens OX=9606 GN=ABCA2 PE=1 SV=1	ABCA2	7.89370799783715 NA NA NA	7.89371	0	1	1	0
P08183	Multidrug resistance protein 1 OS=Homo sapiens OX=9606 GN=ABCB1 PE=1 SV=3	ABCB1	7.89370799783715 NA NA NA	7.89371	0	1	1	0
Q9NUT2	ATP-binding cassette sub-family B member 8, mitochondrial OS=Homo sapiens OX=9606 GN=ABCB8 PE=1 SV=3	ABCB8	7.89370799783715 7.89370799783715 NA NA	7.89371	0	1 1	1	0
Q6P2Q0	ABCB9 protein OS=Homo sapiens OX=9606 GN=ABCB9 PE=1 SV=1	ABCB9	7.89370799783715 7.89370799783715 NA NA	7.89371	0	1 1	1	0
O15438	Canalicular multispecific organic anion transporter 2 OS=Homo sapiens OX=9606 GN=ABCC3 PE=1 SV=3	ABCC3	7.89370799783715 7.89370799783715 NA NA	7.89371	0	1 1	1	0
O15439	Multidrug resistance-associated protein 4 OS=Homo sapiens OX=9606 GN=ABCC4 PE=1 SV=3	ABCC4	7.89370799783715 7.89370799783715 7.89370799783715 7.89370799783715	7.89371	0	1 1 1 1	1	0
P33897	ATP-binding cassette sub-family D member 1 OS=Homo sapiens OX=9606 GN=ABCD1 PE=1 SV=2	ABCD1	0.890027157974868 7.89370799783715 7.89370799783715 7.89370799783715	7.89371	0	0.00908734753678211 1 1 1	1	0
O14678	ATP-binding cassette sub-family D member 4 OS=Homo sapiens OX=9606 GN=ABCD4 PE=1 SV=1	ABCD4	7.89370799783715 7.89370799783715 NA NA	7.89371	0	1 1	1	0
Q9NUQ8	ATP-binding cassette sub-family F member 3 OS=Homo sapiens OX=9606 GN=ABCF3 PE=1 SV=2	ABCF3	7.89370799783715 7.89370799783715 NA NA	7.89371	0	1 1	1	0
Q8NFV4	Protein ABHD11 OS=Homo sapiens OX=9606 GN=ABHD11 PE=1 SV=1	ABHD11	7.89370799783715 NA NA NA	7.89371	0	1	1	0
Q96IU4	Protein ABHD14B OS=Homo sapiens OX=9606 GN=ABHD14B PE=1 SV=1	ABHD14B	-0.472668636404125 7.89370799783715 7.89370799783715 NA	7.89371	0	4.7943008571097e-06 1 1	1	0
A0A0G2JJD3	HLA-B associated transcript 5, isoform CRA_b OS=Homo sapiens OX=9606 GN=ABHD16A PE=1 SV=1	ABHD16A	7.89370799783715 7.89370799783715 7.89370799783715 NA	7.89371	0	1 1 1	1	0
Q5VST6	Alpha/beta hydrolase domain-containing protein 17B OS=Homo sapiens OX=9606 GN=ABHD17B PE=1 SV=1	ABHD17B	7.89370799783715 7.89370799783715 7.89370799783715 7.89370799783715	7.89371	0	1 1 1 1	1	0
Q9BV23	Monoacylglycerol lipase ABHD6 OS=Homo sapiens OX=9606 GN=ABHD6 PE=1 SV=1	ABHD6	7.89370799783715 7.89370799783715 NA NA	7.89371	0	1 1	1	0
Q8IZP0	Abl interactor 1 OS=Homo sapiens OX=9606 GN=ABI1 PE=1 SV=4	ABI1	7.89370799783715 7.89370799783715 7.89370799783715 NA	7.89371	0	1 1 1	1	0
P42684	Tyrosine-protein kinase ABL2 OS=Homo sapiens OX=9606 GN=ABL2 PE=1 SV=1	ABL2	7.89370799783715 NA NA NA	7.89371	0	1	1	0
A0A3B3IS55	Actin-binding LIM protein 1 OS=Homo sapiens OX=9606 GN=ABLIM1 PE=1 SV=1	ABLIM1	7.89370799783715 7.89370799783715 NA NA	7.89371	0	1 1	1	0
Q9P1F3	Costars family protein ABRACL OS=Homo sapiens OX=9606 GN=ABRACL PE=1 SV=1	ABRACL	7.89370799783715 7.89370799783715 NA NA	7.89371	0	1 1	1	0
Q15018	BRISC complex subunit Abraxas 2 OS=Homo sapiens OX=9606 GN=ABRAXAS2 PE=1 SV=2	ABRAXAS2	7.89370799783715 7.89370799783715 NA NA	7.89371	0	1 1	1	0
Q8N961	Ankyrin repeat and BTB/POZ domain-containing protein 2 OS=Homo sapiens OX=9606 GN=ABTB2 PE=2 SV=2	ABTB2	7.89370799783715 7.89370799783715 NA NA	7.89371	0	1 1	1	0
P09110	3-ketoacyl-CoA thiolase, peroxisomal OS=Homo sapiens OX=9606 GN=ACAA1 PE=1 SV=2	ACAA1	0.721663635662371 7.89370799783715 7.89370799783715 NA	7.89371	0	0.00375222496505936 1 1	1	0
Q709F0	Acyl-CoA dehydrogenase family member 11 OS=Homo sapiens OX=9606 GN=ACAD11 PE=1 SV=3	ACAD11	7.89370799783715 NA NA NA	7.89371	0	1	1	0
Q9BWD1	Acetyl-CoA acetyltransferase, cytosolic OS=Homo sapiens OX=9606 GN=ACAT2 PE=1 SV=2	ACAT2	-1.55833997731139 7.89370799783715 7.89370799783715 7.89370799783715	7.89371	0	6.53637378357708e-09 1 1 1	1	0
Q9H3P7	Golgi resident protein GCP60 OS=Homo sapiens OX=9606 GN=ACBD3 PE=1 SV=4	ACBD3	-1.65266735985955 7.89370799783715 7.89370799783715 7.89370799783715	7.89371	0	3.59646901297964e-09 1 1 1	1	0
B7Z2R7	Acyl-CoA-binding domain-containing protein 5 OS=Homo sapiens OX=9606 GN=ACBD5 PE=1 SV=1	ACBD5	7.89370799783715 7.89370799783715 7.89370799783715 NA	7.89371	0	1 1 1	1	0
Q9BR61	Acyl-CoA-binding domain-containing protein 6 OS=Homo sapiens OX=9606 GN=ACBD6 PE=1 SV=1	ACBD6	7.89370799783715 7.89370799783715 NA NA	7.89371	0	1 1	1	0
O00154	Cytosolic acyl coenzyme A thioester hydrolase OS=Homo sapiens OX=9606 GN=ACOT7 PE=1 SV=3	ACOT7	0.575284586818802 7.89370799783715 7.89370799783715 7.89370799783715	7.89371	0	0.00171716708711041 1 1 1	1	0
O14734	Acyl-coenzyme A thioesterase 8 OS=Homo sapiens OX=9606 GN=ACOT8 PE=1 SV=1	ACOT8	7.89370799783715 7.89370799783715 NA NA NA NA NA NA	7.89371	0	1 1	1	0
Q15067	Peroxisomal acyl-coenzyme A oxidase 1 OS=Homo sapiens OX=9606 GN=ACOX1 PE=1 SV=3	ACOX1	7.89370799783715 7.89370799783715 7.89370799783715 NA	7.89371	0	1 1 1	1	0
P33121	Long-chain-fatty-acid--CoA ligase 1 OS=Homo sapiens OX=9606 GN=ACSL1 PE=1 SV=1	ACSL1	7.89370799783715 7.89370799783715 NA NA	7.89371	0	1 1	1	0
Q9NR19	Acetyl-coenzyme A synthetase, cytoplasmic OS=Homo sapiens OX=9606 GN=ACSS2 PE=1 SV=1	ACSS2	7.89370799783715 7.89370799783715 -7.95690850812033 NA	7.89371	0	1 1 0	1	0
P62736	Actin, aortic smooth muscle OS=Homo sapiens OX=9606 GN=ACTA2 PE=1 SV=1	ACTA2	7.89370799783715 7.89370799783715 NA NA	7.89371	0	1 1	1	0
Q04771	Activin receptor type-1 OS=Homo sapiens OX=9606 GN=ACVR1 PE=1 SV=1	ACVR1	7.89370799783715 NA NA NA	7.89371	0	1	1	0
Q13444	Disintegrin and metalloproteinase domain-containing protein 15 OS=Homo sapiens OX=9606 GN=ADAM15 PE=1 SV=4	ADAM15	7.89370799783715 7.89370799783715 7.89370799783715 NA	7.89371	0	1 1 1	1	0
Q6UY14	ADAMTS-like protein 4 OS=Homo sapiens OX=9606 GN=ADAMTSL4 PE=1 SV=2	ADAMTSL4	7.89370799783715 7.89370799783715 NA NA	7.89371	0	1 1	1	0
Q9UEY8	Gamma-adducin OS=Homo sapiens OX=9606 GN=ADD3 PE=1 SV=1	ADD3	-2.34191957007483 7.89370799783715 7.89370799783715 7.89370799783715	7.89371	0	4.06465414601143e-11 1 1 1	1	0
P40394	Alcohol dehydrogenase class 4 mu/sigma chain OS=Homo sapiens OX=9606 GN=ADH7 PE=1 SV=2	ADH7	7.89370799783715 -7.95690850812033 7.89370799783715 NA	7.89371	0	1 0 1	1	0
Q9BV57	1,2-dihydroxy-3-keto-5-methylthiopentene dioxygenase OS=Homo sapiens OX=9606 GN=ADI1 PE=1 SV=1	ADI1	7.89370799783715 7.89370799783715 -7.95690850812033 7.89370799783715	7.89371	0	1 1 0 1	1	0
Q96SZ5	2-aminoethanethiol dioxygenase OS=Homo sapiens OX=9606 GN=ADO PE=1 SV=2	ADO	7.89370799783715 NA NA NA	7.89371	0	1	1	0
P08913	Alpha-2A adrenergic receptor OS=Homo sapiens OX=9606 GN=ADRA2A PE=1 SV=3	ADRA2A	0.486844245041803 7.89370799783715 7.89370799783715 7.89370799783715	7.89371	0	0.00106535285281632 1 1 1	1	0
S4R2Z1	Adenylosuccinate synthetase isozyme 1 (Fragment) OS=Homo sapiens OX=9606 GN=ADSSL1 PE=1 SV=1	ADSSL1	7.89370799783715 NA NA NA	7.89371	0	1	1	0
H7BYT4	Zinc finger protein AEBP2 (Fragment) OS=Homo sapiens OX=9606 GN=AEBP2 PE=1 SV=1	AEBP2	7.89370799783715 NA NA NA	7.89371	0	1	1	0
Q8N556	Actin filament-associated protein 1 OS=Homo sapiens OX=9606 GN=AFAP1 PE=1 SV=2	AFAP1	7.89370799783715 NA NA NA	7.89371	0	1	1	0
O95081	Arf-GAP domain and FG repeat-containing protein 2 OS=Homo sapiens OX=9606 GN=AGFG2 PE=1 SV=2	AGFG2	7.89370799783715 7.89370799783715 7.89370799783715 7.89370799783715	7.89371	0	1 1 1 1	1	0
P35573	Glycogen debranching enzyme OS=Homo sapiens OX=9606 GN=AGL PE=1 SV=3	AGL	7.89370799783715 7.89370799783715 7.89370799783715 NA	7.89371	0	1 1 1	1	0
Q9BSE5	Agmatinase, mitochondrial OS=Homo sapiens OX=9606 GN=AGMAT PE=1 SV=2	AGMAT	7.89370799783715 7.89370799783715 7.89370799783715 NA	7.89371	0	1 1 1	1	0
Q9NUQ2	1-acyl-sn-glycerol-3-phosphate acyltransferase epsilon OS=Homo sapiens OX=9606 GN=AGPAT5 PE=1 SV=3	AGPAT5	7.89370799783715 7.89370799783715 NA NA	7.89371	0	1 1	1	0
Q6RW13	Type-1 angiotensin II receptor-associated protein OS=Homo sapiens OX=9606 GN=AGTRAP PE=1 SV=1	AGTRAP	7.89370799783715 7.89370799783715 7.89370799783715 7.89370799783715	7.89371	0	1 1 1 1	1	0
Q8WYP5	Protein ELYS OS=Homo sapiens OX=9606 GN=AHCTF1 PE=1 SV=3	AHCTF1	7.89370799783715 7.89370799783715 NA NA	7.89371	0	1 1	1	0
Q96BJ3	Axin interactor, dorsalization-associated protein OS=Homo sapiens OX=9606 GN=AIDA PE=1 SV=1	AIDA	7.89370799783715 7.89370799783715 -7.95690850812033 NA	7.89371	0	1 1 0	1	0
O00170	AH receptor-interacting protein OS=Homo sapiens OX=9606 GN=AIP PE=1 SV=2	AIP	-0.0655402750250671 7.89370799783715 7.89370799783715 NA	7.89371	0	4.98741712993148e-05 1 1	1	0
Q92667	A-kinase anchor protein 1, mitochondrial OS=Homo sapiens OX=9606 GN=AKAP1 PE=1 SV=1	AKAP1	0.287098110724263 7.89370799783715 7.89370799783715 NA	7.89371	0	0.000357675923750262 1 1	1	0
Q9Y2D5	A-kinase anchor protein 2 OS=Homo sapiens OX=9606 GN=AKAP2 PE=1 SV=3	AKAP2	7.89370799783715 7.89370799783715 7.89370799783715 7.89370799783715	7.89371	0	1 1 1 1	1	0
O95154	Aflatoxin B1 aldehyde reductase member 3 OS=Homo sapiens OX=9606 GN=AKR7A3 PE=1 SV=2	AKR7A3	7.89370799783715 7.89370799783715 NA NA	7.89371	0	1 1	1	0
P31751	RAC-beta serine/threonine-protein kinase OS=Homo sapiens OX=9606 GN=AKT2 PE=1 SV=2	AKT2	7.89370799783715 NA NA NA	7.89371	0	1	1	0
P13196	5-aminolevulinate synthase, nonspecific, mitochondrial OS=Homo sapiens OX=9606 GN=ALAS1 PE=1 SV=2	ALAS1	7.89370799783715 -7.95690850812033 7.89370799783715 NA	7.89371	0	1 0 1	1	0
sp	Serum albumin OS=Homo sapiens OX=9606 GN=ALB PE=1 SV=2	ALB	7.89370799783715 -7.95690850812033 7.89370799783715 NA	7.89371	0	1 0 1	1	0
Q8IZ83	Aldehyde dehydrogenase family 16 member A1 OS=Homo sapiens OX=9606 GN=ALDH16A1 PE=1 SV=2	ALDH16A1	0.0745172135140745 7.89370799783715 7.89370799783715 7.89370799783715	7.89371	0	0.000109783489413744 1 1 1	1	0
P30038	Delta-1-pyrroline-5-carboxylate dehydrogenase, mitochondrial OS=Homo sapiens OX=9606 GN=ALDH4A1 PE=1 SV=3	ALDH4A1	-7.95690850812033 7.89370799783715 7.89370799783715 7.89370799783715	7.89371	0	0 1 1 1	1	0
Q92685	Dol-P-Man:Man(5)GlcNAc(2)-PP-Dol alpha-1,3-mannosyltransferase OS=Homo sapiens OX=9606 GN=ALG3 PE=1 SV=1	ALG3	7.89370799783715 7.89370799783715 NA NA	7.89371	0	1 1	1	0
A2A2G4	Alpha-1,3-glucosyltransferase OS=Homo sapiens OX=9606 GN=ALG6 PE=1 SV=1	ALG6	7.89370799783715 7.89370799783715 NA NA	7.89371	0	1 1	1	0
Q9BVK2	Probable dolichyl pyrophosphate Glc1Man9GlcNAc2 alpha-1,3-glucosyltransferase OS=Homo sapiens OX=9606 GN=ALG8 PE=1 SV=2	ALG8	7.89370799783715 7.89370799783715 NA NA	7.89371	0	1 1	1	0
Q6P6C2	RNA demethylase ALKBH5 OS=Homo sapiens OX=9606 GN=ALKBH5 PE=1 SV=2	ALKBH5	7.89370799783715 7.89370799783715 NA NA	7.89371	0	1 1	1	0
Q8TCU4	Alstrom syndrome protein 1 OS=Homo sapiens OX=9606 GN=ALMS1 PE=1 SV=4	ALMS1	-7.95690850812033 7.89370799783715 7.89370799783715 NA	7.89371	0	0 1 1	1	0
P05186	Alkaline phosphatase, tissue-nonspecific isozyme OS=Homo sapiens OX=9606 GN=ALPL PE=1 SV=4	ALPL	7.89370799783715 7.89370799783715 NA NA	7.89371	0	1 1	1	0
Q01433	AMP deaminase 2 OS=Homo sapiens OX=9606 GN=AMPD2 PE=1 SV=2	AMPD2	7.89370799783715 7.89370799783715 7.89370799783715 7.89370799783715	7.89371	0	1 1 1 1	1	0
Q9H1A4	Anaphase-promoting complex subunit 1 OS=Homo sapiens OX=9606 GN=ANAPC1 PE=1 SV=1	ANAPC1	7.89370799783715 NA NA NA	7.89371	0	1	1	0
Q9UJX5	Anaphase-promoting complex subunit 4 OS=Homo sapiens OX=9606 GN=ANAPC4 PE=1 SV=2	ANAPC4	7.89370799783715 7.89370799783715 NA NA	7.89371	0	1 1	1	0
Q9UJX3	Anaphase-promoting complex subunit 7 OS=Homo sapiens OX=9606 GN=ANAPC7 PE=1 SV=4	ANAPC7	7.89370799783715 7.89370799783715 7.89370799783715 NA	7.89371	0	1 1 1	1	0
Q15389	Angiopoietin-1 OS=Homo sapiens OX=9606 GN=ANGPT1 PE=1 SV=2	ANGPT1	7.89370799783715 7.89370799783715 NA NA	7.89371	0	1 1	1	0
Q9P2R3	Rabankyrin-5 OS=Homo sapiens OX=9606 GN=ANKFY1 PE=1 SV=2	ANKFY1	7.89370799783715 7.89370799783715 7.89370799783715 NA	7.89371	0	1 1 1	1	0
Q86XL3	Ankyrin repeat and LEM domain-containing protein 2 OS=Homo sapiens OX=9606 GN=ANKLE2 PE=1 SV=4	ANKLE2	-0.523131279391029 7.89370799783715 7.89370799783715 7.89370799783715	7.89371	0	3.5683768941371e-06 1 1 1	1	0
O75179	Ankyrin repeat domain-containing protein 17 OS=Homo sapiens OX=9606 GN=ANKRD17 PE=1 SV=3	ANKRD17	7.89370799783715 7.89370799783715 7.89370799783715 7.89370799783715	7.89371	0	1 1 1 1	1	0
Q96NW4	Ankyrin repeat domain-containing protein 27 OS=Homo sapiens OX=9606 GN=ANKRD27 PE=1 SV=2	ANKRD27	7.89370799783715 7.89370799783715 NA NA	7.89371	0	1 1	1	0
O15084	Serine/threonine-protein phosphatase 6 regulatory ankyrin repeat subunit A OS=Homo sapiens OX=9606 GN=ANKRD28 PE=1 SV=5	ANKRD28	7.89370799783715 7.89370799783715 7.89370799783715 NA	7.89371	0	1 1 1	1	0
Q9H8Y5	Ankyrin repeat and zinc finger domain-containing protein 1 OS=Homo sapiens OX=9606 GN=ANKZF1 PE=1 SV=1	ANKZF1	0.207552802318315 7.89370799783715 7.89370799783715 NA	7.89371	0	0.000230442415082343 1 1	1	0
Q9NQW6	Anillin OS=Homo sapiens OX=9606 GN=ANLN PE=1 SV=2	ANLN	-1.38003104945093 7.89370799783715 7.89370799783715 NA	7.89371	0	2.00084096859356e-08 1 1	1	0
Q9NW15	Anoctamin-10 OS=Homo sapiens OX=9606 GN=ANO10 PE=1 SV=2	ANO10	7.89370799783715 7.89370799783715 7.89370799783715 7.89370799783715	7.89371	0	1 1 1 1	1	0
Q9H6X2	Anthrax toxin receptor 1 OS=Homo sapiens OX=9606 GN=ANTXR1 PE=1 SV=2	ANTXR1	1.04800537291083 7.89370799783715 7.89370799783715 NA	7.89371	0	0.0204735551372804 1 1	1	0
E5RK69	Annexin OS=Homo sapiens OX=9606 GN=ANXA6 PE=1 SV=1	ANXA6	7.89370799783715 NA NA NA	7.89371	0	1	1	0
O43747	AP-1 complex subunit gamma-1 OS=Homo sapiens OX=9606 GN=AP1G1 PE=1 SV=5	AP1G1	-0.145587031227103 7.89370799783715 7.89370799783715 NA	7.89371	0	3.164940351103e-05 1 1	1	0
H7C1E4	AP complex subunit sigma (Fragment) OS=Homo sapiens OX=9606 GN=AP1S1 PE=1 SV=1	AP1S1	7.89370799783715 7.89370799783715 7.89370799783715 7.89370799783715	7.89371	0	1 1 1 1	1	0
Q96PC3	AP-1 complex subunit sigma-3 OS=Homo sapiens OX=9606 GN=AP1S3 PE=1 SV=1	AP1S3	7.89370799783715 7.89370799783715 NA NA	7.89371	0	1 1	1	0
Q9Y2T2	AP-3 complex subunit mu-1 OS=Homo sapiens OX=9606 GN=AP3M1 PE=1 SV=1	AP3M1	7.89370799783715 7.89370799783715 7.89370799783715 7.89370799783715	7.89371	0	1 1 1 1	1	0
Q92572	AP-3 complex subunit sigma-1 OS=Homo sapiens OX=9606 GN=AP3S1 PE=1 SV=1	AP3S1	7.89370799783715 7.89370799783715 7.89370799783715 -7.95690850812033	7.89371	0	1 1 1 0	1	0
Q9NUS5	AP-5 complex subunit sigma-1 OS=Homo sapiens OX=9606 GN=AP5S1 PE=1 SV=1	AP5S1	7.89370799783715 NA NA NA	7.89371	0	1	1	0
O43299	AP-5 complex subunit zeta-1 OS=Homo sapiens OX=9606 GN=AP5Z1 PE=1 SV=2	AP5Z1	7.89370799783715 7.89370799783715 NA NA	7.89371	0	1 1	1	0
Q96BI3	Gamma-secretase subunit APH-1A OS=Homo sapiens OX=9606 GN=APH1A PE=1 SV=1	APH1A	7.89370799783715 NA NA NA	7.89371	0	1	1	0
Q96GX9	Methylthioribulose-1-phosphate dehydratase OS=Homo sapiens OX=9606 GN=APIP PE=1 SV=1	APIP	7.89370799783715 NA NA NA	7.89371	0	1	1	0
Q8IW19	Aprataxin and PNK-like factor OS=Homo sapiens OX=9606 GN=APLF PE=1 SV=1	APLF	7.89370799783715 -7.95690850812033 7.89370799783715 NA	7.89371	0	1 0 1	1	0
Q06481	Amyloid-like protein 2 OS=Homo sapiens OX=9606 GN=APLP2 PE=1 SV=2	APLP2	7.89370799783715 7.89370799783715 NA NA	7.89371	0	1 1	1	0
Q7Z2E3	Aprataxin OS=Homo sapiens OX=9606 GN=APTX PE=1 SV=2	APTX	7.89370799783715 7.89370799783715 NA NA	7.89371	0	1 1	1	0
Q96II5	ARAF protein OS=Homo sapiens OX=9606 GN=ARAF PE=1 SV=1	ARAF	7.89370799783715 7.89370799783715 7.89370799783715 7.89370799783715	7.89371	0	1 1 1 1	1	0
Q96P48	Arf-GAP with Rho-GAP domain, ANK repeat and PH domain-containing protein 1 OS=Homo sapiens OX=9606 GN=ARAP1 PE=1 SV=3	ARAP1	7.89370799783715 7.89370799783715 7.89370799783715 NA	7.89371	0	1 1 1	1	0
Q8N6H7	ADP-ribosylation factor GTPase-activating protein 2 OS=Homo sapiens OX=9606 GN=ARFGAP2 PE=1 SV=1	ARFGAP2	7.89370799783715 7.89370799783715 NA NA	7.89371	0	1 1	1	0
Q9NP61	ADP-ribosylation factor GTPase-activating protein 3 OS=Homo sapiens OX=9606 GN=ARFGAP3 PE=1 SV=1	ARFGAP3	7.89370799783715 7.89370799783715 7.89370799783715 NA	7.89371	0	1 1 1	1	0
Q9Y6D5	Brefeldin A-inhibited guanine nucleotide-exchange protein 2 OS=Homo sapiens OX=9606 GN=ARFGEF2 PE=1 SV=3	ARFGEF2	7.89370799783715 7.89370799783715 7.89370799783715 NA	7.89371	0	1 1 1	1	0
P53367	Arfaptin-1 OS=Homo sapiens OX=9606 GN=ARFIP1 PE=1 SV=2	ARFIP1	7.89370799783715 7.89370799783715 NA NA	7.89371	0	1 1	1	0
Q68EM7	Rho GTPase-activating protein 17 OS=Homo sapiens OX=9606 GN=ARHGAP17 PE=1 SV=1	ARHGAP17	7.89370799783715 7.89370799783715 NA NA	7.89371	0	1 1	1	0
Q8N392	Rho GTPase-activating protein 18 OS=Homo sapiens OX=9606 GN=ARHGAP18 PE=1 SV=3	ARHGAP18	7.89370799783715 7.89370799783715 NA NA	7.89371	0	1 1	1	0
Q9NRY4	Rho GTPase-activating protein 35 OS=Homo sapiens OX=9606 GN=ARHGAP35 PE=1 SV=3	ARHGAP35	7.89370799783715 7.89370799783715 -7.95690850812033 NA	7.89371	0	1 1 0	1	0
M0QZR4	Rho guanine nucleotide exchange factor 1 OS=Homo sapiens OX=9606 GN=ARHGEF1 PE=1 SV=1	ARHGEF1	-1.43428358822349 7.89370799783715 7.89370799783715 NA	7.89371	0	1.42565510356407e-08 1 1	1	0
A0A2R8YG42	Rho guanine nucleotide exchange factor 7 OS=Homo sapiens OX=9606 GN=ARHGEF7 PE=1 SV=1	ARHGEF7	7.89370799783715 7.89370799783715 7.89370799783715 NA	7.89371	0	1 1 1	1	0
Q68CP9	AT-rich interactive domain-containing protein 2 OS=Homo sapiens OX=9606 GN=ARID2 PE=1 SV=2	ARID2	7.89370799783715 7.89370799783715 NA NA	7.89371	0	1 1	1	0
Q9Y4X5	E3 ubiquitin-protein ligase ARIH1 OS=Homo sapiens OX=9606 GN=ARIH1 PE=1 SV=2	ARIH1	7.89370799783715 NA NA NA	7.89371	0	1	1	0
O95376	E3 ubiquitin-protein ligase ARIH2 OS=Homo sapiens OX=9606 GN=ARIH2 PE=1 SV=1	ARIH2	7.89370799783715 NA NA NA	7.89371	0	1	1	0
F8VYN9	ADP-ribosylation factor-like protein 1 OS=Homo sapiens OX=9606 GN=ARL1 PE=1 SV=1	ARL1	0.761246229369225 7.89370799783715 7.89370799783715 7.89370799783715	7.89371	0	0.00462648237458412 1 1 1	1	0
A0A087WUW9	ADP-ribosylation factor-like protein 15 OS=Homo sapiens OX=9606 GN=ARL15 PE=1 SV=1	ARL15	7.89370799783715 7.89370799783715 NA NA	7.89371	0	1 1	1	0
Q66PJ3	ADP-ribosylation factor-like protein 6-interacting protein 4 OS=Homo sapiens OX=9606 GN=ARL6IP4 PE=1 SV=2	ARL6IP4	7.89370799783715 NA NA NA	7.89371	0	1	1	0
Q96BM9	ADP-ribosylation factor-like protein 8A OS=Homo sapiens OX=9606 GN=ARL8A PE=1 SV=1	ARL8A	7.89370799783715 7.89370799783715 7.89370799783715 7.89370799783715	7.89371	0	1 1 1 1	1	0
Q8N2F6	Armadillo repeat-containing protein 10 OS=Homo sapiens OX=9606 GN=ARMC10 PE=1 SV=1	ARMC10	7.89370799783715 7.89370799783715 NA NA	7.89371	0	1 1	1	0
Q6NXE6	Armadillo repeat-containing protein 6 OS=Homo sapiens OX=9606 GN=ARMC6 PE=1 SV=2	ARMC6	7.89370799783715 7.89370799783715 NA NA	7.89371	0	1 1	1	0
Q9UH62	Armadillo repeat-containing X-linked protein 3 OS=Homo sapiens OX=9606 GN=ARMCX3 PE=1 SV=1	ARMCX3	7.89370799783715 7.89370799783715 7.89370799783715 NA	7.89371	0	1 1 1	1	0
Q96B67	Arrestin domain-containing protein 3 OS=Homo sapiens OX=9606 GN=ARRDC3 PE=1 SV=1	ARRDC3	7.89370799783715 NA NA NA	7.89371	0	1	1	0
Q6UWY0	Arylsulfatase K OS=Homo sapiens OX=9606 GN=ARSK PE=1 SV=1	ARSK	7.89370799783715 7.89370799783715 NA NA	7.89371	0	1 1	1	0
A0A1B0GUI3	Homeobox protein ARX (Fragment) OS=Homo sapiens OX=9606 GN=ARX PE=4 SV=1	ARX	7.89370799783715 -7.95690850812033 7.89370799783715 NA	7.89371	0	1 0 1	1	0
Q9NWX5	Ankyrin repeat and SOCS box protein 6 OS=Homo sapiens OX=9606 GN=ASB6 PE=1 SV=1	ASB6	7.89370799783715 NA NA NA	7.89371	0	1	1	0
Q8N3C0	Activating signal cointegrator 1 complex subunit 3 OS=Homo sapiens OX=9606 GN=ASCC3 PE=1 SV=3	ASCC3	7.89370799783715 7.89370799783715 NA NA	7.89371	0	1 1	1	0
Q9NVP2	Histone chaperone ASF1B OS=Homo sapiens OX=9606 GN=ASF1B PE=1 SV=1	ASF1B	1.5606448884226 7.89370799783715 7.89370799783715 NA	7.89371	0	0.21936321834307 1 1	1	0
Q9NR48	Histone-lysine N-methyltransferase ASH1L OS=Homo sapiens OX=9606 GN=ASH1L PE=1 SV=2	ASH1L	7.89370799783715 7.89370799783715 NA NA	7.89371	0	1 1	1	0
O95671	Probable bifunctional dTTP/UTP pyrophosphatase/methyltransferase protein OS=Homo sapiens OX=9606 GN=ASMTL PE=1 SV=3	ASMTL	7.89370799783715 7.89370799783715 NA NA	7.89371	0	1 1	1	0
Q6PL18	ATPase family AAA domain-containing protein 2 OS=Homo sapiens OX=9606 GN=ATAD2 PE=1 SV=1	ATAD2	7.89370799783715 NA NA NA	7.89371	0	1	1	0
P15336	Cyclic AMP-dependent transcription factor ATF-2 OS=Homo sapiens OX=9606 GN=ATF2 PE=1 SV=4	ATF2	7.89370799783715 NA NA NA	7.89371	0	1	1	0
Q9NT62	Ubiquitin-like-conjugating enzyme ATG3 OS=Homo sapiens OX=9606 GN=ATG3 PE=1 SV=1	ATG3	7.89370799783715 7.89370799783715 7.89370799783715 NA	7.89371	0	1 1 1	1	0
Q9Y4P1	Cysteine protease ATG4B OS=Homo sapiens OX=9606 GN=ATG4B PE=1 SV=2	ATG4B	7.89370799783715 7.89370799783715 NA NA	7.89371	0	1 1	1	0
O95352	Ubiquitin-like modifier-activating enzyme ATG7 OS=Homo sapiens OX=9606 GN=ATG7 PE=1 SV=1	ATG7	7.89370799783715 NA NA NA	7.89371	0	1	1	0
Q8NB49	Phospholipid-transporting ATPase IG OS=Homo sapiens OX=9606 GN=ATP11C PE=1 SV=3	ATP11C	7.89370799783715 7.89370799783715 7.89370799783715 7.89370799783715	7.89371	0	1 1 1 1	1	0
Q9NQ11	Cation-transporting ATPase 13A2 OS=Homo sapiens OX=9606 GN=ATP13A2 PE=1 SV=2	ATP13A2	7.89370799783715 7.89370799783715 NA NA	7.89371	0	1 1	1	0
P27449	V-type proton ATPase 16 kDa proteolipid subunit OS=Homo sapiens OX=9606 GN=ATP6V0C PE=1 SV=1	ATP6V0C	1.01541904638761 7.89370799783715 7.89370799783715 7.89370799783715	7.89371	0	0.0173446385776263 1 1 1	1	0
Q9Y5K8	V-type proton ATPase subunit D OS=Homo sapiens OX=9606 GN=ATP6V1D PE=1 SV=1	ATP6V1D	1.27657771820033 7.89370799783715 7.89370799783715 7.89370799783715	7.89371	0	0.0632572077179702 1 1 1	1	0
Q16864	V-type proton ATPase subunit F OS=Homo sapiens OX=9606 GN=ATP6V1F PE=1 SV=2	ATP6V1F	7.89370799783715 7.89370799783715 7.89370799783715 7.89370799783715	7.89371	0	1 1 1 1	1	0
Q9UI12	V-type proton ATPase subunit H OS=Homo sapiens OX=9606 GN=ATP6V1H PE=1 SV=1	ATP6V1H	1.14630789658208 7.89370799783715 7.89370799783715 NA	7.89371	0	0.0335435392237016 1 1	1	0
O75110	Probable phospholipid-transporting ATPase IIA OS=Homo sapiens OX=9606 GN=ATP9A PE=1 SV=3	ATP9A	7.89370799783715 7.89370799783715 NA NA	7.89371	0	1 1	1	0
Q6UW56	All-trans retinoic acid-induced differentiation factor OS=Homo sapiens OX=9606 GN=ATRAID PE=1 SV=2	ATRAID	7.89370799783715 7.89370799783715 NA NA	7.89371	0	1 1	1	0
Q96L58	Beta-1,3-galactosyltransferase 6 OS=Homo sapiens OX=9606 GN=B3GALT6 PE=1 SV=2	B3GALT6	7.89370799783715 7.89370799783715 NA NA	7.89371	0	1 1	1	0
Q76KP1	N-acetyl-beta-glucosaminyl-glycoprotein 4-beta-N-acetylgalactosaminyltransferase 1 OS=Homo sapiens OX=9606 GN=B4GALNT4 PE=1 SV=1	B4GALNT4	7.89370799783715 NA NA NA	7.89371	0	1	1	0
O43505	Beta-1,4-glucuronyltransferase 1 OS=Homo sapiens OX=9606 GN=B4GAT1 PE=1 SV=1	B4GAT1	7.89370799783715 7.89370799783715 7.89370799783715 NA	7.89371	0	1 1 1	1	0
Q9NXR7	BRISC and BRCA1-A complex member 2 OS=Homo sapiens OX=9606 GN=BABAM2 PE=1 SV=2	BABAM2	0.0881921504111511 7.89370799783715 7.89370799783715 7.89370799783715	7.89371	0	0.000118520686000641 1 1 1	1	0
H7C4B6	Transcription regulator protein BACH1 (Fragment) OS=Homo sapiens OX=9606 GN=BACH1 PE=1 SV=1	BACH1	7.89370799783715 NA NA NA	7.89371	0	1	1	0
J3QTA2	BAG family molecular chaperone regulator 1 OS=Homo sapiens OX=9606 GN=BAG1 PE=1 SV=1	BAG1	-0.310092114129423 7.89370799783715 7.89370799783715 NA	7.89371	0	1.23212700399135e-05 1 1	1	0
Q9UL15	BAG family molecular chaperone regulator 5 OS=Homo sapiens OX=9606 GN=BAG5 PE=1 SV=1	BAG5	7.89370799783715 7.89370799783715 7.89370799783715 7.89370799783715	7.89371	0	1 1 1 1	1	0
A0A0G2JK23	Large proline-rich protein BAG6 OS=Homo sapiens OX=9606 GN=BAG6 PE=1 SV=1	BAG6	7.89370799783715 7.89370799783715 7.89370799783715 NA	7.89371	0	1 1 1	1	0
Q9NRL2	Bromodomain adjacent to zinc finger domain protein 1A OS=Homo sapiens OX=9606 GN=BAZ1A PE=1 SV=2	BAZ1A	7.89370799783715 NA NA NA	7.89371	0	1	1	0
O75934	Pre-mRNA-splicing factor SPF27 OS=Homo sapiens OX=9606 GN=BCAS2 PE=1 SV=1	BCAS2	7.89370799783715 7.89370799783715 7.89370799783715 7.89370799783715	7.89371	0	1 1 1 1	1	0
Q07817	Bcl-2-like protein 1 OS=Homo sapiens OX=9606 GN=BCL2L1 PE=1 SV=1	BCL2L1	7.89370799783715 NA NA NA	7.89371	0	1	1	0
Q9Y276	Mitochondrial chaperone BCS1 OS=Homo sapiens OX=9606 GN=BCS1L PE=1 SV=1	BCS1L	-0.812050210148559 7.89370799783715 7.89370799783715 NA	7.89371	0	6.44030480147774e-07 1 1	1	0
Q02338	D-beta-hydroxybutyrate dehydrogenase, mitochondrial OS=Homo sapiens OX=9606 GN=BDH1 PE=1 SV=3	BDH1	7.89370799783715 7.89370799783715 7.89370799783715 NA	7.89371	0	1 1 1	1	0
Q9BUT1	3-hydroxybutyrate dehydrogenase type 2 OS=Homo sapiens OX=9606 GN=BDH2 PE=1 SV=2	BDH2	7.89370799783715 7.89370799783715 NA NA	7.89371	0	1 1	1	0
Q93088	Betaine--homocysteine S-methyltransferase 1 OS=Homo sapiens OX=9606 GN=BHMT PE=1 SV=2	BHMT	7.89370799783715 NA NA NA	7.89371	0	1	1	0
Q96G01	Protein bicaudal D homolog 1 OS=Homo sapiens OX=9606 GN=BICD1 PE=1 SV=3	BICD1	7.89370799783715 NA NA NA	7.89371	0	1	1	0
Q8TD16	Protein bicaudal D homolog 2 OS=Homo sapiens OX=9606 GN=BICD2 PE=1 SV=1	BICD2	7.89370799783715 7.89370799783715 7.89370799783715 NA	7.89371	0	1 1 1	1	0
sp	BH3-interacting domain death agonist OS=Homo sapiens OX=9606 GN=BID PE=1 SV=1	BID	1.05276266087355 7.89370799783715 7.89370799783715 7.89370799783715	7.89371	0	0.0209735692838551 1 1 1	1	0
Q9NR09	Baculoviral IAP repeat-containing protein 6 OS=Homo sapiens OX=9606 GN=BIRC6 PE=1 SV=2	BIRC6	7.89370799783715 7.89370799783715 NA NA	7.89371	0	1 1	1	0
P78537	Biogenesis of lysosome-related organelles complex 1 subunit 1 OS=Homo sapiens OX=9606 GN=BLOC1S1 PE=1 SV=2	BLOC1S1	7.89370799783715 7.89370799783715 7.89370799783715 7.89370799783715	7.89371	0	1 1 1 1	1	0
Q6QNY0	Biogenesis of lysosome-related organelles complex 1 subunit 3 OS=Homo sapiens OX=9606 GN=BLOC1S3 PE=1 SV=1	BLOC1S3	7.89370799783715 NA NA NA	7.89371	0	1	1	0
P53004	Biliverdin reductase A OS=Homo sapiens OX=9606 GN=BLVRA PE=1 SV=2	BLVRA	-0.0504784450277936 7.89370799783715 7.89370799783715 7.89370799783715	7.89371	0	5.43130448830327e-05 1 1 1	1	0
Q9NSY1	BMP-2-inducible protein kinase OS=Homo sapiens OX=9606 GN=BMP2K PE=1 SV=2	BMP2K	7.89370799783715 7.89370799783715 NA NA	7.89371	0	1 1	1	0
Q14692	Ribosome biogenesis protein BMS1 homolog OS=Homo sapiens OX=9606 GN=BMS1 PE=1 SV=1	BMS1	7.89370799783715 7.89370799783715 7.89370799783715 NA	7.89371	0	1 1 1	1	0
Q12981	Vesicle transport protein SEC20 OS=Homo sapiens OX=9606 GN=BNIP1 PE=1 SV=3	BNIP1	7.89370799783715 7.89370799783715 7.89370799783715 NA	7.89371	0	1 1 1	1	0
Q9H3K6	BolA-like protein 2 OS=Homo sapiens OX=9606 GN=BOLA2 PE=1 SV=1	BOLA2	-1.26220788330137 7.89370799783715 7.89370799783715 7.89370799783715	7.89371	0	4.15888846202165e-08 1 1 1	1	0
Q969J3	BLOC-1-related complex subunit 5 OS=Homo sapiens OX=9606 GN=BORCS5 PE=1 SV=1	BORCS5	-0.116166348095035 7.89370799783715 7.89370799783715 7.89370799783715	7.89371	0	3.74196841078412e-05 1 1 1	1	0
Q96GS4	BLOC-1-related complex subunit 6 OS=Homo sapiens OX=9606 GN=BORCS6 PE=1 SV=2	BORCS6	-0.428843298803874 7.89370799783715 7.89370799783715 7.89370799783715	7.89371	0	6.19042597445992e-06 1 1 1	1	0
Q96B45	BLOC-1-related complex subunit 7 OS=Homo sapiens OX=9606 GN=BORCS7 PE=3 SV=2	BORCS7	7.89370799783715 -7.95690850812033 7.89370799783715 NA	7.89371	0	1 0 1	1	0
Q96FH0	BLOC-1-related complex subunit 8 OS=Homo sapiens OX=9606 GN=BORCS8 PE=1 SV=1	BORCS8	7.89370799783715 7.89370799783715 NA NA	7.89371	0	1 1	1	0
Q86WA6	Valacyclovir hydrolase OS=Homo sapiens OX=9606 GN=BPHL PE=1 SV=1	BPHL	7.89370799783715 7.89370799783715 NA NA	7.89371	0	1 1	1	0
O95861	3'(2'),5'-bisphosphate nucleotidase 1 OS=Homo sapiens OX=9606 GN=BPNT1 PE=1 SV=1	BPNT1	7.89370799783715 -7.95690850812033 7.89370799783715 NA	7.89371	0	1 0 1	1	0
Q7Z569	BRCA1-associated protein OS=Homo sapiens OX=9606 GN=BRAP PE=1 SV=2	BRAP	7.89370799783715 NA NA NA	7.89371	0	1	1	0
Q6PJG6	BRCA1-associated ATM activator 1 OS=Homo sapiens OX=9606 GN=BRAT1 PE=1 SV=2	BRAT1	7.89370799783715 7.89370799783715 7.89370799783715 NA	7.89371	0	1 1 1	1	0
A0A0D9SF50	Lys-63-specific deubiquitinase BRCC36 OS=Homo sapiens OX=9606 GN=BRCC3 PE=1 SV=1	BRCC3	-7.95690850812033 7.89370799783715 7.89370799783715 NA	7.89371	0	0 1 1	1	0
Q15059	Bromodomain-containing protein 3 OS=Homo sapiens OX=9606 GN=BRD3 PE=1 SV=1	BRD3	7.89370799783715 7.89370799783715 7.89370799783715 NA	7.89371	0	1 1 1	1	0
Q8WUW1	Protein BRICK1 OS=Homo sapiens OX=9606 GN=BRK1 PE=1 SV=1	BRK1	7.89370799783715 NA NA NA	7.89371	0	1	1	0
Q5VW32	BRO1 domain-containing protein BROX OS=Homo sapiens OX=9606 GN=BROX PE=1 SV=1	BROX	0.406226329194022 7.89370799783715 7.89370799783715 7.89370799783715	7.89371	0	0.000687276046040068 1 1 1	1	0
D6RDG3	Transcription factor BTF3 (Fragment) OS=Homo sapiens OX=9606 GN=BTF3 PE=1 SV=3	BTF3	7.89370799783715 -7.95690850812033 7.89370799783715 NA	7.89371	0	1 0 1	1	0
Q9H0W9	Ester hydrolase C11orf54 OS=Homo sapiens OX=9606 GN=C11orf54 PE=1 SV=1	C11orf54	-0.215862045498467 7.89370799783715 7.89370799783715 7.89370799783715	7.89371	0	2.11820098991465e-05 1 1 1	1	0
E9PRG8	Uncharacterized protein C11orf98 OS=Homo sapiens OX=9606 GN=C11orf98 PE=4 SV=2	C11orf98	7.89370799783715 7.89370799783715 7.89370799783715 NA	7.89371	0	1 1 1	1	0
Q99622	Protein C10 OS=Homo sapiens OX=9606 GN=C12orf57 PE=1 SV=1	C12orf57	-1.05476580343089 7.89370799783715 7.89370799783715 7.89370799783715	7.89371	0	1.486186086705e-07 1 1 1	1	0
Q69YU5	Uncharacterized protein C12orf73 OS=Homo sapiens OX=9606 GN=C12orf73 PE=3 SV=2	C12orf73	7.89370799783715 7.89370799783715 NA NA	7.89371	0	1 1	1	0
F8VQD4	Chromosome 12 open reading frame 75 (Fragment) OS=Homo sapiens OX=9606 GN=C12orf75 PE=1 SV=2	C12orf75	7.89370799783715 7.89370799783715 NA NA	7.89371	0	1 1	1	0
Q8WUR7	UPF0235 protein C15orf40 OS=Homo sapiens OX=9606 GN=C15orf40 PE=1 SV=2	C15orf40	7.89370799783715 NA NA NA	7.89371	0	1	1	0
Q96GQ5	RUS1 family protein C16orf58 OS=Homo sapiens OX=9606 GN=C16orf58 PE=1 SV=2	C16orf58	7.89370799783715 7.89370799783715 7.89370799783715 NA	7.89371	0	1 1 1	1	0
Q8IYL3	UPF0688 protein C1orf174 OS=Homo sapiens OX=9606 GN=C1orf174 PE=1 SV=2	C1orf174	7.89370799783715 NA NA NA	7.89371	0	1	1	0
P01024	Complement C3 OS=Homo sapiens OX=9606 GN=C3 PE=1 SV=2	C3	7.89370799783715 7.89370799783715 NA NA	7.89371	0	1 1	1	0
A6NDU8	UPF0600 protein C5orf51 OS=Homo sapiens OX=9606 GN=C5orf51 PE=1 SV=1	C5orf51	7.89370799783715 7.89370799783715 7.89370799783715 7.89370799783715	7.89371	0	1 1 1 1	1	0
Q9BRJ6	Uncharacterized protein C7orf50 OS=Homo sapiens OX=9606 GN=C7orf50 PE=1 SV=1	C7orf50	-3.62219540692013 7.89370799783715 7.89370799783715 7.89370799783715	7.89371	0	5.68604601798218e-15 1 1 1	1	0
Q9H7E9	UPF0488 protein C8orf33 OS=Homo sapiens OX=9606 GN=C8orf33 PE=1 SV=1	C8orf33	-0.854626188941572 7.89370799783715 7.89370799783715 NA	7.89371	0	4.98884996865565e-07 1 1	1	0
H0YAZ5	Uncharacterized protein C8orf58 (Fragment) OS=Homo sapiens OX=9606 GN=C8orf58 PE=4 SV=1	C8orf58	7.89370799783715 NA NA NA	7.89371	0	1	1	0
Q5T6V5	Queuosine salvage protein OS=Homo sapiens OX=9606 GN=C9orf64 PE=1 SV=1	C9orf64	7.89370799783715 7.89370799783715 7.89370799783715 7.89370799783715	7.89371	0	1 1 1 1	1	0
O43570	Carbonic anhydrase 12 OS=Homo sapiens OX=9606 GN=CA12 PE=1 SV=1	CA12	7.89370799783715 7.89370799783715 7.89370799783715 7.89370799783715	7.89371	0	1 1 1 1	1	0
P00918	Carbonic anhydrase 2 OS=Homo sapiens OX=9606 GN=CA2 PE=1 SV=2	CA2	7.89370799783715 NA NA NA	7.89371	0	1	1	0
Q9Y376	Calcium-binding protein 39 OS=Homo sapiens OX=9606 GN=CAB39 PE=1 SV=1	CAB39	7.89370799783715 7.89370799783715 7.89370799783715 NA	7.89371	0	1 1 1	1	0
Q13137	Calcium-binding and coiled-coil domain-containing protein 2 OS=Homo sapiens OX=9606 GN=CALCOCO2 PE=1 SV=1	CALCOCO2	7.89370799783715 NA NA NA	7.89371	0	1	1	0
Q8IU85	Calcium/calmodulin-dependent protein kinase type 1D OS=Homo sapiens OX=9606 GN=CAMK1D PE=1 SV=1	CAMK1D	7.89370799783715 7.89370799783715 7.89370799783715 NA	7.89371	0	1 1 1	1	0
P49069	Calcium signal-modulating cyclophilin ligand OS=Homo sapiens OX=9606 GN=CAMLG PE=1 SV=1	CAMLG	7.89370799783715 NA NA NA	7.89371	0	1	1	0
D6RB85	Calnexin (Fragment) OS=Homo sapiens OX=9606 GN=CANX PE=1 SV=1	CANX	7.89370799783715 7.89370799783715 7.89370799783715 NA	7.89371	0	1 1 1	1	0
Q96LW7	Caspase recruitment domain-containing protein 19 OS=Homo sapiens OX=9606 GN=CARD19 PE=1 SV=1	CARD19	7.89370799783715 7.89370799783715 NA NA	7.89371	0	1 1	1	0
Q9Y2V2	Calcium-regulated heat-stable protein 1 OS=Homo sapiens OX=9606 GN=CARHSP1 PE=1 SV=2	CARHSP1	7.89370799783715 7.89370799783715 7.89370799783715 NA	7.89371	0	1 1 1	1	0
Q86X55	Histone-arginine methyltransferase CARM1 OS=Homo sapiens OX=9606 GN=CARM1 PE=1 SV=3	CARM1	7.89370799783715 7.89370799783715 7.89370799783715 NA	7.89371	0	1 1 1	1	0
O15234	Protein CASC3 OS=Homo sapiens OX=9606 GN=CASC3 PE=1 SV=2	CASC3	-7.95690850812033 7.89370799783715 7.89370799783715 NA	7.89371	0	0 1 1	1	0
Q6P4E1	Protein CASC4 OS=Homo sapiens OX=9606 GN=CASC4 PE=1 SV=1	CASC4	7.89370799783715 NA NA NA	7.89371	0	1	1	0
Q14790	Caspase-8 OS=Homo sapiens OX=9606 GN=CASP8 PE=1 SV=1	CASP8	7.89370799783715 7.89370799783715 NA NA	7.89371	0	1 1	1	0
F8VVS7	Caspase-9 OS=Homo sapiens OX=9606 GN=CASP9 PE=1 SV=1	CASP9	7.89370799783715 NA NA NA	7.89371	0	1	1	0
C9JKI3	Caveolin (Fragment) OS=Homo sapiens OX=9606 GN=CAV1 PE=1 SV=1	CAV1	7.89370799783715 NA NA NA	7.89371	0	1	1	0
P51636	Caveolin-2 OS=Homo sapiens OX=9606 GN=CAV2 PE=1 SV=2	CAV2	7.89370799783715 7.89370799783715 7.89370799783715 7.89370799783715	7.89371	0	1 1 1 1	1	0
Q13951	Core-binding factor subunit beta OS=Homo sapiens OX=9606 GN=CBFB PE=1 SV=2	CBFB	7.89370799783715 -7.95690850812033 7.89370799783715 7.89370799783715	7.89371	0	1 0 1 1	1	0
O75828	Carbonyl reductase [NADPH] 3 OS=Homo sapiens OX=9606 GN=CBR3 PE=1 SV=3	CBR3	7.89370799783715 NA NA NA	7.89371	0	1	1	0
Q8N4T8	Carbonyl reductase family member 4 OS=Homo sapiens OX=9606 GN=CBR4 PE=1 SV=3	CBR4	-0.885541275415085 7.89370799783715 7.89370799783715 7.89370799783715	7.89371	0	4.14243260123273e-07 1 1 1	1	0
Q4V339	COBW domain-containing protein 6 OS=Homo sapiens OX=9606 GN=CBWD6 PE=3 SV=1	CBWD6	7.89370799783715 7.89370799783715 7.89370799783715 NA	7.89371	0	1 1 1	1	0
Q6P1N0	Coiled-coil and C2 domain-containing protein 1A OS=Homo sapiens OX=9606 GN=CC2D1A PE=1 SV=1	CC2D1A	7.89370799783715 7.89370799783715 7.89370799783715 NA	7.89371	0	1 1 1	1	0
Q96NT0	Coiled-coil domain-containing protein 115 OS=Homo sapiens OX=9606 GN=CCDC115 PE=1 SV=1	CCDC115	7.89370799783715 7.89370799783715 NA NA	7.89371	0	1 1	1	0
Q96CT7	Coiled-coil domain-containing protein 124 OS=Homo sapiens OX=9606 GN=CCDC124 PE=1 SV=1	CCDC124	-0.512368901903028 7.89370799783715 7.89370799783715 NA	7.89371	0	3.80070740857407e-06 1 1	1	0
Q96BQ5	Coiled-coil domain-containing protein 127 OS=Homo sapiens OX=9606 GN=CCDC127 PE=1 SV=1	CCDC127	-0.682211635473562 7.89370799783715 7.89370799783715 7.89370799783715	7.89371	0	1.3963992122722e-06 1 1 1	1	0
O60826	Coiled-coil domain-containing protein 22 OS=Homo sapiens OX=9606 GN=CCDC22 PE=1 SV=1	CCDC22	7.89370799783715 7.89370799783715 7.89370799783715 NA	7.89371	0	1 1 1	1	0
Q8IVM0	Coiled-coil domain-containing protein 50 OS=Homo sapiens OX=9606 GN=CCDC50 PE=1 SV=1	CCDC50	-0.469803302709736 7.89370799783715 7.89370799783715 NA	7.89371	0	4.87520988713495e-06 1 1	1	0
Q16204	Coiled-coil domain-containing protein 6 OS=Homo sapiens OX=9606 GN=CCDC6 PE=1 SV=2	CCDC6	7.89370799783715 7.89370799783715 NA NA	7.89371	0	1 1	1	0
Q8NA47	Coiled-coil domain-containing protein 63 OS=Homo sapiens OX=9606 GN=CCDC63 PE=2 SV=1	CCDC63	7.89370799783715 NA NA NA	7.89371	0	1	1	0
A0A2R8Y4Z8	Coiled-coil domain-containing protein 9 OS=Homo sapiens OX=9606 GN=CCDC9 PE=1 SV=1	CCDC9	7.89370799783715 NA NA NA	7.89371	0	1	1	0
M0QXS4	Coiled-coil domain-containing protein 97 (Fragment) OS=Homo sapiens OX=9606 GN=CCDC97 PE=1 SV=1	CCDC97	7.89370799783715 7.89370799783715 NA NA	7.89371	0	1 1	1	0
Q8ND76	Cyclin-Y OS=Homo sapiens OX=9606 GN=CCNY PE=1 SV=2	CCNY	7.89370799783715 7.89370799783715 7.89370799783715 7.89370799783715	7.89371	0	1 1 1 1	1	0
Q8N7R7	Cyclin-Y-like protein 1 OS=Homo sapiens OX=9606 GN=CCNYL1 PE=1 SV=2	CCNYL1	7.89370799783715 7.89370799783715 7.89370799783715 7.89370799783715	7.89371	0	1 1 1 1	1	0
Q9ULG6	Cell cycle progression protein 1 OS=Homo sapiens OX=9606 GN=CCPG1 PE=1 SV=3	CCPG1	7.89370799783715 7.89370799783715 -7.95690850812033 NA	7.89371	0	1 1 0	1	0
P86791	Vacuolar fusion protein CCZ1 homolog OS=Homo sapiens OX=9606 GN=CCZ1 PE=1 SV=1	CCZ1	7.89370799783715 7.89370799783715 7.89370799783715 7.89370799783715	7.89371	0	1 1 1 1	1	0
Q9Y5K6	CD2-associated protein OS=Homo sapiens OX=9606 GN=CD2AP PE=1 SV=1	CD2AP	7.89370799783715 7.89370799783715 7.89370799783715 7.89370799783715	7.89371	0	1 1 1 1	1	0
O95400	CD2 antigen cytoplasmic tail-binding protein 2 OS=Homo sapiens OX=9606 GN=CD2BP2 PE=1 SV=1	CD2BP2	1.91158897563206 7.89370799783715 7.89370799783715 7.89370799783715	7.89371	0	0.609137182282382 1 1 1	1	0
Q9NPF0	CD320 antigen OS=Homo sapiens OX=9606 GN=CD320 PE=1 SV=1	CD320	7.89370799783715 7.89370799783715 7.89370799783715 7.89370799783715	7.89371	0	1 1 1 1	1	0
H0YD90	CD44 antigen (Fragment) OS=Homo sapiens OX=9606 GN=CD44 PE=1 SV=1	CD44	7.89370799783715 NA NA NA	7.89371	0	1	1	0
H0YBZ2	HLA class II histocompatibility antigen gamma chain (Fragment) OS=Homo sapiens OX=9606 GN=CD74 PE=1 SV=1	CD74	7.89370799783715 7.89370799783715 7.89370799783715 7.89370799783715	7.89371	0	1 1 1 1	1	0
P27701	CD82 antigen OS=Homo sapiens OX=9606 GN=CD82 PE=1 SV=1	CD82	7.89370799783715 7.89370799783715 7.89370799783715 7.89370799783715	7.89371	0	1 1 1 1	1	0
Q01151	CD83 antigen OS=Homo sapiens OX=9606 GN=CD83 PE=1 SV=1	CD83	7.89370799783715 7.89370799783715 NA NA	7.89371	0	1 1	1	0
O75794	Cell division cycle protein 123 homolog OS=Homo sapiens OX=9606 GN=CDC123 PE=1 SV=1	CDC123	7.89370799783715 7.89370799783715 7.89370799783715 NA	7.89371	0	1 1 1	1	0
Q12834	Cell division cycle protein 20 homolog OS=Homo sapiens OX=9606 GN=CDC20 PE=1 SV=2	CDC20	7.89370799783715 7.89370799783715 NA NA	7.89371	0	1 1	1	0
P30260	Cell division cycle protein 27 homolog OS=Homo sapiens OX=9606 GN=CDC27 PE=1 SV=2	CDC27	7.89370799783715 NA NA NA	7.89371	0	1	1	0
I3L3Y5	Cell division cycle protein 27 homolog (Fragment) OS=Homo sapiens OX=9606 GN=CDC27 PE=4 SV=1	CDC27	7.89370799783715 NA NA NA	7.89371	0	1	1	0
Q5VT25	Serine/threonine-protein kinase MRCK alpha OS=Homo sapiens OX=9606 GN=CDC42BPA PE=1 SV=1	CDC42BPA	7.89370799783715 NA NA NA	7.89371	0	1	1	0
Q9Y5S2	Serine/threonine-protein kinase MRCK beta OS=Homo sapiens OX=9606 GN=CDC42BPB PE=1 SV=2	CDC42BPB	-0.180878582842439 7.89370799783715 7.89370799783715 NA	7.89371	0	2.58762179710248e-05 1 1	1	0
Q9H3Q1	Cdc42 effector protein 4 OS=Homo sapiens OX=9606 GN=CDC42EP4 PE=1 SV=1	CDC42EP4	7.89370799783715 7.89370799783715 NA NA	7.89371	0	1 1	1	0
Q9NRR3	CDC42 small effector protein 2 OS=Homo sapiens OX=9606 GN=CDC42SE2 PE=1 SV=1	CDC42SE2	7.89370799783715 7.89370799783715 NA NA	7.89371	0	1 1	1	0
Q99459	Cell division cycle 5-like protein OS=Homo sapiens OX=9606 GN=CDC5L PE=1 SV=2	CDC5L	7.89370799783715 7.89370799783715 NA NA	7.89371	0	1 1	1	0
Q96GN5	Cell division cycle-associated 7-like protein OS=Homo sapiens OX=9606 GN=CDCA7L PE=1 SV=2	CDCA7L	7.89370799783715 NA NA NA	7.89371	0	1	1	0
Q9H5V8	CUB domain-containing protein 1 OS=Homo sapiens OX=9606 GN=CDCP1 PE=1 SV=3	CDCP1	-0.718335775326365 7.89370799783715 7.89370799783715 NA	7.89371	0	1.12672339066905e-06 1 1	1	0
P55287	Cadherin-11 OS=Homo sapiens OX=9606 GN=CDH11 PE=1 SV=2	CDH11	7.89370799783715 NA NA NA	7.89371	0	1	1	0
P21127	Cyclin-dependent kinase 11B OS=Homo sapiens OX=9606 GN=CDK11B PE=1 SV=4	CDK11B	7.89370799783715 7.89370799783715 NA NA	7.89371	0	1 1	1	0
G3V5T9	Cyclin-dependent kinase 2 OS=Homo sapiens OX=9606 GN=CDK2 PE=1 SV=1	CDK2	7.89370799783715 7.89370799783715 7.89370799783715 NA	7.89371	0	1 1 1	1	0
P11802	Cyclin-dependent kinase 4 OS=Homo sapiens OX=9606 GN=CDK4 PE=1 SV=2	CDK4	7.89370799783715 7.89370799783715 7.89370799783715 NA	7.89371	0	1 1 1	1	0
Q00535	Cyclin-dependent-like kinase 5 OS=Homo sapiens OX=9606 GN=CDK5 PE=1 SV=3	CDK5	0.543020737647848 7.89370799783715 7.89370799783715 NA	7.89371	0	0.00144333583449708 1 1	1	0
Q5VV42	Threonylcarbamoyladenosine tRNA methylthiotransferase OS=Homo sapiens OX=9606 GN=CDKAL1 PE=1 SV=1	CDKAL1	7.89370799783715 7.89370799783715 NA NA	7.89371	0	1 1	1	0
P42773	Cyclin-dependent kinase 4 inhibitor C OS=Homo sapiens OX=9606 GN=CDKN2C PE=1 SV=1	CDKN2C	-0.375620863653028 7.89370799783715 7.89370799783715 7.89370799783715	7.89371	0	8.43388898094448e-06 1 1 1	1	0
G8JLG2	CDSN OS=Homo sapiens OX=9606 GN=CDSN PE=1 SV=1	CDSN	7.89370799783715 -7.95690850812033 7.89370799783715 NA	7.89371	0	1 0 1	1	0
Q03701	CCAAT/enhancer-binding protein zeta OS=Homo sapiens OX=9606 GN=CEBPZ PE=1 SV=3	CEBPZ	7.89370799783715 7.89370799783715 NA NA	7.89371	0	1 1	1	0
G5EA30	CUG triplet repeat, RNA binding protein 1, isoform CRA_c OS=Homo sapiens OX=9606 GN=CELF1 PE=1 SV=1	CELF1	7.89370799783715 7.89370799783715 7.89370799783715 NA	7.89371	0	1 1 1	1	0
Q9UHN6	Cell surface hyaluronidase OS=Homo sapiens OX=9606 GN=CEMIP2 PE=1 SV=1	CEMIP2	7.89370799783715 7.89370799783715 NA NA	7.89371	0	1 1	1	0
Q9BS16	Centromere protein K OS=Homo sapiens OX=9606 GN=CENPK PE=1 SV=1	CENPK	7.89370799783715 7.89370799783715 NA NA	7.89371	0	1 1	1	0
Q7Z7K6	Centromere protein V OS=Homo sapiens OX=9606 GN=CENPV PE=1 SV=1	CENPV	7.89370799783715 7.89370799783715 NA NA	7.89371	0	1 1	1	0
O60308	Centrosomal protein of 104 kDa OS=Homo sapiens OX=9606 GN=CEP104 PE=1 SV=1	CEP104	7.89370799783715 -7.95690850812033 7.89370799783715 NA	7.89371	0	1 0 1	1	0
Q53EZ4	Centrosomal protein of 55 kDa OS=Homo sapiens OX=9606 GN=CEP55 PE=1 SV=3	CEP55	-0.289747689138212 7.89370799783715 7.89370799783715 7.89370799783715	7.89371	0	1.38548450704228e-05 1 1 1	1	0
Q8N5B7	Ceramide synthase 5 OS=Homo sapiens OX=9606 GN=CERS5 PE=2 SV=1	CERS5	7.89370799783715 NA NA NA	7.89371	0	1	1	0
Q6ZMG9	Ceramide synthase 6 OS=Homo sapiens OX=9606 GN=CERS6 PE=1 SV=1	CERS6	0.788858578440215 7.89370799783715 7.89370799783715 7.89370799783715	7.89371	0	0.00535154727003533 1 1 1	1	0
Q9UL16	Cilia- and flagella-associated protein 45 OS=Homo sapiens OX=9606 GN=CFAP45 PE=2 SV=2	CFAP45	7.89370799783715 -7.95690850812033 7.89370799783715 NA	7.89371	0	1 0 1	1	0
P08603	Complement factor H OS=Homo sapiens OX=9606 GN=CFH PE=1 SV=4	CFH	7.89370799783715 7.89370799783715 7.89370799783715 NA	7.89371	0	1 1 1	1	0
Q9UFW8	CGG triplet repeat-binding protein 1 OS=Homo sapiens OX=9606 GN=CGGBP1 PE=1 SV=2	CGGBP1	7.89370799783715 NA NA NA	7.89371	0	1	1	0
Q9P2M7	Cingulin OS=Homo sapiens OX=9606 GN=CGN PE=1 SV=2	CGN	7.89370799783715 7.89370799783715 NA NA	7.89371	0	1 1	1	0
Q8WUX2	Glutathione-specific gamma-glutamylcyclotransferase 2 OS=Homo sapiens OX=9606 GN=CHAC2 PE=1 SV=1	CHAC2	7.89370799783715 7.89370799783715 NA NA	7.89371	0	1 1	1	0
Q13111	Chromatin assembly factor 1 subunit A OS=Homo sapiens OX=9606 GN=CHAF1A PE=1 SV=3	CHAF1A	7.89370799783715 7.89370799783715 NA NA	7.89371	0	1 1	1	0
Q13112	Chromatin assembly factor 1 subunit B OS=Homo sapiens OX=9606 GN=CHAF1B PE=1 SV=1	CHAF1B	7.89370799783715 NA NA NA	7.89371	0	1	1	0
J3QTA6	MICOS complex subunit OS=Homo sapiens OX=9606 GN=CHCHD6 PE=1 SV=1	CHCHD6	7.89370799783715 7.89370799783715 7.89370799783715 NA	7.89371	0	1 1 1	1	0
Q12873	Chromodomain-helicase-DNA-binding protein 3 OS=Homo sapiens OX=9606 GN=CHD3 PE=1 SV=3	CHD3	7.89370799783715 NA NA NA	7.89371	0	1	1	0
Q9BWS9	Chitinase domain-containing protein 1 OS=Homo sapiens OX=9606 GN=CHID1 PE=1 SV=1	CHID1	0.924693418128272 7.89370799783715 7.89370799783715 7.89370799783715	7.89371	0	0.0108783746770248 1 1 1	1	0
Q9HD42	Charged multivesicular body protein 1a OS=Homo sapiens OX=9606 GN=CHMP1A PE=1 SV=1	CHMP1A	7.89370799783715 7.89370799783715 7.89370799783715 7.89370799783715	7.89371	0	1 1 1 1	1	0
[truncated: 4,423 more rows]

## Sheet: HuH-7
Accession	Description	Gene name	Abundance Ratios	Median Abundance Ratio	Median Absolute Deviation (mad) Abundance	Posterior Probabilities (pp)	Median pp	Adjusted p-values
[truncated: 4,158 more rows]

[truncated: 3 more sheets: SH-SY5Y, MEF, NIH3T3]
