# Supplementary material for: Multi–Cell Line Analysis of Lysosomal Proteomes Reveals Unique Features and Novel Lysosomal Proteins
Source: Mol Cell Proteomics. 2023 Feb 14;22(3):100509. doi: 10.1016/j.mcpro.2023.100509 (PMC10025164; doi:10.1016/j.mcpro.2023.100509)
Supplement: Table S9 [file mmc9.xlsx]

## Sheet: Overview
Table S9 Proteins identified to be of lysosomal localization through bimodal distribution analysis
Sheet	Content
Genes above threshold	Genes assigned to be of lysosomal localization based on bimodal distribution analysis (p-value <0.05)

## Sheet: Genes above threshold
HEK293	HeLa	HuH-7	SH-SY5Y	MEF	NIH3T3
AADACL2	A1BG	AAK1	AAK1	2900026A02Rik	2410002F23Rik
AAK1	AAAS	ABCA1	ABCA3	4931423N10Rik	4930550L24Rik
AARS	AACS	ABCB10	ABCB6	5730455P16Rik	Aaas
AASDHPPT	AAK1	ABCB6	ABCC1	Aak1	Aamp
ABCA3	AAMP	ABCB8	ABCD4	Abca2	Aars2
ABCB6	AASDHPPT	ABCC10	ABCF3	Abcb10	Abca3
ABCB9	AASS	ABCD1	ABHD17B	Abcb6	Abca5
ABCC10	ABCA2	ABCF3	ABI1	Abcc5	Abca6
ABCC4	ABCB1	ABHD13	ABLIM1	Abce1	Abcb10
ABCC5	ABCB6	ABHD14A-A	ACADSB	Abcf2	Abcb1b
ABCD1	ABCB8	ABHD17B	ACBD3	Abhd17b	Abcb6
ABCF3	ABCB9	ABHD3	ACE	Abraxas2	Abcc10
ABHD17B	ABCC3	ABHD5	ACOX3	Acad11	Abcd4
ABHD6	ABCC4	ABI3BP	ACP2	Acbd3	Abcg2
ABI2	ABCD1	ABLIM1	ACPP	Aco1	Abhd1
ABRAXAS2	ABCD4	ACACA	ACSL1	Acp2	Abhd11
ACACA	ABCF3	ACAD8	ACVR2B	Actl6a	Abhd16a
ACAD8	ABHD11	ACE2	ADAM10	Actr10	Abhd17b
ACAP2	ABHD14B	ACIN1	ADAM12	Actr1b	Ablim1
ACAT2	ABHD16A	ACOT7	ADAM17	Acy1	Acaca
ACBD5	ABHD17B	ACOT8	ADAM19	Adam15	Acad10
ACIN1	ABHD6	ACOX2	ADAM22	Adam17	Acap2
ACOT8	ABI1	ACP2	ADAM9	Adamts1	Acbd5
ACP1	ABL2	ACP5	ADAMTS1	Adamts4	Aco1
ACP2	ABLIM1	ACP6	ADAMTS4	Adamts5	Acot1
ACSF3	ABRACL	ACPP	ADAMTS9	Adamtsl3	Acox1
ACSL1	ABRAXAS2	ACSL5	ADPRHL2	Add3	Acp2
ACSS1	ABTB2	ACTN4	AGA	Adgrg2	Acpp
ACSS3	ACAA1	ACTR10	AGAP3	Adgrv1	Acsf3
ACTR10	ACAD11	ACVR1	AGPAT5	Ado	Acsl1
ACVR1B	ACAT2	ACVR1B	AGTRAP	Adss	Acsl3
ACVR2A	ACBD3	ACVR2A	AHNAK2	Aga	Acsl5
ADA2	ACBD5	ACYP2	AIP	Agfg2	Actbl2
ADAM10	ACBD6	ADAM17	AKAP8L	Ago2	Actr1b
ADAM15	ACOT7	ADAM9	AKR1A1	Agpat1	Acvr2b
ADAM17	ACOT8	ADAMTS3	AKT1	Agtrap	Acy1
ADAM22	ACOX1	ADGRG6	AKT1S1	Aida	Acyp1
ADAM9	ACSL1	ADGRL2	ALG5	Alad	Ada
ADAMTS1	ACSS2	ADH7	ALK	Aldh1a2	Adam10
ADAMTS3	ACTA2	ADI1	ALKAL2	Aldh5a1	Adam15
ADAR	ACVR1	ADNP	AMPD2	Aldoc	Adam9
ADCY3	ADAM15	ADSL	ANKRD17	Alg1	Adamts1
ADCY9	ADAMTSL4	AGA	ANPEP	Alg2	Add3
ADD2	ADD3	AGL	ANTXR1	Alg9	Adh7
ADD3	ADH7	AGO1	ANTXR2	Ambp	Adi1
ADGRL2	ADI1	AGO2	ANXA1	Amfr	Adk
ADGRL3	ADO	AGPAT4	AP1M1	Amotl2	Adpgk
ADI1	ADRA2A	AGPAT5	AP1S1	Ampd2	Adprhl2
ADRM1	ADSSL1	AGTRAP	AP2S1	Angptl2	Adss
AFDN	AEBP2	AGXT2	AP3B1	Angptl7	Afg3l1
AFP	AFAP1	AICDA	APEH	Ankh	Aga
AGA	AGA	AIFM2	APH1A	Ankib1	Agfg1
AGAP1	AGFG2	AJUBA	APH1B	Ankle2	Agfg2
AGO2	AGL	AK1	APLP1	Ankrd11	Ago1
AGO3	AGMAT	AKAP13	APP	Ankrd13a	Agpat1
AGPAT1	AGPAT5	ALAD	ARF6	Ankrd46	Agpat3
AGPAT4	AGTRAP	ALDH1L2	ARFGAP1	Anp32a	Ahcyl1
AGTPBP1	AHCTF1	ALG1	ARFGAP2	Anp32e	Ahsa1
AGTRAP	AIDA	ALG10	ARHGAP36	Antxr1	Aip
AIDA	AIP	ALKBH6	ARL1	Antxr2	Akap10
AIP	AKAP1	ALPI	ARL2	Anxa7	Akr1e2
AKAP13	AKAP2	AMFR	ARL6IP6	Ap1g1	Akr7a2
AKAP8L	AKR7A3	ANGPTL4	ARL8A	Ap1s1	Akt2
AKAP9	AKT2	ANKHD1	ARL8B	Ap3m1	Alas2
AKR1C3	ALAS1	ANKLE2	ARMC9	Ap3s1	Aldh16a1
ALDH1A1	ALB	ANKRD17	ARSA	Ap5b1	Aldh3a1
ALDH4A1	ALDH16A1	ANKRD27	ARSB	Ap5m1	Aldh3b1
ALG11	ALDH4A1	ANKRD46	ARSK	Apbb2	Aldh5a1
ALG12	ALG3	ANKS3	ARVCF	Apcdd1	Aldoart1
ALG13	ALG6	ANO10	ASAH1	Apeh	Amdhd2
ALG3	ALG8	ANO6	ATCAY	Aph1a	Ampd2
ALG5	ALKBH5	ANP32E	ATG101	Api5	Angptl4
AMER1	ALMS1	ANPEP	ATG3	Apip	Ank3
AMFR	ALPL	ANXA13	ATG9A	Apol9b	Ankh
AMOTL1	AMPD2	ANXA6	ATP13A2	App	Ankle2
ANAPC10	ANAPC1	AP3B1	ATP13A3	Aprt	Ankrd13a
ANAPC7	ANAPC4	AP3M2	ATP2C1	Aqp1	Ankrd17
ANK2	ANAPC7	AP5B1	ATP6AP1	Arap1	Ankrd24
ANK3	ANGPT1	APH1B	ATP6AP2	Arfgap2	Anp32a
ANKH	ANKFY1	APOC1	ATP6V0A1	Arhgdib	Anp32e
ANKRD28	ANKLE2	APOC4-A	ATP6V0A2	Arhgef40	Anpep
ANKRD46	ANKRD17	APOH	ATP6V0C	Arhgef7	Antxr2
ANKRD50	ANKRD27	APOO	ATP6V0D1	Arl2	Ap1g1
ANLN	ANKRD28	APP	ATP6V1A	Arl6ip4	Ap1m1
ANO10	ANKZF1	APPL2	ATP6V1B2	Arl8a	Ap1s1
ANO6	ANLN	ARF4	ATP6V1C1	Arl8b	Ap3s1
ANTXR1	ANO10	ARF6	ATP6V1D	Arpc1a	Ap5b1
ANTXR2	ANTXR1	ARFGEF3	ATP6V1E1	Arpp19	Ap5s1
AP1AR	ANXA6	ARG1	ATP6V1F	Arsa	Apbb2
AP1S1	AP1G1	ARHGAP1	ATP6V1G1	Arsb	Apeh
AP2A1	AP1S1	ARHGAP17	ATP6V1H	Arsk	Apod
AP2B1	AP1S3	ARHGAP18	ATP7A	Arvcf	Aprt
AP2M1	AP2S1	ARHGAP35	ATP9A	Asah1	Aqp1
AP3B1	AP3M1	ARHGEF1	ATRAID	Asah2	Arf5
AP3M2	AP3S1	ARL6IP6	ATRN	Asap1	Arf6
APC	AP5S1	ARL8A	AZGP1	Ascc1	Arfgap1
APOC1	AP5Z1	ARL8B	B4GALT4	Asl	Arfgef1
APOL2	APH1A	ARMT1	BAMBI	Atg101	Arfip1
AQR	APIP	ARR3	BCKDK	Atp11a	Arhgap29
ARF5	APLF	ARRDC2	BCS1L	Atp6ap1	Arhgef1
ARF6	APLP2	ARRDC3	BDH2	Atp6v0a1	Arhgef2
ARFGEF3	APTX	ARSA	BET1	Atp6v0c	Arl15
ARFIP1	ARAF	ARSB	BLMH	Atp6v0d1	Arl6ip5
ARG2	ARAP1	ARSK	BLOC1S2	Atp6v1a	Arl8a
ARHGDIA	ARFGAP2	ASAH1	BLVRB	Atp6v1b2	Arl8b
ARHGEF18	ARFGAP3	ASAH2	BMPR1A	Atp6v1c1	Armcx1
ARHGEF2	ARFGEF2	ASGR2	BNIP1	Atp6v1d	Arsa
ARL13B	ARFIP1	ATAD1	BNIP3L	Atp6v1e1	Arsb
ARL15	ARHGAP17	ATG2B	BORCS5	Atp6v1f	Arsg
ARL8A	ARHGAP18	ATG3	BORCS6	Atp6v1g1	Arsk
ARL8B	ARHGAP35	ATG4B	BORCS8	Atp6v1h	Asah1
ARMC10	ARHGEF1	ATG9A	BRAT1	Atp7a	Asl
ARSA	ARHGEF7	ATM	BST1	Atp8a1	Asns
ARSB	ARID2	ATP11B	BTN2A1	Atp9a	Atad1
ASAH1	ARIH1	ATP13A2	C16orf58	Atraid	Atg101
ASS1	ARIH2	ATP2B2	C1QTNF5	Atrn	Atg13
ASXL1	ARL1	ATP2C1	C4BPA	Atrnl1	Atg4c
ATG101	ARL15	ATP6AP1	C8orf59	Atxn10	Atg5
ATG3	ARL6IP4	ATP6AP2	CACHD1	Atxn2	Atp11a
ATG9A	ARL8A	ATP6V0A2	CADM4	Auh	Atp13a3
ATL3	ARL8B	ATP6V0C	CALCOCO1	B3galt6	Atp1a4
ATP11B	ARMC10	ATP6V1D	CALCOCO2	Bace1	Atp2b4
ATP11C	ARMC6	ATP6V1F	CAMK2G	Bag1	Atp2c1
ATP13A2	ARMCX3	ATP6V1G1	CAMKV	Bag2	ATP5IF1
ATP13A3	ARRDC3	ATP6V1H	CAMSAP2	Bag6	Atp5md
ATP1B1	ARSK	ATP7B	CAPN5	Baiap2l1	Atp6ap1
ATP2B1	ARX	ATP9A	CARM1	Bax	Atp6ap2
ATP2B2	ASB6	ATRAID	CASC3	Bcam	Atp6v0a1
ATP5PO	ASCC3	ATXN10	CASC4	Bcap29	Atp6v0a2
ATP6AP1	ASF1B	AUH	CAV1	Bcat1	Atp6v0c
ATP6V0A1	ASH1L	B3GAT3	CBLB	Bet1	Atp6v0d1
ATP6V0C	ASMTL	B4GALT4	CC2D1A	Bin1	Atp6v1c1
ATP6V0D1	ATAD2	BABAM1	CCDC6	Birc6	Atp7a
ATP6V1A	ATF2	BAG6	CCDC85C	Blvra	Atp8a2
ATP6V1B2	ATG3	BAMBI	CCDC90B	Bmp1	Atp9b
ATP6V1D	ATG4B	BCAT1	CCPG1	Bmp4	Atraid
ATP6V1E1	ATG7	BCKDK	CCZ1	Bmpr1a	Atrnl1
ATP6V1F	ATP11C	BCL2L1	CD151	Bmpr2	Atxn10
ATP6V1G1	ATP13A2	BECN1	CD2BP2	Bnc1	AU040320
ATP6V1H	ATP6V0C	BIN1	CD320	Bnip1	Aup1
ATP7B	ATP6V1D	BLOC1S4	CD46	Bnip3	Aurkaip1
ATP8A1	ATP6V1F	BMPR1A	CD47	Bola3	Axl
ATP9A	ATP6V1G1	BNIP1	CD58	Borcs5	B4galt1
ATRAID	ATP6V1H	BNIP3	CD63	Borcs6	Bace1
ATRN	ATP9A	BOC	CD68	Borcs7	Bag5
AURKB	ATRAID	BOLA2	CD81	Borcs8	Bag6
AVEN	B3GALT6	BORCS8	CD82	Bpnt1	Bak1
AXIN1	B4GALNT4	BPNT1	CD9	Brk1	Bbs9
B3GALT6	B4GAT1	BRCA2	CD97	Brox	Bcat1
BABAM2	BABAM1	BRD2	CDH11	Btd	Bckdk
BAG3	BABAM2	BRK1	CDK5RAP3	Bud31	Bcl10
BAIAP2	BACH1	BROX	CDK6	Bysl	Bcl2l1
BAZ1A	BAG1	BSCL2	CDS2	C1qtnf3	Bdh2
BAZ1B	BAG5	BSDC1	CDSN	C1qtnf5	Bin1
BCAM	BAG6	BTAF1	CELF1	C1ra	Birc6
BCAS3	BAZ1A	BTD	CEP104	C2cd2	Bles03
BCAT1	BCAS2	C10orf62	CEP44	C2cd6	Bloc1s1
BCCIP	BCL2L1	C11orf54	CERK	Cab39	Bloc1s4
BCHE	BCS1L	C11orf98	CHD1	Cacfd1	Bloc1s5
BCL2L1	BDH1	C12orf57	CHML	Cacna2d1	Blvra
BCL2L11	BDH2	C16orf58	CHMP7	Cadm1	Bmpr1a
BCR	BHMT	C1orf226	CHRNB4	Calcoco1	Bmpr2
BFSP1	BICD1	C2CD5	CHST2	Calm2	Bnip1
BICD2	BICD2	C2orf72	CIT	Camk1	Bnip3l
BID	BID	C2orf92	CLCN3	Cand2	Borcs5
BLOC1S1	BIRC6	C6orf120	CLCN5	Capn5	Borcs6
BLOC1S2	BLOC1S1	C6orf47	CLCN6	Carhsp1	Borcs7
BLOC1S3	BLOC1S3	C8orf82	CLCN7	Carmil1	Borcs8
BLOC1S4	BLVRA	CA12	CLDND1	Cbr4	Brcc3
BLOC1S5	BMP1	CA4	CLGN	Cc2d1b	Brd2
BLVRB	BMP2K	CAB39	CLIC3	Ccdc127	Bri3bp
BMP2K	BMS1	CACFD1	CLIP3	Ccdc22	Brk1
BMPR2	BNIP1	CADM1	CLMP	Ccdc93	Btd
BMS1	BOLA2	CALCOCO2	CLN3	Cchcr1	C1s1
BOD1L1	BORCS5	CALML5	CLN5	Ccnyl1	Ca13
BOLA2	BORCS6	CAP2	CLU	Ccz1	Cab39
BOP1	BORCS7	CAPN5	CMIP	Cd63	Cachd1
BORCS5	BORCS8	CARHSP1	CMTM6	Cd68	Calcoco1
BORCS7	BPHL	CARNS1	CNNM3	Cd82	Camlg
BORCS8	BPNT1	CARS2	CNTNAP1	Cdc123	Cand2
BRCC3	BRAP	CASC3	COA1	Cdc73	Capn6
BRI3BP	BRAT1	CASC4	COL11A2	Cdca3	Carhsp1
BRIX1	BRCC3	CASK	COL18A1	Cdk2	Carns1
BRK1	BRD3	CASP6	COL2A1	Cdk4	Casp3
BROX	BRK1	CASP7	COL5A1	Cdk5	Casp6
BSDC1	BROX	CAV1	COL6A1	Cds2	Cav2
BSG	BTF3	CBFA2T2	COPB2	Celf1	Cbr4
BTN2A1	C11orf54	CBX1	COPS5	Celf2	Cbx1
BUD31	C11orf98	CCAR1	COQ7	Celsr3	Ccdc124
BYSL	C12orf57	CCDC12	COQ8A	Cemip	Ccdc153
C10orf88	C12orf73	CCDC134	CORO7-P	Cenpj	Ccdc80
C11orf98	C12orf75	CCDC167	COX7A2L	Cep55	Ccdc9
C12orf10	C15orf40	CCDC168	CPA1	Cep63	Ccl9
C12orf4	C16orf58	CCDC66	CPA4	Cep83	Ccn5
C16orf58	C1orf174	CCNY	CPE	Cfap20	Ccny
C17orf75	C3	CCNYL1	CPNE2	Cfap45	Cd47
C1orf226	C5orf51	CCPG1	CPQ	Cggbp1	Cd63
C21orf59-T	C7orf50	CCR6	CPSF2	Cgn	Cd68
C2CD2	C8orf33	CD151	CPVL	Cherp	Cda
C2CD2L	C8orf58	CD24	CREG1	Chid1	Cdc42ep1
C2CD5	C9orf64	CD320	CRELD1	Chmp5	Cdc42se2
C6orf203	CA12	CD63	CRIM1	Ciao1	Cdc5l
C6orf47	CA2	CD68	CRISPLD1	Cit	Cdh2
C6orf89	CAB39	CD9	CSK	Ckap2	Cdipt
C9orf72	CALCOCO2	CDC42BPA	CSNK1G1	Clcn5	Cdk4
CA12	CAMK1D	CDC42BPB	CSTA	Clcn7	Cdk5
CAB39	CAMLG	CDC42SE1	CTBP2	Clcnka	Cdk5rap3
CABYR	CANX	CDC42SE2	CTBS	Cldn15	Cdk6
CACHD1	CARD19	CDC5L	CTGF	Clec2d	Cdkl2
CALD1	CARHSP1	CDH13	CTHRC1	Cln5	Ces2e
CAMLG	CARM1	CDH2	CTSA	Cln6	Chchd6
CANX	CASC3	CDK2	CTSB	Clstn1	Chid1
CARHSP1	CASC4	CDK5	CTSC	Cmc4	Chkb
CARM1	CASP8	CDK5RAP1	CTSD	Cmtm3	Chordc1
CASC3	CASP9	CDV3	CTSF	Cndp2	Chtop
CASK	CAV1	CEACAM6	CTSH	Cnih4	Cip2a
CAV1	CAV2	CENPH	CTSK	Cnn1	Ckap5
CAV2	CBFB	CENPV	CTSL	Cnnm3	Clcc1
CAVIN1	CBR3	CEP112	CTSS	Cnnm4	Clcn5
CAVIN3	CBR4	CEP170	CTSV	Cnot1	Clcn7
CBLN1	CBWD6	CEP290	CTSZ	Cnot3	Clec16a
CBR1	CC2D1A	CEP55	CXCR4	Cnot9	Clec2d
CC2D1B	CCDC115	CEPT1	CYFIP2	Col4a6	Cln5
CCAR1	CCDC124	CERS1	CYR61	Col6a2	Clptm1
CCDC127	CCDC127	CERS4	CYSTM1	Col8a1	Clptm1l
CCDC134	CCDC22	CFH	DAD1	Col8a2	Clstn1
CCDC167	CCDC50	CFL2	DAG1	Commd3	Cluh
CCDC18	CCDC6	CHCHD10	DAGLB	Commd6	Cnn1
CCDC28A	CCDC63	CHCHD6	DCBLD2	Commd9	Cnnm3
CCDC8	CCDC9	CHD4	DCLK1	Comtd1	Cnpy3
CCDC85C	CCDC97	CHDH	DCTN3	Cops2	Coa3
CCDC88A	CCNY	CHMP3	DDB2	Cops4	Coa7
CCL13	CCNYL1	CHMP4C	DDC	Cops5	Coasy
CCN3	CCPG1	CHORDC1	DDX20	Cops7a	Cobll1
CCNB2	CCZ1	CHST9	DEGS1	Coq3	Cog3
CCNYL1	CD2AP	CHTOP	DHRS7B	Coq7	Col11a1
CCP110	CD2BP2	CHUK	DIMT1	Coro2b	Col2a1
CCT7	CD320	CIB1	DKK1	Cox19	Col6a2
CD109	CD44	CKS1B	DLGAP5	Cpq	Col8a1
CD151	CD74	CLCN3	DLK1	Creg1	Comt
CD24	CD82	CLCN5	DMXL2	Creld1	Comtd1
CD2BP2	CD83	CLCN6	DNAH2	Crem	Cops2
CD320	CDC123	CLDN1	DNAJC13	Crim1	Cops3
CD46	CDC20	CLDN6	DNAJC19	Crip2	Cops5
CD58	CDC27	CLDND1	DNAJC3	Crispld2	Cops6
CD63	CDC42BPA	CLEC16A	DNAJC5	Crkl	Cops7a
CD70	CDC42BPB	CLIC6	DNASE2	Cryz	Cops8
CD81	CDC42EP4	CLIP1	DPP7	Cse1l	Coq9
CD9	CDC42SE2	CLK4	DUT	Csf1	Cotl1
CD99	CDC5L	CLN3	DYNC1I2	Csk	Cox7a2l
CD99L2	CDCA7L	CLN5	DYNLT1	Csnk1d	Cox7c
CDC123	CDCP1	CLN6	ECE1	Csnk1g1	Cpa4
CDC42BPA	CDH11	CLRN3	ECSIT	Csnk2b	Cpe
CDC42BPB	CDK11B	CLSTN3	EEA1	Cstf1	Cpq
CDC42EP1	CDK2	CMIP	EEF1AKNMT	Cstf2	Cpsf6
CDC42SE1	CDK4	CMTM6	EFL1	Ctbs	Cpt1a
CDC5L	CDK5	CNIH4	EHD4	Ctgf	Creg1
CDCP1	CDKAL1	CNNM3	EIF2B5	Cth	Crim1
CDH2	CDKN2C	CNOT11	EIF3K	Ctns	Crk
CDK16	CDSN	CNOT2	ELMO1	Ctsa	Crkl
CDK17	CEBPZ	CNPY3	ELN	Ctsb	Crlf1
CDK5	CELF1	CNTNAP1	ELOA	Ctsc	Crot
CDKAL1	CEMIP2	COA4	EMC8	Ctsd	Cryz
CDR2	CENPK	COCH	EMILIN1	Ctsf	Csgalnact1
CDS2	CENPV	COG1	ENY2	Ctsh	Csk
CEACAM21	CEP104	COG4	EPB41L1	Ctsl	Csnk1g1
CEBPE	CEP55	COG5	EPDR1	Ctso	Csrp1
CEBPZ	CERS5	COG6	EPHA2	Ctsz	Cst3
CELF1	CERS6	COL5A2	EPHB2	Cul1	Ctbs
CEMIP2	CFAP45	COL6A3	EPHX1	Cul4a	Ctdsp1
CENPE	CFH	COMMD10	EPN1	Cul4b	Ctgf
CENPV	CGGBP1	COMMD4	EPPK1	Cuta	Ctps2
CEP131	CGN	COMMD5	EPS15L1	Cwf19l1	Ctsa
CEP135	CHAC2	COMMD8	ERBIN	Cxcl12	Ctsb
CEP164	CHAF1A	COMTD1	ERMP1	Cyb561d2	Ctsd
CEP72	CHAF1B	COPS3	ETFDH	Cyp1b1	Ctsl
CEP85	CHCHD6	COPS4	EVA1A	Cyp2d22	Ctso
CERS1	CHD3	COPS5	EXOC1	Cyp4a12b	Ctsz
CFAP97	CHID1	COPS7A	EXOC4	Cyp4f16	Cul1
CGN	CHMP1A	COQ6	EXTL2	Cyr61	Cul4a
CHAMP1	CHMP1B	CORO2A	F2R	Daam1	Cuta
CHCHD4	CHMP2B	CORO7-P	FAM171A1	Daglb	Cux1
CHCHD7	CHMP6	COTL1	FAM20B	Dcbld2	Cxcl12
CHD1	CHMP7	COX17	FAM210A	Dctn2	Cybc1
CHDH	CHPF2	CP	FAM234B	Dctn4	Cyp20a1
CHERP	CHST14	CPEB4	FANCD2	Dctn6	Cyp2d22
CHMP3	CIAO1	CPN1	FAP	Ddr2	Cyp2f2
CHMP4C	CIAO2A	CPNE2	FARP1	Ddx19a	Cyp4f16
CHORDC1	CIAO2B	CPNE5	FAT1	Ddx39a	Cyr61
CHPF	CIAPIN1	CPPED1	FBN1	Ddx58	Czib
CHPF2	CIP2A	CPQ	FBXL20	Dera	Daam1
CHPT1	CIRBP	CPT1A	FCGRT	Dgat1	Dab2
CHST14	CISD3	CPVL	FECH	Dguok	Dad1
CHUK	CIT	CREG1	FGD4	Dhcr24	Daglb
CIAO1	CLASP1	CRELD1	FGFR1	Dhodh	Dap3
CISD3	CLASP2	CRK	FKBP11	Dhtkd1	Dars2
CIT	CLCC1	CROT	FKBP14	Dhx30	Dcaf8
CLCN3	CLCN5	CSK	FLG	Dhx38	Dctn3
CLCN5	CLCN6	CSNK1G2	FLNC	Dnajb2	Dctn4
CLCN6	CLIP1	CST3	FLOT1	Dnajc5	Dctn5
CLEC16A	CLK3	CSTF2	FLOT2	Dnajc7	Dctn6
CLIC4	CLMP	CTBS	FMNL2	Dnase2	Dcun1d1
CLIP1	CLN3	CTDSP1	FNDC3A	Dnm1l	Ddr1
CLN3	CLN6	CTGF	FRRS1	Dock11	Ddrgk1
CLN5	CLUH	CTNNAL1	FSTL1	Dock6	Ddt
CLN6	CMSS1	CTPS1	FTH1	Dock7	Ddx17
CLSPN	CNIH4	CTSA	FTL	Dpp7	Ddx19a
CLSTN1	CNMD	CTSB	FUCA1	Dpp9	Ddx23
CLUH	CNNM3	CTSC	FUCA2	Dpysl5	Ddx25
CLYBL	CNOT10	CTSD	G6PC3	Drg2	Ddx39b
CMPK1	CNOT11	CTSE	GAA	Dstyk	Ddx58
CMTM4	CNOT9	CTSF	GALC	Dtna	Dennd4c
CNDP2	CNPY4	CTSH	GALNS	Dvl2	Denr
CNNM2	CNTNAP1	CTSL	GALNT1	Dync1li1	Depdc5
CNNM4	COA1	CTSO	GALNT2	Dynlt1	Derl1
CNOT11	COBL	CTSS	GALNT7	Ebag9	Dhcr24
CNOT2	COG2	CTSV	GAPDHS	Ecpas	Dhrs11
CNOT6	COG4	CTSZ	GBA	Ecsit	Dhrs13
CNPY4	COG5	CUL1	GDAP2	Edem3	Dhrs4
CNTFR	COG8	CUL4B	GFAP	Eea1	Dhrs7
CNTN1	COL12A1	CUL5	GGH	Eef1d	Dhrsx
COCH	COL14A1	CX3CL1	GINM1	Efcab6	Dhtkd1
COG1	COL15A1	CXCL5	GJA1	Efhd2	Dhx30
COG2	COL4A3	CXCL8	GJC1	Efna5	Dhx36
COG5	COL4A3BP	CXorf58	GLA	Eif2ak2	Dhx57
COL14A1	COL4A5	CYB561D2	GLB1	Eif2s2	Dhx9
COL18A1	COL4A6	CYBA	GLMP	Eif3k	Dipk1a
COL2A1	COL7A1	CYBC1	GLO1	Eif3m	Dkc1
COLEC12	COL8A1	CYP27A1	GLRX5	Eif4e2	Dnah8
COMMD1	COLEC10	CYP2J2	GLT8D1	Eif4g2	Dnaja3
COMMD2	COMMD3	CYP2S1	GLUL	Elmod2	Dnajb2
COMMD4	COMMD8	CYP4F12	GM2A	Eln	Dnajc11
COMMD7	COMMD9	CYR61	GMPR2	Elp1	Dnajc19
COPS2	COPS2	CYSTM1	GNB4	Emc10	Dnajc2
COPS4	COPS6	CZIB	GNG2	Emg1	Dnajc25
COPS5	COPS7A	DAAM1	GNG8	Emilin2	Dnajc3
COQ3	COPS7B	DAB2	GNL2	Eng	Dnajc5
COQ5	COPS8	DAP	GNPAT	Enox1	Dnase2
COQ6	COQ3	DBNL	GNS	Enpp2	Dnm3
COQ7	COQ5	DCAKD	GOLGA7	Enpp4	Dnpep
CORO1A	COQ8A	DCP1A	GOLM1	Enpp5	Dpp3
COX11	COQ8B	DCTN3	GOLPH3L	Entpd2	Dpp4
COX16	CORO2A	DCTN4	GORASP2	Eogt	Dpp7
CPA1	COX11	DCTN6	GOSR1	Epdr1	Dpy19l1
CPE	COX19	DCUN1D1	GPNMB	Epha3	Dpy30
CPN1	COX5B	DDAH1	GPR107	Ephb3	Dstyk
CPNE2	COX7C	DDI2	GPR137B	Epn1	Dtd2
CPT1A	CPA1	DDT	GPR137C	Eps15	Dtnbp1
CPVL	CPN1	DDX20	GPR155	Ergic2	Dusp3
CREG1	CPNE2	DDX21	GPSM1	Erich2	Dynlt1
CRELD1	CPSF2	DDX25	GREM1	Ess2	Dynlt3
CRELD2	CPSF3	DDX39A	GRN	Etf1	Ears2
CRKL	CPSF4	DDX52	GSDME	Etl4	Ebp
CRLF3	CPSF7	DDX56	GSK3A	Eva1b	Ece1
CRYZL1	CPVL	DEK	GUK1	Exosc3	Ecsit
CSNK1D	CPZ	DEPDC1	GULP1	Ext1	Edc4
CSNK1G1	CRABP2	DEPTOR	GUSB	F2r	Eea1
CSNK1G2	CRELD2	DGAT1	HAGH	F3	Efl1
CSNK1G3	CRIM1	DGUOK	HAUS8	Fabp3	Efna5
CSTB	CRK	DHRS1	HBEGF	Fads6	Efnb2
CTBS	CRKL	DHRS3	HDGFL3	Fahd1	Efr3a
CTDSP1	CRLF1	DHTKD1	HEXA	Fam110c	Ehbp1
CTNNAL1	CROCC	DIP2A	HEXB	Fam173a	Ei24
CTNNB1	CRTAC1	DKC1	HGSNAT	Fam184a	Eif2ak2
CTSA	CRTC3	DKK1	HIP1	Fam20b	Eif2b1
CTSB	CRYAB	DLGAP4	HLA-A	Fam213a	Eif2b3
CTSC	CSK	DMGDH	HLA-B	Fam3a	Eif2b5
CTSD	CSNK1E	DNAH5	HMGCS1	Fan1	Eif4a2
CTSF	CSNK1G3	DNAJB12	HNRNPM	Fap	Eif4a3
CTSH	CSPG4	DNAJB14	HOOK3	Fars2	Elovl5
CTSL	CSTF3	DNAJB2	HRAS	Fas	Elp2
CTSV	CTBP1	DNAJC1	HSPA13	Fbln5	Emc3
CTSZ	CTBS	DNAJC16	IDE	Fcho2	Emc4
CUL4B	CTDSP1	DNAJC5	IDS	Fdft1	Emd
CUTA	CTGF	DNASE2	IDUA	Fgfr1	Endod1
CWC27	CTPS2	DNLZ	IFI30	Fhl2	Enoph1
CXorf56	CTR9	DNM1L	IFITM3	Fhod1	Enpp3
CYBA	CTSA	DOCK6	IFNGR1	Filip1	Enpp4
CYBC1	CTSB	DPAGT1	IGF1R	Fkbp15	Enthd1
CYP20A1	CTSC	DPM3	IGF2R	Flcn	Epb41l2
CYR61	CTSD	DPP4	IGFBP2	Flot1	Epdr1
CYSTM1	CTSF	DPP7	IGSF8	Flot2	Ephb2
D2HGDH	CTSL	DPP9	IKBIP	Flrt3	Ephb3
DAB2	CTSS	DPY19L1	ILVBL	Fmo2	Eps15
DAG1	CTSZ	DPY30	IMP3	Fndc1	Eps15l1
DBNL	CUL1	DSCR3	IMP4	Folr1	Erap1
DCAF13	CUL2	DSG2	IMPAD1	Fras1	Erbb2
DCAKD	CUL3	DST	IMPDH1	Frk	Erh
DCD	CUL4B	DTNBP1	INF2	Frrs1	Erlin1
DCP1A	CUX1	DUSP3	INPP5K	Frs2	Ermp1
DCP1B	CWC22	DUSP9	INSR	Fst	Esyt2
DCTN4	CYB561D2	DZANK1	IQGAP3	Fth1	Etf1
DCTN6	CYBRD1	EARS2	ITFG1	Ftl1	Ethe1
DCTPP1	CYFIP1	EBAG9	ITGA3	Fuca1	Eva1b
DCUN1D5	CYP3A7	ECHDC1	ITGA5	Fuca2	Exoc1
DDAH1	CYSRT1	EDIL3	ITGA6	Fundc1	Exoc2
DDT	CYSTM1	EDNRB	ITGA9	Fuom	Exoc4
DDX18	DAD1	EEF1A2	ITGAV	Fyb2	Exoc8
DDX23	DCAF13	EFHD2	ITGB5	Fyn	F10
DDX39A	DCAF7	EI24	ITM2B	G6pc3	F2r
DDX47	DCAKD	EIF1B	ITM2C	Gaa	F3
DDX50	DCK	EIF2AK3	ITPA	Gabarap	Fads1
DDX52	DCP1A	EIF2B2	ITPR1	Gabarapl1	Fads2
DDX54	DCPS	EIF2B3	JAG1	Gabpa	Faf1
DDX56	DCTN3	EIF2B4	JAK1	Gabra3	Fah
DEF8	DCTN4	EIF2B5	JAM2	Galc	Fahd1
DEFA1	DCTN6	EIF4H	JAM3	Galk1	Fam114a2
DEK	DCTPP1	ELL3	JPT2	Galns	Fam171a2
DEPDC1	DCUN1D1	ELMO2	JTB	Galnt1	Fam173a
DEPDC5	DCUN1D5	ELOB	KCTD12	Gas6	Fam177a1
DEPTOR	DDAH1	ELOC	KDELR1	GaskbB	Fam234a
DESI1	DDI2	ELOVL1	KDELR2	Gatad2b	Fam49b
DGKE	DDX19B	ELOVL7	KDSR	Gba	Far1
DGKK	DDX20	ELP1	KEAP1	Gbp2	Fbl
DHDDS	DDX24	EMC10	KIAA0319L	Gbp6	Fbln5
DHODH	DDX27	EMC3	KIF11	Gclm	Fbp2
DHRS2	DDX28	EMC6	KIF14	Gdap2	Fbxl20
DHRS7	DDX31	EMC7	KIF22	Gde1	Fbxw8
DHTKD1	DDX41	EMC8	KIF23	Gfpt1	Fcgrt
DHX38	DDX50	EMG1	KIF3A	Ggh	Fdx2
DHX40	DDX54	ENKD1	KIRREL1	Gja1	Fetub
DIMT1	DEGS1	ENOPH1	KLHL13	Gjc1	Fgfr2
DIP2A	DENND4C	ENPP3	KRT4	Gla	Filip1l
DIS3	DENND5B	ENPP4	KRT7	Glb1	Fis1
DKC1	DENR	ENPP5	KRT71	Glb1l	Fkbp14
DLG3	DERA	ENTPD5	KRT80	Glb1l3	Flcn
DMAC2	DESI1	EPB41	LACTB	Glmp	Flii
DMD	DHRS1	EPDR1	LAMA5	Glrx3	Flot1
DMXL2	DHRS13	EPHX2	LAMP1	Glyr1	Fmnl3
DNAAF5	DHRS7	EPN1	LAMP2	Gm10273	Fnbp1
DNAJB14	DHRS7B	EPS15	LAMP5	Gm11639	Fnbp1l
DNAJC16	DHTKD1	EPS8L3	LAMTOR1	Gm20671	Fndc3a
DNAJC25-G	DHX16	ERBB2	LAMTOR2	Gm2a	Fndc3b
DNAJC5	DHX29	ERBB3	LAMTOR3	Gm42957	Fnip1
DNASE2	DHX36	ERBB4	LAMTOR4	Gmppa	FRRS1
DNPH1	DIMT1	ERBIN	LAMTOR5	Gmpr	Fry
DOCK11	DIPK2A	ERC1	LAPTM4A	Gmpr2	Fsip2
DPAGT1	DLST	ERG28	LAPTM4B	Gmps	Fst
DPH2	DMD	ERGIC2	LAS1L	Gnpda1	Fth1
DPM3	DNAAF5	ERO1B	LEPROT	Gns	Ftl1
DPP3	DNAH1	ERP27	LGALS3BP	Golga2	Fubp1
DPP9	DNAH14	ERVK-2	LGALS8	Golga7	Fubp3
DRAM2	DNAJB12	EXOC3	LGMN	Gpm6a	Fuca1
DRAP1	DNAJB2	EXOG	LGR5	Gpnmb	Fuca2
DSC2	DNAJC1	EXOSC3	LHFPL4	Gpr107	Furin
DSC3	DNAJC16	EXOSC4	LIG1	Gpr137b	Fxyd1
DST	DNAJC2	EXTL2	LIMS1	Gprc5a	Fzd7
DTD1	DNAJC21	F11	LIPA	Gprc5b	G6pdx
DTL	DNAJC25	FAHD2B	LITAF	Gps1	Gaa
DTNA	DNAJC5	FAM114A1	LMAN2L	Gpsm2	Gabarapl1
DTNB	DNASE2	FAM177A1	LMBRD1	Gpx1	Gabarapl2
DTX3L	DNER	FAM210B	LMBRD2	Grem1	Gadd45gip1
DVL3	DNM1	FAM234A	LMO7	Grid2	Gadl1
DYNLL2	DNMBP	FAM241B	LNPEP	Grn	Gak
DYRK1A	DOCK7	FAM3A	LPCAT1	Gsdmdc1	Galc
EBAG9	DOCK9	FAM45BP	LRP10	Gsk3b	Galk2
ECD	DOHH	FAM49B	LRP12	Gsn	Galnt1
ECE1	DPAGT1	FAM8A1	LRP6	Gss	Galnt4
ECHDC1	DPCD	FAM91A1	LRP8	Gstz1	Galnt7
EDEM3	DPH5	FARS2	LRRC17	Gusb	Gamt
EDRF1	DPP3	FASTKD2	LRRC8C	Gypc	Gba
EFHD2	DPP7	FASTKD5	LSM12	H2-M	Gbf1
EFNB1	DPY30	FAT1	M6PR	H2-Q	Gcdh
EFNB2	DPYD	FBLN1	MAIP1	H2-T	Gde1
EFR3A	DRAM2	FCGRT	MAN2B1	Hacl1	Gdi1
EGFL7	DRAP1	FCHSD2	MAN2B2	Hddc2	Gdpd1
EGFLAM	DRG2	FGF19	MAP1S	Hdhd2	Gemin5
EGLN1	DSCR3	FGFR3	MAP2K1	Hexa	Gfm2
EIF2B1	DTD1	FGL1	MAP2K6	Hexb	Gfpt1
EIF2B5	DTL	FIBP	MAP4K4	Hgsnat	Gga3
EIF3G	DUS3L	FIG4	MAPK10	Hmg20a	Ggcx
EIF4E2	DUSP12	FLOT1	MAPK4	Hmga1	Ggh
ELOB	DUSP3	FLOT2	MARCH11	Hmga2	Ghdc
ELOVL1	DYNC1I2	FLRT3	MARCH5	Hmgcr	Ghr
ELOVL5	DYNC1LI1	FLVCR1	MBLAC2	Hmgcs1	Gigyf2
EMC9	DYNLRB1	FMNL2	MBP	Hnrnph3	Gjc1
EMG1	DYNLT1	FMNL3	MBTPS2	Hnrnpll	Gk
EMILIN1	DYNLT3	FMR1	MCOLN1	Hnrnpul2	Gkap1
EMILIN3	EARS2	FNDC3A	MCTS2P	Homer3	Gla
EML4	ECPAS	FOLH1	MCU	Hp	Glb1
ENPP4	EDC3	FRAS1	MEST	Hpse	Glb1l
ENY2	EDC4	FRRS1	METAP2	Hscb	Glmp
EPB41L2	EEF1A2	FST	MFAP2	Hsd17b11	Glo1
EPB41L5	EEF1AKNMT	FTH1	MFAP3	Hsdl2	Glt8d1
EPDR1	EEF2K	FTL	MFAP4	Hspb8	Glt8d2
EPHA2	EEFSEC	FTO	MFF	Hspbp1	Gm11639
EPHA7	EFCAB8	FTSJ3	MFGE8	Hsph1	Gm15128
EPHB2	EFHD2	FUCA1	MFN1	Htra1	Gm26938
EPHB4	EFL1	FUCA2	MFSD1	Hyal1	Gm27029
EPN1	EFNB2	FYCO1	MFSD10	Iah1	Gm2a
EPN2	EFR3A	FZD4	MGAT5	Iap	Gm42957
EPPK1	EGFL7	FZD7	MGP	Idi1	Gm43638
EPS15	EGLN1	GAA	MGRN1	Ifi30	Gm45799
ERAP1	EHBP1L1	GABARAP	MIB1	Ifit3b	Gm5478
ERBIN	EHD4	GABARAPL2	MINK1	Ifitm2	Gm9774
ERGIC1	EI24	GALC	MLST8	Ifngr1	Gmds
ERLIN1	EIF1	GALK1	MMP14	Igbp1	Gmppa
ETHE1	EIF2B3	GALNS	MMP16	Igf2bp1	Gmppb
EXOC3L2	EIF2B4	GALNT12	MMP2	Igfbp6	Gmpr2
EXOC6B	EIF2B5	GALNT4	MND1	Igfbp7	Gna11
EXT1	EIF2D	GAPVD1	MON1B	Ihh	Gng10
EXT2	EIF3K	GAS2	MOSPD2	Il4r	Gng2
EXTL2	EIF4G3	GATAD2A	MPDZ	Impad1	Gng7
EYA1	EIPR1	GATD1	MPP6	Impdh1	Gnl1
F11R	ELMO2	GBA	MPZL1	Inppl1	Gnpda1
F2R	ELOVL1	GBP1	MREG	Insr	Gnpnat1
F8	ELP1	GCHFR	MRPL18	Iqgap3	Gnptab
FABP5	ELP2	GCLM	MRPL52	Isoc1	Gns
FADS1	ELP3	GDAP1	MRPL53	Isy1	Golga3
FADS2	ELP6	GDAP2	MRPS16	Isyna1	Golga7
FAIM	EMC4	GDF11	MRPS2	Itfg1	Gorasp2
FAM126A	EMC6	GDPD1	MS4A10	Itga11	Gpat4
FAM129B	EMC8	GDPD5	MSMO1	Itga7	Gpd1l
FAM133A	EMG1	GEMIN5	MSTO1	Itgb3	Gpr107
FAM177A1	EML2	GEMIN6	MTMR4	Itpa	Gpr108
FAM210B	EML3	GFAP	MT-N	Itprid2	Gpr137b
FAM234B	EML4	GFER	MTOR	Itsn2	Gprc5a
FAM241B	ENDOD1	GFM2	MTR	Jag1	Gprc5b
FAM3A	ENOPH1	GGCT	MVP	Jagn1	Gpt2
FAM49B	EPB41L1	GGH	MYADM	Jakmip1	Gpx1
FAM8A1	EPHA2	GGT1	MYCBP2	Jcad	Gpx4
FAM92A	EPHA5	GGT7	MYO1D	Jtb	Grb14
FAM98A	EPHB4	GHDC	MYO6	Kctd5	Grcc10
FANCD2	EPN2	GHITM	MYORG	Kdelr2	Grem2
FANCI	EPS15	GINM1	NACAD	Keap1	Grn
FAR2	EPS15L1	GIPC1	NAF1	Khdc1a	Grsf1
FARP1	ERC1	GJA1	NAGA	Kif16b	Gsk3b
FARP2	ERCC2	GJB1	NAGLU	Kif1a	Gsn
FARS2	ERG28	GJC1	NAPB	Kif2a	Gstp1
FASTKD5	ERGIC3	GLA	NAPEPLD	Klc4	Gstz1
FAT1	ERI1	GLB1	NBR1	Klhdc4	Gtf2f2
FBH1	ESD	GLMP	NCSTN	Klhl2	Guf1
FBLN7	EXD2	GLRX3	NDFIP1	Kpna4	Gusb
FBN2	EXOC1	GLTPD2	NDFIP2	Krt90	Gyg1
FBXL20	EXOC2	GMDS	NDRG1	Lactb	H2afx
FBXW11	EXOC4	GMPPA	NDRG3	Lama1	H2afy
FCHO2	EXOC5	GMPS	NDUFA2	Lamb3	H2afy2
FCHSD2	EXOC7	GNAI1	NDUFB8	Lamp1	H2-D
FDPS	EXOG	GNB3	NEDD4	Lamp2	H2-K
FEM1B	EXOSC10	GNG12	NEDD4L	Lamtor1	H60b
FGFR1	EXOSC2	GNG5	NEMF	Lamtor2	Hacd3
FGFR1OP2	EXOSC5	GNPDA1	NEO1	Lamtor3	Hacl1
FGFR2	EXOSC6	GNS	NEU1	Lamtor4	Has2
FGFRL1	EXOSC7	GOLGA5	NFU1	Lamtor5	Hdhd2
FIBP	EXOSC8	GOLGA7	NHLRC3	Laptm4a	Hectd1
FKBP1A	EXOSC9	GORASP1	NID1	Larp1	Heg1
FKBP7	EXTL2	GPAT4	NIF3L1	Lbp	Herc4
FLCN	F10	GPC6	NIPSNAP3A	Ldlrap1	Hexa
FLOT1	FADS3	GPD1L	NISCH	Leprot	Hexb
FLOT2	FAF1	GPR89B	NKIRAS2	Letmd1	Hgsnat
FLVCR1	FAHD2A	GPRC5C	NME3	Lgals3bp	Higd1a
FMC1	FAM107B	GPS1	NMT1	Lgmn	Hkdc1
FMN2	FAM114A1	GPT2	NOA1	Lifr	Hmga1
FMNL2	FAM126A	GPX8	NOB1	Lig1	Hnrnpa0
FOXRED1	FAM129A	GRAMD1A	NOTCH2	Lig3	Hnrnph2
FRMPD3	FAM20B	GRIA2	NOTCH3	Limd2	Hnrnpll
FRRS1	FAM210A	GRID2	NPC1	Lipa	Hook3
FSTL1	FAM234A	GRIPAP1	NPC2	Lmbrd2	Hps1
FTH1	FAM234B	GRN	NPDC1	Lmnb2	Hps3
FTSJ3	FAM241A	GSDME	NPTN	Lmo7	Hps4
FUCA1	FAM91A1	GSK3B	NRP1	Lnpep	Hps5
FUCA2	FAM98A	GSTM1	NRP2	Lpcat4	Hscb
FUT8	FANCD2	GSTM3	NSG1	Lpgat1	Hsd11b1
FZD6	FANCI	GSTZ1	NSG2	Lrp10	Hsd17b11
G6PC3	FARP1	GTF2F2	NT5C2	Lrp1b	Hsd17b7
GAA	FARP2	GTPBP10	NT5E	Lrp5	Hspa13
GABARAP	FASTKD3	GTSF1	NTPCR	Lrp6	Hspb8
GAK	FAT3	GUCY2C	NUBP2	Lrrc8e	Hyal1
GAL	FAT4	GUSB	NUDT9	Lrrfip1	Ide
GALNS	FBLN1	GYG1	NUP37	Lrrn4	Idi1
GALNT6	FBN2	GYS1	NUP43	Lrrn4cl	Ids
GAP43	FBXL20	HABP4	NUP58	Lsp1	Ifi202
GAPVD1	FBXO30	HAT1	NUP88	Ltbp1	Ifi30
GAS1	FCAMR	HAX1	NUTM2F	Ltbp2	Ifitm2
GATAD2A	FCF1	HBS1L	ODR4	Ltbp4	Ifitm3
GATD1	FCHO2	HDAC2	OGFR	Ltf	Ifngr1
GBA	FCHSD2	HDAC6	OSBPL11	Ly6a	Igf1r
GBF1	FDX1	HEATR5B	OSBPL1A	Ly6e	Igf2
GC	FGFR2	HEBP2	OSBPL9	Lyn	Igf2r
GDAP1	FHL2	HECW2	OSTM1	Lypla1	Igkj1
GDAP2	FHOD1	HELZ2	P2RX4	Lyst	Ik
GDF11	FIBP	HERC2	P3H4	Magi1	Il12b
GDI1	FIP1L1	HEXA	PACS1	Maip1	Il17ra
GEMIN2	FKBP14	HEXB	PACSIN2	Man1b1	Il17rc
GEMIN4	FKBP15	HFE	PAM	Man2a2	Il1r1
GEMIN8	FKBP1A	HGSNAT	PANX1	Man2b1	Il1rl1
GFAP	FKBP5	HIP1	PBLD	Man2b2	Impa2
GFER	FKBP7	HKDC1	PBXIP1	Man2c1	Impdh1
GGCT	FLAD1	HLA-C	PCBD1	Mansc4	Inpp1
GGCX	FLG	HMG20A	PCDHB3	Map1b	Inpp5a
GGH	FLNC	HMGA1	PCDHB4	Map1lc3b	Ipo9
GHDC	FMNL1	HMOX2	PCDHGA10	Map1s	Isca2
GINM1	FNBP1	HOOK1	PCDHGB5	Map7d1	Isg15
GJA1	FNDC3A	HOOK3	PCDHGC3	Mapk14	Islr
GK5	FNDC3B	HPN	PCYOX1	March5	Isoc2a
GLA	FNTA	HPRT1	PDGFRB	March8	Itfg1
GLB1	FOCAD	HSCB	PDIA5	Mark2	Itga3
GLB1L2	FOXK1	HSD3B1	PDPR	Mars	Itga6
GLCE	FPGS	HSPA4L	PEA15	Mat2a	Itm2b
GLE1	FRRS1	HSPE1-M	PEG10	Mbd2	Itm2c
GLMP	FSD1	HSPG2	PELO	Mbd3	Jagn1
GLOD4	FTH1	HTRA2	PEX11B	Mblac2	Jakmip1
GLRX3	FTL	HUWE1	PI4K2A	Mboat7	Jpt2
GLUL	FTSJ1	IBTK	PIBF1	Mcfd2	Jtb
GM2A	FUCA1	IDUA	PIGS	Me1	Jup
GMPR2	FUCA2	IER3IP1	PIK3C3	Mei1	Kcmf1
GNAI1	G6PC3	IFI30	PIP4P1	Metap1	Kcnab2
GNAI2	GAA	IFITM3	PIP4P2	Mettl9	Kct2
GNAQ	GABARAPL2	IFNGR1	PKP1	Mfap1a	Kdelc1
GNG10	GABRD	IFRD1	PLA2G15	Mfap4	Kdelr3
GNPTG	GAK	IGSF1	PLBD1	Mfge8	Khdrbs1
GNS	GAL	IGSF21	PLBD2	Mfsd1	Kiaa2013
GOLGA7	GALC	IGSF3	PLCB3	Mfsd8	Kidins220
GORASP2	GALK1	IGSF8	PLD3	Mgst3	Kif13b
GOSR2	GALNT1	IHH	PLEKHB2	Mia3	Kif23
GOT1	GALNT3	IL17RA	PLG	Mindy2	Kpna2
GPAA1	GAS1	IL18	PLPP1	Mitd1	Kpna3
GPAT3	GATB	IL6ST	PLPP2	Mki67	Kpna6
GPAT4	GBA	IMPA1	PLPP3	Mlst8	Kptn
GPC1	GBP2	IMPA2	PLPP6	Mmaa	Krt27
GPC4	GCLC	INAVA	PLS3	Mme	Krt4
GPC6	GDAP2	INSIG2	PLSCR3	Mmp13	Krt73
GPD1	GDE1	INSR	PLTP	Mmp14	Kxd1
GPD1L	GDI1	IPO9	PLXNA1	Mms19	Kyat3
GPHN	GEMIN4	IQCA1L	PLXNB2	Mob4	L3hypdh
GPR107	GEMIN6	IQSEC1	PNPLA8	Mocs1	Lactb2
GPR137B	GEMIN8	ISOC1	PODXL2	Mon1a	Lamc1
GPR137C	GFM2	ITFG1	POF1B	Mpp2	Lamp1
GPR155	GFPT2	ITM2B	POLR1D	Mpzl1	Lamp2
GPR52	GGCX	ITM2C	POMK	Mreg	Lamtor1
GPR89B	GGH	ITPKA	PPFIBP1	Mrpl1	Lamtor3
GPRC5B	GGT1	JAG1	PPP6R3	Mrpl22	Lamtor4
GPRIN1	GGT7	KCMF1	PPT1	Mrpl30	Laptm4a
GPX4	GIGYF2	KCT2	PPT2	Mrpl33	Larp1
GRAMD1A	GIT1	KCTD10	PRCP	Mrpl34	Layn
GRIPAP1	GLA	KCTD3	PRKAR1B	Mrpl43	Lclat1
GRK2	GLB1	KCTD7	PRKCB	Mrpl49	Ldlr
GRK6	GLMN	KDELC1	PRKCI	Mrpl53	Leprot
GRPEL2	GLMP	KDELR2	PRPF4B	Mrtfb	Lgals8
GSS	GLRX	KDELR3	PRPSAP2	Msh2	Lgmn
GSTM1	GLRX5	KDM5A	PRRT4	Msh6	Lgr4
GSTM2	GLT8D1	KDSR	PRSS12	Msln	Lias
GSTO1	GLUL	KIAA0391	PRSS23	Msmo1	Lins1
GTF2H2	GLYR1	KIAA1217	PSAP	Msrb2	Lipa
GTPBP4	GMDS	KIDINS220	PSEN1	Mst1r	Litaf
GULP1	GMPPA	KIF14	PSEN2	Msto1	Llgl1
GUSB	GMPPB	KIF1B	PSMG1	Mtnd1	Lman2l
H2AFY2	GMPR2	KIF1BP	PTGFRN	Myh14	Lmbrd1
HARS	GNAQ	KIF3A	PTPRA	Myl12b	Lmf1
HAT1	GNE	KIF5A	PTPRE	Myom2	Lmf2
HDDC2	GNG10	KLB	PTTG1IP	Naa15	Lmnb2
HDLBP	GNG5	KLC2	PUM2	Naa30	Lnpep
HEATR1	GNL1	KLC4	QSOX1	Naaa	Lnpk
HEBP1	GNL2	KMT5C	QSOX2	Nab2	Lonp2
HECTD1	GNPAT	KNG1	RAB11FIP1	Nacc1	Lpar1
HECW2	GNS	KPNA1	RAB22A	Nadk2	Lpcat1
HELZ	GOLGA3	KPNA4	RAB2B	Naf1	Lpcat3
HERC5	GOLM1	KRT17	RAB32	Naga	Lrp10
HERC6	GOSR1	KRT8	RAB39A	Naglu	Lrp5
HERPUD1	GOSR2	KRT82	RAB39B	Nagpa	Lrp6
HERPUD2	GPAT3	KYAT3	RAB3B	Nampt	Lrrc8a
HEXA	GPAT4	LAD1	RAB3C	Nasp	Lrrc8c
HEXB	GPC5	LAMP1	RAB3GAP1	Nbr1	Lsm3
HGSNAT	GPHN	LAMP2	RAB4A	Nck1	Lsm5
HIBCH	GPN3	LAMP3	RAB7A	Ncoa4	Lsm6
HIST1H1D	GPR180	LAMTOR1	RAB9A	Ncoa5	Lsm7
HLA-B	GPR89B	LAMTOR2	RABAC1	Ncstn	Lta4h
HLA-C	GPRC5A	LAMTOR3	RACGAP1	Ndfip1	Luc7l2
HLA-D	GPS1	LAMTOR4	RALB	Ndfip2	Ly6a
HMG20A	GPX2	LAMTOR5	RAP2A	Ndrg3	Ly6c1
HMGCL	GRAMD1B	LANCL2	RAP2B	Ndst2	Lyplal1
HMGCR	GRAMD4	LAPTM4A	RASA4B	Necap2	Lyst
HNRNPLL	GRB10	LAPTM4B	RASAL3	Nedd8	Lyz2
HOMER1	GREM2	LCHN	RBM26	Nefm	Maco1
HP1BP3	GRIPAP1	LCLAT1	RBX1	Neu1	Maip1
HPS5	GRPEL2	LCN2	RCC1L	Neu3	Malsu1
HPSE	GSK3A	LEMD2	RDH10	Nfia	Man2b1
HS6ST2	GSK3B	LEMD3	REEP6	Nfix	Man2b2
HSD17B7	GSTA3	LEPROT	RELT	Nfkb2	Man2c1
HSPBP1	GTF2E1	LGALS3BP	RER1	Ninj1	Map1lc3a
HUS1	GTF3C1	LGALS8	RETREG3	Nisch	Map2k2
IDS	GTF3C2	LGMN	RFC2	Nkap	Map2k4
IDUA	GTF3C3	LGR4	RFC3	Npc1	Map3k7
IER3IP1	GTF3C4	LIFR	RGS7	Npc2	Mapre2
IFI30	GTF3C5	LIPA	RHBDD2	Npdc1	Mars2
IFITM3	GTPBP1	LIPC	RHOB	Npr2	Matr3
IFNGR1	GTPBP3	LITAF	RHOBTB3	Nqo1	Mavs
IFRD1	GTPBP6	LMBRD1	RMC1	Nrd1	Mbnl1
IFRD2	GTPBP8	LMBRD2	RNASEK	Nsun2	Mbnl2
IFT140	GUSB	LMTK2	RNASET2	Nt5c2	Mcc
IGF1R	GYG1	LONP2	RNF11	Nt5dc3	Mccc1
IGSF3	GYS1	LOX	RNF13	Nub1	Mcm7
IGSF8	HAUS4	LPCAT1	RNF130	Nudcd2	Mcoln1
IK	HBS1L	LPCAT3	RNF149	Nudt21	Me1
IL17RA	HDHD3	LRCH3	RNF150	Nudt7	Meaf6
IL6ST	HECTD3	LRCH4	RNF152	Nudt9	Met
ILKAP	HEG1	LRMDA	RNF167	Numbl	Metap1d
IMPA1	HERC2	LRP10	ROCK2	Nup133	Metap2
IMPDH1	HERPUD1	LRP2	ROMO1	Nup155	Mettl26
INCENP	HEXA	LRP5	ROR1	Nup188	Mettl3
INF2	HEXB	LRP6	RP2	Nup205	Mff
INPPL1	HFE	LRP8	RPTOR	Nup54	Mfge8
INSR	HGH1	LRRC1	RRAGA	Nup98	Mfn1
IP6K1	HGS	LRRC8A	RRAGC	Nutf2	Mfsd1
IPO8	HIBCH	LRRC8D	RRAS	Nxf1	Mfsd8
IQCA1	HINT3	LRRFIP1	RRAS2	Nxn	Mgat2
IQGAP2	HIP1	LRRFIP2	RSBN1L	Oas2	Mgat5
IQGAP3	HIP1R	LRSAM1	RSL24D1	Oasl2	Mgst1
IQSEC1	HLA-D	LSM8	RTF2	Ogn	Mgst2
IRGQ	HMGCS1	LUC7L	RTL8C	Olfml2b	Mgst3
ISCU	HNRNPC	LUZP1	RUFY1	Olfml3	Mia2
ITFG1	HNRNPLL	LYN	S100A14	Osbp	Mia3
ITFG2	HOOK3	LYPLAL1	S100A16	Osbpl10	Mib1
ITGA2	HPF1	LYZ	S100A4	Osgep	Micos10
ITGA6	HPSE	LZIC	SAE1	Ostm1	Micos13
ITGB5	HRAS	LZTS2	SAP30	Oxnad1	Micu1
ITM2B	HS2ST1	MACROD1	SAR1B	Oxsm	Mindy1
ITM2C	HSCB	MAGEB6B	SCAMP2	P2rx4	Mipep
ITPR3	HSD17B11	MAIP1	SCAMP3	Pacs1	Mitd1
ITPRIPL1	HSD17B8	MAN1B1	SCAMP5	Pacsin2	Mlst8
ITSN1	HSDL1	MAN2B1	SCARB1	Pafah1b3	Mmgt1
JAGN1	HSP90AB4P	MAN2B2	SCARB2	Pak4	Mms19
JAK1	HSPA14	MANBA	SCARF2	Pald1	Mob1b
JAM3	HSPB8	MAP1A	SCFD1	Pam	Mob4
JCHAIN	HSPE1-M	MAP1B	SCPEP1	Pam16	Mocs1
JPH1	HTATSF1	MAP1LC3B2	SCRIB	Pard3	Mpzl1
JPT1	HTRA1	MAP2K1	SDAD1	Pard6b	Mras
KATNA1	HTRA3	MAP2K2	SDC1	Parp12	Mri1
KCNQ5	HYAL1	MAP4K3	SDCBP	Pbdc1	Mrm3
KCT2	ICAM1	MAPKAP1	SEC23IP	Pcid2	Mrpl11
KCTD15	IDS	MARCH5	SELENOI	Pcnp	Mrpl13
KCTD5	IDUA	MARK2	SEMA3C	Pcyox1	Mrpl14
KDELC1	IER3IP1	MARK3	SEMA3D	Pde12	Mrpl23
KDSR	IFI30	MARS2	SEMA4D	Pde4dip	Mrpl24
KEAP1	IFIT5	MAST3	SERINC1	Pdf	Mrpl37
KIAA0391	IFITM1	MAT2B	SERINC3	Pdlim4	Mrpl39
KIAA1671	IFNGR1	MBD3	SERPINA10	Pdxk	Mrpl41
KIDINS220	IFRD1	MBLAC2	SERPINB3	Pdzd11	Mrpl43
KIF16B	IFRD2	MCAT	SERPINE1	Pea15	Mrpl44
KIF1A	IGF1R	MCOLN1	SERPINF1	Peak1	Mrpl47
KIF1B	IGFBP7	MCRIP1	SETMAR	Pecr	Mrpl48
KIF1BP	IGSF3	MCTS2P	SEZ6L	Pelp1	Mrpl50
KIF20A	IGSF8	MEAF6	SEZ6L2	Pepd	Mrpl51
KIF22	IKBKB	MED8	SFRP1	Pex3	Mrpl55
KIF2A	IKBKG	MEGF8	SGSH	Pfdn4	Mrpl9
KIF4A	IL18	MEST	SHC1	Pfn2	Mrps10
KIF5C	ILKAP	MET	SHISA4	Pgghg	Mrps11
KLC4	IMPA1	MFAP3	SIAE	Pgm1	Mrps14
KLHDC4	IMPA2	MFGE8	SIDT2	Pgm2	Mrps16
KLHL13	IMPAD1	MFN1	SIGMAR1	Pgp	Mrps17
KLHL18	IMPDH1	MFSD1	SLC10A4	Phactr4	Mrps21
KLHL33	IMUP	MFSD4B	SLC11A2	Phf5a	Mrps24
KLRG2	INPP1	MFSD6	SLC12A4	Pi4k2a	Mrps26
KMT5C	INPP5K	MGAT4A	SLC12A9	Pigb	Mrps6
KPNA1	IPO11	MGLL	SLC15A4	Pign	Mrps9
KPNA4	IPO8	MGRN1	SLC17A5	Pik3r4	Mrrf
KRT74	IQGAP2	MIB1	SLC18A1	Pin1	Msh2
KRT78	IRF2BP2	MICOS10	SLC18A3	Pip4k2a	Msln
KRT82	ISCA1	MIEF1	SLC19A1	Pip4k2c	Msmo1
KTI12	ISOC1	MIOS	SLC1A4	Pip4p1	Msrb3
KXD1	ITCH	MKLN1	SLC20A1	Pip4p2	Mtif2
L1CAM	ITGA11	MKRN3	SLC22A17	Pip5k1a	Mtpn
L1RE1	ITGA2B	MLYCD	SLC25A12	Pitpna	Mtx1
LACTB	ITGB3	MMAA	SLC26A11	Pitpnb	Mtx2
LAMA1	ITIH1	MMGT1	SLC27A6	Pitx3	Mvk
LAMB2	ITM2B	MMP12	SLC29A1	Pkmyt1	Mvp
LAMC1	ITPA	MMP15	SLC29A3	Pkn2	Mxra7
LAMP1	ITPKC	MMS19	SLC2A10	Pla2g15	Mybbp1a
LAMP2	ITPRIP	MON1B	SLC2A13	Pla2g7	Mycbp
LAMTOR1	ITSN1	MPC1	SLC2A6	Plaa	Myo6
LAMTOR2	ITSN2	MPP5	SLC30A1	Plat	Myorg
LAMTOR3	IVNS1ABP	MPRIP	SLC30A5	Plaur	Naa15
LAMTOR4	JAK1	MPV17L	SLC30A7	Plbd2	Naaa
LAMTOR5	JMJD6	MPZL1	SLC31A1	Plcd1	Nadk2
LAPTM4A	JPH1	MPZL2	SLC35B2	Plcd3	Nadsyn1
LAPTM4B	JPT1	MRE11	SLC35F6	Plcg1	Naga
LASP1	JTB	MRI1	SLC36A1	Pld1	Naglu
LCHN	KAT7	MROH1	SLC37A3	Pld3	Nans
LDLRAP1	KCMF1	MRPL10	SLC38A1	Plekhb2	Napepld
LEMD2	KCNAB2	MRPL19	SLC38A2	Plekhh3	Napsa
LEMD3	KCNN4	MRPL33	SLC38A7	Plp2	Nasp
LEPR	KCT2	MRPL34	SLC38A9	Plpp3	Nat8f3
LEPROT	KCTD10	MRPL43	SLC39A1	Plscr2	Nbas
LGALS3BP	KCTD12	MRPL52	SLC39A10	Plscr3	Nbr1
LGMN	KCTD5	MRPS18C	SLC44A1	Plscr4	Ncaph
LIG1	KDELR1	MRPS2	SLC44A2	Pltp	Ncdn
LIG4	KDELR3	MTAP	SLC46A1	Plxna3	Nck1
LIN7A	KDM1A	MTFMT	SLC49A4	Plxnb1	Ncln
LIPA	KDM3B	MTFP1	SLC4A2	Pmepa1	Ncstn
LITAF	KIAA1522	MTIF3	SLC52A2	Pnpla6	Ndc1
LLGL1	KIAA1671	MT-N	SLC5A7	Pnpla8	Ndfip1
LMAN2L	KIAA2013	MTPN	SLC7A14	Podxl	Ndfip2
LMBR1	KIDINS220	MUC13	SLC7A2	Poldip3	Ndufa12
LMBRD1	KIF11	MVB12A	SLIT3	Pomgnt2	Ndufa6
LMBRD2	KIF1B	MVD	SMN1	Pon2	Ndufa7
LMF2	KIF1BP	MYADM	SMPD1	Postn	Ndufaf2
LMO7	KIF20A	MYH14	SMPD4	Ppfia1	Ndufaf7
LMTK2	KIF23	MYOF	SMURF2	Ppm1b	Ndufb10
LNPEP	KIF2C	MYORG	SNAPIN	Ppp1r12b	Ndufb11
LNPK	KIF3B	MYRF	SNRPE	Ppp1r12c	Ndufb2
LOC102724159	KIFC1	MZT2B	SNX11	Ppp1r13l	Ndufb4
LONP2	KIRREL1	NAA10	SNX25	Ppp1r7	Ndufc2
LPCAT2	KLC2	NAA35	SORCS1	Ppp2ca	Ndufs5
LPCAT3	KLC4	NAAA	SORT1	Ppp4r4	Ndufv3
LPCAT4	KLHDC4	NAGA	SPAG7	Ppp6c	Nectin1
LPGAT1	KMT5C	NAGLU	SPG21	Ppp6r3	Nectin2
LRCH2	KNTC1	NAGPA	SPG7	Ppt1	Nedd4l
LRCH4	KPNA1	NAPEPLD	SPHK2	Ppt2	Nefm
LRFN1	KPNA3	NAPRT	SPNS1	Pradc1	Nek7
LRIG1	KPNA4	NARF	SPPL2A	Prcp	Nek9
LRIG2	KRT6A	NAT8	SPPL2B	Prdm13	Nelfb
LRP1	KTI12	NBN	SPRY2	Prdx1	Nemf
LRP4	KYAT1	NBPF7	SPRY4	Prep	Neu1
LRP5	KYAT3	NBR1	SPTLC2	Prg4	Neu3
LRP6	LACTB	NCAPG	SQSTM1	Prkaa1	Nexn
LRRC1	LAMA4	NCOA4	SSBP3	Prkcb	Nf1
LRRC40	LAMB2	NCOR2	STAM2	Prkci	Nfib
LRRC8C	LAMP1	NCSTN	STAMBP	Prkdc	Nfkb1
LRRC8D	LAMP2	NDC1	STARD3	Prpf18	Nfkb2
LRRFIP2	LAMTOR1	NDEL1	STARD3NL	Prpf3	Nfu1
LSM14A	LAMTOR2	NDFIP1	STARD9	Prpf4	Nhlrc3
LSM8	LAMTOR3	NDFIP2	STAT2	Prpf40a	Nhp2
LSR	LAMTOR4	NDUFA11	STK11IP	Prpsap2	Nhsl1
LTA4H	LAMTOR5	NDUFA12	STK36	Prrc2a	Nif3l1
LZTS2	LAPTM4A	NDUFAB1	STMN3	Prrg3	Nit1
MACF1	LARP4B	NDUFAF1	STOM	Prss23	Nit2
MACO1	LARP7	NDUFAF3	STX12	Prss44	Nkiras2
MAD2L1	LCLAT1	NDUFAF5	STX1B	Prxl2c	Nmd3
MAGEB2	LCMT2	NDUFS5	STX3	Psap	Nmral1
MAGED2	LDLRAP1	NECAP2	STX4	Psen1	Nono
MAGOHB	LEMD2	NEDD4	STX6	Psen2	Nop2
MAK16	LEMD3	NEDD4L	STX7	Psmb5	Nop56
MAN2A2	LEPROT	NEDD8	STX8	Psmb8	Nop58
MAN2B1	LEPROTL1	NEK9	STXBP3	Psmb9	Npc1
MAN2B2	LETMD1	NENF	SUPV3L1	Psmd14	Npc2
MANEA	LGALS3BP	NEO1	SV2A	Psmd6	Npm3
MAP2K1	LGALS8	NES	SV2C	Psmd8	Npr2
MAP2K2	LIG1	NEU1	SYNGR2	Ptdss2	Nprl2
MAP3K7	LIMS1	NEU4	SYT1	Ptgr1	Nprl3
MAP7D3	LLGL1	NGLY1	SYT11	Ptk2b	Nqo1
MAPK3	LMAN2L	NHLRC2	SYT4	Ptn	Nrbp1
MARCH6	LMBRD1	NHLRC3	TAOK2	Ptp4a1	Nrp1
MARK1	LMO7	NIF3L1	TAT	Ptpa	Nsun2
MARK2	LMTK2	NIN	TBC1D15	Ptpn11	Nt5c2
MARK3	LNPK	NINJ1	TBC1D5	Ptpn13	Nt5c3b
MARVELD1	LOC102724159	NISCH	TBK1	Ptpn2	Nt5dc2
MAST3	LONP2	NIT2	TEAD2	Ptprf	Nt5dc3
MAT2A	LOX	NKIRAS2	TENM3	Ptprj	Nub1
MAT2B	LOXL2	NLRP10	TENM4	Ptprm	Nubpl
MAU2	LPCAT2	NMD3	TFPI2	Ptrh1	Nucb2
MBNL1	LPCAT4	NME1	TGFBR1	Pttg1ip	Nudcd1
MBOAT7	LPGAT1	NME3	TGM2	Pum1	Nudcd2
MCAM	LPXN	NME4	TGOLN2	Pusl1	Nudt12
MCCC1	LRBA	NME6	THOC5	Pxk	Nudt5
MCM5	LRP10	NNT	THSD4	Pxylp1	Nup107
MCOLN1	LRP11	NOA1	TIMP2	Qars	Nup214
MCU	LRP2	NOB1	TLE3	Qdpr	Nup54
MDC1	LRRC8C	NOLC1	TM2D1	Rab11fip2	Nup62
MDFIC	LRRFIP2	NOMO3	TM7SF3	Rab11fip5	Nup88
MDK	LRSAM1	NOP2	TMEM104	Rab24	Nutf2
MDN1	LSM12	NOS1AP	TMEM106B	Rab27b	Obsl1
MEAK7	LSM14A	NOTCH2	TMEM119	Rab29	Ociad1
MED4	LSM3	NPC1	TMEM120A	Rab32	Odf2l
MEPCE	LSM4	NPC1L1	TMEM127	Rab33b	Odr4
MET	LSM5	NR2C2AP	TMEM151A	Rab39b	Oga
METTL7A	LSM6	NR6A1	TMEM175	Rab3b	Ogn
METTL8	LTBP1	NRBP1	TMEM179B	Rab9a	Ola1
MFAP2	LTBP4	NRP1	TMEM181	Rabep2	Ormdl1
MFAP3L	LTBR	NSMCE4A	TMEM184C	Rabif	Os9
MFF	LUC7L	NT5C2	TMEM185A	Rabl3	Osbp
MFGE8	LYN	NT5C3A	TMEM192	Raet1d	Osbpl10
MFN1	LYPLAL1	NUDT16L1	TMEM206	Ralbp1	Osbpl11
MFSD1	LYRM2	NUDT19	TMEM222	Rapgef2	Osbpl3
MFSD10	LZIC	NUDT5	TMEM30A	Rars2	Otub1
MFSD12	LZTS2	NUDT6	TMEM50A	Rassf1	Oxa1l
MFSD8	MACF1	NUDT8	TMEM50B	Rbfox2	Oxr1
MGAT5	MAD1L1	NUDT9	TMEM51	Rbm28	P2rx4
MGST2	MAD2L1	NUMB	TMEM59	Rbpms	P2rx7
MIB1	MADD	NUP107	TMEM59L	Rbx1	P3h4
MICALL1	MAGOH	NUP133	TMEM63A	Rchy1	Pacsin2
MICALL2	MAGOHB	NUP205	TMEM63B	Renbp	Pacsin3
MICOS10	MAK16	NUP214	TMEM65	Reps1	Padi4
MICU2	MAL2	NUP35	TMEM68	Rfc2	Pafah1b3
MINK1	MALSU1	NUP37	TMEM87A	Rffl	Pak1
MITD1	MAMDC2	NUP62	TMEM9	Rftn1	Pam16
MKKS	MAN1A2	NUP93	TMOD3	Rhbdf1	Pawr
MLF2	MAN1B1	NUS1	TMSB4X	Rhob	Pbdc1
MMS19	MAN2A1	NXF1	TMTC3	Rhod	Pbld2
MON1A	MAN2B1	OCLN	TNC	Rhot2	Pcbd2
MOSPD2	MAN2B2	ODR4	TNFRSF10B	Rhou	Pccb
MOXD1	MANSC4	OGG1	TNIP1	Rida	Pcdh1
MPP1	MAOA	OPTN	TNK2	Ripk3	Pcdhb7
MPP2	MAP1S	OS9	TNS1	Rmc1	Pcmt1
MPP5	MAP2K3	OSBPL10	TOM1	Rnasek	Pcyox1
MPZL1	MAP2K4	OSTM1	TOMM34	Rnaset2b	Pdcl3
MRC2	MAP2K6	OTC	TOMM5	Rnf114	Pde12
MREG	MAP3K20	OTUB1	TP53I11	Rnf13	Pde6d
MRFAP1	MAP3K7	OTUD1	TPBG	Rnf181	Pdgfa
MRM2	MAP7	OTUD4	TPP1	RO60	Pdk1
MRPL10	MAP7D1	OXA1L	TPRG1L	Rock2	Pdp1
MRPL32	MAPK1	OXNAD1	TRAF3	Ror2	Pdpk1
MRPL34	MAPK3	OXSR1	TRIO	rp9	Pdpr
MSI2	MAPKAPK2	P2RX4	TRIR	Rpa2	Pdss2
MSMO1	MAPRE2	PAFAH1B3	TRMT1L	Rprd1b	Pdxk
MSRB2	MARC2	PAH	TSG101	Rptor	Pdzd8
MTERF3	MARK2	PAIP1	TSN	Rspo3	Pecr
MTERF4	MAST3	PAK4	TSPAN13	Rufy1	Pelo
MTFMT	MATN2	PARD6G	TSPAN14	S100a16	Pepd
MTFR1	MBD3	PARP14	TSPAN18	S1pr2	Pex14
MTFR1L	MBTPS2	PARVA	TSPAN3	Sacs	Pfdn4
MTIF3	MCC	PAWR	TSPAN31	Safb	Pfdn5
MTMR1	MCEE	PAX8	TSPAN6	Saraf	Pfdn6
MT-N	MCL1	PCBD1	TSPAN8	Sbds	Pgp
MTO1	MCOLN1	PCCB	TSPAN9	Scamp3	Pgs1
MTPN	MCTS2P	PCDHA9	TST	Scamp5	Phf5a
MTR	MCUR1	PCDHB1	TTC37	Scap	Phlda3
MTRF1L	MDC1	PCDHB3	TTYH2	Scarb2	Phyh
MTX3	MDFIC	PCOLCE2	TTYH3	Scpep1	Pi15
MUL1	ME3	PCSK9	TUBAL3	Scrn1	Pi4ka
MVB12B	MED29	PCYOX1L	TUBG1	Scyl1	Pigg
MXRA8	MED8	PCYT2	TXNRD1	Sdc2	Pign
MYCBP2	MEIS2	PDCD10	UBE2G2	Sdcbp	Pigs
MYL6B	MELK	PDCD4	UBE3A	Sec22a	Pigt
MYO18A	MEMO1	PDE3B	UBFD1	Sec23ip	Pik3c2a
MYO1C	METTL1	PDE8A	UFC1	Sec24d	Pik3r4
MYO5B	METTL2B	PDGFRB	UGCG	Seh1l	Pikfyve
MYORG	MFAP2	PDK3	UNC5B	Selenbp1	Pip4k2b
NAAA	MFAP3L	PDP1	UNC5C	Sema3a	Pip4k2c
NACA2	MFGE8	PDPK1	UQCC1	Sema3c	Pip4p1
NAGA	MFN1	PDS5B	UQCC2	Sema3d	Pip4p2
NAGLU	MFN2	PDXK	UROD	Sema3e	Pitpnb
NAMPT	MFSD1	PDZD11	USE1	Sema3f	Pkd1
NANS	MFSD12	PET117	VAC14	SEPT6	Pla2g15
NAPEPLD	MFSD8	PEX11B	VAMP3	SEPT8	Pla2g4a
NAT14	MGAT2	PEX13	VAMP4	Serhl	Pla2g7
NCEH1	MGME1	PEX16	VAMP7	Serinc1	Plac8
NCKIPSD	MICA	PFAS	VANGL1	Serpina9	Plat
NCL	MICU2	PFDN1	VANGL2	Serpinb1a	Plbd1
NCR3LG1	MID1IP1	PFDN4	VASN	Serpinb6a	Plbd2
NCSTN	MINK1	PFDN5	VCAN	Serpinb6b	Plcg1
NDC80	MITD1	PGLS	VDAC2	Serpinb9	Pld1
NDEL1	MKKS	PHLDA1	VDAC3	Serpinb9b	Plekhb2
NDFIP1	MLF2	PHLDB2	VLDLR	Serpine1	Plekhm1
NDFIP2	MLKL	PI4K2A	VPS11	Serpine2	Plgrkt
NDNF	MMP14	PI4KB	VPS13C	Serping1	Plod2
NDRG3	MMS19	PIGU	VPS16	Serpini1	Plpp3
NDST2	MOCOS	PIH1D1	VPS28	Sez6l	Plscr1
NDUFA1	MON1B	PIK3R4	VPS37B	Sft2d3	Plxna1
NDUFAF7	MON2	PIKFYVE	VPS37C	Sfxn2	Pmm2
NDUFB2	MORC2	PIP4P1	VPS41	Sgce	Pnpla6
NDUFV3	MOSPD2	PIP4P2	VPS4A	Sgpp1	Pofut1
NECAP1	MPHOSPH10	PIPOX	VPS4B	Sgsh	Polr1c
NECTIN2	MPHOSPH6	PIR	VTI1B	Sgta	Pomgnt2
NECTIN3	MPI	PISD	WASH4P	Sh3bgrl3	Pon2
NEDD4	MPP5	PITPNB	WASHC5	Sh3bp4	Pon3
NEK7	MPV17L2	PKD2	WBP1L	Sh3glb2	Ppat
NEK9	MRI1	PKN2	WDR48	Shc1	Ppih
NEMP1	MRPL42	PKP4	WDR91	Shmt1	Ppil1
NEO1	MRPS10	PLA2G12B	WIZ	Shroom2	Ppm1f
NES	MRPS11	PLAA	WLS	Shroom3	Ppm1l
NEU1	MRPS12	PLAUR	WWP2	Siae	Ppox
NEU3	MRPS24	PLBD1	XXYLT1	Sidt2	Ppp1r12b
NEURL4	MRPS26	PLBD2	YIF1B	Sipa1l2	Ppp1r9b
NEXN	MRPS33	PLCD3	YIPF4	Skint2	Ppp2r5d
NF2	MRS2	PLCG1	YY1	Slc11a2	Ppp3r1
NFU1	MSTO1	PLCXD1	ZC2HC1A	Slc12a9	Ppt1
NHLRC2	MTA3	PLD3	ZC3H7B	Slc15a4	Prcp
NHLRC3	MTERF3	PLEKHA2	ZDHHC17	Slc17a5	Prdx1
NHP2	MTERF4	PLEKHA5		Slc18b1	Preb
NID2	MTFP1	PLEKHA7		Slc24a4	Prelp
NIF3L1	MTFR1L	PLEKHB2		Slc25a22	Prkacb
NIFK	MTG1	PLEKHH1		Slc26a11	Prkar2a
NKIRAS2	MTIF2	PLGRKT		Slc27a3	Prkcd
NLN	MTMR2	PLOD2		Slc29a3	Prpf19
NLRP5	MTMR6	PLPP1		Slc2a6	Prpf40a
NLRX1	MTMR9	PLPP3		Slc2a8	Prpf8
NMD3	MT-N	PLPP6		Slc30a1	Prpsap1
NME3	MTPN	PLRG1		Slc30a7	Prss23
NME6	MTR	PLS1		Slc30a9	Psap
NME8	MTREX	PLSCR1		Slc31a1	Psen2
NOC2L	MTX3	PLSCR3		Slc31a2	Psenen
NOC4L	MUC1	PLTP		Slc33a1	Psip1
NOCT	MUL1	PLXNA1		Slc35a1	Psmb4
NOL6	MVB12A	PMM2		Slc35a3	Psmb5
NOMO2	MVK	PMVK		Slc35b1	Psmc3
NOP10	MYADM	PNKP		Slc35f6	Psmd10
NOP16	MYCBP2	PNN		Slc36a1	Psmd14
NOP2	MYL1	PNPLA4		Slc37a2	Psmd6
NOP58	MYL6B	PNPLA6		Slc37a3	Psmd8
NOP9	MYL9	PNPLA8		Slc38a2	Psmg1
NOS1AP	MYO10	PNPO		Slc38a4	Ptcd3
NOTCH2	MYO1C	POLR2C		Slc38a7	Pten
NPC1	MYO6	POLR3A		Slc38a9	Pter
NPC2	NAA10	POLRMT		Slc39a6	Ptges2
NPNT	NAA25	POMK		Slc39a8	Ptgr2
NPRL2	NAA35	PON3		Slc46a1	Ptgs1
NPRL3	NAA40	PPA2		Slc48a1	Ptp4a2
NPTN	NACC1	PPAT		Slc49a4	Ptpa
NRDC	NAE1	PPIC		Slc4a2	Ptpn9
NRM	NAF1	PPIG		Slc6a8	Ptprf
NRP1	NAGA	PPP1CB		Slmap	Ptprk
NRP2	NAGK	PPP1CC		Smap2	Ptprs
NRXN1	NAGLU	PPP1R12C		Smarca4	Ptrh1
NSFL1C	NAGPA	PPP2CA		Smarcb1	Pts
NT5C3A	NAPRT	PPP2R1B		Smc2	Pttg1ip
NT5DC3	NBAS	PPP2R5C		Smchd1	Pyroxd2
NTN1	NCAM2	PPP2R5D		Smoc1	Qdpr
NUDCD2	NCAPD3	PPP2R5E		Smoc2	Rab12
NUDT5	NCAPG2	PPP3CA		Smpd1	Rab13
NUP107	NCAPH2	PPP4R1		Smpd2	Rab27b
NUP153	NCBP2	PPP5C		Smpd3	Rab29
NUP37	NCK1	PPP6R2		Smpdl3a	Rab33b
NUTF2	NCK2	PPP6R3		Smpdl3b	Rab34
OCLN	NCKAP1	PPT1		Snap47	Rab39b
OCRL	NCKIPSD	PPT2		Snapin	Rab3a
ODF2	NCR3LG1	PRADC1		Snrpa	Rab3c
ODR4	NDC1	PRCP		Snrpc	Rab3gap2
OPA1	NDC80	PREP		Snx11	Rab44
OPA3	NDFIP1	PRKACB		Snx16	Rab4a
OPRM1	NDFIP2	PROC		Snx18	Rab4b
OR10H1	NDN	PRODH		Snx21	Rab6a
OR13C9	NDRG1	PROS1		Snx25	Rab7b
ORAI1	NDRG3	PRPF40B		Snx33	Rabep2
ORC4	NDUFA1	PRPSAP1		Snx5	Rabl3
ORMDL2	NDUFAB1	PRPSAP2		Snx9	Racgap1
ORMDL3	NDUFAF1	PRRC2A		Sod1	Rap1gap2
OSBPL1A	NDUFAF5	PRRC2B		Son	Rap1gds1
OSGEP	NECAP1	PRSS23		Spag9	Rap2c
OSTF1	NECAP2	PRXL2C		Spart	Rbbp4
OSTM1	NECTIN2	PSAP		Spen	Rbm14
OTUB1	NEDD4	PSEN1		Spg11	Rbm25
OXSM	NEDD4L	PSEN2		Spg7	Rbm39
OXSR1	NEDD8	PSENEN		Spns1	Rbms2
P2RX4	NEGR1	PSMD10		Spp2	Rbx1
P3H4	NEK7	PSMD14		Sppl2a	Rdh11
PAAF1	NEK9	PSMD4		Sppl2b	Rdh13
PABPN1	NELFA	PSMD6		Spr	Relch
PAIP1	NELFCD	PSMD8		Sprr1a	Reps1
PAK4	NEMF	PSMD9		Srebf2	Rer1
PALM2-A	NENF	PSMG1		Srp19	Rgn
PANX1	NES	PTCH1		Srp72	Rhbdf1
PAQR9	NF1	PTDSS1		Srp9	Rheb
PARP16	NFKB2	PTDSS2		Srsf4	Rhod
PARS2	NHLRC2	PTGES3L-A		Sssca1	Rhoj
PARVA	NHLRC3	PTGIS		St3gal5	Rhoq
PAWR	NID1	PTP4A1		Stam2	Rictor
PAXBP1	NIF3L1	PTP4A2		Stambp	Rint1
PBXIP1	NINJ1	PTPMT1		Stard3	Rmc1
PCBP3	NIPBL	PTPN11		Stard3nl	Rnasek
PCCA	NISCH	PTPN6		Stard5	Rnaset2b
PCCB	NKIRAS2	PTPRA		Stard9	Rnf11
PCDH7	NLE1	PTPRJ		Stat2	Rnf13
PCDHGC3	NMD3	PTPRK		Stat3	Rnf130
PCID2	NME6	PTTG1IP		Stau1	Rnf149
PCNT	NMI	PURA		Steap3	Rnf150
PCYOX1L	NMRAL1	PURB		Stim1	Rnf167
PDCD10	NMU	PYGB		Stom	Rnf185
PDCD11	NOB1	PYURF		Ston1	Rnf213
PDCL3	NOC4L	QKI		Strip1	Rnpep
PDE3B	NOL10	QPCTL		Strn4	RO60
PDK3	NOL6	QSOX1		Sts	Ror2
PDPK1	NOL9	RAB11FIP5		Stx16	Rp1l1
PDPR	NOP14	RAB12		Stx17	Rp2
PDRG1	NOP9	RAB22A		Stx2	Rpf2
PDS5A	NOS1AP	RAB24		Stx6	Rpl39l
PDXDC1	NOTCH3	RAB27A		Stx7	Rps6kc1
PDZD8	NPC1	RAB2B		Stx8	Rptor
PEA15	NPC2	RAB31		Stxbp5	Rras
PELP1	NPNT	RAB32		Sub1	Rrs1
PES1	NPR3	RAB33B		Suco	Rsl1d1
PEX19	NQO2	RAB9A		Sulf1	Rtn3
PEX3	NR1I3	RABEP1		Sulf2	Rtn4ip1
PFAS	NR2F1	RABGAP1		Suox	Rufy2
PFDN1	NRBP1	RACGAP1		Supv3l1	Rwdd1
PFDN6	NRM	RAD23A		Susd2	Ryr2
PFKL	NSMCE3	RAE1		Susd6	Sar1a
PFKP	NSUN5	RAF1		Syngr1	Sar1b
PFN2	NT5C	RAI14		Syngr2	Saraf
PGM3	NT5C2	RALBP1		Syngr3	Sarnp
PHOX2B	NT5C3A	RALGAPA2		Synpo	Sars2
PI4K2A	NT5E	RAP1A		Tacc1	Sbds
PI4KA	NTMT1	RAP2A		Taok1	Sbf1
PI4KB	NUBP1	RAPH1		Tapt1	Scamp4
PIBF1	NUBPL	RAVER1		Tax1bp1	Scap
PICALM	NUDCD1	RBBP7		Tax1bp3	Scara5
PIEZO1	NUDCD2	RBKS		Tbc1d24	Scarb1
PIGA	NUDT15	RBM10		Tbc1d5	Scarb2
PIGBOS1	NUDT16	RBM17		Tbc1d9b	Sccpdh
PIGG	NUDT17	RBM25		Tcea1	Scfd2
PIGL	NUDT19	RBM4		Tcirg1	Sco2
PIGO	NUDT2	RBM47		Tead3	Scpep1
PIH1D1	NUFIP2	RBP2		Tex2	Scrib
PIK3C2A	NUMBL	RBPMS		Tfb1m	Scrn2
PIKFYVE	NUP160	RBSN		Tfeb	Sdc4
PIN1	NUP43	RCE1		Tfg	Sdcbp
PIP	NUP50	RDH10		Tfpi	Sdhc
PIP4K2A	NUP54	REPS1		Tgfb1i1	Sdhd
PIP4K2B	OARD1	RETREG3		Tgfb2	Sec24c
PIP4K2C	OAS3	REXO2		Tgfbr1	Sec24d
PIP4P2	OBSCN	RFC3		Thbs1	Sec63
PIP5K1A	OCIAD2	RFFL		Thnsl2	Seh1l
PISD	OCRL	RHBDD1		Timm17b	Selenbp1
PITPNB	ODF2	RHEB		Timp1	Selenof
PKHD1	ODR4	RHOB		Tiprl	Sema3a
PKM	OGA	RHOC		Tm2d1	Sema3c
PKMYT1	OGFR	RHOG		Tm4sf1	SEPT5
PKN1	OGN	RHOU		Tm7sf3	Serhl
PKP2	OGT	RIC8A		Tm9sf2	Serinc1
PKP3	OPA1	RIDA		Tmbim1	Serpina3g
PKP4	OPTN	RINT1		Tmco1	Serpina3n
PLBD2	ORC2	RMDN2		Tmem104	Serpinb6
PLD3	ORC3	RMDN3		Tmem106a	Serpinb9
PLEKHA2	ORC4	RNASET2		Tmem106b	Serpinb9b
PLEKHB2	ORC5	RND3		Tmem106c	Serpine1
PLEKHM1	OS9	RNF114		Tmem120a	Serping1
PLEKHM2	OSBP	RNF128		Tmem132a	Sf3a2
PLEKHM3	OSBPL10	RNF149		Tmem144	Sf3b1
PLOD2	OSBPL6	RNF5		Tmem167a	Sf3b2
PLP2	OSGEP	RNH1		Tmem175	Sf3b6
PLPP1	OSTF1	RNPEP		Tmem176a	Sgpp1
PLPP3	OSTM1	ROCK1		Tmem176b	Sh3glb2
PLPP6	OTUD6B	ROCK2		Tmem184b	Shc1
PLSCR1	OTULIN	RORA		Tmem184c	Shisa4
PLXNA1	OTULINL	RP2		Tmem192	Siae
PM20D2	OVCA2	RPA3		Tmem245	Sigmar1
PMAIP1	OXNAD1	RPE		Tmem254a	Sil1
PMVK	P3H2	RPL10		Tmem256	Slc11a2
PNN	P4HTM	RPL22L1		Tmem268	Slc12a7
PNP	PAF1	RPL36AL		Tmem30a	Slc12a9
PNPLA6	PAFAH1B3	RPL37		Tmem50a	Slc15a4
PNPLA8	PAFAH2	RPUSD4		Tmem63a	Slc1a3
PODXL	PAIP1	RRAGD		Tmem63b	Slc25a14
POFUT2	PAIP2	RRBP1		Tmem9	Slc25a20
POLD1	PAK1IP1	RRM1		Tmem98	Slc27a1
POLDIP3	PALM2-A	RRM2		Tmsb10	Slc29a3
POLG	PANK4	RSU1		Tmub1	Slc2a13
POLG2	PANX1	RTN3		Tnc	Slc2a6
POLR1A	PAPSS2	RUFY1		Tnfaip6	Slc2a8
POLR1B	PARN	S100A16		Tnfrsf10b	Slc30a7
POLR1C	PARP2	S100A6		Tnfrsf1a	Slc31a1
POLR1D	PARP4	S100A9		Tnfrsf1b	Slc31a2
POLR2B	PARVA	SAMHD1		Tns1	Slc33a1
POLR2C	PASK	SAPCD2		Tns3	Slc35a1
POLR2E	PAXX	SAR1B		Tnxb	Slc35a4
POLR2H	PBLD	SARAF		Tor1a	Slc35f6
POLR2L	PBRM1	SARS		Tor4a	Slc36a1
POLR3A	PBX1	SC5D		Tp53inp2	Slc37a3
POLR3D	PCDHA9	SCAP		Tpcn1	Slc38a4
POM121	PCOLCE2	SCARB1		Tpcn2	Slc38a6
POMGNT1	PCYOX1L	SCARB2		Tpp1	Slc38a7
POMGNT2	PCYT1A	SCEL		Tpr	Slc38a9
POMK	PCYT2	SCFD2		Tprn	Slc39a11
POMT1	PDCD10	SCO2		Trabd	Slc39a6
PON2	PDCD11	SCPEP1		Tradd	Slc39a8
PPA2	PDE4D	SCRN1		Traf4	Slc44a1
PPAT	PDE8A	SCYL1		Traj4	Slc48a1
PPFIBP1	PDGFRB	SCYL2		Trappc3	Slc49a4
PPIC	PDGFRL	SDC1		Trex1	Slc4a4
PPIG	PDK1	SDC2		Trim14	Slc4a7
PPM1B	PDS5B	SDC4		Trim25	Slc6a6
PPM1L	PDSS2	SDCBP		Trim32	Slc6a8
PPOX	PDZD9	SDHAF2		Trip10	Slc7a1
PPP1R21	PELO	SEC24B		Trmt112	Slc7a2
PPP1R9B	PELP1	SEH1L		Trp53bp2	Slc7a6
PPP2CA	PEPD	SELENBP1		Trpm7	Slit2
PPP2R1B	PERP	SELENOF		Tsn	Slit3
PPP2R5C	PEX11B	SEPSECS		Tspan14	Slk
PPP2R5D	PEX16	SERINC1		Tspan5	Smc3
PPP3CB	PFDN4	SERINC3		Tspan6	Smim1
PPP5D1	PFDN5	SERINC5		Tspan7	Smpd2
PPP6C	PFKFB2	SERPINA1		Tspan8	Smpd4
PPT1	PFKL	SERPINA10		Tspan9	Snap23
PPT2	PFN2	SERPINA3		Tsta3	Snap47
PQLC1	PGLS	SERPINA4		Ttc1	Snapin
PRADC1	PGM3	SERPINA5		Ttc13	Sned1
PRCP	PHF14	SERPINB9		Ttc17	Snf8
PREPL	PHYH	SERPINC1		Ttc7a	Snrpc
PRIM1	PI4K2B	SERPIND1		Ttn	Snrpd1
PRIM2	PICALM	SERPINE1		Ttyh3	Snrpe
PRKACB	PIEZO1	SERPING1		Tubg1	Snrpn
PRKAR1A	PIGU	SERPINI1		Tubgcp3	Snx1
PRKAR2B	PIH1D1	SEZ6L2		Tusc3	Snx16
PRKCD	PIK3C2A	SF3B5		Tut7	Snx17
PRKCI	PIK3C3	SFN		Txlna	Snx30
PRMT1	PIK3R4	SFXN5		Txndc16	Snx33
PRMT3	PIN1	SGSH		Txndc17	Snx5
PRNP	PIP4K2A	SGTA		Txnl1	Soat1
PROCR	PIP4K2C	SH3BGRL2		Txnrd2	Sod1
PRPF3	PIP4P1	SH3BGRL3		Tyms	Sod3
PRPF40A	PIP4P2	SH3BP1		Uap1	Soga3
PRPF40B	PIP5K1A	SH3GLB1		Uba2	Sorbs3
PRSS12	PIR	SH3PXD2A		Ubap1	Sord
PRSS23	PISD	SHC1		Ube2d2	Spata31d1d
PRUNE2	PITPNA	SHTN1		Ube2d3	Spata33
PSAP	PKD2	SI		Ube2g2	Spats2
PSAT1	PKM	SIAE		Ube2k	Spcs2
PSD2	PKN1	SIDT2		Ube2m	Spg7
PSEN1	PKN2	SIL1		Ube2n	Sphk2
PSEN2	PKN3	SIRT3		Ube2v1	Spns1
PSENEN	PKP3	SLC11A2		Ube2z	Sppl2a
PSMB3	PLA2G3	SLC12A4		Ubiad1	Spryd4
PSMB4	PLAUR	SLC12A6		Ubl4a	Sptlc1
PSMB5	PLBD1	SLC12A7		Ubl5	Sptlc2
PSMD10	PLBD2	SLC15A4		Ubl7	Sqstm1
PSMD12	PLCB3	SLC16A10		Ubqln1	Src
PSMD14	PLCD3	SLC16A3		Ubr4	Srd5a3
PSMD4	PLD3	SLC16A7		Ubxn1	Srgap2
PSMF1	PLEK	SLC17A5		Ufc1	Srp9
PTBP3	PLEKHA1	SLC18B1		Ufsp2	Srpk1
PTDSS2	PLEKHA2	SLC1A3		Ulbp1	Srpk2
PTK7	PLEKHA5	SLC1A4		Unc13b	Srsf1
PTP4A2	PLEKHB2	SLC20A1		Unc5b	Srsf11
PTPN11	PLEKHO2	SLC20A2		Unc93b1	Srsf6
PTPN13	PLG	SLC22A3		Upf3b	Srsf9
PTPRG	PLP2	SLC22A9		Upk1b	Ssr3
PTPRK	PLPP1	SLC23A2		Upk3b	Sssca1
PTPRU	PLPP2	SLC25A15		Urod	St3gal2
PTTG1IP	PLPP3	SLC25A42		Uso1	Stambp
PTX3	PLPP6	SLC25A46		Usp14	Stard3
PXDN	PLSCR1	SLC26A11		Usp19	Stard5
PXDNL	PLSCR3	SLC29A1		Usp24	Stat1
PXMP2	PLXDC2	SLC29A2		Usp30	Stat3
PZP	PLXNA1	SLC29A3		Usp6nl	Steap1
QPCTL	PLXND1	SLC2A13		Usp7	Steap2
QTRT1	PM20D2	SLC2A6		Usp8	Stim1
RAB11FIP1	PML	SLC2A8		Usp9x	Stim2
RAB11FIP5	PNO1	SLC30A1		Vac14	Stk11ip
RAB12	PNPLA8	SLC30A7		Vamp2	Stk16
RAB22A	PNPO	SLC31A1		Vamp3	Stom
RAB23	PODXL2	SLC33A1		Vamp4	Strip1
RAB29	POLA2	SLC35B2		Vamp7	Strn
RAB2B	POLD1	SLC35D2		Vamp8	Sts
RAB32	POLD2	SLC35F6		Vcan	Stx18
RAB33B	POLD3	SLC36A1		Vegfa	Stx3
RAB34	POLDIP3	SLC37A3		Vkorc1l1	Stx4
RAB39A	POLE3	SLC38A1		Vma21	Stx6
RAB39B	POLG	SLC38A2		Vmn1r226	Sumo1
RAB3A	POLR1B	SLC38A3		Vmn2r3	Sun2
RAB3D	POLR1D	SLC38A7		Vnn1	Suox
RAB4A	POLR1E	SLC38A9		Vps11	Supv3l1
RAB6B	POLR2A	SLC39A1		Vps13c	Susd6
RAB9B	POLR2C	SLC39A10		Vps18	Svil
RABEP1	POP1	SLC39A11		Vps26b	Syap1
RACGAP1	PPA2	SLC39A3		Vps35l	Syne3
RAET1G	PPAN-P	SLC39A8		Vps37b	Syngr2
RALB	PPCS	SLC43A1		Vps37c	Synpr
RALBP1	PPDPF	SLC44A2		Vps39	Sypl
RALY	PPFIA1	SLC46A1		Vps4b	Szt2
RAP2A	PPFIBP1	SLC49A4		Vti1a	Tamm41
RAP2B	PPHLN1	SLC4A2		Vti1b	Taok1
RAP2C	PPID	SLC4A4		Washc1	Taok3
RARS2	PPIE	SLC4A7		Washc2	Tap1
RAVER1	PPIG	SLC5A6		Washc3	Tap2
RB1CC1	PPIL3	SLC7A1		Washc4	Tars2
RBBP5	PPIL4	SLC7A11		Wasl	Tax1bp1
RBM12B	PPM1F	SLC9A3R2		Wdr20	Tax1bp3
RBM15	PPME1	SLCO4C1		Wdr44	Tbc1d15
RBM17	PPOX	SLIT1		Wdr5	Tbc1d5
RBM19	PPP1R10	SMAP1		Wdr61	Tbcd
RBM26	PPP1R12A	SMARCA1		Wdr83os	Tcea1
RBM28	PPP1R12C	SMARCA4		Wdr91	Tcof1
RBM4	PPP1R13L	SMARCC2		Wisp1	Tfg
RBSN	PPP1R18	SMC1A		Wnt5a	Thsd7a
RBX1	PPP1R7	SMCR8		Wrb	Tial1
RCBTB1	PPP1R8	SMG1		Wrnip1	Timm50
RCE1	PPP1R9B	SMG7		Wtap	Timp2
REEP2	PPP2CA	SMG9		Wwp2	Timp3
REEP6	PPP2R1B	SMIM1		Xpo1	Tln2
RELL1	PPP2R5E	SMIM12		Xpo5	Tlr2
REPS1	PPP3R1	SMN1		Xpo7	Tlr3
RETREG3	PPP4R1	SMPD1		Xrcc6	Tm2d1
RETSAT	PPP6C	SMPD4		Xrn2	Tm2d2
RFT1	PPP6R2	SMPDL3A		Ybx3	Tm7sf3
RFTN1	PPP6R3	SMPDL3B		Yipf6	Tmem104
RGPD2	PPT1	SMS		Ykt6	Tmem106a
RHBDD2	PRC1	SNAPIN		Zbp1	Tmem106b
RHEB	PRCP	SNRPA1		Zc3h11a	Tmem109
RHOB	PREP	SNX1		Zdhhc17	Tmem11
RHOBTB3	PREPL	SNX11		Zdhhc6	Tmem120a
RICTOR	PRIM2	SNX13		Zfp185	Tmem168
RILPL1	PRKAA1	SNX14		Zfp804b	Tmem175
RINT1	PRKAG1	SNX15		Zfyve27	Tmem176b
RMDN1	PRMT3	SNX18		Znf706	Tmem19
RMND1	PRPF18	SNX24		Zswim8	Tmem192
RNASET2	PRPF3	SNX30		Zwint	Tmem214
RNF11	PRPF38A	SNX33			Tmem245
RNF122	PRPF38B	SNX6			Tmem256
RNF128	PRPF4B	SOAT2			Tmem268
RNF13	PRPS2	SOD1			Tmem30a
RNF149	PRPSAP1	SON			Tmem33
RNF17	PRPSAP2	SORCS2			Tmem50a
RNF170	PRSS35	SORL1			Tmem59
RNGTT	PSCA	SPAG9			Tmem63b
RNH1	PSEN1	SPARC			Tmem9
RNPEP	PSENEN	SPAST			Tmpo
ROGDI	PSMB8	SPATA20			Tmtc3
ROMO1	PSMD14	SPATS2L			Tmub1
ROR2	PSME3	SPECC1			Tnfrsf10b
RP2	PSMF1	SPECC1L			Tnfrsf1a
RPAP3	PSPC1	SPG7			Tnfrsf1b
RPEL1	PSPH	SPINT1			Tnfrsf21
RPF2	PTBP3	SPNS1			Tnpo3
RPIA	PTDSS2	SPPL2A			Tns3
RPL10	PTGES3L-A	SPPL2B			Tomm34
RPL22L1	PTGR2	SPRYD4			Tomm5
RPUSD3	PTGS2	SPTAN1			Top2b
RRAGB	PTK7	SPTBN5			Top3b
RRAGD	PTP4A2	SPTLC3			Tor1aip1
RRM2	PTPN12	SQSTM1			Tor1aip2
RRP1	PTPRJ	SRD5A3			Tor2a
RRP12	PTPRK	SRGAP2			Tor3a
RRP1B	PTPRM	SRPK1			Tpbg
RSPRY1	PTPRS	SRRM2			Tpcn1
RSU1	PTRH1	ST3GAL2			Tpcn2
RTCA	PTRHD1	ST3GAL6			Tpp1
RTF1	PTTG1IP	STAMBP			Tpst2
RTN3	PUM1	STARD3			Tra2b
RTN4	PUM2	STARD3NL			Traf2
RUBCN	PURA	STAT3			Traf7
RUFY2	PURB	STC2			Trappc11
RUSC1	PUS7	STEAP1			Trim25
S100A9	PXMP2	STIM1			Trim28
SACS	PYCR3	STOM			Trio
SAP18	PYGB	STON1-G			Trmt112
SAPCD2	QRICH1	STON2			Trnt1
SAR1A	QTRT1	STS			Tshr
SASS6	QTRT2	STUB1			Tsn
SCAP	RAB11FIP1	STX10			Tspan11
SCARB1	RAB11FIP5	STX12			Tspan14
SCARB2	RAB12	STX3			Tspan6
SCARF2	RAB20	STX4			Tspan9
SCD	RAB23	STX6			Ttc1
SCFD2	RAB27A	STX7			Ttr
SCLT1	RAB27B	STX8			Ttyh2
SCPEP1	RAB29	SULT1A3			Ttyh3
SCRIB	RAB33B	SULT2A1			Tubg1
SCRN1	RAB3GAP1	SUN2			Twf2
SDC2	RAB3GAP2	SUOX			Txn2
SDC4	RAB42	SVIL			Txndc15
SDCBP	RAB4A	SVIP			Txndc9
SDHD	RAB6D	SYNGR2			Txnl1
SEC11C	RAB9A	SYPL1			Tyw1
SELENOF	RABAC1	SYT1			U2af2
SELENOI	RABEP1	SYT17			Uba6
SELENOK	RABGGTB	SYT2			Ubac2
SELENON	RABL6	TAOK1			Ubap2
SELENOS	RAC2	TASP1			Ube2d2
SEMA4C	RAC3	TAX1BP1			Ube2g2
SENP3	RAD23A	TBC1D10C			Ube2m
SEPT10	RAE1	TBC1D15			Ube2z
SERINC1	RAET1G	TBCE			Ube4a
SERINC3	RALB	TEX2			Ubl4a
SERINC5	RALBP1	TFB1M			Ubl5
SERPINB6	RAP1A	TFE3			Ubl7
SERPINE2	RAP1GDS1	TFPI			Ubr4
SERPINI1	RAP2C	TGFBR1			Ubxn6
SEZ6L2	RARS2	TGFBR2			Uchl3
SF3B6	RASA3	THEM6			Ugcg
SFT2D1	RASAL3	THTPA			Uggt2
SFT2D2	RASSF4	THUMPD2			Ugt1a6b
SFT2D3	RB1CC1	THYN1			Unc5b
SFXN2	RBBP4	TIGAR			Urod
SFXN4	RBBP5	TIMM10B			Use1
SGMS2	RBBP6	TIMM23B			Usp15
SGPP1	RBM10	TIMM29			Usp47
SGSH	RBM12B	TIMMDC1			Usp8
SH3GL1	RBM15	TIMP3			Usp9x
SHCBP1	RBM19	TINAGL1			Utrn
SHMT1	RBM25	TIPRL			Vac14
SHOC2	RBM26	TJP3			Vamp4
SIAE	RBM45	TKFC			Vamp5
SIGMAR1	RBMS3	TLR3			Vamp8
SIKE1	RBMXL1	TM2D1			Vangl1
SIL1	RBPJ	TM7SF3			Vars2
SIRPA	RCC1L	TMBIM1			Vbp1
SKIV2L	RCE1	TMBIM6			Vmn1r213
SLAIN1	RCL1	TMC7			Vps39
SLC11A2	RCOR1	TMCC3			Vps45
SLC12A4	RDH13	TMEM104			Vps53
SLC12A6	REEP4	TMEM106B			Vti1a
SLC12A7	REEP6	TMEM120A			Vwa5a
SLC12A9	RELA	TMEM123			Vwa8
SLC15A4	RELCH	TMEM127			Wars
SLC16A7	REPS1	TMEM131			Wars2
SLC17A5	RETREG2	TMEM135			Wbp2
SLC18B1	RETREG3	TMEM160			Wdfy1
SLC19A1	RFFL	TMEM161A			Wdr24
SLC19A2	RFT1	TMEM167A			Wdr48
SLC1A3	RHBDD2	TMEM175			Wdr59
SLC20A1	RHOB	TMEM179B			Wdr77
SLC23A2	RHOC	TMEM184C			Wdr81
SLC25A15	RHOF	TMEM185B			Wdr91
SLC25A17	RIC8A	TMEM192			Wfs1
SLC25A20	RIDA	TMEM200A			Wipi2
SLC25A22	RIF1	TMEM209			Wls
SLC25A32	RMC1	TMEM245			Wsb1
SLC25A33	RMND1	TMEM259			Wwox
SLC27A2	RNASET2	TMEM268			Wwp2
SLC27A3	RNF13	TMEM37			Xpnpep1
SLC29A1	RNF149	TMEM45B			Xpo1
SLC29A3	RNF167	TMEM50A			Xpr1
SLC2A1	RNF170	TMEM59			Xrn2
SLC2A13	RNF20	TMEM63A			Xxylt1
SLC2A6	RNF213	TMEM68			Xylt1
SLC2A8	RNF25	TMEM87B			Yap1
SLC30A1	RNMT	TMEM8A			Yes1
SLC30A5	ROMO1	TMEM9			Yipf3
SLC30A7	RP9	TMPPE			Yipf4
SLC30A9	RPL10	TNC			Ykt6
SLC31A1	RPL7L1	TNFAIP2			Yme1l1
SLC33A1	RPP30	TNFRSF10A			Zbtb8os
SLC35B2	RPRD1A	TNFRSF21			Zdhhc20
SLC35E1	RPS6KA1	TNIK			Zfand2b
SLC35F2	RPS6KA4	TNNI3			Zfat
SLC35F6	RPUSD3	TNPO1			Zfp444
SLC36A1	RPUSD4	TNPO3			Zfp938
SLC37A3	RRAGC	TNRC6B			Zfyve1
SLC37A4	RRAS2	TNS3			Zmpste24
SLC38A1	RRM2	TOM1L1
SLC38A2	RRP1	TOMM20
SLC38A6	RRP1B	TOMM34
SLC38A7	RRP7A	TOMM5
SLC38A9	RRP8	TOP2A
SLC39A1	RSU1	TOP2B
SLC39A10	RUFY1	TOR1AIP1
SLC39A6	RWDD1	TOR1B
SLC39A8	SAMD9	TOR2A
SLC41A3	SAMHD1	TPBG
SLC44A1	SAP30	TPCN1
SLC44A2	SART1	TPCN2
SLC46A1	SART3	TPM2
SLC49A4	SBF1	TPP1
SLC4A11	SCAF11	TPRG1L
SLC4A2	SCAP	TRABD
SLC4A4	SCARB2	TRAF4
SLC4A7	SCN10A	TRAPPC10
SLC52A2	SCPEP1	TRAPPC3
SLC5A3	SCRN1	TRBV4-1
SLC5A6	SCYL1	TRIM14
SLC6A11	SDC1	TRIM26
SLC6A6	SDC2	TRIM32
SLC6A8	SDC4	TRIOBP
SLC7A2	SDF2L1	TRIP10
SLC7A5	SEC16A	TRMT5
SLC9A1	SEC22A	TRMT61B
SLC9A3R1	SEC23B	TRPT1
SLC9A3R2	SEC23IP	TRUB1
SLC9B2	SEC24B	TSN
SLITRK5	SEC24C	TSNAX
SLK	SEH1L	TSNAXIP1
SMAD4	SELENOI	TSPAN14
SMAD5	SELENOS	TSPAN3
SMARCA4	SEMA3F	TSPAN6
SMARCC1	SEPT8	TSPAN8
SMARCC2	SERINC3	TSTA3
SMCHD1	SERPINA10	TTC17
SMCR8	SERPINA7	TTC37
SMG7	SERPINB1	TTC8
SMIM12	SERPINB8	TTK
SMIM20	SERPINE1	TTLL12
SMPD4	SETD3	TTN
SMPDL3A	SETD7	TTYH3
SMPDL3B	SF3B4	TUBB2B
SNAP47	SFXN2	TUBB4A
SNAPIN	SFXN4	TUBGCP3
SNF8	SGCE	TWF2
SNRPC	SGPP1	TXLNG
SNTB1	SGTA	TXNL1
SNX1	SH2D4A	TYW1
SNX11	SH3BGRL	U2SURP
SNX13	SH3BP4	UACA
SNX14	SH3GLB1	UBA5
SNX16	SH3KBP1	UBAC2
SNX25	SH3PXD2B	UBAP1
SNX33	SHC1	UBB
SNX5	SHOC2	UBE2H
SOD1	SHTN1	UBE2I
SORL1	SIAE	UBE2J2
SORT1	SIN3A	UBE2L3
SPAG9	SIPA1L1	UBE2L6
SPAST	SIPA1L3	UBE2M
SPATA5	SKIV2L	UBE2O
SPC24	SKP1	UBP1
SPC25	SLC11A2	UBTF
SPECC1	SLC12A4	UBXN6
SPHK2	SLC12A7	UCHL3
SPN	SLC12A9	UFC1
SPNS1	SLC15A4	UGCG
SPPL2A	SLC16A2	UGT2B4
SPPL2B	SLC16A7	UGT8
SPRYD7	SLC17A5	UNC93B1
SPTAN1	SLC18B1	UNG
SPTLC2	SLC19A1	UPP1
SPTLC3	SLC1A1	UQCC1
SQLE	SLC1A3	UQCC3
SRC	SLC1A4	USE1
SREK1	SLC20A1	USP19
SREK1IP1	SLC22A18	USP48
SRGAP2	SLC25A15	USP9X
SRM	SLC25A17	UTP18
SRPX	SLC25A19	UTP4
SRRM1	SLC25A20	VAMP5
SRSF9	SLC25A40	VAMP7
SSX2IP	SLC26A11	VAMP8
STAG2	SLC26A6	VCAN
STARD3	SLC27A2	VEZT
STARD3NL	SLC2A13	VIPAS39
STARD7	SLC2A6	VKORC1L1
STAT1	SLC30A1	VMP1
STBD1	SLC30A7	VNN2
STEAP2	SLC31A1	VPS36
STEAP3	SLC33A1	VPS39
STIM2	SLC35B1	VPS4B
STK10	SLC35F6	VPS51
STK25	SLC36A1	VPS52
STK3	SLC37A2	VTI1A
STOM	SLC37A3	VTI1B
STON2	SLC38A1	VWA3B
STRIP1	SLC38A2	VWA8
STRN3	SLC38A5	WASF1
STS	SLC38A7	WASF2
STX17	SLC38A9	WASL
STX18	SLC39A1	WBP11
STX3	SLC39A10	WBP2
STX7	SLC39A6	WDFY3
STX8	SLC39A8	WDR18
SUGCT	SLC44A1	WDR41
SUGT1	SLC44A2	WDR45B
SULF2	SLC46A1	WDR48
SULT1A4	SLC49A4	WDR5
SUMF1	SLC4A2	WDR59
SUN1	SLC5A6	WDR81
SUN2	SLC6A15	WDR83OS
SUPT4H1	SLC6A9	WDR91
SV2A	SLC7A6	WDR92
SVIL	SLC9A6	WRB-S
SVIP	SLCO2A1	WT1
SYNGR1	SLK	WWP2
SYNJ1	SLPI	XPNPEP1
SYT1	SLTM	XPO7
SYT11	SMAD2	XPR1
SYT2	SMARCA1	XXYLT1
SYVN1	SMARCA2	YAP1
SZT2	SMARCB1	YIF1A
TAB2	SMARCC2	YIPF6
TAF8	SMARCD2	YKT6
TANC1	SMCHD1	ZBTB6
TAOK1	SMG8	ZC3HAV1L
TAOK2	SMIM12	ZDHHC20
TAP1	SMIM20	ZDHHC5
TAX1BP1	SMIM4	ZFYVE26
TBC1D10B	SMIM8	ZNF277
TBC1D15	SMN1	ZNF444
TBCB	SMNDC1	ZNF519
TBK1	SMPD1	ZNF622
TBL3	SMPD4	ZNF787
TCERG1	SMPDL3A	ZSWIM5
TCIRG1	SMS	ZYX
TCTN3	SMYD3
TDRKH	SNAPIN
TEAD1	SNF8
TEFM	SNUPN
TELO2	SNX11
TENM3	SNX18
TEX10	SNX24
TEX2	SNX27
TFE3	SNX33
TFG	SNX4
TFIP11	SNX5
TFPI	SNX7
TGFBR1	SNX9
TGFBR3	SOD1
TGFBRAP1	SORBS2
TGIF1	SPAG7
TGM3	SPAG9
THBS4	SPART
THEM6	SPATA5
THOC2	SPATA5L1
THOC6	SPATS2L
THSD4	SPC25
TIMM17A	SPCS3
TIMP3	SPG11
TJP2	SPG21
TM7SF3	SPHK2
TMBIM6	SPIN1
TMCO1	SPNS1
TMEFF1	SPOCK1
TMEM104	SPOUT1
TMEM120A	SPP2
TMEM131	SPPL2A
TMEM161A	SPPL2B
TMEM167A	SPR
TMEM175	SPRYD7
TMEM179B	SPTLC2
TMEM184C	SQOR
TMEM185B	SRA1
TMEM189	SREBF1
TMEM192	SRGAP2
TMEM199	SRP19
TMEM201	SRPK2
TMEM206	SRSF4
TMEM242	SS18
TMEM243	SSSCA1
TMEM245	SSU72
TMEM248	ST3GAL6
TMEM256	STAG2
TMEM259	STAM
TMEM268	STAM2
TMEM38B	STAMBP
TMEM41A	STARD3
TMEM50A	STARD3NL
TMEM50B	STARD9
TMEM59	STAT5B
TMEM63A	STAT6
TMEM63B	STAU2
TMEM68	STEAP4
TMEM8A	STK24
TMEM9	STK3
TMEM97	STK4
TMOD3	STOM
TMPPE	STON1-G
TMX4	STON2
TNC	STRA6
TNFAIP1	STRIP1
TNFRSF10D	STRN
TNIK	STX16-N
TNPO3	STX18
TNRC6A	STX3
TOLLIP	STX5
TOM1	STX6
TOM1L1	STX7
TOMM20	STX8
TOP1	STXBP2
TOP2B	STXBP5
TOR1A	SUGCT
TOR1AIP1	SULF2
TOR1B	SUN1
TOR2A	SUN2
TP53BP2	SUPT6H
TPBG	SUZ12
TPCN2	SV2A
TPD52L1	SVIP
TPP1	SWAP70
TPRA1	SYMPK
TPST1	SYNJ1
TRA2A	SYNJ2BP-C
TRA2B	SYNPO
TRABD	SYTL4
TRAF7	SYVN1
TRAPPC8	TAB1
TRIM13	TAF9
TRIM14	TAGLN
TRIM27	TAOK2
TRIM41	TATDN1
TRIO	TAX1BP1
TRIOBP	TBC1D10B
TRIP11	TBC1D13
TRIP4	TBC1D15
TRMT11	TBC1D2
TRMT61B	TBC1D4
TRMU	TBC1D9B
TRPM7	TBCB
TSC2	TBCE
TSPAN10	TBL1XR1
TSPAN13	TBPL1
TSPAN3	TCAF1
TSPAN6	TCP11L1
TSPAN9	TEAD2
TSR1	TEFM
TTC13	TELO2
TTC17	TEX10
TTC37	TEX264
TTC7B	TF
TTYH2	TFAP2B
TTYH3	TFB1M
TUB	TFIP11
TUBB4A	TFPI
TUBB6	TGFBI
TUSC3	TGFBR1
TUT7	TGOLN2
TWF1	THG1L
TXN2	THNSL1
TXNDC15	THOC5
TXNDC9	THOC6
TXNL1	THOP1
TYK2	THSD4
TYW1	THUMPD1
UACA	THUMPD3
UBA52	THY1
UBA6	THYN1
UBB	TIMM10B
UBE2D3	TIMM17B
UBE2J2	TIMM22
UBE2K	TIMM29
UBE2L5	TIMMDC1
UBE2N	TIMP1
UBE2O	TIMP2
UBE2S	TIMP3
UBE2V2	TK1
UBL3	TKFC
UBL5	TLE3
UBQLN2	TLN2
UBR2	TLR3
UBXN8	TLR5
UCHL5	TMA16
UGCG	TMBIM1
UGT8	TMED3
UHRF1	TMEM104
ULBP3	TMEM106B
UNC45A	TMEM120A
UNC5C	TMEM132A
UNG	TMEM138
UPF2	TMEM14C
UQCC1	TMEM165
UROD	TMEM168
USE1	TMEM175
USP1	TMEM179B
USP11	TMEM184C
USP15	TMEM189
USP19	TMEM206
USP33	TMEM209
USP5	TMEM243
USP8	TMEM259
USP9X	TMEM263
UST	TMEM268
UTP20	TMEM41A
UTP6	TMEM50A
VAMP4	TMEM50B
VAMP7	TMEM59
VAMP8	TMEM62
VANGL1	TMEM63A
VAT1	TMEM63B
VBP1	TMEM65
VCAN	TMEM8A
VKORC1L1	TMUB1
VLDLR	TNC
VMP1	TNFAIP2
VPS13A	TNFRSF10A
VPS25	TNFRSF10B
VPS36	TNFRSF11B
VPS37B	TNFRSF1A
VPS39	TNK2
VPS51	TNS3
VPS52	TOE1
VPS53	TOLLIP
VRK2	TOM1
VTI1A	TOM1L1
VTI1B	TOM1L2
VWA5A	TOMM5
VWA8	TOP3A
WARS	TOR1A
WASF1	TOR1B
WASF2	TOR2A
WASL	TOR3A
WBP11	TOR4A
WBP2	TP53RK
WBP2NL	TPBG
WDFY2	TPCN1
WDFY3	TPP1
WDHD1	TPX2
WDR20	TRADD
WDR26	TRAF2
WDR36	TRAFD1
WDR41	TRAM1
WDR43	TRAPPC3
WDR5	TRBV4-1
WDR7	TRIM16
WDR74	TRIM24
WDR75	TRIM26
WDR83OS	TRIM47
WDR87	TRIM56
WLS	TRIP10
WNT11	TRIP12
WNT5A	TRIP6
WRB	TRMT11
WRNIP1	TRMT5
WWOX	TRMT6
WWP2	TRMT61B
XPA	TRRAP
XPO5	TSBP1
XPO6	TSG101
XPR1	TSN
XRN1	TSPAN1
XRN2	TSPAN14
XXYLT1	TSPAN3
YEATS2	TSPAN6
YES1	TSPAN8
YIF1B	TTC37
YIPF2	TTC38
YRDC	TTC5
ZADH2	TTC8
ZC3HAV1L	TTC9C
ZCCHC3	TTI1
ZDHHC13	TTI2
ZDHHC14	TTYH3
ZDHHC2	TUBAL3
ZDHHC20	TUBB1
ZDHHC5	TUBGCP2
ZFYVE9	TUBGCP3
ZNF324	TUFM
ZNF444	TUSC3
ZNF506	TXNDC15
ZNF840P	TXNDC9
ZSWIM8	TXNIP
	TXNL1
	TYMP
	TYSND1
	U2SURP
	UACA
	UAP1L1
	UBA3
	UBA5
	UBE2C
	UBE2D2
	UBE2D3
	UBE2H
	UBE2O
	UBE2S
	UBE2T
	UBE2Z
	UBE4B
	UBFD1
	UBIAD1
	UBL5
	UBL7
	UBLCP1
	UBR2
	UBTD2
	UFM1
	UGCG
	UGGT2
	UGP2
	UGT8
	UHRF1
	ULK3
	UMPS
	UNC93B1
	UQCC1
	UQCRH
	URB2
	UROS
	USE1
	USP10
	USP15
	USP16
	USP19
	USP26
	USP32
	USP39
	USP48
	USP49
	USP7
	UTP15
	UTP18
	UTP20
	UXS1
	VAMP4
	VANGL1
	VASN
	VCPIP1
	VDAC2
	VIPAS39
	VLDLR
	VMA21
	VPS11
	VPS13C
	VPS16
	VPS18
	VPS25
	VPS26A
	VPS26B
	VPS28
	VPS33A
	VPS33B
	VPS37B
	VPS37C
	VPS39
	VPS41
	VPS4B
	VRK1
	VWA8
	WARS2
	WASF2
	WASHC1
	WASHC2C
	WASHC4
	WASHC5
	WBP2
	WDR11
	WDR12
	WDR13
	WDR17
	WDR26
	WDR41
	WDR44
	WDR46
	WDR48
	WDR6
	WDR70
	WDR81
	WDR91
	WFS1
	WIPI2
	WNT11
	WTAP
	XAB2
	XPO5
	XPR1
	XXYLT1
	YBEY
	YBX3
	YIF1A
	YIF1B
	YIPF3
	YIPF4
	YIPF5
	YIPF6
	YTHDC2
	YTHDF3
	YY1
	ZBTB25
	ZC3H11A
	ZC3H14
	ZC3H7A
	ZDHHC20
	ZDHHC5
	ZNF207
	ZNF326
	ZNF550
	ZNF598
	ZNF622
	ZNFX1
	ZNHIT2
	ZRANB2
	ZW10
