# Supplementary material for: Multi–Cell Line Analysis of Lysosomal Proteomes Reveals Unique Features and Novel Lysosomal Proteins
Source: Mol Cell Proteomics. 2023 Feb 14;22(3):100509. doi: 10.1016/j.mcpro.2023.100509 (PMC10025164; doi:10.1016/j.mcpro.2023.100509)
Supplement: Table S10 [file mmc10.xlsx]

## Sheet: Overview
Table S10 Cellular component Gene Ontology (GO) analyses using the PANTHER overrepresentation test
Sheet		Content
HEK293	all	GO analysis of all proteins identified for lysosomes enriched from HEK293 cells
HEK293	enriched	GO analysis for proteins determined to be located at lysosomes based on bimodal distribution analysis for HEK293 cells
HeLa	all	GO analysis of all proteins identified for lysosomes enriched from HeLa cells
HeLa	enriched	GO analysis for proteins determined to be located at lysosomes based on bimodal distribution analysis for HeLa cells
HuH-7	all	GO analysis of all proteins identified for lysosomes enriched from HuH-7 cells
HuH-7	enriched	GO analysis for proteins determined to be located at lysosomes based on bimodal distribution analysis for HuH-7 cells
SH-SY5Y	all	GO analysis of all proteins identified for lysosomes enriched from SH-SY5Y cells
SH-SY5Y	enriched	GO analysis for proteins determined to be located at lysosomes based on bimodal distribution analysis for SH-SY5Y cells
MEF	all	GO analysis of all proteins identified for lysosomes enriched from MEFs
MEF	enriched	GO analysis for proteins determined to be located at lysosomes based on bimodal distribution analysis for MEFs
NIH3T3	all	GO analysis of all proteins identified for lysosomes enriched from NIH3T3 cells
NIH3T3	enriched	GO analysis for proteins determined to be located at lysosomes based on bimodal distribution analysis for NIH3T3 cells

## Sheet: HEK293 - all
Analysis Type:	PANTHER Overrepresentation Test (Released 20190517)
Annotation Version and Release Date:	GO Ontology database Released 2019-02-02
Analyzed List:	Client Text Box Input (Homo sapiens)
Reference List:	Homo sapiens (all genes in database)
Test Type:	FISHER
Correction:	FDR
GO cellular component complete	Homo sapiens - REFLIST (20996)	Client Text Box Input (4095)	Client Text Box Input (expected)	Client Text Box Input (over/under)	Client Text Box Input (fold Enrichment)	Client Text Box Input (raw P-value)	Client Text Box Input (FDR)
Ragulator complex (GO:0071986)	6	6	1.17	+	5.13	0.00712	0.0353
DNA replication factor C complex (GO:0005663)	6	6	1.17	+	5.13	0.00712	0.0353
paraspeckles (GO:0042382)	6	6	1.17	+	5.13	0.00712	0.0352
CCR4-NOT core complex (GO:0030015)	6	6	1.17	+	5.13	0.00712	0.0351
pICln-Sm protein complex (GO:0034715)	6	6	1.17	+	5.13	0.00712	0.035
aminoacyl-tRNA synthetase multienzyme complex (GO:0017101)	12	12	2.34	+	5.13	0.000137	0.000963
CRD-mediated mRNA stability complex (GO:0070937)	6	6	1.17	+	5.13	0.00712	0.0349
methylosome (GO:0034709)	12	11	2.34	+	4.7	0.000427	0.00274
ER membrane protein complex (GO:0072546)	10	9	1.95	+	4.61	0.00157	0.00903
nuclear pore outer ring (GO:0031080)	10	9	1.95	+	4.61	0.00157	0.009
COPI-coated vesicle membrane (GO:0030663)	18	16	3.51	+	4.56	2.79e-05	0.000218
U6 snRNP (GO:0005688)	8	7	1.56	+	4.49	0.00585	0.0298
proteasome regulatory particle, lid subcomplex (GO:0008541)	8	7	1.56	+	4.49	0.00585	0.0297
pyruvate dehydrogenase complex (GO:0045254)	8	7	1.56	+	4.49	0.00585	0.0296
BORC complex (GO:0099078)	8	7	1.56	+	4.49	0.00585	0.0295
COPI vesicle coat (GO:0030126)	15	13	2.93	+	4.44	0.000187	0.00127
organellar small ribosomal subunit (GO:0000314)	29	25	5.66	+	4.42	2.45e-07	2.54e-06
mitochondrial small ribosomal subunit (GO:0005763)	29	25	5.66	+	4.42	2.45e-07	2.53e-06
mitochondrial nucleoid (GO:0042645)	44	37	8.58	+	4.31	5.5e-10	7.62e-09
nucleoid (GO:0009295)	44	37	8.58	+	4.31	5.5e-10	7.57e-09
organellar ribosome (GO:0000313)	89	74	17.36	+	4.26	2.46e-18	5.7e-17
mitochondrial ribosome (GO:0005761)	89	74	17.36	+	4.26	2.46e-18	5.64e-17
organellar large ribosomal subunit (GO:0000315)	58	48	11.31	+	4.24	2.35e-12	3.77e-11
mitochondrial large ribosomal subunit (GO:0005762)	58	48	11.31	+	4.24	2.35e-12	3.74e-11
SMN-Sm protein complex (GO:0034719)	17	14	3.32	+	4.22	0.000154	0.00106
U4 snRNP (GO:0005687)	11	9	2.15	+	4.2	0.00244	0.0132
endoplasmic reticulum chaperone complex (GO:0034663)	11	9	2.15	+	4.2	0.00244	0.0132
DNA replication factor A complex (GO:0005662)	16	13	3.12	+	4.17	0.000289	0.00193
polysomal ribosome (GO:0042788)	31	25	6.05	+	4.13	5.79e-07	5.7e-06
COPII vesicle coat (GO:0030127)	15	12	2.93	+	4.1	0.000544	0.00341
VCP-NPL4-UFD1 AAA ATPase complex (GO:0034098)	10	8	1.95	+	4.1	0.00466	0.0241
eukaryotic 48S preinitiation complex (GO:0033290)	15	12	2.93	+	4.1	0.000544	0.00339
cytoplasmic exosome (RNase complex) (GO:0000177)	14	11	2.73	+	4.03	0.00102	0.00608
respiratory chain complex III (GO:0045275)	14	11	2.73	+	4.03	0.00102	0.00606
mitochondrial respiratory chain complex III (GO:0005750)	14	11	2.73	+	4.03	0.00102	0.00605
proteasome core complex, alpha-subunit complex (GO:0019773)	9	7	1.76	+	3.99	0.00895	0.0427
host intracellular part (GO:0033646)	9	7	1.76	+	3.99	0.00895	0.0426
dynactin complex (GO:0005869)	9	7	1.76	+	3.99	0.00895	0.0425
intracellular region of host (GO:0043656)	9	7	1.76	+	3.99	0.00895	0.0424
small ribosomal subunit (GO:0015935)	76	59	14.82	+	3.98	5.23e-14	9.51e-13
host (GO:0018995)	67	52	13.07	+	3.98	1.62e-12	2.71e-11
host cell (GO:0043657)	67	52	13.07	+	3.98	1.62e-12	2.69e-11
COPI-coated vesicle (GO:0030137)	25	19	4.88	+	3.9	2.32e-05	0.000183
ribosomal subunit (GO:0044391)	199	150	38.81	+	3.86	1.9e-32	5.68e-31
cytoplasmic ubiquitin ligase complex (GO:0000153)	12	9	2.34	+	3.85	0.00365	0.0191
eukaryotic translation initiation factor 3 complex (GO:0005852)	16	12	3.12	+	3.85	0.000811	0.00488
mitochondrial protein complex (GO:0098798)	272	203	53.05	+	3.83	4.16e-43	1.6e-41
ESCRT complex (GO:0036452)	27	20	5.27	+	3.8	1.85e-05	0.00015
other organism part (GO:0044217)	73	54	14.24	+	3.79	2.31e-12	3.79e-11
other organism cell (GO:0044216)	73	54	14.24	+	3.79	2.31e-12	3.76e-11
other organism (GO:0044215)	73	54	14.24	+	3.79	2.31e-12	3.73e-11
endoplasmic reticulum tubular network (GO:0071782)	23	17	4.49	+	3.79	7.92e-05	0.000572
large ribosomal subunit (GO:0015934)	125	92	24.38	+	3.77	6.23e-20	1.53e-18
chaperone complex (GO:0101031)	22	16	4.29	+	3.73	0.000146	0.00103
chaperonin-containing T-complex (GO:0005832)	11	8	2.15	+	3.73	0.00691	0.0347
MCM complex (GO:0042555)	11	8	2.15	+	3.73	0.00691	0.0346
SMN complex (GO:0032797)	11	8	2.15	+	3.73	0.00691	0.0345
mitochondrial proton-transporting ATP synthase complex (GO:0005753)	22	16	4.29	+	3.73	0.000146	0.00102
micro-ribonucleoprotein complex (GO:0035068)	11	8	2.15	+	3.73	0.00691	0.0344
cytosolic small ribosomal subunit (GO:0022627)	47	34	9.17	+	3.71	3.79e-08	4.32e-07
translation preinitiation complex (GO:0070993)	18	13	3.51	+	3.7	0.000636	0.00393
ribosome (GO:0005840)	246	177	47.98	+	3.69	2.99e-36	9.99e-35
respiratory chain complex I (GO:0045271)	53	38	10.34	+	3.68	7.28e-09	8.93e-08
NADH dehydrogenase complex (GO:0030964)	53	38	10.34	+	3.68	7.28e-09	8.88e-08
mitochondrial respiratory chain complex I (GO:0005747)	53	38	10.34	+	3.68	7.28e-09	8.83e-08
tricarboxylic acid cycle enzyme complex (GO:0045239)	14	10	2.73	+	3.66	0.00283	0.0151
retromer complex (GO:0030904)	21	15	4.1	+	3.66	0.000269	0.00181
TIM23 mitochondrial import inner membrane translocase complex (GO:0005744)	14	10	2.73	+	3.66	0.00283	0.0151
proton-transporting two-sector ATPase complex, catalytic domain (GO:0033178)	17	12	3.32	+	3.62	0.00118	0.0069
eukaryotic 43S preinitiation complex (GO:0016282)	17	12	3.32	+	3.62	0.00118	0.00688
precatalytic spliceosome (GO:0071011)	44	31	8.58	+	3.61	2.27e-07	2.37e-06
U2-type catalytic step 2 spliceosome (GO:0071007)	30	21	5.85	+	3.59	2.11e-05	0.000168
U2-type precatalytic spliceosome (GO:0071005)	43	30	8.39	+	3.58	4.11e-07	4.12e-06
proton-transporting ATP synthase complex (GO:0045259)	23	16	4.49	+	3.57	0.00021	0.00143
vesicle coat (GO:0030120)	59	41	11.51	+	3.56	3.62e-09	4.52e-08
oligosaccharyltransferase complex (GO:0008250)	13	9	2.54	+	3.55	0.0053	0.0272
Arp2/3 protein complex (GO:0005885)	13	9	2.54	+	3.55	0.0053	0.0272
polysome (GO:0005844)	71	49	13.85	+	3.54	1.34e-10	1.94e-09
CCR4-NOT complex (GO:0030014)	16	11	3.12	+	3.52	0.00218	0.0121
mitochondrial matrix (GO:0005759)	470	321	91.67	+	3.5	1.23e-61	6.78e-60
proteasome core complex (GO:0005839)	22	15	4.29	+	3.5	0.000385	0.00252
proteasome regulatory particle (GO:0005838)	22	15	4.29	+	3.5	0.000385	0.00251
proteasome accessory complex (GO:0022624)	25	17	4.88	+	3.49	0.000164	0.00113
azurophil granule membrane (GO:0035577)	58	39	11.31	+	3.45	1.66e-08	1.94e-07
inner mitochondrial membrane protein complex (GO:0098800)	140	94	27.31	+	3.44	2.63e-18	5.96e-17
endoplasmic reticulum subcompartment (GO:0098827)	27	18	5.27	+	3.42	0.000127	0.000898
U5 snRNP (GO:0005682)	18	12	3.51	+	3.42	0.00168	0.00953
outer mitochondrial membrane protein complex (GO:0098799)	18	12	3.51	+	3.42	0.00168	0.00951
host cell part (GO:0033643)	12	8	2.34	+	3.42	0.00989	0.0464
dihydrolipoyl dehydrogenase complex (GO:0045240)	12	8	2.34	+	3.42	0.00989	0.0463
pore complex (GO:0046930)	18	12	3.51	+	3.42	0.00168	0.00948
catalytic step 2 spliceosome (GO:0071013)	87	58	16.97	+	3.42	1.33e-11	2.03e-10
cytosolic ribosome (GO:0022626)	119	79	23.21	+	3.4	2.02e-15	3.99e-14
mitochondrial respirasome (GO:0005746)	92	61	17.94	+	3.4	3.98e-12	6.28e-11
respiratory chain complex (GO:0098803)	89	59	17.36	+	3.4	9.3e-12	1.45e-10
melanosome (GO:0042470)	106	70	20.67	+	3.39	9.86e-14	1.74e-12
pigment granule (GO:0048770)	106	70	20.67	+	3.39	9.86e-14	1.73e-12
U4/U6 x U5 tri-snRNP complex (GO:0046540)	32	21	6.24	+	3.36	4.21e-05	0.000319
spliceosomal tri-snRNP complex (GO:0097526)	32	21	6.24	+	3.36	4.21e-05	0.000318
U2 snRNP (GO:0005686)	23	15	4.49	+	3.34	0.000541	0.00342
cytosolic large ribosomal subunit (GO:0022625)	66	43	12.87	+	3.34	9.69e-09	1.16e-07
oxidoreductase complex (GO:1990204)	119	77	23.21	+	3.32	1.04e-14	1.97e-13
respirasome (GO:0070469)	104	67	20.28	+	3.3	6.55e-13	1.13e-11
Flemming body (GO:0090543)	28	18	5.46	+	3.3	0.000177	0.00122
spliceosomal snRNP complex (GO:0097525)	61	39	11.9	+	3.28	6.22e-08	6.92e-07
azurophil granule (GO:0042582)	154	98	30.04	+	3.26	6.59e-18	1.41e-16
primary lysosome (GO:0005766)	154	98	30.04	+	3.26	6.59e-18	1.4e-16
mitochondrial membrane part (GO:0044455)	237	150	46.22	+	3.25	1.38e-26	3.71e-25
U1 snRNP (GO:0005685)	19	12	3.71	+	3.24	0.00233	0.0129
costamere (GO:0043034)	19	12	3.71	+	3.24	0.00233	0.0128
Sm-like protein family complex (GO:0120114)	77	48	15.02	+	3.2	2.6e-09	3.27e-08
mitochondrial inner membrane (GO:0005743)	476	296	92.84	+	3.19	1.5e-50	6.63e-49
ficolin-1-rich granule (GO:0101002)	124	77	24.18	+	3.18	5.77e-14	1.04e-12
ficolin-1-rich granule lumen (GO:1904813)	124	77	24.18	+	3.18	5.77e-14	1.03e-12
replisome (GO:0030894)	29	18	5.66	+	3.18	0.000243	0.00164
U2-type spliceosomal complex (GO:0005684)	84	52	16.38	+	3.17	6.6e-10	9.02e-09
exon-exon junction complex (GO:0035145)	21	13	4.1	+	3.17	0.00177	0.00996
intrinsic component of mitochondrial outer membrane (GO:0031306)	21	13	4.1	+	3.17	0.00177	0.00993
nuclear replisome (GO:0043601)	26	16	5.07	+	3.16	0.00057	0.00355
organelle envelope lumen (GO:0031970)	88	54	17.16	+	3.15	3.87e-10	5.55e-09
endoplasmic reticulum quality control compartment (GO:0044322)	23	14	4.49	+	3.12	0.00134	0.00779
mitochondrial intermembrane space (GO:0005758)	79	48	15.41	+	3.12	4.57e-09	5.67e-08
membrane coat (GO:0030117)	101	61	19.7	+	3.1	5.43e-11	8.19e-10
coated membrane (GO:0048475)	101	61	19.7	+	3.1	5.43e-11	8.13e-10
telomerase holoenzyme complex (GO:0005697)	20	12	3.9	+	3.08	0.00319	0.0168
preribosome, small subunit precursor (GO:0030688)	15	9	2.93	+	3.08	0.0102	0.0477
anchored component of synaptic vesicle membrane (GO:0098993)	15	9	2.93	+	3.08	0.0102	0.0476
integral component of mitochondrial outer membrane (GO:0031307)	20	12	3.9	+	3.08	0.00319	0.0168
focal adhesion (GO:0005925)	404	242	78.8	+	3.07	1.94e-39	7.32e-38
lysosomal membrane (GO:0005765)	348	208	67.87	+	3.06	6.69e-34	2.06e-32
small nuclear ribonucleoprotein complex (GO:0030532)	67	40	13.07	+	3.06	1.23e-07	1.33e-06
proton-transporting two-sector ATPase complex (GO:0016469)	52	31	10.14	+	3.06	3.44e-06	3.16e-05
lytic vacuole membrane (GO:0098852)	349	208	68.07	+	3.06	8.62e-34	2.62e-32
lysosomal lumen (GO:0043202)	94	56	18.33	+	3.05	4.78e-10	6.75e-09
cell-substrate adherens junction (GO:0005924)	407	242	79.38	+	3.05	6.54e-39	2.38e-37
cell-substrate junction (GO:0030055)	411	244	80.16	+	3.04	3.26e-39	1.21e-37
organelle inner membrane (GO:0019866)	536	317	104.54	+	3.03	1.41e-50	6.36e-49
small nucleolar ribonucleoprotein complex (GO:0005732)	22	13	4.29	+	3.03	0.0024	0.0131
azurophil granule lumen (GO:0035578)	90	53	17.55	+	3.02	1.84e-09	2.34e-08
clathrin coat of endocytic vesicle (GO:0030128)	17	10	3.32	+	3.02	0.00764	0.0373
nuclear exosome (RNase complex) (GO:0000176)	17	10	3.32	+	3.02	0.00764	0.0372
endopeptidase complex (GO:1905369)	68	40	13.26	+	3.02	2.51e-07	2.58e-06
BLOC-1 complex (GO:0031083)	17	10	3.32	+	3.02	0.00764	0.0371
integral component of mitochondrial inner membrane (GO:0031305)	46	27	8.97	+	3.01	1.83e-05	0.000149
intrinsic component of mitochondrial inner membrane (GO:0031304)	46	27	8.97	+	3.01	1.83e-05	0.000148
intrinsic component of mitochondrial membrane (GO:0098573)	75	44	14.63	+	3.01	5.53e-08	6.19e-07
rough endoplasmic reticulum membrane (GO:0030867)	29	17	5.66	+	3.01	0.000858	0.00515
late endosome membrane (GO:0031902)	130	76	25.35	+	3	7.56e-13	1.29e-11
preribosome, large subunit precursor (GO:0030687)	24	14	4.68	+	2.99	0.00295	0.0157
COP9 signalosome (GO:0008180)	36	21	7.02	+	2.99	0.000184	0.00126
proteasome complex (GO:0000502)	67	39	13.07	+	2.98	4.05e-07	4.09e-06
integral component of mitochondrial membrane (GO:0032592)	74	43	14.43	+	2.98	9.13e-08	1.01e-06
mitochondrial part (GO:0044429)	1048	608	204.4	+	2.97	5.3e-97	4e-95
SNARE complex (GO:0031201)	50	29	9.75	+	2.97	1.01e-05	8.7e-05
endocytic vesicle lumen (GO:0071682)	19	11	3.71	+	2.97	0.00571	0.0291
smooth endoplasmic reticulum (GO:0005790)	35	20	6.83	+	2.93	0.00031	0.00204
vacuolar lumen (GO:0005775)	170	97	33.16	+	2.93	2.03e-15	3.97e-14
midbody (GO:0030496)	172	98	33.55	+	2.92	1.47e-15	2.99e-14
clathrin adaptor complex (GO:0030131)	30	17	5.85	+	2.91	0.00101	0.00601
clathrin vesicle coat (GO:0030125)	30	17	5.85	+	2.91	0.00101	0.006
vacuolar membrane (GO:0005774)	406	230	79.19	+	2.9	1.27e-34	3.98e-33
trans-Golgi network transport vesicle (GO:0030140)	32	18	6.24	+	2.88	0.000722	0.0044
AP-type membrane coat adaptor complex (GO:0030119)	48	27	9.36	+	2.88	2.98e-05	0.000231
vacuolar part (GO:0044437)	560	313	109.22	+	2.87	2.95e-46	1.2e-44
cytochrome complex (GO:0070069)	34	19	6.63	+	2.87	0.000523	0.00332
U12-type spliceosomal complex (GO:0005689)	27	15	5.27	+	2.85	0.00237	0.013
endoplasmic reticulum exit site (GO:0070971)	27	15	5.27	+	2.85	0.00237	0.0129
axon cytoplasm (GO:1904115)	56	31	10.92	+	2.84	1.27e-05	0.000106
mitochondrial membrane (GO:0031966)	709	392	138.28	+	2.83	2.87e-57	1.36e-55
spliceosomal complex (GO:0005681)	181	100	35.3	+	2.83	3.17e-15	6.15e-14
clathrin coat (GO:0030118)	49	27	9.56	+	2.83	5.75e-05	0.000429
mitochondrial envelope (GO:0005740)	751	413	146.47	+	2.82	6.26e-60	3.11e-58
clathrin coat of coated pit (GO:0030132)	22	12	4.29	+	2.8	0.00797	0.0385
BLOC complex (GO:0031082)	22	12	4.29	+	2.8	0.00797	0.0384
microbody membrane (GO:0031903)	61	33	11.9	+	2.77	8.16e-06	7.19e-05
peroxisomal membrane (GO:0005778)	61	33	11.9	+	2.77	8.16e-06	7.16e-05
ribonucleoprotein complex (GO:1990904)	865	466	168.71	+	2.76	1.09e-65	6.19e-64
exosome (RNase complex) (GO:0000178)	26	14	5.07	+	2.76	0.00395	0.0205
exoribonuclease complex (GO:1905354)	26	14	5.07	+	2.76	0.00395	0.0205
lysosome (GO:0005764)	671	360	130.87	+	2.75	4.98e-50	2.16e-48
lytic vacuole (GO:0000323)	672	360	131.06	+	2.75	5.6e-50	2.38e-48
nuclear pore (GO:0005643)	87	46	16.97	+	2.71	2.24e-07	2.35e-06
late endosome (GO:0005770)	249	130	48.56	+	2.68	6.35e-18	1.39e-16
proton-transporting two-sector ATPase complex, proton-transporting domain (GO:0033177)	23	12	4.49	+	2.68	0.00928	0.0436
extrinsic component of organelle membrane (GO:0031312)	46	24	8.97	+	2.68	0.00024	0.00163
proton-transporting V-type ATPase complex (GO:0033176)	27	14	5.27	+	2.66	0.00475	0.0245
cytosolic part (GO:0044445)	257	133	50.12	+	2.65	4.95e-18	1.11e-16
90S preribosome (GO:0030686)	31	16	6.05	+	2.65	0.00251	0.0135
adherens junction (GO:0005912)	539	278	105.13	+	2.64	1.94e-36	6.58e-35
phagocytic vesicle (GO:0045335)	128	66	24.96	+	2.64	1.77e-09	2.28e-08
anchoring junction (GO:0070161)	555	286	108.25	+	2.64	2.13e-37	7.34e-36
nuclear replication fork (GO:0043596)	43	22	8.39	+	2.62	0.000541	0.00341
vacuole (GO:0005773)	772	394	150.57	+	2.62	6.89e-51	3.19e-49
nuclear chromosome, telomeric region (GO:0000784)	110	56	21.45	+	2.61	3.49e-08	4.01e-07
microbody (GO:0042579)	137	69	26.72	+	2.58	1.7e-09	2.21e-08
peroxisome (GO:0005777)	137	69	26.72	+	2.58	1.7e-09	2.2e-08
microbody lumen (GO:0031907)	52	26	10.14	+	2.56	0.00029	0.00194
desmosome (GO:0030057)	26	13	5.07	+	2.56	0.00794	0.0385
spindle midzone (GO:0051233)	34	17	6.63	+	2.56	0.00342	0.0179
peroxisomal matrix (GO:0005782)	52	26	10.14	+	2.56	0.00029	0.00193
endosome membrane (GO:0010008)	474	237	92.45	+	2.56	1.35e-29	3.82e-28
mitochondrion (GO:0005739)	1599	795	311.86	+	2.55	1.13e-102	9.61e-101
peroxisomal part (GO:0044439)	101	50	19.7	+	2.54	3.6e-07	3.67e-06
microbody part (GO:0044438)	101	50	19.7	+	2.54	3.6e-07	3.65e-06
peptidase complex (GO:1905368)	95	47	18.53	+	2.54	9.31e-07	8.81e-06
neuron projection cytoplasm (GO:0120111)	83	41	16.19	+	2.53	4.07e-06	3.7e-05
recycling endosome membrane (GO:0055038)	81	40	15.8	+	2.53	5.53e-06	4.96e-05
secretory granule lumen (GO:0034774)	320	158	62.41	+	2.53	1.08e-19	2.58e-18
envelope (GO:0031975)	1194	589	232.87	+	2.53	4.4e-73	2.8e-71
organelle envelope (GO:0031967)	1194	589	232.87	+	2.53	4.4e-73	2.72e-71
clathrin-coated pit (GO:0005905)	69	34	13.46	+	2.53	3.95e-05	0.000301
tethering complex (GO:0099023)	69	34	13.46	+	2.53	3.95e-05	0.0003
endoplasmic reticulum-Golgi intermediate compartment (GO:0005793)	126	62	24.57	+	2.52	2.36e-08	2.75e-07
cytoplasmic stress granule (GO:0010494)	61	30	11.9	+	2.52	8.67e-05	0.000624
vesicle lumen (GO:0031983)	325	159	63.39	+	2.51	1.75e-19	4.14e-18
endosomal part (GO:0044440)	522	255	101.81	+	2.5	1.26e-30	3.61e-29
cytoplasmic vesicle lumen (GO:0060205)	324	158	63.19	+	2.5	2.78e-19	6.5e-18
Golgi-associated vesicle membrane (GO:0030660)	113	55	22.04	+	2.5	1.5e-07	1.6e-06
phagocytic vesicle membrane (GO:0030670)	74	36	14.43	+	2.49	2.25e-05	0.000179
preribosome (GO:0030684)	79	38	15.41	+	2.47	1.42e-05	0.000117
coated vesicle membrane (GO:0030662)	180	86	35.11	+	2.45	9.55e-11	1.41e-09
extracellular exosome (GO:0070062)	2097	996	408.99	+	2.44	1.23e-122	1.67e-120
extracellular vesicle (GO:1903561)	2118	999	413.09	+	2.42	1.74e-121	2.21e-119
extracellular organelle (GO:0043230)	2120	999	413.48	+	2.42	2.29e-121	2.75e-119
early endosome membrane (GO:0031901)	147	69	28.67	+	2.41	1.43e-08	1.68e-07
Golgi-associated vesicle (GO:0005798)	182	85	35.5	+	2.39	3.19e-10	4.6e-09
early endosome (GO:0005769)	351	162	68.46	+	2.37	6.48e-18	1.4e-16
intrinsic component of synaptic vesicle membrane (GO:0098563)	50	23	9.75	+	2.36	0.00123	0.00713
recycling endosome (GO:0055037)	174	80	33.94	+	2.36	1.9e-09	2.4e-08
ficolin-1-rich granule membrane (GO:0101003)	61	28	11.9	+	2.35	0.000426	0.00274
intercalated disc (GO:0014704)	53	24	10.34	+	2.32	0.00104	0.00613
secretory granule membrane (GO:0030667)	301	136	58.71	+	2.32	1.16e-14	2.16e-13
ER to Golgi transport vesicle membrane (GO:0012507)	62	28	12.09	+	2.32	0.000476	0.00303
mitochondrial outer membrane (GO:0005741)	184	83	35.89	+	2.31	1.77e-09	2.27e-08
coated vesicle (GO:0030135)	291	131	56.76	+	2.31	3.73e-14	6.85e-13
rough endoplasmic reticulum (GO:0005791)	89	40	17.36	+	2.3	3.47e-05	0.000267
small-subunit processome (GO:0032040)	38	17	7.41	+	2.29	0.00904	0.0426
cell-cell contact zone (GO:0044291)	74	33	14.43	+	2.29	0.000185	0.00127
autophagosome (GO:0005776)	92	41	17.94	+	2.28	2.88e-05	0.000224
cell division site part (GO:0032155)	63	28	12.29	+	2.28	0.000542	0.00341
COPII-coated ER to Golgi transport vesicle (GO:0030134)	97	43	18.92	+	2.27	2.58e-05	0.000203
outer membrane (GO:0019867)	210	93	40.96	+	2.27	5.23e-10	7.29e-09
organelle outer membrane (GO:0031968)	208	92	40.57	+	2.27	4.84e-10	6.8e-09
whole membrane (GO:0098805)	1670	735	325.71	+	2.26	2.32e-75	1.52e-73
cytoplasmic vesicle part (GO:0044433)	1497	657	291.97	+	2.25	2.16e-66	1.25e-64
endosome (GO:0005768)	902	395	175.92	+	2.25	8.04e-39	2.87e-37
cleavage furrow (GO:0032154)	55	24	10.73	+	2.24	0.00189	0.0106
intrinsic component of organelle membrane (GO:0031300)	392	171	76.45	+	2.24	4.97e-17	1.04e-15
integral component of endoplasmic reticulum membrane (GO:0030176)	154	67	30.04	+	2.23	1.96e-07	2.07e-06
integral component of organelle membrane (GO:0031301)	359	156	70.02	+	2.23	1.66e-15	3.34e-14
chromosome, telomeric region (GO:0000781)	145	63	28.28	+	2.23	6.21e-07	6.05e-06
tertiary granule (GO:0070820)	164	71	31.99	+	2.22	1.04e-07	1.14e-06
cell-cell adherens junction (GO:0005913)	111	48	21.65	+	2.22	1.22e-05	0.000102
trans-Golgi network membrane (GO:0032588)	93	40	18.14	+	2.21	7.84e-05	0.000568
ribonucleoprotein granule (GO:0035770)	219	94	42.71	+	2.2	1.12e-09	1.49e-08
endoplasmic reticulum-Golgi intermediate compartment membrane (GO:0033116)	70	30	13.65	+	2.2	0.000587	0.00364
neuromuscular junction (GO:0031594)	80	34	15.6	+	2.18	0.000304	0.00201
cytoplasmic ribonucleoprotein granule (GO:0036464)	207	87	40.37	+	2.15	1.08e-08	1.28e-07
intrinsic component of endoplasmic reticulum membrane (GO:0031227)	162	68	31.6	+	2.15	5.5e-07	5.46e-06
organelle subcompartment (GO:0031984)	391	164	76.26	+	2.15	4.34e-15	8.33e-14
cortical actin cytoskeleton (GO:0030864)	86	36	16.77	+	2.15	0.000295	0.00195
secretory granule (GO:0030141)	838	350	163.44	+	2.14	4.11e-31	1.2e-29
trans-Golgi network (GO:0005802)	242	101	47.2	+	2.14	9.46e-10	1.28e-08
P-body (GO:0000932)	84	35	16.38	+	2.14	0.000403	0.00261
cell cortex part (GO:0044448)	185	77	36.08	+	2.13	1.22e-07	1.33e-06
Golgi stack (GO:0005795)	149	62	29.06	+	2.13	2.05e-06	1.91e-05
replication fork (GO:0005657)	70	29	13.65	+	2.12	0.00145	0.00838
organelle membrane (GO:0031090)	3517	1456	685.95	+	2.12	1.46e-149	2.7e-147
cortical cytoskeleton (GO:0030863)	116	48	22.62	+	2.12	2.88e-05	0.000225
endoplasmic reticulum lumen (GO:0005788)	308	127	60.07	+	2.11	1.28e-11	1.98e-10
cell division site (GO:0032153)	69	28	13.46	+	2.08	0.0021	0.0117
endocytic vesicle (GO:0030139)	301	122	58.71	+	2.08	7.19e-11	1.07e-09
Golgi subcompartment (GO:0098791)	366	148	71.38	+	2.07	8.57e-13	1.45e-11
clathrin-coated vesicle (GO:0030136)	188	76	36.67	+	2.07	3.54e-07	3.62e-06
bounding membrane of organelle (GO:0098588)	2093	841	408.21	+	2.06	2.14e-72	1.28e-70
nuclear envelope (GO:0005635)	465	186	90.69	+	2.05	1.92e-15	3.83e-14
clathrin-coated vesicle membrane (GO:0030665)	115	46	22.43	+	2.05	9.48e-05	0.000679
endoplasmic reticulum membrane (GO:0005789)	1073	429	209.27	+	2.05	9.04e-35	2.88e-33
secretory vesicle (GO:0099503)	996	398	194.26	+	2.05	2.95e-32	8.69e-31
nuclear outer membrane-endoplasmic reticulum membrane network (GO:0042175)	1096	437	213.76	+	2.04	2.79e-35	9.01e-34
endoplasmic reticulum part (GO:0044432)	1362	543	265.64	+	2.04	4.29e-44	1.68e-42
vesicle membrane (GO:0012506)	792	315	154.47	+	2.04	3.47e-25	8.95e-24
lipid droplet (GO:0005811)	78	31	15.21	+	2.04	0.00157	0.009
vesicle (GO:0031982)	3814	1514	743.87	+	2.04	1.48e-143	2.52e-141
cytoplasmic vesicle membrane (GO:0030659)	771	306	150.37	+	2.03	1.98e-24	4.97e-23
specific granule membrane (GO:0035579)	91	36	17.75	+	2.03	0.000641	0.00394
kinetochore (GO:0000776)	134	53	26.13	+	2.03	3.69e-05	0.000282
lamellipodium (GO:0030027)	190	75	37.06	+	2.02	9.15e-07	8.7e-06
site of DNA damage (GO:0090734)	71	28	13.85	+	2.02	0.00247	0.0133
cytoplasmic vesicle (GO:0031410)	2313	911	451.12	+	2.02	1.14e-75	7.77e-74
intracellular vesicle (GO:0097708)	2316	912	451.71	+	2.02	8.58e-76	6.02e-74
Golgi cisterna (GO:0031985)	117	46	22.82	+	2.02	0.000113	0.0008
kinesin complex (GO:0005871)	56	22	10.92	+	2.01	0.00821	0.0393
chromosomal region (GO:0098687)	335	131	65.34	+	2	1.02e-10	1.49e-09
nuclear membrane (GO:0031965)	305	118	59.49	+	1.98	1.54e-09	2.02e-08
specific granule (GO:0042581)	161	62	31.4	+	1.97	1.5e-05	0.000124
site of polarized growth (GO:0030427)	172	66	33.55	+	1.97	8.36e-06	7.31e-05
actin filament (GO:0005884)	102	39	19.89	+	1.96	0.000796	0.00484
growth cone (GO:0030426)	170	65	33.16	+	1.96	1.11e-05	9.4e-05
spindle (GO:0005819)	342	129	66.7	+	1.93	1.01e-09	1.35e-08
transport vesicle (GO:0030133)	401	151	78.21	+	1.93	4.3e-11	6.53e-10
Golgi cisterna membrane (GO:0032580)	93	35	18.14	+	1.93	0.00162	0.00926
synaptic vesicle (GO:0008021)	198	74	38.62	+	1.92	4.72e-06	4.27e-05
platelet alpha granule (GO:0031091)	91	34	17.75	+	1.92	0.00216	0.012
inclusion body (GO:0016234)	83	31	16.19	+	1.91	0.00317	0.0168
exocytic vesicle membrane (GO:0099501)	110	41	21.45	+	1.91	0.000806	0.00489
synaptic vesicle membrane (GO:0030672)	110	41	21.45	+	1.91	0.000806	0.00487
basement membrane (GO:0005604)	94	35	18.33	+	1.91	0.00173	0.00978
cytoplasmic side of membrane (GO:0098562)	180	67	35.11	+	1.91	1.83e-05	0.000149
endocytic vesicle membrane (GO:0030666)	167	62	32.57	+	1.9	3.17e-05	0.000244
transport vesicle membrane (GO:0030658)	213	79	41.54	+	1.9	3.08e-06	2.84e-05
chromosome, centromeric region (GO:0000775)	195	72	38.03	+	1.89	8.74e-06	7.6e-05
endoplasmic reticulum (GO:0005783)	1920	708	374.47	+	1.89	1.67e-48	6.95e-47
spindle pole (GO:0000922)	161	59	31.4	+	1.88	7.09e-05	0.000521
brush border (GO:0005903)	101	37	19.7	+	1.88	0.00166	0.00947
Golgi membrane (GO:0000139)	757	276	147.64	+	1.87	5.67e-18	1.26e-16
ruffle (GO:0001726)	171	62	33.35	+	1.86	7.6e-05	0.000554
membrane protein complex (GO:0098796)	1203	435	234.63	+	1.85	1.27e-27	3.5e-26
nuclear periphery (GO:0034399)	139	50	27.11	+	1.84	0.000346	0.00227
cell cortex (GO:0005938)	313	112	61.05	+	1.83	1.31e-07	1.41e-06
Golgi apparatus part (GO:0044431)	982	351	191.53	+	1.83	1.55e-21	3.85e-20
filopodium (GO:0030175)	101	36	19.7	+	1.83	0.00343	0.0179
endomembrane system (GO:0012505)	4474	1584	872.6	+	1.82	7.15e-115	7.66e-113
exocytic vesicle (GO:0070382)	215	76	41.93	+	1.81	2e-05	0.00016
nucleolus (GO:0005730)	945	334	184.31	+	1.81	6.98e-20	1.69e-18
perinuclear region of cytoplasm (GO:0048471)	708	250	138.09	+	1.81	5.16e-15	9.82e-14
membrane region (GO:0098589)	329	116	64.17	+	1.81	1.28e-07	1.38e-06
cytoplasmic side of plasma membrane (GO:0009898)	155	54	30.23	+	1.79	0.000454	0.00291
membrane raft (GO:0045121)	316	110	61.63	+	1.78	5.75e-07	5.68e-06
extrinsic component of cytoplasmic side of plasma membrane (GO:0031234)	92	32	17.94	+	1.78	0.00691	0.0347
condensed chromosome, centromeric region (GO:0000779)	118	41	23.01	+	1.78	0.00237	0.0129
membrane microdomain (GO:0098857)	317	110	61.83	+	1.78	5.93e-07	5.81e-06
cell junction (GO:0030054)	1291	447	251.79	+	1.78	3.22e-25	8.41e-24
Schaffer collateral - CA1 synapse (GO:0098685)	84	29	16.38	+	1.77	0.0103	0.0478
condensed chromosome kinetochore (GO:0000777)	105	36	20.48	+	1.76	0.00567	0.029
cell leading edge (GO:0031252)	403	138	78.6	+	1.76	3.61e-08	4.13e-07
condensed chromosome (GO:0000793)	227	77	44.27	+	1.74	6.02e-05	0.000447
catalytic complex (GO:1902494)	1402	475	273.44	+	1.74	3.53e-25	8.98e-24
ruffle membrane (GO:0032587)	92	31	17.94	+	1.73	0.0101	0.0472
protein-containing complex (GO:0032991)	5405	1812	1054.18	+	1.72	9.63e-119	1.09e-116
cytosol (GO:0005829)	5104	1707	995.47	+	1.71	3.48e-108	3.54e-106
actin cytoskeleton (GO:0015629)	503	168	98.1	+	1.71	4.63e-09	5.71e-08
Golgi apparatus (GO:0005794)	1575	526	307.18	+	1.71	9.01e-27	2.45e-25
extracellular space (GO:0005615)	3337	1108	650.84	+	1.7	3.2e-60	1.67e-58
cell-cell junction (GO:0005911)	454	150	88.55	+	1.69	5.47e-08	6.15e-07
cytoplasmic part (GO:0044444)	9726	3213	1896.93	+	1.69	0	0
plasma membrane raft (GO:0044853)	109	36	21.26	+	1.69	0.00903	0.0426
organelle lumen (GO:0043233)	5258	1736	1025.51	+	1.69	1.51e-106	1.47e-104
intracellular organelle lumen (GO:0070013)	5258	1736	1025.51	+	1.69	1.51e-106	1.4e-104
membrane-enclosed lumen (GO:0031974)	5258	1736	1025.51	+	1.69	1.51e-106	1.34e-104
mitotic spindle (GO:0072686)	103	34	20.09	+	1.69	0.0103	0.0477
centrosome (GO:0005813)	512	169	99.86	+	1.69	8.26e-09	9.95e-08
intracellular organelle part (GO:0044446)	9307	3052	1815.21	+	1.68	2.08e-283	1.41e-280
extrinsic component of plasma membrane (GO:0019897)	171	56	33.35	+	1.68	0.00111	0.0065
cytoplasmic region (GO:0099568)	501	164	97.71	+	1.68	2.61e-08	3.02e-07
microtubule associated complex (GO:0005875)	153	50	29.84	+	1.68	0.00217	0.012
extrinsic component of membrane (GO:0019898)	297	97	57.93	+	1.67	1.88e-05	0.000152
extracellular region part (GO:0044421)	3535	1149	689.46	+	1.67	9.24e-59	4.48e-57
postsynaptic density (GO:0014069)	329	106	64.17	+	1.65	1.4e-05	0.000116
organelle part (GO:0044422)	9611	3078	1874.5	+	1.64	5.99e-270	3.05e-267
synapse (GO:0045202)	1201	383	234.24	+	1.64	1.03e-16	2.14e-15
asymmetric synapse (GO:0032279)	333	106	64.95	+	1.63	2.08e-05	0.000166
glutamatergic synapse (GO:0098978)	364	115	70.99	+	1.62	1.15e-05	9.7e-05
nucleolar part (GO:0044452)	181	57	35.3	+	1.61	0.00258	0.0138
microtubule (GO:0005874)	421	132	82.11	+	1.61	3.85e-06	3.52e-05
axon part (GO:0033267)	383	120	74.7	+	1.61	1.05e-05	8.97e-05
intracellular non-membrane-bounded organelle (GO:0043232)	4243	1320	827.54	+	1.6	4.44e-60	2.26e-58
non-membrane-bounded organelle (GO:0043228)	4253	1323	829.49	+	1.59	2.86e-60	1.53e-58
nuclear speck (GO:0016607)	396	123	77.23	+	1.59	1.1e-05	9.37e-05
neuron spine (GO:0044309)	158	49	30.82	+	1.59	0.00596	0.03
sarcolemma (GO:0042383)	136	42	26.53	+	1.58	0.0108	0.0499
dendritic spine (GO:0043197)	156	48	30.43	+	1.58	0.00748	0.0366
neuron to neuron synapse (GO:0098984)	353	108	68.85	+	1.57	7.43e-05	0.000544
distal axon (GO:0150034)	285	87	55.59	+	1.57	0.000387	0.00252
postsynaptic specialization (GO:0099572)	354	108	69.04	+	1.56	7.63e-05	0.000555
presynapse (GO:0098793)	498	150	97.13	+	1.54	5.55e-06	4.95e-05
basolateral plasma membrane (GO:0016323)	217	65	42.32	+	1.54	0.00339	0.0178
cell body (GO:0044297)	571	171	111.37	+	1.54	1.52e-06	1.43e-05
microtubule cytoskeleton (GO:0015630)	1196	358	233.26	+	1.53	1.43e-12	2.41e-11
cytoplasm (GO:0005737)	11603	3473	2263.02	+	1.53	9.04e-305	9.2e-302
synapse part (GO:0044456)	957	286	186.65	+	1.53	4.22e-10	6.01e-09
chromosomal part (GO:0044427)	918	273	179.04	+	1.52	1.46e-09	1.93e-08
postsynapse (GO:0098794)	627	186	122.29	+	1.52	7.97e-07	7.69e-06
collagen-containing extracellular matrix (GO:0062023)	406	120	79.19	+	1.52	0.0001	0.000712
microtubule organizing center (GO:0005815)	738	217	143.94	+	1.51	1.61e-07	1.71e-06
axon (GO:0030424)	614	180	119.75	+	1.5	2.58e-06	2.38e-05
plasma membrane bounded cell projection cytoplasm (GO:0032838)	198	58	38.62	+	1.5	0.00818	0.0393
chromosome (GO:0005694)	1040	304	202.84	+	1.5	6.99e-10	9.49e-09
nuclear part (GO:0044428)	4502	1302	878.06	+	1.48	2.89e-44	1.15e-42
intracellular membrane-bounded organelle (GO:0043231)	11005	3179	2146.38	+	1.48	6.49e-207	1.32e-204
neuron part (GO:0097458)	1749	501	341.12	+	1.47	1.29e-14	2.38e-13
neuronal cell body (GO:0043025)	502	143	97.91	+	1.46	9.66e-05	0.00069
extracellular region (GO:0005576)	4341	1234	846.66	+	1.46	2.91e-38	1.02e-36
nuclear lumen (GO:0031981)	4114	1167	802.38	+	1.45	2.33e-35	7.64e-34
membrane-bounded organelle (GO:0043227)	12510	3545	2439.91	+	1.45	1.08e-269	4.4e-267
polymeric cytoskeletal fiber (GO:0099513)	742	210	144.72	+	1.45	2.52e-06	2.34e-05
cytoskeletal part (GO:0044430)	1695	479	330.59	+	1.45	3.41e-13	5.94e-12
nuclear chromosome (GO:0000228)	582	163	113.51	+	1.44	5.51e-05	0.000412
nuclear body (GO:0016604)	759	212	148.03	+	1.43	4.81e-06	4.34e-05
dendrite (GO:0030425)	595	166	116.05	+	1.43	6.44e-05	0.000477
nucleoplasm (GO:0005654)	3495	974	681.65	+	1.43	3.2e-26	8.47e-25
dendritic tree (GO:0097447)	597	166	116.44	+	1.43	6.66e-05	0.000491
cytoskeleton (GO:0005856)	2202	612	429.47	+	1.43	1.44e-15	2.97e-14
supramolecular polymer (GO:0099081)	971	268	189.38	+	1.42	5.24e-07	5.23e-06
supramolecular complex (GO:0099080)	972	268	189.58	+	1.41	6.4e-07	6.2e-06
intracellular organelle (GO:0043229)	12783	3516	2493.16	+	1.41	1.31e-232	2.97e-230
supramolecular fiber (GO:0099512)	964	265	188.02	+	1.41	8.67e-07	8.29e-06
somatodendritic compartment (GO:0036477)	832	226	162.27	+	1.39	1.15e-05	9.68e-05
nuclear chromosome part (GO:0044454)	546	148	106.49	+	1.39	0.00047	0.003
organelle (GO:0043226)	13610	3674	2654.46	+	1.38	1.74e-255	5.91e-253
neuron projection (GO:0043005)	1326	356	258.62	+	1.38	7.68e-08	8.49e-07
membrane (GO:0016020)	9839	2617	1918.97	+	1.36	1.91e-89	1.39e-87
intracellular (GO:0005622)	14571	3769	2841.89	+	1.33	1.13e-237	3.29e-235
intracellular part (GO:0044424)	14571	3769	2841.89	+	1.33	1.13e-237	2.88e-235
transferase complex (GO:1990234)	796	203	155.25	+	1.31	0.000648	0.00398
cell projection (GO:0042995)	2185	553	426.16	+	1.3	1.36e-08	1.61e-07
cell projection part (GO:0044463)	1467	370	286.12	+	1.29	6.9e-06	6.13e-05
plasma membrane bounded cell projection part (GO:0120038)	1467	370	286.12	+	1.29	6.9e-06	6.1e-05
plasma membrane bounded cell projection (GO:0120025)	2115	533	412.5	+	1.29	4.84e-08	5.48e-07
extracellular matrix (GO:0031012)	528	133	102.98	+	1.29	0.00889	0.0425
nucleus (GO:0005634)	7407	1826	1444.64	+	1.26	5.08e-29	1.42e-27
nucleoplasm part (GO:0044451)	1119	268	218.25	+	1.23	0.00244	0.0132
plasma membrane region (GO:0098590)	1201	283	234.24	+	1.21	0.00375	0.0195
cell part (GO:0044464)	17048	3899	3324.99	+	1.17	1.01e-135	1.58e-133
cell (GO:0005623)	17111	3905	3337.28	+	1.17	4.86e-135	7.06e-133
membrane part (GO:0044425)	7239	1646	1411.87	+	1.17	4.06e-12	6.36e-11
cellular_component (GO:0005575)	18838	4035	3674.11	+	1.1	2.41e-102	1.89e-100
intrinsic component of plasma membrane (GO:0031226)	1731	258	337.61	-	0.76	1.68e-05	0.000138
integral component of plasma membrane (GO:0005887)	1651	242	322.01	-	0.75	9.21e-06	7.98e-05
transporter complex (GO:1990351)	342	44	66.7	-	0.66	0.00818	0.0394
external side of plasma membrane (GO:0009897)	409	49	79.77	-	0.61	0.000696	0.00426
transmembrane transporter complex (GO:1902495)	334	38	65.14	-	0.58	0.000865	0.00518
ion channel complex (GO:0034702)	309	31	60.27	-	0.51	0.000152	0.00105
transcription factor complex (GO:0005667)	361	34	70.41	-	0.48	9.85e-06	8.5e-05
nuclear transcription factor complex (GO:0044798)	201	18	39.2	-	0.46	0.000626	0.00388
cation channel complex (GO:0034703)	225	18	43.88	-	0.41	5.26e-05	0.000395
voltage-gated potassium channel complex (GO:0008076)	91	4	17.75	-	0.23	0.000425	0.00275
potassium channel complex (GO:0034705)	100	4	19.5	-	0.21	0.000147	0.00102
Unclassified (UNCLASSIFIED)	2158	60	420.89	-	0.14	2.41e-102	1.96e-100
immunoglobulin complex, circulating (GO:0042571)	94	1	18.33	-	0.05	1.9e-06	1.79e-05
immunoglobulin complex (GO:0019814)	99	1	19.31	-	0.05	8.29e-07	7.96e-06

## Sheet: HEK293 - enriched
Analysis Type:	PANTHER Overrepresentation Test (Released 20190517)
Annotation Version and Release Date:	GO Ontology database Released 2019-02-02
Analyzed List:	Client Text Box Input (Homo sapiens)
Reference List:	Homo sapiens (all genes in database)
Test Type:	FISHER
Correction:	FDR
GO cellular component complete	Homo sapiens - REFLIST (20996)	Client Text Box Input (1547)	Client Text Box Input (expected)	Client Text Box Input (over/under)	Client Text Box Input (fold Enrichment)	Client Text Box Input (raw P-value)	Client Text Box Input (FDR)
Ragulator complex (GO:0071986)	6	6	0.44	+	13.57	6.66e-05	0.00099
ESCRT II complex (GO:0000814)	3	3	0.22	+	13.57	0.00551	0.0496
BORC complex (GO:0099078)	8	6	0.59	+	10.18	0.000192	0.00263
GATOR1 complex (GO:1990130)	6	4	0.44	+	9.05	0.00332	0.0323
integral component of vacuolar membrane (GO:0031166)	6	4	0.44	+	9.05	0.00332	0.0322
intrinsic component of vacuolar membrane (GO:0031310)	6	4	0.44	+	9.05	0.00332	0.032
RNA polymerase I complex (GO:0005736)	12	7	0.88	+	7.92	0.000171	0.00237
prefoldin complex (GO:0016272)	7	4	0.52	+	7.76	0.00493	0.0452
hemidesmosome (GO:0030056)	7	4	0.52	+	7.76	0.00493	0.045
proton-transporting V-type ATPase, V1 domain (GO:0033180)	9	5	0.66	+	7.54	0.00179	0.0191
cytoplasmic ubiquitin ligase complex (GO:0000153)	12	6	0.88	+	6.79	0.000936	0.0109
BLOC-1 complex (GO:0031083)	17	8	1.25	+	6.39	0.000182	0.0025
preribosome, small subunit precursor (GO:0030688)	15	7	1.11	+	6.33	0.000482	0.00629
lysosomal lumen (GO:0043202)	94	41	6.93	+	5.92	1.55e-16	6.71e-15
BLOC complex (GO:0031082)	22	9	1.62	+	5.55	0.000167	0.00233
proton-transporting V-type ATPase complex (GO:0033176)	27	11	1.99	+	5.53	3.28e-05	0.000521
90S preribosome (GO:0030686)	31	12	2.28	+	5.25	2.17e-05	0.000375
RNA polymerase III complex (GO:0005666)	19	7	1.4	+	5	0.00146	0.016
azurophil granule membrane (GO:0035577)	58	21	4.27	+	4.91	5.07e-08	1.21e-06
late endosome membrane (GO:0031902)	130	46	9.58	+	4.8	1.37e-15	5.24e-14
lysosomal membrane (GO:0005765)	348	123	25.64	+	4.8	1.12e-39	9.12e-38
proton-transporting two-sector ATPase complex, catalytic domain (GO:0033178)	17	6	1.25	+	4.79	0.00378	0.0357
lytic vacuole membrane (GO:0098852)	349	123	25.71	+	4.78	1.42e-39	1.11e-37
vacuolar proton-transporting V-type ATPase complex (GO:0016471)	18	6	1.33	+	4.52	0.00476	0.044
preribosome, large subunit precursor (GO:0030687)	24	8	1.77	+	4.52	0.00115	0.0131
vacuolar membrane (GO:0005774)	406	133	29.91	+	4.45	5.98e-40	5.07e-38
vacuolar lumen (GO:0005775)	170	54	12.53	+	4.31	2.14e-16	9.1e-15
vacuolar part (GO:0044437)	560	177	41.26	+	4.29	2.09e-51	2.83e-49
azurophil granule (GO:0042582)	154	48	11.35	+	4.23	1.8e-14	6.68e-13
primary lysosome (GO:0005766)	154	48	11.35	+	4.23	1.8e-14	6.56e-13
lysosome (GO:0005764)	671	200	49.44	+	4.05	7.32e-55	1.24e-52
lytic vacuole (GO:0000323)	672	200	49.51	+	4.04	8.91e-55	1.4e-52
ESCRT complex (GO:0036452)	27	8	1.99	+	4.02	0.00214	0.0226
axon cytoplasm (GO:1904115)	56	16	4.13	+	3.88	2.34e-05	0.000394
vacuole (GO:0005773)	772	215	56.88	+	3.78	6.16e-55	1.14e-52
late endosome (GO:0005770)	249	69	18.35	+	3.76	6.2e-18	2.94e-16
azurophil granule lumen (GO:0035578)	90	24	6.63	+	3.62	6.77e-07	1.38e-05
preribosome (GO:0030684)	79	21	5.82	+	3.61	3.46e-06	6.45e-05
basal plasma membrane (GO:0009925)	34	9	2.51	+	3.59	0.00221	0.023
small-subunit processome (GO:0032040)	38	10	2.8	+	3.57	0.00133	0.0148
endosome membrane (GO:0010008)	474	122	34.92	+	3.49	2.14e-28	1.21e-26
endosomal part (GO:0044440)	522	132	38.46	+	3.43	4.91e-30	2.86e-28
tertiary granule membrane (GO:0070821)	73	18	5.38	+	3.35	3.96e-05	0.000625
cell-cell contact zone (GO:0044291)	74	18	5.45	+	3.3	4.61e-05	0.000717
phagocytic vesicle membrane (GO:0030670)	74	18	5.45	+	3.3	4.61e-05	0.000711
extrinsic component of organelle membrane (GO:0031312)	46	11	3.39	+	3.25	0.00151	0.0163
tertiary granule (GO:0070820)	164	38	12.08	+	3.14	1.16e-08	2.99e-07
specific granule membrane (GO:0035579)	91	21	6.7	+	3.13	2.19e-05	0.000375
proton-transporting two-sector ATPase complex (GO:0016469)	52	12	3.83	+	3.13	0.00122	0.0138
ficolin-1-rich granule membrane (GO:0101003)	61	14	4.49	+	3.11	0.000518	0.00663
neuron projection cytoplasm (GO:0120111)	83	19	6.12	+	3.11	5.83e-05	0.000885
SNARE complex (GO:0031201)	50	11	3.68	+	2.99	0.00266	0.0269
intrinsic component of synaptic vesicle membrane (GO:0098563)	50	11	3.68	+	2.99	0.00266	0.0268
secretory granule membrane (GO:0030667)	301	66	22.18	+	2.98	4.57e-13	1.61e-11
endosome (GO:0005768)	902	193	66.46	+	2.9	2.98e-35	2.09e-33
basal part of cell (GO:0045178)	52	11	3.83	+	2.87	0.00345	0.033
plasma membrane raft (GO:0044853)	109	23	8.03	+	2.86	3.12e-05	0.0005
midbody (GO:0030496)	172	36	12.67	+	2.84	2.47e-07	5.47e-06
recycling endosome (GO:0055037)	174	36	12.82	+	2.81	3.15e-07	6.83e-06
clathrin-coated pit (GO:0005905)	69	14	5.08	+	2.75	0.00146	0.0159
early endosome (GO:0005769)	351	70	25.86	+	2.71	6.73e-12	2.08e-10
whole membrane (GO:0098805)	1670	332	123.05	+	2.7	7.27e-56	1.48e-53
caveola (GO:0005901)	81	16	5.97	+	2.68	0.000891	0.0106
autophagosome (GO:0005776)	92	18	6.78	+	2.66	0.000484	0.00627
phagocytic vesicle (GO:0045335)	128	25	9.43	+	2.65	6.23e-05	0.000939
specific granule (GO:0042581)	161	31	11.86	+	2.61	8.42e-06	0.000152
early endosome membrane (GO:0031901)	147	28	10.83	+	2.59	2.73e-05	0.000448
integral component of organelle membrane (GO:0031301)	359	68	26.45	+	2.57	8.95e-11	2.64e-09
integral component of mitochondrial membrane (GO:0032592)	74	14	5.45	+	2.57	0.00259	0.0263
intrinsic component of organelle membrane (GO:0031300)	392	74	28.88	+	2.56	1.22e-11	3.7e-10
synaptic vesicle (GO:0008021)	198	37	14.59	+	2.54	2.79e-06	5.36e-05
intrinsic component of mitochondrial membrane (GO:0098573)	75	14	5.53	+	2.53	0.00464	0.0432
endocytic vesicle membrane (GO:0030666)	167	31	12.3	+	2.52	1.45e-05	0.000257
membrane region (GO:0098589)	329	61	24.24	+	2.52	1.58e-09	4.39e-08
cytoplasmic vesicle part (GO:0044433)	1497	277	110.3	+	2.51	7.47e-41	6.61e-39
membrane raft (GO:0045121)	316	58	23.28	+	2.49	5.35e-09	1.43e-07
membrane microdomain (GO:0098857)	317	58	23.36	+	2.48	5.75e-09	1.52e-07
exocytic vesicle membrane (GO:0099501)	110	20	8.1	+	2.47	0.000647	0.00814
synaptic vesicle membrane (GO:0030672)	110	20	8.1	+	2.47	0.000647	0.00809
bounding membrane of organelle (GO:0098588)	2093	370	154.21	+	2.4	8.82e-52	1.28e-49
basolateral plasma membrane (GO:0016323)	217	38	15.99	+	2.38	7.6e-06	0.000139
clathrin-coated vesicle membrane (GO:0030665)	115	20	8.47	+	2.36	0.000967	0.0112
cytoplasmic vesicle membrane (GO:0030659)	771	133	56.81	+	2.34	3.13e-17	1.41e-15
exocytic vesicle (GO:0070382)	215	37	15.84	+	2.34	1.26e-05	0.000225
vesicle membrane (GO:0012506)	792	136	58.36	+	2.33	2.19e-17	1.01e-15
cell-cell adherens junction (GO:0005913)	111	19	8.18	+	2.32	0.0015	0.0163
basement membrane (GO:0005604)	94	16	6.93	+	2.31	0.00379	0.0356
melanosome (GO:0042470)	106	18	7.81	+	2.3	0.00215	0.0226
pigment granule (GO:0048770)	106	18	7.81	+	2.3	0.00215	0.0225
lamellipodium (GO:0030027)	190	32	14	+	2.29	7.41e-05	0.00109
microbody (GO:0042579)	137	23	10.09	+	2.28	0.000739	0.00912
peroxisome (GO:0005777)	137	23	10.09	+	2.28	0.000739	0.00907
cell-substrate junction (GO:0030055)	411	69	30.28	+	2.28	4.68e-09	1.27e-07
focal adhesion (GO:0005925)	404	67	29.77	+	2.25	1.68e-08	4.28e-07
nucleolar part (GO:0044452)	181	30	13.34	+	2.25	0.000157	0.00221
cell-substrate adherens junction (GO:0005924)	407	67	29.99	+	2.23	1.88e-08	4.73e-07
intracellular vesicle (GO:0097708)	2316	379	170.64	+	2.22	6.74e-46	6.86e-44
secretory granule (GO:0030141)	838	137	61.74	+	2.22	4.96e-16	1.98e-14
cytoplasmic vesicle (GO:0031410)	2313	377	170.42	+	2.21	3.63e-45	3.52e-43
integral component of endoplasmic reticulum membrane (GO:0030176)	154	25	11.35	+	2.2	0.000838	0.01
ficolin-1-rich granule (GO:0101002)	124	20	9.14	+	2.19	0.00241	0.0249
ficolin-1-rich granule lumen (GO:1904813)	124	20	9.14	+	2.19	0.00241	0.0248
endoplasmic reticulum membrane (GO:0005789)	1073	169	79.06	+	2.14	3.48e-18	1.77e-16
trans-Golgi network (GO:0005802)	242	38	17.83	+	2.13	6.35e-05	0.000951
secretory vesicle (GO:0099503)	996	156	73.39	+	2.13	1.28e-16	5.65e-15
nuclear outer membrane-endoplasmic reticulum membrane network (GO:0042175)	1096	171	80.75	+	2.12	4.62e-18	2.3e-16
organelle membrane (GO:0031090)	3517	543	259.14	+	2.1	2.35e-62	9.56e-60
intrinsic component of endoplasmic reticulum membrane (GO:0031227)	162	25	11.94	+	2.09	0.00122	0.0138
tight junction (GO:0070160)	130	20	9.58	+	2.09	0.00492	0.0453
organelle subcompartment (GO:0031984)	391	60	28.81	+	2.08	1.08e-06	2.18e-05
anchoring junction (GO:0070161)	555	85	40.89	+	2.08	4.19e-09	1.15e-07
extracellular exosome (GO:0070062)	2097	320	154.51	+	2.07	9.04e-33	5.75e-31
outer membrane (GO:0019867)	210	32	15.47	+	2.07	0.000444	0.00583
adherens junction (GO:0005912)	539	82	39.71	+	2.06	1.07e-08	2.8e-07
extracellular vesicle (GO:1903561)	2118	322	156.06	+	2.06	1e-32	6.19e-31
extracellular organelle (GO:0043230)	2120	322	156.2	+	2.06	1.08e-32	6.47e-31
nuclear membrane (GO:0031965)	305	46	22.47	+	2.05	2.51e-05	0.000419
secretory granule lumen (GO:0034774)	320	48	23.58	+	2.04	1.65e-05	0.000287
endoplasmic reticulum part (GO:0044432)	1362	203	100.35	+	2.02	2.37e-19	1.24e-17
organelle outer membrane (GO:0031968)	208	31	15.33	+	2.02	0.000676	0.0084
nuclear envelope (GO:0005635)	465	69	34.26	+	2.01	3.61e-07	7.66e-06
cytoplasmic vesicle lumen (GO:0060205)	324	48	23.87	+	2.01	2.69e-05	0.000445
vesicle lumen (GO:0031983)	325	48	23.95	+	2	2.78e-05	0.000453
Golgi stack (GO:0005795)	149	22	10.98	+	2	0.00543	0.0491
vesicle (GO:0031982)	3814	563	281.02	+	2	3.99e-59	9.04e-57
cell-cell junction (GO:0005911)	454	66	33.45	+	1.97	1.56e-06	3.05e-05
Golgi subcompartment (GO:0098791)	366	53	26.97	+	1.97	1.48e-05	0.00026
coated vesicle membrane (GO:0030662)	180	26	13.26	+	1.96	0.00315	0.0312
cytoplasmic side of membrane (GO:0098562)	180	26	13.26	+	1.96	0.00315	0.0311
clathrin-coated vesicle (GO:0030136)	188	27	13.85	+	1.95	0.00247	0.0253
endocytic vesicle (GO:0030139)	301	43	22.18	+	1.94	0.00014	0.00198
glutamatergic synapse (GO:0098978)	364	52	26.82	+	1.94	3.11e-05	0.000502
Golgi-associated vesicle (GO:0005798)	182	26	13.41	+	1.94	0.00331	0.0324
Golgi membrane (GO:0000139)	757	108	55.78	+	1.94	1.08e-09	3.11e-08
presynapse (GO:0098793)	498	71	36.69	+	1.93	1.25e-06	2.5e-05
Golgi apparatus part (GO:0044431)	982	140	72.35	+	1.93	4.19e-12	1.33e-10
endomembrane system (GO:0012505)	4474	635	329.65	+	1.93	3.53e-63	1.8e-60
mitochondrial outer membrane (GO:0005741)	184	26	13.56	+	1.92	0.00352	0.0334
transport vesicle membrane (GO:0030658)	213	30	15.69	+	1.91	0.00191	0.0202
transport vesicle (GO:0030133)	401	56	29.55	+	1.9	2.23e-05	0.000378
transferase complex, transferring phosphorus-containing groups (GO:0061695)	260	36	19.16	+	1.88	0.00104	0.0118
perinuclear region of cytoplasm (GO:0048471)	708	98	52.17	+	1.88	3.31e-08	8.11e-07
coated vesicle (GO:0030135)	291	40	21.44	+	1.87	0.00059	0.00746
cell leading edge (GO:0031252)	403	55	29.69	+	1.85	5.05e-05	0.000773
endoplasmic reticulum (GO:0005783)	1920	262	141.47	+	1.85	2.66e-20	1.42e-18
Golgi apparatus (GO:0005794)	1575	214	116.05	+	1.84	2.87e-16	1.19e-14
apical part of cell (GO:0045177)	384	52	28.29	+	1.84	0.00011	0.00161
cell junction (GO:0030054)	1291	171	95.12	+	1.8	3.24e-12	1.05e-10
axon (GO:0030424)	614	81	45.24	+	1.79	2.75e-06	5.34e-05
extrinsic component of membrane (GO:0019898)	297	39	21.88	+	1.78	0.00144	0.0159
postsynaptic density (GO:0014069)	329	43	24.24	+	1.77	0.000837	0.0101
asymmetric synapse (GO:0032279)	333	43	24.54	+	1.75	0.00093	0.0109
collagen-containing extracellular matrix (GO:0062023)	406	52	29.91	+	1.74	0.00035	0.00466
neuron to neuron synapse (GO:0098984)	353	45	26.01	+	1.73	0.000906	0.0107
nucleolus (GO:0005730)	945	120	69.63	+	1.72	7.33e-08	1.72e-06
synapse part (GO:0044456)	957	121	70.51	+	1.72	6.45e-08	1.53e-06
neuronal cell body (GO:0043025)	502	63	36.99	+	1.7	0.000136	0.00193
axon part (GO:0033267)	383	48	28.22	+	1.7	0.000979	0.0113
apical plasma membrane (GO:0016324)	320	40	23.58	+	1.7	0.003	0.0299
cell body (GO:0044297)	571	70	42.07	+	1.66	0.000127	0.00183
neuron part (GO:0097458)	1749	213	128.87	+	1.65	6.65e-12	2.08e-10
postsynaptic specialization (GO:0099572)	354	43	26.08	+	1.65	0.00342	0.0329
synapse (GO:0045202)	1201	145	88.49	+	1.64	4.24e-08	1.03e-06
somatodendritic compartment (GO:0036477)	832	100	61.3	+	1.63	8.19e-06	0.000149
envelope (GO:0031975)	1194	143	87.97	+	1.63	9.74e-08	2.25e-06
organelle envelope (GO:0031967)	1194	143	87.97	+	1.63	9.74e-08	2.23e-06
chromosomal region (GO:0098687)	335	40	24.68	+	1.62	0.00524	0.0476
plasma membrane region (GO:0098590)	1201	143	88.49	+	1.62	1.09e-07	2.47e-06
dendrite (GO:0030425)	595	70	43.84	+	1.6	0.000327	0.00438
dendritic tree (GO:0097447)	597	70	43.99	+	1.59	0.000433	0.00572
transferase complex (GO:1990234)	796	93	58.65	+	1.59	4.5e-05	0.000705
cytoplasmic region (GO:0099568)	501	58	36.91	+	1.57	0.00164	0.0176
extracellular matrix (GO:0031012)	528	61	38.9	+	1.57	0.00123	0.0138
neuron projection (GO:0043005)	1326	152	97.7	+	1.56	3.78e-07	7.94e-06
cytoplasmic part (GO:0044444)	9726	1105	716.62	+	1.54	5.65e-83	1.15e-79
membrane protein complex (GO:0098796)	1203	135	88.64	+	1.52	5.72e-06	0.000106
postsynapse (GO:0098794)	627	70	46.2	+	1.52	0.00134	0.0148
centrosome (GO:0005813)	512	57	37.72	+	1.51	0.00414	0.0387
catalytic complex (GO:1902494)	1402	156	103.3	+	1.51	1.26e-06	2.49e-05
extracellular region part (GO:0044421)	3535	392	260.46	+	1.51	4.24e-16	1.73e-14
mitochondrion (GO:0005739)	1599	177	117.82	+	1.5	3.28e-07	7.03e-06
intracellular organelle part (GO:0044446)	9307	1023	685.75	+	1.49	3.78e-62	1.28e-59
extracellular space (GO:0005615)	3337	366	245.87	+	1.49	2.83e-14	1.01e-12
organelle part (GO:0044422)	9611	1040	708.15	+	1.47	2.5e-60	7.29e-58
plasma membrane bounded cell projection (GO:0120025)	2115	223	155.83	+	1.43	2.49e-07	5.44e-06
cell projection (GO:0042995)	2185	230	160.99	+	1.43	1.85e-07	4.14e-06
cytoplasm (GO:0005737)	11603	1215	854.92	+	1.42	2.07e-76	2.11e-73
cytosol (GO:0005829)	5104	534	376.07	+	1.42	5.26e-18	2.55e-16
mitochondrial part (GO:0044429)	1048	109	77.22	+	1.41	0.000798	0.00967
membrane (GO:0016020)	9839	1017	724.94	+	1.4	4.92e-47	5.27e-45
membrane part (GO:0044425)	7239	746	533.37	+	1.4	1.1e-26	6.05e-25
cell projection part (GO:0044463)	1467	150	108.09	+	1.39	0.000125	0.00182
plasma membrane bounded cell projection part (GO:0120038)	1467	150	108.09	+	1.39	0.000125	0.00181
microtubule cytoskeleton (GO:0015630)	1196	121	88.12	+	1.37	0.000902	0.0107
membrane-bounded organelle (GO:0043227)	12510	1252	921.75	+	1.36	9.91e-68	6.73e-65
extracellular region (GO:0005576)	4341	434	319.85	+	1.36	3.38e-11	1.01e-09
intrinsic component of membrane (GO:0031224)	5934	589	437.22	+	1.35	1.1e-15	4.3e-14
integral component of membrane (GO:0016021)	5777	572	425.65	+	1.34	6.92e-15	2.61e-13
organelle lumen (GO:0043233)	5258	518	387.41	+	1.34	9.18e-13	3.17e-11
intracellular organelle lumen (GO:0070013)	5258	518	387.41	+	1.34	9.18e-13	3.11e-11
membrane-enclosed lumen (GO:0031974)	5258	518	387.41	+	1.34	9.18e-13	3.06e-11
intracellular membrane-bounded organelle (GO:0043231)	11005	1084	810.86	+	1.34	2.19e-42	2.03e-40
protein-containing complex (GO:0032991)	5405	530	398.24	+	1.33	9.33e-13	3.06e-11
plasma membrane part (GO:0044459)	2923	284	215.37	+	1.32	3.35e-06	6.32e-05
intrinsic component of plasma membrane (GO:0031226)	1731	167	127.54	+	1.31	0.000742	0.00904
organelle (GO:0043226)	13610	1301	1002.79	+	1.3	2.75e-60	6.99e-58
intracellular organelle (GO:0043229)	12783	1220	941.86	+	1.3	1.92e-48	2.44e-46
nuclear part (GO:0044428)	4502	428	331.71	+	1.29	2.75e-08	6.84e-07
cytoskeleton (GO:0005856)	2202	207	162.24	+	1.28	0.000545	0.00693
integral component of plasma membrane (GO:0005887)	1651	155	121.65	+	1.27	0.00355	0.0336
non-membrane-bounded organelle (GO:0043228)	4253	399	313.36	+	1.27	4.33e-07	8.89e-06
intracellular non-membrane-bounded organelle (GO:0043232)	4243	398	312.63	+	1.27	4.26e-07	8.85e-06
plasma membrane (GO:0005886)	5677	532	418.29	+	1.27	9.61e-10	2.8e-08
cell periphery (GO:0071944)	5799	541	427.27	+	1.27	1.23e-09	3.46e-08
nuclear lumen (GO:0031981)	4114	381	303.12	+	1.26	3.23e-06	6.14e-05
intracellular (GO:0005622)	14571	1327	1073.6	+	1.24	8e-48	9.58e-46
intracellular part (GO:0044424)	14571	1327	1073.6	+	1.24	8e-48	9.05e-46
nucleoplasm (GO:0005654)	3495	312	257.51	+	1.21	0.000493	0.00636
cell part (GO:0044464)	17048	1432	1256.11	+	1.14	7.67e-35	5.21e-33
cell (GO:0005623)	17111	1435	1260.75	+	1.14	1.03e-34	6.75e-33
cellular_component (GO:0005575)	18838	1519	1388	+	1.09	4.77e-38	3.47e-36
transcription factor complex (GO:0005667)	361	9	26.6	-	0.34	0.000241	0.00326
ribosomal subunit (GO:0044391)	199	4	14.66	-	0.27	0.00299	0.0299
ribosome (GO:0005840)	246	4	18.13	-	0.22	0.000211	0.00287
Unclassified (UNCLASSIFIED)	2158	28	159	-	0.18	4.77e-38	3.6e-36
cytosolic ribosome (GO:0022626)	119	1	8.77	-	0.11	0.00328	0.0323

## Sheet: HeLa - all
Analysis Type:	PANTHER Overrepresentation Test (Released 20190517)
Annotation Version and Release Date:	GO Ontology database Released 2019-02-02
Analyzed List:	Client Text Box Input (Homo sapiens)
Reference List:	Homo sapiens (all genes in database)
Test Type:	FISHER
Correction:	FDR
GO cellular component complete	Homo sapiens - REFLIST (20996)	Client Text Box Input (4132)	Client Text Box Input (expected)	Client Text Box Input (over/under)	Client Text Box Input (fold Enrichment)	Client Text Box Input (raw P-value)	Client Text Box Input (FDR)
Ragulator complex (GO:0071986)	6	6	1.18	+	5.08	0.00739	0.0372
DNA replication factor C complex (GO:0005663)	6	6	1.18	+	5.08	0.00739	0.0371
paraspeckles (GO:0042382)	6	6	1.18	+	5.08	0.00739	0.037
condensin complex (GO:0000796)	8	8	1.57	+	5.08	0.00196	0.0118
pICln-Sm protein complex (GO:0034715)	6	6	1.18	+	5.08	0.00739	0.0369
nuclear pore outer ring (GO:0031080)	10	10	1.97	+	5.08	0.000532	0.00382
aminoacyl-tRNA synthetase multienzyme complex (GO:0017101)	12	12	2.36	+	5.08	0.000147	0.00119
CRD-mediated mRNA stability complex (GO:0070937)	6	6	1.18	+	5.08	0.00739	0.0368
TORC1 complex (GO:0031931)	7	7	1.38	+	5.08	0.00379	0.0209
proteasome regulatory particle, base subcomplex (GO:0008540)	12	11	2.36	+	4.66	0.000456	0.0033
methylosome (GO:0034709)	12	11	2.36	+	4.66	0.000456	0.00328
proteasome regulatory particle (GO:0005838)	22	20	4.33	+	4.62	2.52e-06	2.39e-05
proteasome accessory complex (GO:0022624)	25	22	4.92	+	4.47	1.16e-06	1.13e-05
U6 snRNP (GO:0005688)	8	7	1.57	+	4.45	0.0061	0.0313
proteasome regulatory particle, lid subcomplex (GO:0008541)	8	7	1.57	+	4.45	0.0061	0.0312
BORC complex (GO:0099078)	8	7	1.57	+	4.45	0.0061	0.0311
COPI vesicle coat (GO:0030126)	15	13	2.95	+	4.4	0.000202	0.00156
organellar small ribosomal subunit (GO:0000314)	29	25	5.71	+	4.38	2.84e-07	2.98e-06
mitochondrial small ribosomal subunit (GO:0005763)	29	25	5.71	+	4.38	2.84e-07	2.96e-06
cytoplasmic exosome (RNase complex) (GO:0000177)	14	12	2.76	+	4.36	0.000381	0.00282
organellar ribosome (GO:0000313)	89	75	17.52	+	4.28	1.35e-18	3.18e-17
mitochondrial ribosome (GO:0005761)	89	75	17.52	+	4.28	1.35e-18	3.15e-17
mitochondrial nucleoid (GO:0042645)	44	37	8.66	+	4.27	6.84e-10	9.95e-09
nucleoid (GO:0009295)	44	37	8.66	+	4.27	6.84e-10	9.88e-09
COPI-coated vesicle membrane (GO:0030663)	18	15	3.54	+	4.23	8.94e-05	0.00074
organellar large ribosomal subunit (GO:0000315)	58	48	11.41	+	4.21	3.11e-12	5.55e-11
mitochondrial large ribosomal subunit (GO:0005762)	58	48	11.41	+	4.21	3.11e-12	5.51e-11
U4 snRNP (GO:0005687)	11	9	2.16	+	4.16	0.00257	0.015
endoplasmic reticulum chaperone complex (GO:0034663)	11	9	2.16	+	4.16	0.00257	0.015
polysomal ribosome (GO:0042788)	31	25	6.1	+	4.1	6.7e-07	6.75e-06
ER membrane protein complex (GO:0072546)	10	8	1.97	+	4.07	0.00489	0.026
VCP-NPL4-UFD1 AAA ATPase complex (GO:0034098)	10	8	1.97	+	4.07	0.00489	0.026
NuRD complex (GO:0016581)	15	12	2.95	+	4.07	0.000583	0.00414
COPII vesicle coat (GO:0030127)	15	12	2.95	+	4.07	0.000583	0.00412
CHD-type complex (GO:0090545)	15	12	2.95	+	4.07	0.000583	0.00411
eukaryotic 48S preinitiation complex (GO:0033290)	15	12	2.95	+	4.07	0.000583	0.0041
respiratory chain complex III (GO:0045275)	14	11	2.76	+	3.99	0.00109	0.00715
tricarboxylic acid cycle enzyme complex (GO:0045239)	14	11	2.76	+	3.99	0.00109	0.00713
mitochondrial respiratory chain complex III (GO:0005750)	14	11	2.76	+	3.99	0.00109	0.00711
U4/U6 x U5 tri-snRNP complex (GO:0046540)	32	25	6.3	+	3.97	1.01e-06	9.95e-06
spliceosomal tri-snRNP complex (GO:0097526)	32	25	6.3	+	3.97	1.01e-06	9.91e-06
origin recognition complex (GO:0000808)	9	7	1.77	+	3.95	0.00933	0.0454
nuclear origin of replication recognition complex (GO:0005664)	9	7	1.77	+	3.95	0.00933	0.0453
host intracellular part (GO:0033646)	9	7	1.77	+	3.95	0.00933	0.0452
dynactin complex (GO:0005869)	9	7	1.77	+	3.95	0.00933	0.0451
intracellular region of host (GO:0043656)	9	7	1.77	+	3.95	0.00933	0.045
precatalytic spliceosome (GO:0071011)	44	33	8.66	+	3.81	3.92e-08	4.56e-07
host cell part (GO:0033643)	12	9	2.36	+	3.81	0.00385	0.0212
small ribosomal subunit (GO:0015935)	76	57	14.96	+	3.81	5.28e-13	9.95e-12
dihydrolipoyl dehydrogenase complex (GO:0045240)	12	9	2.36	+	3.81	0.00385	0.0211
eukaryotic translation initiation factor 3 complex (GO:0005852)	16	12	3.15	+	3.81	0.000869	0.00576
U2-type precatalytic spliceosome (GO:0071005)	43	32	8.46	+	3.78	7.13e-08	7.88e-07
ribosomal subunit (GO:0044391)	199	147	39.16	+	3.75	8.53e-31	2.63e-29
U2-type catalytic step 2 spliceosome (GO:0071007)	30	22	5.9	+	3.73	9.08e-06	8.14e-05
host (GO:0018995)	67	49	13.19	+	3.72	4.14e-11	6.9e-10
host cell (GO:0043657)	67	49	13.19	+	3.72	4.14e-11	6.85e-10
large ribosomal subunit (GO:0015934)	125	91	24.6	+	3.7	2.74e-19	6.65e-18
proteasome core complex, beta-subunit complex (GO:0019774)	11	8	2.16	+	3.7	0.00724	0.0366
chaperone complex (GO:0101031)	22	16	4.33	+	3.7	0.00016	0.00128
chaperonin-containing T-complex (GO:0005832)	11	8	2.16	+	3.7	0.00724	0.0365
small nucleolar ribonucleoprotein complex (GO:0005732)	22	16	4.33	+	3.7	0.00016	0.00127
catalytic step 2 spliceosome (GO:0071013)	87	63	17.12	+	3.68	9.95e-14	1.91e-12
U5 snRNP (GO:0005682)	18	13	3.54	+	3.67	0.000685	0.00473
outer mitochondrial membrane protein complex (GO:0098799)	18	13	3.54	+	3.67	0.000685	0.00471
endopeptidase complex (GO:1905369)	68	49	13.38	+	3.66	5.99e-11	9.6e-10
COPI-coated vesicle (GO:0030137)	25	18	4.92	+	3.66	6.93e-05	0.000585
proteasome complex (GO:0000502)	67	48	13.19	+	3.64	1.08e-10	1.69e-09
ribosome (GO:0005840)	246	176	48.41	+	3.64	2.13e-35	7.24e-34
mitochondrial protein complex (GO:0098798)	272	193	53.53	+	3.61	2.28e-38	8e-37
proton-transporting two-sector ATPase complex, catalytic domain (GO:0033178)	17	12	3.35	+	3.59	0.00126	0.00806
nuclear exosome (RNase complex) (GO:0000176)	17	12	3.35	+	3.59	0.00126	0.00803
SMN-Sm protein complex (GO:0034719)	17	12	3.35	+	3.59	0.00126	0.00801
mRNA cleavage and polyadenylation specificity factor complex (GO:0005847)	17	12	3.35	+	3.59	0.00126	0.00798
ficolin-1-rich granule (GO:0101002)	124	87	24.4	+	3.57	8.55e-18	1.96e-16
ficolin-1-rich granule lumen (GO:1904813)	124	87	24.4	+	3.57	8.55e-18	1.93e-16
other organism part (GO:0044217)	73	51	14.37	+	3.55	5.46e-11	8.97e-10
other organism cell (GO:0044216)	73	51	14.37	+	3.55	5.46e-11	8.9e-10
other organism (GO:0044215)	73	51	14.37	+	3.55	5.46e-11	8.83e-10
oligosaccharyltransferase complex (GO:0008250)	13	9	2.56	+	3.52	0.00557	0.0291
spliceosomal snRNP complex (GO:0097525)	61	42	12	+	3.5	3.6e-09	4.89e-08
proteasome core complex (GO:0005839)	22	15	4.33	+	3.46	0.000419	0.00306
cytosolic small ribosomal subunit (GO:0022627)	47	32	9.25	+	3.46	3.03e-07	3.13e-06
melanosome (GO:0042470)	106	72	20.86	+	3.45	2.96e-14	6.1e-13
respiratory chain complex I (GO:0045271)	53	36	10.43	+	3.45	5.89e-08	6.7e-07
NADH dehydrogenase complex (GO:0030964)	53	36	10.43	+	3.45	5.89e-08	6.66e-07
pigment granule (GO:0048770)	106	72	20.86	+	3.45	2.96e-14	6.04e-13
mitochondrial respiratory chain complex I (GO:0005747)	53	36	10.43	+	3.45	5.89e-08	6.62e-07
Flemming body (GO:0090543)	28	19	5.51	+	3.45	7.77e-05	0.000651
polysome (GO:0005844)	71	48	13.97	+	3.44	4.41e-10	6.51e-09
mitochondrial matrix (GO:0005759)	470	314	92.5	+	3.39	6.3e-58	3.21e-56
ESCRT complex (GO:0036452)	27	18	5.31	+	3.39	0.00014	0.00113
preribosome, small subunit precursor (GO:0030688)	15	10	2.95	+	3.39	0.00427	0.0231
retromer complex (GO:0030904)	21	14	4.13	+	3.39	0.000761	0.00518
transcription export complex (GO:0000346)	15	10	2.95	+	3.39	0.00427	0.0231
translation preinitiation complex (GO:0070993)	18	12	3.54	+	3.39	0.00179	0.011
RNA polymerase I complex (GO:0005736)	12	8	2.36	+	3.39	0.0104	0.0495
small-subunit processome (GO:0032040)	38	25	7.48	+	3.34	8.98e-06	8.09e-05
U2-type spliceosomal complex (GO:0005684)	84	55	16.53	+	3.33	7.22e-11	1.14e-09
mRNA cleavage factor complex (GO:0005849)	20	13	3.94	+	3.3	0.00138	0.00869
eukaryotic 43S preinitiation complex (GO:0016282)	17	11	3.35	+	3.29	0.00327	0.0185
90S preribosome (GO:0030686)	31	20	6.1	+	3.28	8.45e-05	0.000705
vesicle coat (GO:0030120)	59	38	11.61	+	3.27	9.65e-08	1.05e-06
zymogen granule (GO:0042588)	14	9	2.76	+	3.27	0.00784	0.0387
extrinsic component of mitochondrial inner membrane (GO:0031314)	14	9	2.76	+	3.27	0.00784	0.0386
TIM23 mitochondrial import inner membrane translocase complex (GO:0005744)	14	9	2.76	+	3.27	0.00784	0.0385
small nuclear ribonucleoprotein complex (GO:0030532)	67	43	13.19	+	3.26	1.33e-08	1.69e-07
azurophil granule membrane (GO:0035577)	58	37	11.41	+	3.24	1.62e-07	1.72e-06
lamellipodium membrane (GO:0031258)	22	14	4.33	+	3.23	0.00106	0.00697
mitochondrial proton-transporting ATP synthase complex (GO:0005753)	22	14	4.33	+	3.23	0.00106	0.00695
cytosolic large ribosomal subunit (GO:0022625)	66	42	12.99	+	3.23	2.26e-08	2.78e-07
U1 snRNP (GO:0005685)	19	12	3.74	+	3.21	0.00249	0.0146
costamere (GO:0043034)	19	12	3.74	+	3.21	0.00249	0.0146
cytosolic ribosome (GO:0022626)	119	75	23.42	+	3.2	1.12e-13	2.13e-12
azurophil granule (GO:0042582)	154	97	30.31	+	3.2	2.27e-17	5.08e-16
primary lysosome (GO:0005766)	154	97	30.31	+	3.2	2.27e-17	5.03e-16
preribosome, large subunit precursor (GO:0030687)	24	15	4.72	+	3.18	0.000811	0.00547
Sm-like protein family complex (GO:0120114)	77	48	15.15	+	3.17	3.26e-09	4.45e-08
rough endoplasmic reticulum membrane (GO:0030867)	29	18	5.71	+	3.15	0.000268	0.00202
exon-exon junction complex (GO:0035145)	21	13	4.13	+	3.15	0.0019	0.0116
intrinsic component of mitochondrial outer membrane (GO:0031306)	21	13	4.13	+	3.15	0.0019	0.0116
focal adhesion (GO:0005925)	404	249	79.51	+	3.13	1.54e-41	6.13e-40
exosome (RNase complex) (GO:0000178)	26	16	5.12	+	3.13	0.000621	0.00434
exoribonuclease complex (GO:1905354)	26	16	5.12	+	3.13	0.000621	0.00433
inner mitochondrial membrane protein complex (GO:0098800)	140	86	27.55	+	3.12	6.05e-15	1.26e-13
cell-substrate adherens junction (GO:0005924)	407	249	80.1	+	3.11	5.24e-41	2.01e-39
azurophil granule lumen (GO:0035578)	90	55	17.71	+	3.11	5.22e-10	7.65e-09
cell-substrate junction (GO:0030055)	411	251	80.88	+	3.1	2.66e-41	1.04e-39
U2 snRNP (GO:0005686)	23	14	4.53	+	3.09	0.00145	0.00904
proton-transporting ATP synthase complex (GO:0045259)	23	14	4.53	+	3.09	0.00145	0.00901
endoplasmic reticulum tubular network (GO:0071782)	23	14	4.53	+	3.09	0.00145	0.00898
mitochondrial respirasome (GO:0005746)	92	56	18.11	+	3.09	3.81e-10	5.66e-09
respiratory chain complex (GO:0098803)	89	54	17.52	+	3.08	8.66e-10	1.24e-08
oxidoreductase complex (GO:1990204)	119	72	23.42	+	3.07	1.98e-12	3.56e-11
mitochondrial inner membrane (GO:0005743)	476	288	93.68	+	3.07	1.03e-46	4.37e-45
telomerase holoenzyme complex (GO:0005697)	20	12	3.94	+	3.05	0.0034	0.0192
integral component of mitochondrial outer membrane (GO:0031307)	20	12	3.94	+	3.05	0.0034	0.0192
mitochondrial membrane part (GO:0044455)	237	142	46.64	+	3.04	2.95e-23	7.9e-22
respirasome (GO:0070469)	104	62	20.47	+	3.03	6.86e-11	1.09e-09
preribosome (GO:0030684)	79	47	15.55	+	3.02	1.69e-08	2.13e-07
organelle envelope lumen (GO:0031970)	88	52	17.32	+	3	3.05e-09	4.2e-08
spliceosomal complex (GO:0005681)	181	106	35.62	+	2.98	4.59e-17	1.01e-15
mitochondrial intermembrane space (GO:0005758)	79	46	15.55	+	2.96	3.49e-08	4.08e-07
peptidase complex (GO:1905368)	95	55	18.7	+	2.94	2.52e-09	3.5e-08
exocyst (GO:0000145)	19	11	3.74	+	2.94	0.00605	0.0311
organelle inner membrane (GO:0019866)	536	308	105.48	+	2.92	1.17e-46	4.86e-45
mitochondrial part (GO:0044429)	1048	592	206.25	+	2.87	2.8e-89	2.2e-87
nuclear pore (GO:0005643)	87	49	17.12	+	2.86	3.32e-08	3.9e-07
ribonucleoprotein complex (GO:1990904)	865	482	170.23	+	2.83	1.8e-70	1.22e-68
endoplasmic reticulum exit site (GO:0070971)	27	15	5.31	+	2.82	0.00248	0.0146
vacuolar lumen (GO:0005775)	170	94	33.46	+	2.81	3.36e-14	6.77e-13
intrinsic component of mitochondrial membrane (GO:0098573)	75	41	14.76	+	2.78	8.3e-07	8.28e-06
mitochondrial envelope (GO:0005740)	751	410	147.8	+	2.77	7.79e-58	3.87e-56
mitochondrial membrane (GO:0031966)	709	387	139.53	+	2.77	1.38e-54	6.54e-53
clathrin coat of coated pit (GO:0030132)	22	12	4.33	+	2.77	0.00821	0.0401
membrane coat (GO:0030117)	101	55	19.88	+	2.77	1.18e-08	1.52e-07
coated membrane (GO:0048475)	101	55	19.88	+	2.77	1.18e-08	1.51e-07
transcriptionally active chromatin (GO:0035327)	24	13	4.72	+	2.75	0.00579	0.0299
microbody membrane (GO:0031903)	61	33	12	+	2.75	9.31e-06	8.24e-05
peroxisomal membrane (GO:0005778)	61	33	12	+	2.75	9.31e-06	8.2e-05
integral component of mitochondrial membrane (GO:0032592)	74	40	14.56	+	2.75	1.33e-06	1.28e-05
proton-transporting two-sector ATPase complex (GO:0016469)	52	28	10.23	+	2.74	5.15e-05	0.000437
nuclear replisome (GO:0043601)	26	14	5.12	+	2.74	0.00414	0.0225
lysosomal membrane (GO:0005765)	348	187	68.49	+	2.73	7.8e-26	2.17e-24
nuclear chromosome, telomeric region (GO:0000784)	110	59	21.65	+	2.73	4.19e-09	5.61e-08
lytic vacuole membrane (GO:0098852)	349	187	68.68	+	2.72	8.99e-26	2.47e-24
nuclear transcriptional repressor complex (GO:0090568)	28	15	5.51	+	2.72	0.00299	0.0173
lysosomal lumen (GO:0043202)	94	50	18.5	+	2.7	9.17e-08	1e-06
secretory granule lumen (GO:0034774)	320	170	62.98	+	2.7	2.84e-23	7.7e-22
late endosome membrane (GO:0031902)	130	69	25.58	+	2.7	2.94e-10	4.4e-09
COP9 signalosome (GO:0008180)	36	19	7.08	+	2.68	0.00088	0.00582
phagocytic vesicle membrane (GO:0030670)	74	39	14.56	+	2.68	2.56e-06	2.41e-05
vesicle lumen (GO:0031983)	325	171	63.96	+	2.67	5.1e-23	1.35e-21
cytoplasmic vesicle lumen (GO:0060205)	324	170	63.76	+	2.67	8.21e-23	2.14e-21
integral component of mitochondrial inner membrane (GO:0031305)	46	24	9.05	+	2.65	0.000259	0.00196
intrinsic component of mitochondrial inner membrane (GO:0031304)	46	24	9.05	+	2.65	0.000259	0.00196
SNARE complex (GO:0031201)	50	26	9.84	+	2.64	0.000139	0.00113
endoplasmic reticulum subcompartment (GO:0098827)	27	14	5.31	+	2.63	0.005	0.0265
U12-type spliceosomal complex (GO:0005689)	27	14	5.31	+	2.63	0.005	0.0264
vacuolar part (GO:0044437)	560	290	110.21	+	2.63	1.35e-37	4.66e-36
replisome (GO:0030894)	29	15	5.71	+	2.63	0.00365	0.0203
smooth endoplasmic reticulum (GO:0005790)	35	18	6.89	+	2.61	0.00224	0.0134
vacuolar membrane (GO:0005774)	406	208	79.9	+	2.6	1.12e-26	3.16e-25
adherens junction (GO:0005912)	539	275	106.07	+	2.59	1.04e-34	3.36e-33
cytoplasmic stress granule (GO:0010494)	61	31	12	+	2.58	5.09e-05	0.000434
anchoring junction (GO:0070161)	555	282	109.22	+	2.58	2.21e-35	7.39e-34
cytosolic part (GO:0044445)	257	130	50.58	+	2.57	1.08e-16	2.32e-15
trans-Golgi network transport vesicle (GO:0030140)	32	16	6.3	+	2.54	0.00502	0.0265
phagocytic vesicle (GO:0045335)	128	64	25.19	+	2.54	1.12e-08	1.46e-07
cytochrome complex (GO:0070069)	34	17	6.69	+	2.54	0.00353	0.0197
envelope (GO:0031975)	1194	592	234.98	+	2.52	9.28e-73	6.75e-71
organelle envelope (GO:0031967)	1194	592	234.98	+	2.52	9.28e-73	6.52e-71
COPII-coated ER to Golgi transport vesicle (GO:0030134)	97	48	19.09	+	2.51	7.74e-07	7.77e-06
recycling endosome membrane (GO:0055038)	81	40	15.94	+	2.51	6.32e-06	5.75e-05
endoplasmic reticulum-Golgi intermediate compartment (GO:0005793)	126	62	24.8	+	2.5	2.64e-08	3.2e-07
mitochondrion (GO:0005739)	1599	786	314.68	+	2.5	1.16e-97	9.48e-96
extracellular exosome (GO:0070062)	2097	1030	412.69	+	2.5	1.56e-132	1.76e-130
protein serine/threonine phosphatase complex (GO:0008287)	45	22	8.86	+	2.48	0.000822	0.00553
phosphatase complex (GO:1903293)	45	22	8.86	+	2.48	0.000822	0.00551
lysosome (GO:0005764)	671	328	132.05	+	2.48	1.64e-38	5.95e-37
lytic vacuole (GO:0000323)	672	328	132.25	+	2.48	1.81e-38	6.45e-37
extracellular vesicle (GO:1903561)	2118	1032	416.82	+	2.48	5.19e-131	5.57e-129
extracellular organelle (GO:0043230)	2120	1032	417.21	+	2.47	6.95e-131	7.07e-129
ER to Golgi transport vesicle membrane (GO:0012507)	62	30	12.2	+	2.46	0.000177	0.00139
midbody (GO:0030496)	172	83	33.85	+	2.45	2.31e-10	3.48e-09
clathrin-coated pit (GO:0005905)	69	33	13.58	+	2.43	7.3e-05	0.000615
extrinsic component of organelle membrane (GO:0031312)	46	22	9.05	+	2.43	0.00143	0.00894
Golgi-associated vesicle membrane (GO:0030660)	113	54	22.24	+	2.43	4.79e-07	4.9e-06
microbody (GO:0042579)	137	65	26.96	+	2.41	3.05e-08	3.63e-07
peroxisome (GO:0005777)	137	65	26.96	+	2.41	3.05e-08	3.61e-07
mitochondrial outer membrane (GO:0005741)	184	87	36.21	+	2.4	1.68e-10	2.6e-09
Golgi-associated vesicle (GO:0005798)	182	86	35.82	+	2.4	2.27e-10	3.45e-09
rough endoplasmic reticulum (GO:0005791)	89	42	17.52	+	2.4	8.87e-06	8.03e-05
spindle midzone (GO:0051233)	34	16	6.69	+	2.39	0.00633	0.0322
outer membrane (GO:0019867)	210	98	41.33	+	2.37	2.08e-11	3.59e-10
organelle outer membrane (GO:0031968)	208	97	40.93	+	2.37	2.8e-11	4.75e-10
vacuole (GO:0005773)	772	360	151.93	+	2.37	5.1e-39	1.92e-37
peroxisomal part (GO:0044439)	101	47	19.88	+	2.36	3.59e-06	3.31e-05
microbody part (GO:0044438)	101	47	19.88	+	2.36	3.59e-06	3.3e-05
nuclear replication fork (GO:0043596)	43	20	8.46	+	2.36	0.00308	0.0177
late endosome (GO:0005770)	249	115	49	+	2.35	6.62e-13	1.24e-11
cell division site part (GO:0032155)	63	29	12.4	+	2.34	0.000331	0.00247
AP-type membrane coat adaptor complex (GO:0030119)	48	22	9.45	+	2.33	0.00179	0.011
endosome membrane (GO:0010008)	474	216	93.28	+	2.32	1.55e-22	3.99e-21
cleavage furrow (GO:0032154)	55	25	10.82	+	2.31	0.0012	0.00769
coated vesicle (GO:0030135)	291	132	57.27	+	2.3	4.34e-14	8.67e-13
coated vesicle membrane (GO:0030662)	180	81	35.42	+	2.29	4.06e-09	5.48e-08
clathrin coat (GO:0030118)	49	22	9.64	+	2.28	0.00206	0.0124
extracellular matrix component (GO:0044420)	49	22	9.64	+	2.28	0.00206	0.0124
secretory granule membrane (GO:0030667)	301	134	59.24	+	2.26	6.66e-14	1.32e-12
chromosome, telomeric region (GO:0000781)	145	64	28.54	+	2.24	4.32e-07	4.44e-06
endosomal part (GO:0044440)	522	228	102.73	+	2.22	7e-22	1.76e-20
early endosome membrane (GO:0031901)	147	64	28.93	+	2.21	5.03e-07	5.1e-06
cell division site (GO:0032153)	69	30	13.58	+	2.21	0.000565	0.00402
kinetochore (GO:0000776)	134	58	26.37	+	2.2	1.9e-06	1.83e-05
recycling endosome (GO:0055037)	174	75	34.24	+	2.19	6.53e-08	7.31e-07
axon cytoplasm (GO:1904115)	56	24	11.02	+	2.18	0.00224	0.0133
endoplasmic reticulum-Golgi intermediate compartment membrane (GO:0033116)	70	30	13.78	+	2.18	0.000637	0.00443
platelet alpha granule (GO:0031091)	91	39	17.91	+	2.18	0.000115	0.00095
secretory granule (GO:0030141)	838	359	164.92	+	2.18	4.93e-33	1.57e-31
microbody lumen (GO:0031907)	52	22	10.23	+	2.15	0.00413	0.0226
lipid droplet (GO:0005811)	78	33	15.35	+	2.15	0.000445	0.00322
peroxisomal matrix (GO:0005782)	52	22	10.23	+	2.15	0.00413	0.0225
neuron projection cytoplasm (GO:0120111)	83	35	16.33	+	2.14	0.000396	0.00291
lamellipodium (GO:0030027)	190	80	37.39	+	2.14	5.39e-08	6.2e-07
intrinsic component of synaptic vesicle membrane (GO:0098563)	50	21	9.84	+	2.13	0.00564	0.0293
Cajal body (GO:0015030)	55	23	10.82	+	2.12	0.00343	0.0192
specific granule membrane (GO:0035579)	91	38	17.91	+	2.12	0.000193	0.0015
cytoplasmic vesicle part (GO:0044433)	1497	625	294.61	+	2.12	1.57e-55	7.59e-54
endoplasmic reticulum lumen (GO:0005788)	308	128	60.61	+	2.11	1.06e-11	1.85e-10
nuclear envelope (GO:0005635)	465	193	91.51	+	2.11	5.75e-17	1.25e-15
basement membrane (GO:0005604)	94	39	18.5	+	2.11	0.000223	0.0017
tertiary granule (GO:0070820)	164	68	32.28	+	2.11	1.08e-06	1.06e-05
heterochromatin (GO:0000792)	80	33	15.74	+	2.1	0.000785	0.00531
early endosome (GO:0005769)	351	144	69.08	+	2.08	1.45e-12	2.63e-11
specific granule (GO:0042581)	161	66	31.68	+	2.08	2.09e-06	1.99e-05
ficolin-1-rich granule membrane (GO:0101003)	61	25	12	+	2.08	0.00317	0.018
whole membrane (GO:0098805)	1670	683	328.65	+	2.08	1.77e-58	9.22e-57
ribonucleoprotein granule (GO:0035770)	219	89	43.1	+	2.07	4.08e-08	4.73e-07
secretory vesicle (GO:0099503)	996	402	196.01	+	2.05	1.41e-32	4.4e-31
condensed chromosome, centromeric region (GO:0000779)	118	47	23.22	+	2.02	0.000121	0.000991
intrinsic component of organelle membrane (GO:0031300)	392	156	77.15	+	2.02	9.71e-13	1.78e-11
cell-cell adherens junction (GO:0005913)	111	44	21.84	+	2.01	0.000184	0.00143
integral component of endoplasmic reticulum membrane (GO:0030176)	154	61	30.31	+	2.01	1.1e-05	9.56e-05
integral component of organelle membrane (GO:0031301)	359	142	70.65	+	2.01	1.84e-11	3.19e-10
cortical actin cytoskeleton (GO:0030864)	86	34	16.92	+	2.01	0.00114	0.00739
chromosome, centromeric region (GO:0000775)	195	77	38.38	+	2.01	8.95e-07	8.89e-06
vesicle (GO:0031982)	3814	1505	750.59	+	2.01	5.39e-137	6.86e-135
site of DNA damage (GO:0090734)	71	28	13.97	+	2	0.00265	0.0153
chromosomal region (GO:0098687)	335	132	65.93	+	2	1.17e-10	1.82e-09
endosome (GO:0005768)	902	354	177.51	+	1.99	8.78e-27	2.52e-25
tethering complex (GO:0099023)	69	27	13.58	+	1.99	0.00353	0.0197
condensed chromosome kinetochore (GO:0000777)	105	41	20.66	+	1.98	0.000439	0.0032
nuclear membrane (GO:0031965)	305	119	60.02	+	1.98	1.25e-09	1.75e-08
cell cortex part (GO:0044448)	185	72	36.41	+	1.98	2.62e-06	2.46e-05
clathrin-coated vesicle (GO:0030136)	188	73	37	+	1.97	2.98e-06	2.77e-05
nucleolus (GO:0005730)	945	366	185.98	+	1.97	7.72e-27	2.28e-25
cytoplasmic ribonucleoprotein granule (GO:0036464)	207	80	40.74	+	1.96	1.16e-06	1.13e-05
replication fork (GO:0005657)	70	27	13.78	+	1.96	0.00544	0.0285
inclusion body (GO:0016234)	83	32	16.33	+	1.96	0.00219	0.0131
intrinsic component of endoplasmic reticulum membrane (GO:0031227)	162	62	31.88	+	1.94	2.52e-05	0.000218
Golgi stack (GO:0005795)	149	57	29.32	+	1.94	4.26e-05	0.000366
organelle membrane (GO:0031090)	3517	1345	692.14	+	1.94	4.09e-110	3.78e-108
nucleolar part (GO:0044452)	181	69	35.62	+	1.94	9.77e-06	8.54e-05
cytoplasmic side of membrane (GO:0098562)	180	68	35.42	+	1.92	1.35e-05	0.000117
filopodium (GO:0030175)	101	38	19.88	+	1.91	0.00117	0.00753
endoplasmic reticulum part (GO:0044432)	1362	512	268.04	+	1.91	3.5e-35	1.15e-33
endocytic vesicle (GO:0030139)	301	113	59.24	+	1.91	2.08e-08	2.6e-07
cell cortex (GO:0005938)	313	117	61.6	+	1.9	1.25e-08	1.6e-07
vesicle membrane (GO:0012506)	792	296	155.87	+	1.9	5e-20	1.23e-18
nuclear outer membrane-endoplasmic reticulum membrane network (GO:0042175)	1096	409	215.69	+	1.9	2.36e-27	7.06e-26
platelet alpha granule lumen (GO:0031093)	67	25	13.19	+	1.9	0.0103	0.0493
endoplasmic reticulum membrane (GO:0005789)	1073	400	211.17	+	1.89	8.32e-27	2.42e-25
cytoplasmic vesicle (GO:0031410)	2313	861	455.2	+	1.89	3.07e-60	1.73e-58
intracellular vesicle (GO:0097708)	2316	861	455.79	+	1.89	5.31e-60	2.92e-58
cytoplasmic vesicle membrane (GO:0030659)	771	286	151.73	+	1.88	5.36e-19	1.28e-17
cortical cytoskeleton (GO:0030863)	116	43	22.83	+	1.88	0.000773	0.00525
autophagosome (GO:0005776)	92	34	18.11	+	1.88	0.00244	0.0145
organelle subcompartment (GO:0031984)	391	143	76.95	+	1.86	1.23e-09	1.74e-08
actomyosin (GO:0042641)	74	27	14.56	+	1.85	0.00979	0.0471
membrane region (GO:0098589)	329	120	64.75	+	1.85	2.55e-08	3.11e-07
spindle (GO:0005819)	342	124	67.31	+	1.84	2.14e-08	2.66e-07
membrane raft (GO:0045121)	316	114	62.19	+	1.83	1.18e-07	1.27e-06
bounding membrane of organelle (GO:0098588)	2093	753	411.9	+	1.83	2.48e-47	1.07e-45
membrane microdomain (GO:0098857)	317	114	62.39	+	1.83	1.22e-07	1.31e-06
trans-Golgi network (GO:0005802)	242	87	47.63	+	1.83	4.07e-06	3.72e-05
condensed chromosome (GO:0000793)	227	81	44.67	+	1.81	9.21e-06	8.19e-05
ruffle (GO:0001726)	171	61	33.65	+	1.81	0.000119	0.000978
perinuclear region of cytoplasm (GO:0048471)	708	252	139.33	+	1.81	4.66e-15	9.79e-14
organelle lumen (GO:0043233)	5258	1868	1034.77	+	1.81	3.39e-142	5.31e-140
intracellular organelle lumen (GO:0070013)	5258	1868	1034.77	+	1.81	3.39e-142	4.93e-140
membrane-enclosed lumen (GO:0031974)	5258	1868	1034.77	+	1.81	3.39e-142	4.6e-140
cytosol (GO:0005829)	5104	1813	1004.46	+	1.8	4.86e-136	5.82e-134
Golgi subcompartment (GO:0098791)	366	130	72.03	+	1.8	2.81e-08	3.39e-07
cytoplasmic side of plasma membrane (GO:0009898)	155	55	30.5	+	1.8	0.000339	0.00252
trans-Golgi network membrane (GO:0032588)	93	33	18.3	+	1.8	0.00523	0.0274
nuclear speck (GO:0016607)	396	140	77.93	+	1.8	8.68e-09	1.15e-07
nuclear periphery (GO:0034399)	139	49	27.36	+	1.79	0.000726	0.00498
catalytic complex (GO:1902494)	1402	493	275.91	+	1.79	3.15e-28	9.57e-27
transport vesicle (GO:0030133)	401	141	78.92	+	1.79	1.04e-08	1.36e-07
endoplasmic reticulum (GO:0005783)	1920	673	377.85	+	1.78	5.67e-39	2.1e-37
actin cytoskeleton (GO:0015629)	503	176	98.99	+	1.78	2.18e-10	3.34e-09
extrinsic component of cytoplasmic side of plasma membrane (GO:0031234)	92	32	18.11	+	1.77	0.00724	0.0367
extracellular space (GO:0005615)	3337	1157	656.72	+	1.76	3.91e-70	2.57e-68
brush border (GO:0005903)	101	35	19.88	+	1.76	0.00517	0.0272
membrane protein complex (GO:0098796)	1203	414	236.75	+	1.75	2.69e-22	6.86e-21
Golgi cisterna (GO:0031985)	117	40	23.03	+	1.74	0.00342	0.0193
endocytic vesicle membrane (GO:0030666)	167	57	32.87	+	1.73	0.000538	0.00384
cell leading edge (GO:0031252)	403	137	79.31	+	1.73	1.04e-07	1.13e-06
clathrin-coated vesicle membrane (GO:0030665)	115	39	22.63	+	1.72	0.00441	0.0237
protein-containing complex (GO:0032991)	5405	1830	1063.7	+	1.72	4.25e-120	4.12e-118
synaptic vesicle (GO:0008021)	198	67	38.97	+	1.72	0.000225	0.00171
extracellular region part (GO:0044421)	3535	1193	695.69	+	1.71	4.61e-67	2.68e-65
endomembrane system (GO:0012505)	4474	1501	880.48	+	1.7	1.61e-88	1.22e-86
spindle pole (GO:0000922)	161	54	31.68	+	1.7	0.00113	0.00734
exocytic vesicle (GO:0070382)	215	72	42.31	+	1.7	0.000156	0.00125
transport vesicle membrane (GO:0030658)	213	71	41.92	+	1.69	0.000198	0.00153
extrinsic component of plasma membrane (GO:0019897)	171	57	33.65	+	1.69	0.00085	0.00566
collagen-containing extracellular matrix (GO:0062023)	406	135	79.9	+	1.69	2.95e-07	3.06e-06
chromosome (GO:0005694)	1040	344	204.67	+	1.68	2.01e-16	4.25e-15
cytoplasmic part (GO:0044444)	9726	3214	1914.07	+	1.68	2.15E-315	4.38E-312
cell junction (GO:0030054)	1291	426	254.07	+	1.68	3.67e-20	9.11e-19
intracellular organelle part (GO:0044446)	9307	3046	1831.61	+	1.66	1.05e-269	5.34e-267
chromosomal part (GO:0044427)	918	299	180.66	+	1.66	9.19e-14	1.8e-12
Golgi membrane (GO:0000139)	757	245	148.98	+	1.64	3.97e-11	6.67e-10
extrinsic component of membrane (GO:0019898)	297	96	58.45	+	1.64	4.7e-05	0.000402
intracellular non-membrane-bounded organelle (GO:0043232)	4243	1362	835.02	+	1.63	1.89e-67	1.13e-65
non-membrane-bounded organelle (GO:0043228)	4253	1365	836.99	+	1.63	1.61e-67	9.95e-66
microtubule associated complex (GO:0005875)	153	49	30.11	+	1.63	0.00408	0.0223
nuclear chromosome (GO:0000228)	582	186	114.54	+	1.62	1.97e-08	2.47e-07
organelle part (GO:0044422)	9611	3071	1891.44	+	1.62	7.57e-256	2.2e-253
cytoplasmic region (GO:0099568)	501	160	98.6	+	1.62	2.17e-07	2.28e-06
nuclear part (GO:0044428)	4502	1431	885.99	+	1.62	1.89e-69	1.2e-67
Golgi apparatus part (GO:0044431)	982	310	193.26	+	1.6	7.87e-13	1.46e-11
nuclear lumen (GO:0031981)	4114	1296	809.63	+	1.6	3.13e-59	1.68e-57
site of polarized growth (GO:0030427)	172	54	33.85	+	1.6	0.00376	0.0208
nucleoplasm (GO:0005654)	3495	1097	687.81	+	1.59	1.53e-47	6.76e-46
fibrillar center (GO:0001650)	134	42	26.37	+	1.59	0.0105	0.0499
growth cone (GO:0030426)	170	53	33.46	+	1.58	0.00471	0.0252
neuron spine (GO:0044309)	158	49	31.09	+	1.58	0.00804	0.0394
nuclear chromosome part (GO:0044454)	546	169	107.45	+	1.57	4.79e-07	4.88e-06
Golgi apparatus (GO:0005794)	1575	487	309.96	+	1.57	2.04e-18	4.73e-17
nuclear body (GO:0016604)	759	232	149.37	+	1.55	8.77e-09	1.16e-07
cytoplasm (GO:0005737)	11603	3479	2283.46	+	1.52	7.62e-293	7.76e-290
extracellular region (GO:0005576)	4341	1294	854.31	+	1.51	9.55e-48	4.32e-46
microtubule (GO:0005874)	421	125	82.85	+	1.51	8.65e-05	0.000719
chromatin (GO:0000785)	536	159	105.48	+	1.51	9.52e-06	8.35e-05
synapse (GO:0045202)	1201	355	236.36	+	1.5	2.11e-11	3.6e-10
intracellular membrane-bounded organelle (GO:0043231)	11005	3219	2165.78	+	1.49	2.64e-213	5.37e-211
postsynaptic density (GO:0014069)	329	95	64.75	+	1.47	0.00146	0.00904
asymmetric synapse (GO:0032279)	333	96	65.53	+	1.46	0.00125	0.00801
membrane-bounded organelle (GO:0043227)	12510	3594	2461.96	+	1.46	2.68e-281	1.82e-278
microtubule cytoskeleton (GO:0015630)	1196	341	235.37	+	1.45	1.74e-09	2.43e-08
cell-cell junction (GO:0005911)	454	129	89.35	+	1.44	0.00029	0.00217
glutamatergic synapse (GO:0098978)	364	102	71.63	+	1.42	0.00195	0.0118
extracellular matrix (GO:0031012)	528	147	103.91	+	1.41	0.000271	0.00204
neuron to neuron synapse (GO:0098984)	353	98	69.47	+	1.41	0.00313	0.0179
cell body (GO:0044297)	571	158	112.37	+	1.41	0.000206	0.00159
nucleoplasm part (GO:0044451)	1119	309	220.22	+	1.4	1.38e-07	1.47e-06
intracellular organelle (GO:0043229)	12783	3525	2515.69	+	1.4	7.04e-223	1.59e-220
synapse part (GO:0044456)	957	263	188.34	+	1.4	1.91e-06	1.82e-05
cytoskeleton (GO:0005856)	2202	604	433.35	+	1.39	9.4e-14	1.82e-12
supramolecular complex (GO:0099080)	972	265	191.29	+	1.39	2.73e-06	2.55e-05
organelle (GO:0043226)	13610	3701	2678.44	+	1.38	6.28e-254	1.6e-251
supramolecular polymer (GO:0099081)	971	264	191.09	+	1.38	3.28e-06	3.03e-05
postsynaptic specialization (GO:0099572)	354	96	69.67	+	1.38	0.00577	0.0298
cytoskeletal part (GO:0044430)	1695	458	333.57	+	1.37	9.11e-10	1.3e-08
presynapse (GO:0098793)	498	134	98.01	+	1.37	0.00158	0.00978
supramolecular fiber (GO:0099512)	964	259	189.71	+	1.37	9.1e-06	8.12e-05
polymeric cytoskeletal fiber (GO:0099513)	742	198	146.03	+	1.36	0.000161	0.00127
postsynapse (GO:0098794)	627	167	123.39	+	1.35	0.000644	0.00446
axon part (GO:0033267)	383	102	75.37	+	1.35	0.0077	0.0382
centrosome (GO:0005813)	512	135	100.76	+	1.34	0.00307	0.0177
nucleus (GO:0005634)	7407	1950	1457.69	+	1.34	1.66e-46	6.75e-45
intracellular (GO:0005622)	14571	3833	2867.56	+	1.34	5.04e-259	2.05e-256
intracellular part (GO:0044424)	14571	3833	2867.56	+	1.34	5.04e-259	1.71e-256
neuronal cell body (GO:0043025)	502	131	98.79	+	1.33	0.00467	0.025
neuron part (GO:0097458)	1749	455	344.2	+	1.32	5.86e-08	6.7e-07
microtubule organizing center (GO:0005815)	738	191	145.24	+	1.32	0.000829	0.00554
membrane (GO:0016020)	9839	2480	1936.31	+	1.28	3.96e-54	1.83e-52
axon (GO:0030424)	614	154	120.83	+	1.27	0.00753	0.0374
somatodendritic compartment (GO:0036477)	832	206	163.74	+	1.26	0.00314	0.018
neuron projection (GO:0043005)	1326	308	260.96	+	1.18	0.00784	0.0387
cell part (GO:0044464)	17048	3957	3355.04	+	1.18	6.1e-151	1.04e-148
cell (GO:0005623)	17111	3964	3367.43	+	1.18	5.67e-151	1.05e-148
cell projection (GO:0042995)	2185	495	430.01	+	1.15	0.00317	0.0181
plasma membrane bounded cell projection (GO:0120025)	2115	476	416.23	+	1.14	0.0056	0.0292
cellular_component (GO:0005575)	18838	4079	3707.31	+	1.1	1.56e-109	1.32e-107
membrane part (GO:0044425)	7239	1527	1424.63	+	1.07	0.0024	0.0143
intrinsic component of membrane (GO:0031224)	5934	1056	1167.81	-	0.9	0.000382	0.00282
integral component of membrane (GO:0016021)	5777	1020	1136.91	-	0.9	0.000173	0.00137
intrinsic component of plasma membrane (GO:0031226)	1731	242	340.66	-	0.71	8.49e-08	9.34e-07
integral component of plasma membrane (GO:0005887)	1651	225	324.92	-	0.69	2.41e-08	2.96e-07
transcription factor complex (GO:0005667)	361	47	71.04	-	0.66	0.0057	0.0296
cilium (GO:0005929)	608	77	119.65	-	0.64	0.00013	0.00106
transporter complex (GO:1990351)	342	43	67.31	-	0.64	0.00438	0.0236
ciliary part (GO:0044441)	457	57	89.94	-	0.63	0.000732	0.005
transmembrane transporter complex (GO:1902495)	334	40	65.73	-	0.61	0.00193	0.0117
ion channel complex (GO:0034702)	309	33	60.81	-	0.54	0.000397	0.00291
integral component of postsynaptic membrane (GO:0099055)	123	11	24.21	-	0.45	0.00709	0.036
cation channel complex (GO:0034703)	225	20	44.28	-	0.45	0.000183	0.00143
ciliary basal body (GO:0036064)	127	10	24.99	-	0.4	0.00245	0.0145
voltage-gated potassium channel complex (GO:0008076)	91	6	17.91	-	0.34	0.00373	0.0207
potassium channel complex (GO:0034705)	100	6	19.68	-	0.3	0.00142	0.00891
Unclassified (UNCLASSIFIED)	2158	53	424.69	-	0.12	1.56e-109	1.38e-107
immunoglobulin complex (GO:0019814)	99	0	19.48	-	< 0.01	2.97e-08	3.55e-07
intraciliary transport particle (GO:0030990)	29	0	5.71	-	< 0.01	0.00993	0.0477
immunoglobulin complex, circulating (GO:0042571)	94	0	18.5	-	< 0.01	7.08e-08	7.87e-07

## Sheet: HeLa - enriched
Analysis Type:	PANTHER Overrepresentation Test (Released 20190517)
Annotation Version and Release Date:	GO Ontology database Released 2019-02-02
Analyzed List:	Client Text Box Input (Homo sapiens)
Reference List:	Homo sapiens (all genes in database)
Test Type:	FISHER
Correction:	FDR
GO cellular component complete	Homo sapiens - REFLIST (20996)	Client Text Box Input (1688)	Client Text Box Input (expected)	Client Text Box Input (over/under)	Client Text Box Input (fold Enrichment)	Client Text Box Input (raw P-value)	Client Text Box Input (FDR)
Ragulator complex (GO:0071986)	6	6	0.48	+	12.44	0.000105	0.0021
transcription factor TFIIIC complex (GO:0000127)	6	5	0.48	+	10.37	0.000716	0.0113
CIA complex (GO:0097361)	5	4	0.4	+	9.95	0.00284	0.0355
MMXD complex (GO:0071817)	5	4	0.4	+	9.95	0.00284	0.0353
BORC complex (GO:0099078)	8	6	0.64	+	9.33	0.0003	0.00522
Elongator holoenzyme complex (GO:0033588)	7	5	0.56	+	8.88	0.00115	0.0171
cytoplasmic exosome (RNase complex) (GO:0000177)	14	8	1.13	+	7.11	0.000115	0.00216
Golgi medial cisterna (GO:0005797)	9	5	0.72	+	6.91	0.00257	0.0327
nuclear exosome (RNase complex) (GO:0000176)	17	9	1.37	+	6.59	6.68e-05	0.00142
ESCRT complex (GO:0036452)	27	14	2.17	+	6.45	7.85e-07	2.42e-05
ESCRT I complex (GO:0000813)	10	5	0.8	+	6.22	0.00362	0.0426
RNA polymerase III transcription factor complex (GO:0090576)	12	6	0.96	+	6.22	0.00143	0.0202
HOPS complex (GO:0030897)	13	6	1.05	+	5.74	0.00196	0.0257
extrinsic component of mitochondrial inner membrane (GO:0031314)	14	6	1.13	+	5.33	0.00263	0.0332
exosome (RNase complex) (GO:0000178)	26	11	2.09	+	5.26	5.24e-05	0.00114
exoribonuclease complex (GO:1905354)	26	11	2.09	+	5.26	5.24e-05	0.00112
mRNA cleavage and polyadenylation specificity factor complex (GO:0005847)	17	7	1.37	+	5.12	0.0014	0.0199
preribosome, small subunit precursor (GO:0030688)	15	6	1.21	+	4.98	0.00345	0.0415
exocyst (GO:0000145)	19	7	1.53	+	4.58	0.00233	0.03
lamellipodium membrane (GO:0031258)	22	8	1.77	+	4.52	0.00123	0.018
lysosomal lumen (GO:0043202)	94	34	7.56	+	4.5	3.82e-11	1.59e-09
mRNA cleavage factor complex (GO:0005849)	20	7	1.61	+	4.35	0.00294	0.0363
late endosome membrane (GO:0031902)	130	45	10.45	+	4.31	9.79e-14	4.33e-12
extrinsic component of organelle membrane (GO:0031312)	46	15	3.7	+	4.06	2.99e-05	0.000699
90S preribosome (GO:0030686)	31	10	2.49	+	4.01	0.000671	0.0108
small-subunit processome (GO:0032040)	38	11	3.06	+	3.6	0.000781	0.012
Flemming body (GO:0090543)	28	8	2.25	+	3.55	0.00426	0.049
vacuolar lumen (GO:0005775)	170	47	13.67	+	3.44	2.16e-11	9.16e-10
tethering complex (GO:0099023)	69	19	5.55	+	3.43	2.05e-05	0.000496
lysosomal membrane (GO:0005765)	348	95	27.98	+	3.4	2.45e-21	1.43e-19
lytic vacuole membrane (GO:0098852)	349	95	28.06	+	3.39	2.9e-21	1.64e-19
AP-type membrane coat adaptor complex (GO:0030119)	48	13	3.86	+	3.37	0.00046	0.00755
late endosome (GO:0005770)	249	66	20.02	+	3.3	1.07e-14	4.97e-13
vacuolar part (GO:0044437)	560	146	45.02	+	3.24	1.54e-30	1.26e-28
vacuolar membrane (GO:0005774)	406	105	32.64	+	3.22	5.8e-22	3.58e-20
membrane coat (GO:0030117)	101	26	8.12	+	3.2	1.93e-06	5.3e-05
coated membrane (GO:0048475)	101	26	8.12	+	3.2	1.93e-06	5.23e-05
vesicle coat (GO:0030120)	59	15	4.74	+	3.16	0.000309	0.00529
host (GO:0018995)	67	17	5.39	+	3.16	0.000129	0.00241
host cell (GO:0043657)	67	17	5.39	+	3.16	0.000129	0.00238
preribosome (GO:0030684)	79	20	6.35	+	3.15	3.49e-05	0.000799
lysosome (GO:0005764)	671	166	53.95	+	3.08	2.21e-32	2.04e-30
lytic vacuole (GO:0000323)	672	166	54.03	+	3.07	2.56e-32	2.27e-30
other organism part (GO:0044217)	73	18	5.87	+	3.07	0.000113	0.00222
other organism cell (GO:0044216)	73	18	5.87	+	3.07	0.000113	0.0022
other organism (GO:0044215)	73	18	5.87	+	3.07	0.000113	0.00218
clathrin-coated pit (GO:0005905)	69	17	5.55	+	3.06	0.000174	0.00314
extracellular matrix component (GO:0044420)	49	12	3.94	+	3.05	0.00158	0.0216
vacuole (GO:0005773)	772	181	62.07	+	2.92	1.07e-32	1.04e-30
axon cytoplasm (GO:1904115)	56	13	4.5	+	2.89	0.00155	0.0214
clathrin coat (GO:0030118)	49	11	3.94	+	2.79	0.00433	0.0495
cell division site part (GO:0032155)	63	14	5.06	+	2.76	0.00149	0.0208
azurophil granule (GO:0042582)	154	34	12.38	+	2.75	1.62e-06	4.64e-05
primary lysosome (GO:0005766)	154	34	12.38	+	2.75	1.62e-06	4.58e-05
cell division site (GO:0032153)	69	15	5.55	+	2.7	0.00125	0.0181
endosome membrane (GO:0010008)	474	102	38.11	+	2.68	1.65e-16	7.84e-15
azurophil granule lumen (GO:0035578)	90	19	7.24	+	2.63	0.000625	0.0102
endosomal part (GO:0044440)	522	110	41.97	+	2.62	3.77e-17	1.92e-15
neuron projection cytoplasm (GO:0120111)	83	17	6.67	+	2.55	0.00151	0.0209
U2-type spliceosomal complex (GO:0005684)	84	17	6.75	+	2.52	0.00161	0.0219
ficolin-1-rich granule (GO:0101002)	124	25	9.97	+	2.51	0.000113	0.00218
ficolin-1-rich granule lumen (GO:1904813)	124	25	9.97	+	2.51	0.000113	0.00216
Golgi stack (GO:0005795)	149	30	11.98	+	2.5	3.7e-05	0.000829
specific granule membrane (GO:0035579)	91	18	7.32	+	2.46	0.00132	0.0191
COPII-coated ER to Golgi transport vesicle (GO:0030134)	97	19	7.8	+	2.44	0.00103	0.0154
autophagosome (GO:0005776)	92	18	7.4	+	2.43	0.00143	0.0201
Sm-like protein family complex (GO:0120114)	77	15	6.19	+	2.42	0.00395	0.046
Golgi-associated vesicle (GO:0005798)	182	34	14.63	+	2.32	3.5e-05	0.000792
midbody (GO:0030496)	172	32	13.83	+	2.31	6.79e-05	0.00143
early endosome membrane (GO:0031901)	147	27	11.82	+	2.28	0.000236	0.00419
microbody (GO:0042579)	137	25	11.01	+	2.27	0.000444	0.00741
peroxisome (GO:0005777)	137	25	11.01	+	2.27	0.000444	0.00735
early endosome (GO:0005769)	351	64	28.22	+	2.27	2.41e-08	8.19e-07
coated vesicle (GO:0030135)	291	53	23.4	+	2.27	4.07e-07	1.32e-05
condensed chromosome kinetochore (GO:0000777)	105	19	8.44	+	2.25	0.00277	0.0348
endosome (GO:0005768)	902	163	72.52	+	2.25	4.98e-19	2.67e-17
kinetochore (GO:0000776)	134	24	10.77	+	2.23	0.000711	0.0113
condensed chromosome, centromeric region (GO:0000779)	118	21	9.49	+	2.21	0.00172	0.023
specific granule (GO:0042581)	161	28	12.94	+	2.16	0.000421	0.00715
spliceosomal complex (GO:0005681)	181	31	14.55	+	2.13	0.000302	0.0052
whole membrane (GO:0098805)	1670	280	134.26	+	2.09	3.05e-28	2.39e-26
cytoplasmic vesicle part (GO:0044433)	1497	250	120.35	+	2.08	5.59e-25	4.06e-23
Golgi subcompartment (GO:0098791)	366	61	29.43	+	2.07	8.91e-07	2.67e-05
recycling endosome (GO:0055037)	174	29	13.99	+	2.07	0.00066	0.0107
intrinsic component of organelle membrane (GO:0031300)	392	64	31.52	+	2.03	8.33e-07	2.53e-05
integral component of organelle membrane (GO:0031301)	359	58	28.86	+	2.01	4.51e-06	0.000121
transferase complex, transferring phosphorus-containing groups (GO:0061695)	260	42	20.9	+	2.01	8.92e-05	0.00182
spindle pole (GO:0000922)	161	26	12.94	+	2.01	0.00185	0.0246
organelle subcompartment (GO:0031984)	391	63	31.43	+	2	1.89e-06	5.27e-05
coated vesicle membrane (GO:0030662)	180	28	14.47	+	1.93	0.00207	0.027
spindle (GO:0005819)	342	53	27.5	+	1.93	2.7e-05	0.00064
chromosome, centromeric region (GO:0000775)	195	30	15.68	+	1.91	0.00191	0.0252
secretory granule lumen (GO:0034774)	320	49	25.73	+	1.9	7.96e-05	0.00164
trans-Golgi network (GO:0005802)	242	37	19.46	+	1.9	0.000748	0.0117
bounding membrane of organelle (GO:0098588)	2093	318	168.27	+	1.89	1.13e-25	8.49e-24
cytoplasmic vesicle lumen (GO:0060205)	324	49	26.05	+	1.88	9.29e-05	0.00187
vesicle lumen (GO:0031983)	325	49	26.13	+	1.88	0.000134	0.00246
nuclear membrane (GO:0031965)	305	45	24.52	+	1.84	0.000299	0.00524
lamellipodium (GO:0030027)	190	28	15.28	+	1.83	0.00414	0.0479
vesicle membrane (GO:0012506)	792	116	63.67	+	1.82	9.74e-09	3.48e-07
extrinsic component of membrane (GO:0019898)	297	43	23.88	+	1.8	0.000761	0.0118
nuclear envelope (GO:0005635)	465	67	37.38	+	1.79	2.45e-05	0.000587
cytoplasmic vesicle (GO:0031410)	2313	332	185.96	+	1.79	3.68e-23	2.42e-21
mitochondrial membrane part (GO:0044455)	237	34	19.05	+	1.78	0.00326	0.0395
intracellular vesicle (GO:0097708)	2316	332	186.2	+	1.78	5.56e-23	3.54e-21
cytoplasmic vesicle membrane (GO:0030659)	771	110	61.99	+	1.77	8.76e-08	2.88e-06
organelle membrane (GO:0031090)	3517	501	282.75	+	1.77	3.26e-36	3.91e-34
endoplasmic reticulum lumen (GO:0005788)	308	43	24.76	+	1.74	0.00135	0.0193
secretory granule membrane (GO:0030667)	301	42	24.2	+	1.74	0.0017	0.0229
Golgi apparatus part (GO:0044431)	982	137	78.95	+	1.74	5.62e-09	2.04e-07
nucleolus (GO:0005730)	945	131	75.97	+	1.72	1.75e-08	6.04e-07
Golgi apparatus (GO:0005794)	1575	217	126.62	+	1.71	2.47e-13	1.07e-11
extracellular exosome (GO:0070062)	2097	287	168.59	+	1.7	3.12e-17	1.63e-15
envelope (GO:0031975)	1194	163	95.99	+	1.7	6.64e-10	2.65e-08
organelle envelope (GO:0031967)	1194	163	95.99	+	1.7	6.64e-10	2.6e-08
extracellular vesicle (GO:1903561)	2118	288	170.28	+	1.69	6.02e-17	2.99e-15
extracellular organelle (GO:0043230)	2120	288	170.44	+	1.69	6.27e-17	3.04e-15
vesicle (GO:0031982)	3814	516	306.63	+	1.68	4.14e-32	3.51e-30
cytosol (GO:0005829)	5104	689	410.34	+	1.68	2.55e-46	4.73e-44
chromosomal region (GO:0098687)	335	45	26.93	+	1.67	0.00208	0.027
endomembrane system (GO:0012505)	4474	598	359.69	+	1.66	4.21e-37	5.36e-35
mitochondrial envelope (GO:0005740)	751	100	60.38	+	1.66	5.2e-06	0.000136
mitochondrial membrane (GO:0031966)	709	93	57	+	1.63	1.93e-05	0.000474
secretory granule (GO:0030141)	838	109	67.37	+	1.62	4.7e-06	0.000124
Golgi membrane (GO:0000139)	757	98	60.86	+	1.61	1.9e-05	0.000473
endoplasmic reticulum membrane (GO:0005789)	1073	137	86.27	+	1.59	6.41e-07	2.01e-05
nucleoplasm (GO:0005654)	3495	444	280.98	+	1.58	9.84e-22	5.89e-20
catalytic complex (GO:1902494)	1402	178	112.72	+	1.58	1.64e-08	5.77e-07
mitochondrial part (GO:0044429)	1048	133	84.26	+	1.58	1.52e-06	4.41e-05
organelle lumen (GO:0043233)	5258	665	422.72	+	1.57	2.54e-35	2.87e-33
intracellular organelle lumen (GO:0070013)	5258	665	422.72	+	1.57	2.54e-35	2.72e-33
membrane-enclosed lumen (GO:0031974)	5258	665	422.72	+	1.57	2.54e-35	2.58e-33
endoplasmic reticulum part (GO:0044432)	1362	172	109.5	+	1.57	4.5e-08	1.5e-06
nuclear speck (GO:0016607)	396	50	31.84	+	1.57	0.00346	0.0414
nuclear outer membrane-endoplasmic reticulum membrane network (GO:0042175)	1096	138	88.11	+	1.57	1.11e-06	3.27e-05
mitochondrion (GO:0005739)	1599	201	128.55	+	1.56	3.11e-09	1.15e-07
cytoplasmic part (GO:0044444)	9726	1211	781.93	+	1.55	5.61e-92	1.14e-88
secretory vesicle (GO:0099503)	996	124	80.07	+	1.55	8.21e-06	0.000212
mitochondrial inner membrane (GO:0005743)	476	59	38.27	+	1.54	0.00256	0.0327
ribonucleoprotein complex (GO:1990904)	865	107	69.54	+	1.54	4.51e-05	0.000988
transferase complex (GO:1990234)	796	97	64	+	1.52	0.000154	0.0028
cytoplasmic region (GO:0099568)	501	61	40.28	+	1.51	0.00324	0.0395
nuclear lumen (GO:0031981)	4114	500	330.75	+	1.51	4.54e-21	2.5e-19
nuclear part (GO:0044428)	4502	547	361.94	+	1.51	1.5e-23	1.02e-21
perinuclear region of cytoplasm (GO:0048471)	708	86	56.92	+	1.51	0.000427	0.00718
intracellular organelle part (GO:0044446)	9307	1130	748.25	+	1.51	2.32e-72	1.18e-69
organelle part (GO:0044422)	9611	1140	772.69	+	1.48	3.14e-67	9.14e-65
chromosome (GO:0005694)	1040	123	83.61	+	1.47	7.12e-05	0.00148
microtubule cytoskeleton (GO:0015630)	1196	140	96.15	+	1.46	3.3e-05	0.000765
protein-containing complex (GO:0032991)	5405	632	434.54	+	1.45	4.11e-24	2.89e-22
membrane protein complex (GO:0098796)	1203	140	96.72	+	1.45	4.36e-05	0.000965
cytoplasm (GO:0005737)	11603	1344	932.84	+	1.44	3.88e-91	3.95e-88
endoplasmic reticulum (GO:0005783)	1920	220	154.36	+	1.43	4.79e-07	1.52e-05
chromosomal part (GO:0044427)	918	105	73.8	+	1.42	0.000771	0.0119
microtubule organizing center (GO:0005815)	738	83	59.33	+	1.4	0.00435	0.0494
intracellular membrane-bounded organelle (GO:0043231)	11005	1214	884.76	+	1.37	6.98e-56	1.42e-53
membrane-bounded organelle (GO:0043227)	12510	1364	1005.76	+	1.36	1.51e-72	1.02e-69
nucleoplasm part (GO:0044451)	1119	119	89.96	+	1.32	0.00373	0.0436
intracellular non-membrane-bounded organelle (GO:0043232)	4243	451	341.12	+	1.32	7e-10	2.69e-08
non-membrane-bounded organelle (GO:0043228)	4253	452	341.93	+	1.32	7.22e-10	2.72e-08
intracellular organelle (GO:0043229)	12783	1342	1027.71	+	1.31	2.62e-56	5.93e-54
organelle (GO:0043226)	13610	1418	1094.19	+	1.3	1.14e-64	2.89e-62
cytoskeleton (GO:0005856)	2202	228	177.03	+	1.29	0.000193	0.00344
intracellular (GO:0005622)	14571	1493	1171.45	+	1.27	5.76e-72	2.34e-69
intracellular part (GO:0044424)	14571	1493	1171.45	+	1.27	5.76e-72	1.95e-69
extracellular space (GO:0005615)	3337	340	268.28	+	1.27	9.24e-06	0.000235
extracellular region part (GO:0044421)	3535	357	284.2	+	1.26	1.07e-05	0.00027
nucleus (GO:0005634)	7407	728	595.5	+	1.22	1.62e-10	6.61e-09
membrane (GO:0016020)	9839	952	791.02	+	1.2	4.72e-14	2.14e-12
cell part (GO:0044464)	17048	1575	1370.6	+	1.15	1.92e-43	3.26e-41
extracellular region (GO:0005576)	4341	401	349	+	1.15	0.00311	0.0382
cell (GO:0005623)	17111	1578	1375.66	+	1.15	3.46e-43	5.42e-41
membrane part (GO:0044425)	7239	642	581.99	+	1.1	0.00346	0.0412
cellular_component (GO:0005575)	18838	1653	1514.5	+	1.09	4.8e-38	6.99e-36
cilium (GO:0005929)	608	29	48.88	-	0.59	0.00352	0.0417
external side of plasma membrane (GO:0009897)	409	15	32.88	-	0.46	0.00101	0.0153
Unclassified (UNCLASSIFIED)	2158	35	173.5	-	0.2	4.8e-38	6.52e-36
immunoglobulin complex (GO:0019814)	99	0	7.96	-	< 0.01	0.000805	0.0122
immunoglobulin complex, circulating (GO:0042571)	94	0	7.56	-	< 0.01	0.00121	0.0178

## Sheet: HuH-7 - all
Analysis Type:	PANTHER Overrepresentation Test (Released 20190517)
Annotation Version and Release Date:	GO Ontology database Released 2019-02-02
Analyzed List:	Client Text Box Input (Homo sapiens)
Reference List:	Homo sapiens (all genes in database)
Test Type:	FISHER
Correction:	FDR
GO cellular component complete	Homo sapiens - REFLIST (20996)	Client Text Box Input (3740)	Client Text Box Input (expected)	Client Text Box Input (over/under)	Client Text Box Input (fold Enrichment)	Client Text Box Input (raw P-value)	Client Text Box Input (FDR)
Ragulator complex (GO:0071986)	6	6	1.07	+	5.61	0.00482	0.0258
mitochondrial intermembrane space protein transporter complex (GO:0042719)	5	5	0.89	+	5.61	0.0102	0.0489
endolysosome lumen (GO:0036021)	5	5	0.89	+	5.61	0.0102	0.0488
paraspeckles (GO:0042382)	6	6	1.07	+	5.61	0.00482	0.0258
Lsm1-7-Pat1 complex (GO:1990726)	5	5	0.89	+	5.61	0.0102	0.0486
CCR4-NOT core complex (GO:0030015)	6	6	1.07	+	5.61	0.00482	0.0257
pICln-Sm protein complex (GO:0034715)	6	6	1.07	+	5.61	0.00482	0.0256
aminoacyl-tRNA synthetase multienzyme complex (GO:0017101)	12	12	2.14	+	5.61	6.36e-05	0.000508
CRD-mediated mRNA stability complex (GO:0070937)	6	6	1.07	+	5.61	0.00482	0.0256
methylosome (GO:0034709)	12	11	2.14	+	5.15	0.000214	0.00158
U6 snRNP (GO:0005688)	8	7	1.43	+	4.91	0.00376	0.0209
proteasome regulatory particle, lid subcomplex (GO:0008541)	8	7	1.43	+	4.91	0.00376	0.0209
BORC complex (GO:0099078)	8	7	1.43	+	4.91	0.00376	0.0208
COPI vesicle coat (GO:0030126)	15	13	2.67	+	4.87	8.39e-05	0.000665
organellar small ribosomal subunit (GO:0000314)	29	25	5.17	+	4.84	5.32e-08	5.95e-07
mitochondrial small ribosomal subunit (GO:0005763)	29	25	5.17	+	4.84	5.32e-08	5.92e-07
eukaryotic translation initiation factor 3 complex, eIF3m (GO:0071541)	7	6	1.25	+	4.81	0.00782	0.0394
mitochondrial tricarboxylic acid cycle enzyme complex (GO:0030062)	7	6	1.25	+	4.81	0.00782	0.0393
Lsm2-8 complex (GO:0120115)	7	6	1.25	+	4.81	0.00782	0.0392
zona pellucida receptor complex (GO:0002199)	7	6	1.25	+	4.81	0.00782	0.0391
signal recognition particle, endoplasmic reticulum targeting (GO:0005786)	7	6	1.25	+	4.81	0.00782	0.039
COPI-coated vesicle membrane (GO:0030663)	18	15	3.21	+	4.68	3.28e-05	0.000278
U4 snRNP (GO:0005687)	11	9	1.96	+	4.59	0.0014	0.00859
proteasome regulatory particle (GO:0005838)	22	18	3.92	+	4.59	6.44e-06	6.01e-05
endoplasmic reticulum chaperone complex (GO:0034663)	11	9	1.96	+	4.59	0.0014	0.00857
ESCRT complex (GO:0036452)	27	22	4.81	+	4.57	6.45e-07	6.6e-06
ESCRT I complex (GO:0000813)	10	8	1.78	+	4.49	0.00285	0.0163
COPII vesicle coat (GO:0030127)	15	12	2.67	+	4.49	0.000263	0.0019
ER membrane protein complex (GO:0072546)	10	8	1.78	+	4.49	0.00285	0.0162
eukaryotic 48S preinitiation complex (GO:0033290)	15	12	2.67	+	4.49	0.000263	0.00189
proteasome accessory complex (GO:0022624)	25	20	4.45	+	4.49	2.52e-06	2.46e-05
organellar ribosome (GO:0000313)	89	70	15.85	+	4.42	2.34e-18	5.48e-17
mitochondrial ribosome (GO:0005761)	89	70	15.85	+	4.42	2.34e-18	5.42e-17
respiratory chain complex III (GO:0045275)	14	11	2.49	+	4.41	0.000527	0.00354
tricarboxylic acid cycle enzyme complex (GO:0045239)	14	11	2.49	+	4.41	0.000527	0.00353
mitochondrial respiratory chain complex III (GO:0005750)	14	11	2.49	+	4.41	0.000527	0.00352
proteasome core complex, alpha-subunit complex (GO:0019773)	9	7	1.6	+	4.37	0.00583	0.0306
dynactin complex (GO:0005869)	9	7	1.6	+	4.37	0.00583	0.0305
polysomal ribosome (GO:0042788)	31	24	5.52	+	4.35	3.87e-07	4.02e-06
Arp2/3 protein complex (GO:0005885)	13	10	2.32	+	4.32	0.00106	0.00664
SMN-Sm protein complex (GO:0034719)	17	13	3.03	+	4.29	0.000199	0.00148
organellar large ribosomal subunit (GO:0000315)	58	44	10.33	+	4.26	1.03e-11	1.71e-10
mitochondrial large ribosomal subunit (GO:0005762)	58	44	10.33	+	4.26	1.03e-11	1.7e-10
mitochondrial nucleoid (GO:0042645)	44	33	7.84	+	4.21	4.7e-09	5.91e-08
proteasome regulatory particle, base subcomplex (GO:0008540)	12	9	2.14	+	4.21	0.00213	0.0127
dihydrolipoyl dehydrogenase complex (GO:0045240)	12	9	2.14	+	4.21	0.00213	0.0127
nucleoid (GO:0009295)	44	33	7.84	+	4.21	4.7e-09	5.88e-08
eukaryotic translation initiation factor 3 complex (GO:0005852)	16	12	2.85	+	4.21	0.000397	0.00275
small ribosomal subunit (GO:0015935)	76	56	13.54	+	4.14	3.92e-14	7.32e-13
ESCRT III complex (GO:0000815)	11	8	1.96	+	4.08	0.00428	0.0232
chaperone complex (GO:0101031)	22	16	3.92	+	4.08	5.72e-05	0.000471
chaperonin-containing T-complex (GO:0005832)	11	8	1.96	+	4.08	0.00428	0.0232
mitochondrial proton-transporting ATP synthase complex (GO:0005753)	22	16	3.92	+	4.08	5.72e-05	0.000469
translation preinitiation complex (GO:0070993)	18	13	3.21	+	4.05	0.000296	0.00211
pore complex (GO:0046930)	18	13	3.21	+	4.05	0.000296	0.0021
ribosomal subunit (GO:0044391)	199	143	35.45	+	4.03	4.4e-33	1.36e-31
retromer complex (GO:0030904)	21	15	3.74	+	4.01	0.000112	0.000855
azurophil granule membrane (GO:0035577)	58	41	10.33	+	3.97	2.41e-10	3.4e-09
proton-transporting two-sector ATPase complex, catalytic domain (GO:0033178)	17	12	3.03	+	3.96	0.000584	0.00387
eukaryotic 43S preinitiation complex (GO:0016282)	17	12	3.03	+	3.96	0.000584	0.00386
large ribosomal subunit (GO:0015934)	125	88	22.27	+	3.95	1.87e-20	4.58e-19
VCP-NPL4-UFD1 AAA ATPase complex (GO:0034098)	10	7	1.78	+	3.93	0.00863	0.0421
signal recognition particle (GO:0048500)	10	7	1.78	+	3.93	0.00863	0.042
nuclear pore outer ring (GO:0031080)	10	7	1.78	+	3.93	0.00863	0.0419
proton-transporting ATP synthase complex (GO:0045259)	23	16	4.1	+	3.91	8.34e-05	0.000663
mitochondrial protein complex (GO:0098798)	272	189	48.45	+	3.9	6.15e-42	2.36e-40
oligosaccharyltransferase complex (GO:0008250)	13	9	2.32	+	3.89	0.00312	0.0175
ribosome (GO:0005840)	246	170	43.82	+	3.88	1.36e-37	4.68e-36
CCR4-NOT complex (GO:0030014)	16	11	2.85	+	3.86	0.00115	0.00721
proteasome core complex (GO:0005839)	22	15	3.92	+	3.83	0.000162	0.00121
COPI-coated vesicle (GO:0030137)	25	17	4.45	+	3.82	6.17e-05	0.000497
polysome (GO:0005844)	71	48	12.65	+	3.8	2.25e-11	3.48e-10
azurophil granule (GO:0042582)	154	103	27.43	+	3.75	1.72e-22	4.32e-21
primary lysosome (GO:0005766)	154	103	27.43	+	3.75	1.72e-22	4.27e-21
endopeptidase complex (GO:1905369)	68	45	12.11	+	3.72	1.56e-10	2.27e-09
mitochondrial matrix (GO:0005759)	470	311	83.72	+	3.71	2.2e-65	1.18e-63
ficolin-1-rich granule (GO:0101002)	124	82	22.09	+	3.71	5.54e-18	1.27e-16
ficolin-1-rich granule lumen (GO:1904813)	124	82	22.09	+	3.71	5.54e-18	1.25e-16
vesicle coat (GO:0030120)	59	39	10.51	+	3.71	2.6e-09	3.29e-08
melanosome (GO:0042470)	106	70	18.88	+	3.71	1.53e-15	2.99e-14
respiratory chain complex I (GO:0045271)	53	35	9.44	+	3.71	1.71e-08	2.01e-07
NADH dehydrogenase complex (GO:0030964)	53	35	9.44	+	3.71	1.71e-08	2e-07
pigment granule (GO:0048770)	106	70	18.88	+	3.71	1.53e-15	2.97e-14
mitochondrial respiratory chain complex I (GO:0005747)	53	35	9.44	+	3.71	1.71e-08	1.99e-07
cytosolic small ribosomal subunit (GO:0022627)	47	31	8.37	+	3.7	1.12e-07	1.2e-06
smooth endoplasmic reticulum (GO:0005790)	35	23	6.23	+	3.69	4.97e-06	4.73e-05
proteasome complex (GO:0000502)	67	44	11.93	+	3.69	2.96e-10	4.13e-09
U2 snRNP (GO:0005686)	23	15	4.1	+	3.66	0.000231	0.0017
cytosolic large ribosomal subunit (GO:0022625)	66	43	11.76	+	3.66	5.62e-10	7.63e-09
U2-type precatalytic spliceosome (GO:0071005)	43	28	7.66	+	3.66	5.5e-07	5.66e-06
host (GO:0018995)	67	43	11.93	+	3.6	7.88e-10	1.06e-08
host cell (GO:0043657)	67	43	11.93	+	3.6	7.88e-10	1.06e-08
cytosolic ribosome (GO:0022626)	119	76	21.2	+	3.59	3.59e-16	7.32e-15
precatalytic spliceosome (GO:0071011)	44	28	7.84	+	3.57	7.71e-07	7.77e-06
azurophil granule lumen (GO:0035578)	90	57	16.03	+	3.56	2.19e-12	3.88e-11
U1 snRNP (GO:0005685)	19	12	3.38	+	3.55	0.00118	0.0074
costamere (GO:0043034)	19	12	3.38	+	3.55	0.00118	0.00737
endocytic vesicle lumen (GO:0071682)	19	12	3.38	+	3.55	0.00118	0.00735
other organism part (GO:0044217)	73	46	13	+	3.54	3.18e-10	4.41e-09
other organism cell (GO:0044216)	73	46	13	+	3.54	3.18e-10	4.38e-09
other organism (GO:0044215)	73	46	13	+	3.54	3.18e-10	4.35e-09
inner mitochondrial membrane protein complex (GO:0098800)	140	87	24.94	+	3.49	9.19e-18	2.03e-16
intrinsic component of mitochondrial outer membrane (GO:0031306)	21	13	3.74	+	3.48	0.000855	0.00542
respiratory chain complex (GO:0098803)	89	55	15.85	+	3.47	1.07e-11	1.74e-10
proton-transporting ATP synthase complex, coupling factor F(o) (GO:0045263)	13	8	2.32	+	3.45	0.00871	0.0422
HOPS complex (GO:0030897)	13	8	2.32	+	3.45	0.00871	0.0421
oxidoreductase complex (GO:1990204)	119	73	21.2	+	3.44	6.33e-15	1.2e-13
outer mitochondrial membrane protein complex (GO:0098799)	18	11	3.21	+	3.43	0.00228	0.0134
endoplasmic reticulum tubular network (GO:0071782)	23	14	4.1	+	3.42	0.000617	0.00405
mitochondrial respirasome (GO:0005746)	92	56	16.39	+	3.42	1.08e-11	1.75e-10
microbody membrane (GO:0031903)	61	37	10.87	+	3.41	3.47e-08	3.95e-07
peroxisomal membrane (GO:0005778)	61	37	10.87	+	3.41	3.47e-08	3.93e-07
integral component of mitochondrial outer membrane (GO:0031307)	20	12	3.56	+	3.37	0.00164	0.00992
anchored component of synaptic vesicle membrane (GO:0098993)	15	9	2.67	+	3.37	0.00617	0.0321
cytoplasmic side of endoplasmic reticulum membrane (GO:0098554)	15	9	2.67	+	3.37	0.00617	0.032
mitochondrial intermembrane space (GO:0005758)	79	47	14.07	+	3.34	8.33e-10	1.1e-08
peroxisomal part (GO:0044439)	101	60	17.99	+	3.33	4.28e-12	7.44e-11
microbody part (GO:0044438)	101	60	17.99	+	3.33	4.28e-12	7.38e-11
U12-type spliceosomal complex (GO:0005689)	27	16	4.81	+	3.33	0.000322	0.00226
mitochondrial inner membrane (GO:0005743)	476	282	84.79	+	3.33	4.7e-52	1.99e-50
organelle envelope lumen (GO:0031970)	88	52	15.68	+	3.32	1.29e-10	1.9e-09
clathrin coat of endocytic vesicle (GO:0030128)	17	10	3.03	+	3.3	0.00438	0.0236
vacuolar lumen (GO:0005775)	170	100	30.28	+	3.3	6.17e-19	1.49e-17
rough endoplasmic reticulum membrane (GO:0030867)	29	17	5.17	+	3.29	0.000232	0.0017
lysosomal lumen (GO:0043202)	94	55	16.74	+	3.28	7.34e-11	1.1e-09
membrane coat (GO:0030117)	101	59	17.99	+	3.28	1.44e-11	2.28e-10
coated membrane (GO:0048475)	101	59	17.99	+	3.28	1.44e-11	2.26e-10
mitochondrial membrane part (GO:0044455)	237	138	42.22	+	3.27	3.2e-25	8.46e-24
microbody lumen (GO:0031907)	52	30	9.26	+	3.24	1.45e-06	1.44e-05
late endosome membrane (GO:0031902)	130	75	23.16	+	3.24	3.12e-14	5.89e-13
respirasome (GO:0070469)	104	60	18.53	+	3.24	1.25e-11	2e-10
peroxisomal matrix (GO:0005782)	52	30	9.26	+	3.24	1.45e-06	1.43e-05
lytic vacuole membrane (GO:0098852)	349	201	62.17	+	3.23	7.26e-36	2.35e-34
lysosomal membrane (GO:0005765)	348	200	61.99	+	3.23	1.29e-35	4.12e-34
Flemming body (GO:0090543)	28	16	4.99	+	3.21	0.000435	0.00299
exon-exon junction complex (GO:0035145)	21	12	3.74	+	3.21	0.00222	0.0131
focal adhesion (GO:0005925)	404	230	71.96	+	3.2	2.39e-40	8.71e-39
organelle inner membrane (GO:0019866)	536	304	95.48	+	3.18	3.98e-53	1.84e-51
U2-type catalytic step 2 spliceosome (GO:0071007)	30	17	5.34	+	3.18	0.000313	0.00221
integral component of mitochondrial inner membrane (GO:0031305)	46	26	8.19	+	3.17	9.37e-06	8.59e-05
intrinsic component of mitochondrial inner membrane (GO:0031304)	46	26	8.19	+	3.17	9.37e-06	8.55e-05
cell-substrate adherens junction (GO:0005924)	407	230	72.5	+	3.17	4.95e-40	1.74e-38
cell-substrate junction (GO:0030055)	411	232	73.21	+	3.17	2.53e-40	9.02e-39
AP-2 adaptor complex (GO:0030122)	16	9	2.85	+	3.16	0.00837	0.0417
DNA replication factor A complex (GO:0005662)	16	9	2.85	+	3.16	0.00837	0.0416
WASH complex (GO:0071203)	16	9	2.85	+	3.16	0.00837	0.0415
prespliceosome (GO:0071010)	16	9	2.85	+	3.16	0.00837	0.0414
U2-type prespliceosome (GO:0071004)	16	9	2.85	+	3.16	0.00837	0.0413
microbody (GO:0042579)	137	77	24.4	+	3.16	5.65e-14	1.04e-12
peroxisome (GO:0005777)	137	77	24.4	+	3.16	5.65e-14	1.04e-12
mitochondrial part (GO:0044429)	1048	588	186.68	+	3.15	6.52e-104	6.32e-102
intrinsic component of mitochondrial membrane (GO:0098573)	75	42	13.36	+	3.14	2.83e-08	3.23e-07
proton-transporting two-sector ATPase complex (GO:0016469)	52	29	9.26	+	3.13	5.24e-06	4.96e-05
endoplasmic reticulum subcompartment (GO:0098827)	27	15	4.81	+	3.12	0.000811	0.00519
U5 snRNP (GO:0005682)	18	10	3.21	+	3.12	0.00591	0.0308
integral component of mitochondrial membrane (GO:0032592)	74	41	13.18	+	3.11	4.96e-08	5.58e-07
endolysosome (GO:0036019)	20	11	3.56	+	3.09	0.00418	0.0229
triglyceride-rich plasma lipoprotein particle (GO:0034385)	20	11	3.56	+	3.09	0.00418	0.0228
very-low-density lipoprotein particle (GO:0034361)	20	11	3.56	+	3.09	0.00418	0.0228
peptidase complex (GO:1905368)	95	52	16.92	+	3.07	1.02e-09	1.32e-08
clathrin coat of coated pit (GO:0030132)	22	12	3.92	+	3.06	0.00297	0.0167
vacuolar part (GO:0044437)	560	304	99.75	+	3.05	5.74e-50	2.34e-48
AP-type membrane coat adaptor complex (GO:0030119)	48	26	8.55	+	3.04	2.18e-05	0.000187
spliceosomal snRNP complex (GO:0097525)	61	33	10.87	+	3.04	1.5e-06	1.47e-05
catalytic step 2 spliceosome (GO:0071013)	87	47	15.5	+	3.03	8.7e-09	1.05e-07
SNARE complex (GO:0031201)	50	27	8.91	+	3.03	1.51e-05	0.000133
secretory granule lumen (GO:0034774)	320	172	57	+	3.02	4.9e-28	1.38e-26
mitochondrial membrane (GO:0031966)	709	381	126.29	+	3.02	4.92e-62	2.44e-60
vacuolar membrane (GO:0005774)	406	218	72.32	+	3.01	1.89e-35	5.93e-34
mitochondrial envelope (GO:0005740)	751	401	133.78	+	3	6.26e-65	3.27e-63
clathrin adaptor complex (GO:0030131)	30	16	5.34	+	2.99	0.00129	0.00798
Sm-like protein family complex (GO:0120114)	77	41	13.72	+	2.99	1.03e-07	1.1e-06
vesicle lumen (GO:0031983)	325	173	57.89	+	2.99	5.54e-28	1.55e-26
U4/U6 x U5 tri-snRNP complex (GO:0046540)	32	17	5.7	+	2.98	0.000871	0.00551
spliceosomal tri-snRNP complex (GO:0097526)	32	17	5.7	+	2.98	0.000871	0.00549
cytoplasmic vesicle lumen (GO:0060205)	324	172	57.71	+	2.98	9.7e-28	2.67e-26
cytochrome complex (GO:0070069)	34	18	6.06	+	2.97	0.00059	0.00389
exocyst (GO:0000145)	19	10	3.38	+	2.95	0.00781	0.0395
cytoplasmic stress granule (GO:0010494)	61	32	10.87	+	2.94	3.31e-06	3.2e-05
U2-type spliceosomal complex (GO:0005684)	84	44	14.96	+	2.94	6.66e-08	7.33e-07
proton-transporting two-sector ATPase complex, proton-transporting domain (GO:0033177)	23	12	4.1	+	2.93	0.0039	0.0215
endoplasmic reticulum quality control compartment (GO:0044322)	23	12	4.1	+	2.93	0.0039	0.0214
endoplasmic reticulum exit site (GO:0070971)	27	14	4.81	+	2.91	0.00317	0.0177
lytic vacuole (GO:0000323)	672	346	119.7	+	2.89	4.57e-53	2.07e-51
lysosome (GO:0005764)	671	345	119.52	+	2.89	8.07e-53	3.57e-51
endoplasmic reticulum-Golgi intermediate compartment (GO:0005793)	126	64	22.44	+	2.85	1.49e-10	2.18e-09
small nuclear ribonucleoprotein complex (GO:0030532)	67	34	11.93	+	2.85	3.88e-06	3.72e-05
clathrin vesicle coat (GO:0030125)	30	15	5.34	+	2.81	0.00244	0.0142
cytoplasmic dynein complex (GO:0005868)	20	10	3.56	+	2.81	0.0102	0.0488
axon cytoplasm (GO:1904115)	56	28	9.98	+	2.81	4.07e-05	0.00034
trans-Golgi network transport vesicle (GO:0030140)	32	16	5.7	+	2.81	0.00167	0.0101
clathrin coat (GO:0030118)	49	24	8.73	+	2.75	0.000122	0.000922
adherens junction (GO:0005912)	539	264	96.01	+	2.75	1.45e-37	4.91e-36
late endosome (GO:0005770)	249	121	44.35	+	2.73	1.63e-17	3.57e-16
vacuole (GO:0005773)	772	375	137.52	+	2.73	9.3e-53	4.03e-51
anchoring junction (GO:0070161)	555	269	98.86	+	2.72	1.62e-37	5.41e-36
rough endoplasmic reticulum (GO:0005791)	89	43	15.85	+	2.71	5.01e-07	5.17e-06
extracellular exosome (GO:0070062)	2097	1013	373.54	+	2.71	1.75e-154	2.75e-152
extracellular vesicle (GO:1903561)	2118	1015	377.28	+	2.69	5.81e-153	8.46e-151
mitochondrion (GO:0005739)	1599	766	284.83	+	2.69	1.03e-110	1.05e-108
extracellular organelle (GO:0043230)	2120	1015	377.63	+	2.69	1.24e-152	1.68e-150
ribonucleoprotein complex (GO:1990904)	865	414	154.08	+	2.69	3.42e-57	1.62e-55
tethering complex (GO:0099023)	69	33	12.29	+	2.68	1.08e-05	9.85e-05
envelope (GO:0031975)	1194	566	212.69	+	2.66	3.36e-78	2.08e-76
organelle envelope (GO:0031967)	1194	566	212.69	+	2.66	3.36e-78	2.01e-76
phagocytic vesicle (GO:0045335)	128	60	22.8	+	2.63	7.36e-09	8.97e-08
secretory granule membrane (GO:0030667)	301	140	53.62	+	2.61	1.13e-18	2.68e-17
COPII-coated ER to Golgi transport vesicle (GO:0030134)	97	45	17.28	+	2.6	7.28e-07	7.37e-06
clathrin-coated pit (GO:0005905)	69	32	12.29	+	2.6	3.27e-05	0.000278
cytosolic part (GO:0044445)	257	119	45.78	+	2.6	4.73e-16	9.54e-15
endosome membrane (GO:0010008)	474	219	84.43	+	2.59	2.22e-28	6.37e-27
phagocytic vesicle membrane (GO:0030670)	74	34	13.18	+	2.58	1.81e-05	0.000156
ficolin-1-rich granule membrane (GO:0101003)	61	28	10.87	+	2.58	8.62e-05	0.00068
tertiary granule (GO:0070820)	164	75	29.21	+	2.57	2.38e-10	3.39e-09
endoplasmic reticulum-Golgi intermediate compartment membrane (GO:0033116)	70	32	12.47	+	2.57	3.65e-05	0.000306
recycling endosome membrane (GO:0055038)	81	37	14.43	+	2.56	7.56e-06	7e-05
extrinsic component of organelle membrane (GO:0031312)	46	21	8.19	+	2.56	0.00084	0.00534
mitochondrial outer membrane (GO:0005741)	184	84	32.78	+	2.56	2.27e-11	3.48e-10
brush border (GO:0005903)	101	46	17.99	+	2.56	6.78e-07	6.91e-06
endosomal part (GO:0044440)	522	237	92.98	+	2.55	7.21e-30	2.1e-28
Golgi-associated vesicle membrane (GO:0030660)	113	51	20.13	+	2.53	2.45e-07	2.57e-06
specific granule membrane (GO:0035579)	91	41	16.21	+	2.53	3.76e-06	3.63e-05
Golgi-associated vesicle (GO:0005798)	182	82	32.42	+	2.53	5.62e-11	8.48e-10
coated vesicle membrane (GO:0030662)	180	81	32.06	+	2.53	7.93e-11	1.18e-09
organelle outer membrane (GO:0031968)	208	93	37.05	+	2.51	3.47e-12	6.09e-11
neuron projection cytoplasm (GO:0120111)	83	37	14.78	+	2.5	1.53e-05	0.000133
outer membrane (GO:0019867)	210	93	37.41	+	2.49	6.92e-12	1.16e-10
spliceosomal complex (GO:0005681)	181	80	32.24	+	2.48	1.69e-10	2.44e-09
protein-lipid complex (GO:0032994)	41	18	7.3	+	2.46	0.0028	0.016
nuclear pore (GO:0005643)	87	38	15.5	+	2.45	1.37e-05	0.000122
lipid droplet (GO:0005811)	78	34	13.89	+	2.45	4.83e-05	0.000402
ER to Golgi transport vesicle membrane (GO:0012507)	62	27	11.04	+	2.44	0.00027	0.00193
specific granule (GO:0042581)	161	70	28.68	+	2.44	4.82e-09	5.99e-08
secretory granule (GO:0030141)	838	364	149.27	+	2.44	1.3e-42	5.19e-41
coated vesicle (GO:0030135)	291	126	51.84	+	2.43	3.22e-15	6.19e-14
platelet alpha granule lumen (GO:0031093)	67	29	11.93	+	2.43	0.000156	0.00117
cytoplasmic vesicle part (GO:0044433)	1497	639	266.66	+	2.4	1.4e-74	7.9e-73
ribonucleoprotein granule (GO:0035770)	219	93	39.01	+	2.38	3.12e-11	4.74e-10
early endosome membrane (GO:0031901)	147	62	26.18	+	2.37	8.91e-08	9.7e-07
early endosome (GO:0005769)	351	148	62.52	+	2.37	9.23e-17	1.98e-15
tertiary granule lumen (GO:1904724)	55	23	9.8	+	2.35	0.00122	0.00754
platelet alpha granule (GO:0031091)	91	38	16.21	+	2.34	3.32e-05	0.000281
integral component of endoplasmic reticulum membrane (GO:0030176)	154	64	27.43	+	2.33	9.86e-08	1.06e-06
intercalated disc (GO:0014704)	53	22	9.44	+	2.33	0.00172	0.0104
whole membrane (GO:0098805)	1670	692	297.48	+	2.33	5.02e-77	2.92e-75
cytoplasmic ribonucleoprotein granule (GO:0036464)	207	85	36.87	+	2.31	9.69e-10	1.26e-08
lipoprotein particle (GO:1990777)	39	16	6.95	+	2.3	0.00733	0.0375
plasma lipoprotein particle (GO:0034358)	39	16	6.95	+	2.3	0.00733	0.0374
endoplasmic reticulum lumen (GO:0005788)	308	126	54.86	+	2.3	1.01e-13	1.84e-12
recycling endosome (GO:0055037)	174	71	30.99	+	2.29	2.64e-08	3.05e-07
secretory vesicle (GO:0099503)	996	406	177.42	+	2.29	3.11e-42	1.22e-40
integral component of organelle membrane (GO:0031301)	359	146	63.95	+	2.28	1.39e-15	2.75e-14
intrinsic component of organelle membrane (GO:0031300)	392	159	69.83	+	2.28	8.57e-17	1.86e-15
cell-cell adherens junction (GO:0005913)	111	45	19.77	+	2.28	1.41e-05	0.000124
P-body (GO:0000932)	84	34	14.96	+	2.27	0.000141	0.00107
endosome (GO:0005768)	902	365	160.67	+	2.27	1.75e-37	5.76e-36
basal part of cell (GO:0045178)	52	21	9.26	+	2.27	0.00271	0.0156
autophagosome (GO:0005776)	92	37	16.39	+	2.26	9.9e-05	0.000766
intrinsic component of endoplasmic reticulum membrane (GO:0031227)	162	65	28.86	+	2.25	1.87e-07	1.97e-06
midbody (GO:0030496)	172	69	30.64	+	2.25	9.49e-08	1.03e-06
intrinsic component of synaptic vesicle membrane (GO:0098563)	50	20	8.91	+	2.25	0.00382	0.0211
trans-Golgi network membrane (GO:0032588)	93	37	16.57	+	2.23	0.000106	0.000813
tertiary granule membrane (GO:0070821)	73	29	13	+	2.23	0.000708	0.00461
cell cortex part (GO:0044448)	185	73	32.95	+	2.22	5.9e-08	6.52e-07
cell-cell contact zone (GO:0044291)	74	29	13.18	+	2.2	0.000754	0.00487
actomyosin (GO:0042641)	74	29	13.18	+	2.2	0.000754	0.00486
endoplasmic reticulum membrane (GO:0005789)	1073	420	191.13	+	2.2	2.07e-40	7.68e-39
multivesicular body (GO:0005771)	46	18	8.19	+	2.2	0.00759	0.0385
endoplasmic reticulum part (GO:0044432)	1362	532	242.61	+	2.19	1.33e-51	5.52e-50
organelle membrane (GO:0031090)	3517	1373	626.48	+	2.19	8.71e-155	1.48e-152
vesicle (GO:0031982)	3814	1487	679.38	+	2.19	1.85e-171	3.43e-169
nuclear outer membrane-endoplasmic reticulum membrane network (GO:0042175)	1096	427	195.23	+	2.19	9.24e-41	3.48e-39
lamellipodium (GO:0030027)	190	74	33.84	+	2.19	8.5e-08	9.31e-07
trans-Golgi network (GO:0005802)	242	93	43.11	+	2.16	2.08e-09	2.66e-08
cortical actin cytoskeleton (GO:0030864)	86	33	15.32	+	2.15	0.000428	0.00296
cleavage furrow (GO:0032154)	55	21	9.8	+	2.14	0.00551	0.0291
cell division site part (GO:0032155)	63	24	11.22	+	2.14	0.00244	0.0141
cytoplasmic vesicle (GO:0031410)	2313	874	412.01	+	2.12	2.38e-83	1.61e-81
vesicle membrane (GO:0012506)	792	299	141.08	+	2.12	1.52e-26	4.12e-25
intracellular vesicle (GO:0097708)	2316	874	412.55	+	2.12	4.45e-83	2.92e-81
actin filament bundle (GO:0032432)	69	26	12.29	+	2.12	0.00219	0.013
cytoplasmic vesicle membrane (GO:0030659)	771	289	137.34	+	2.1	2.36e-25	6.31e-24
nuclear envelope (GO:0005635)	465	174	82.83	+	2.1	1.33e-15	2.65e-14
bounding membrane of organelle (GO:0098588)	2093	781	372.82	+	2.09	3.28e-71	1.8e-69
endocytic vesicle (GO:0030139)	301	112	53.62	+	2.09	2.58e-10	3.63e-09
cortical cytoskeleton (GO:0030863)	116	43	20.66	+	2.08	8.8e-05	0.000692
nuclear membrane (GO:0031965)	305	113	54.33	+	2.08	2.28e-10	3.26e-09
clathrin-coated vesicle (GO:0030136)	188	69	33.49	+	2.06	1.08e-06	1.08e-05
nuclear chromosome, telomeric region (GO:0000784)	110	40	19.59	+	2.04	0.000222	0.00164
endoplasmic reticulum (GO:0005783)	1920	697	342.01	+	2.04	6.15e-59	2.98e-57
actin filament (GO:0005884)	102	37	18.17	+	2.04	0.00048	0.00326
cell division site (GO:0032153)	69	25	12.29	+	2.03	0.00358	0.02
cell cortex (GO:0005938)	313	113	55.75	+	2.03	8.13e-10	1.08e-08
transport vesicle (GO:0030133)	401	144	71.43	+	2.02	4.91e-12	8.33e-11
organelle subcompartment (GO:0031984)	391	140	69.65	+	2.01	1.39e-11	2.22e-10
ruffle (GO:0001726)	171	61	30.46	+	2	1.17e-05	0.000105
clathrin-coated vesicle membrane (GO:0030665)	115	41	20.48	+	2	0.000284	0.00203
specific granule lumen (GO:0035580)	62	22	11.04	+	1.99	0.00857	0.0422
contractile actin filament bundle (GO:0097517)	62	22	11.04	+	1.99	0.00857	0.0421
stress fiber (GO:0001725)	62	22	11.04	+	1.99	0.00857	0.042
blood microparticle (GO:0072562)	143	50	25.47	+	1.96	0.000105	0.000806
membrane protein complex (GO:0098796)	1203	416	214.29	+	1.94	2.82e-30	8.33e-29
membrane raft (GO:0045121)	316	109	56.29	+	1.94	1.49e-08	1.77e-07
cytoplasmic side of membrane (GO:0098562)	180	62	32.06	+	1.93	1.89e-05	0.000163
Golgi subcompartment (GO:0098791)	366	126	65.2	+	1.93	1.05e-09	1.35e-08
membrane microdomain (GO:0098857)	317	109	56.47	+	1.93	1.57e-08	1.86e-07
membrane region (GO:0098589)	329	113	58.6	+	1.93	8.71e-09	1.05e-07
Golgi membrane (GO:0000139)	757	256	134.84	+	1.9	8.46e-18	1.89e-16
transport vesicle membrane (GO:0030658)	213	72	37.94	+	1.9	8.41e-06	7.75e-05
extracellular space (GO:0005615)	3337	1126	594.42	+	1.89	2.06e-86	1.68e-84
filopodium (GO:0030175)	101	34	17.99	+	1.89	0.00233	0.0137
perinuclear region of cytoplasm (GO:0048471)	708	238	126.12	+	1.89	2.82e-16	5.81e-15
actin cytoskeleton (GO:0015629)	503	169	89.6	+	1.89	8.04e-12	1.34e-10
endomembrane system (GO:0012505)	4474	1500	796.95	+	1.88	1.67e-123	2e-121
synaptic vesicle (GO:0008021)	198	66	35.27	+	1.87	2.82e-05	0.000241
caveola (GO:0005901)	81	27	14.43	+	1.87	0.00668	0.0346
plasma membrane raft (GO:0044853)	109	36	19.42	+	1.85	0.00227	0.0134
extrinsic component of cytoplasmic side of plasma membrane (GO:0031234)	92	30	16.39	+	1.83	0.0072	0.037
ruffle membrane (GO:0032587)	92	30	16.39	+	1.83	0.0072	0.0369
extracellular region part (GO:0044421)	3535	1149	629.69	+	1.82	3.29e-80	2.09e-78
cluster of actin-based cell projections (GO:0098862)	154	50	27.43	+	1.82	0.000382	0.00265
extrinsic component of plasma membrane (GO:0019897)	171	55	30.46	+	1.81	0.00025	0.00181
cell-cell junction (GO:0005911)	454	146	80.87	+	1.81	2.14e-09	2.72e-08
exocytic vesicle (GO:0070382)	215	69	38.3	+	1.8	5.48e-05	0.000454
cell leading edge (GO:0031252)	403	129	71.79	+	1.8	2.81e-08	3.24e-07
site of polarized growth (GO:0030427)	172	55	30.64	+	1.8	0.00036	0.00253
Golgi apparatus part (GO:0044431)	982	314	174.92	+	1.8	1.01e-18	2.43e-17
basement membrane (GO:0005604)	94	30	16.74	+	1.79	0.00779	0.0395
basolateral plasma membrane (GO:0016323)	217	69	38.65	+	1.79	5.92e-05	0.000481
growth cone (GO:0030426)	170	54	30.28	+	1.78	0.000472	0.00321
cytosol (GO:0005829)	5104	1608	909.17	+	1.77	4.57e-115	4.89e-113
cell junction (GO:0030054)	1291	405	229.96	+	1.76	7.86e-23	2e-21
endocytic vesicle membrane (GO:0030666)	167	52	29.75	+	1.75	0.000829	0.00529
cytoplasmic part (GO:0044444)	9726	3020	1732.48	+	1.74	0	0
cytoplasmic side of plasma membrane (GO:0009898)	155	48	27.61	+	1.74	0.00151	0.00919
cytoplasmic region (GO:0099568)	501	155	89.24	+	1.74	7.18e-09	8.8e-08
exocytic vesicle membrane (GO:0099501)	110	34	19.59	+	1.74	0.00691	0.0357
synaptic vesicle membrane (GO:0030672)	110	34	19.59	+	1.74	0.00691	0.0356
Golgi stack (GO:0005795)	149	46	26.54	+	1.73	0.00174	0.0104
Golgi apparatus (GO:0005794)	1575	478	280.55	+	1.7	1.92e-24	5.01e-23
nuclear periphery (GO:0034399)	139	42	24.76	+	1.7	0.00462	0.0248
sarcolemma (GO:0042383)	136	41	24.23	+	1.69	0.00428	0.0231
Golgi cisterna (GO:0031985)	117	35	20.84	+	1.68	0.00881	0.0425
kinetochore (GO:0000776)	134	40	23.87	+	1.68	0.00554	0.0292
glutamatergic synapse (GO:0098978)	364	108	64.84	+	1.67	6.77e-06	6.3e-05
synapse (GO:0045202)	1201	355	213.93	+	1.66	1.28e-16	2.69e-15
axon part (GO:0033267)	383	113	68.22	+	1.66	6.11e-06	5.73e-05
microtubule associated complex (GO:0005875)	153	45	27.25	+	1.65	0.005	0.0264
intracellular organelle part (GO:0044446)	9307	2736	1657.85	+	1.65	2.55e-238	1.3e-235
extrinsic component of membrane (GO:0019898)	297	87	52.9	+	1.64	9.62e-05	0.000748
organelle lumen (GO:0043233)	5258	1539	936.6	+	1.64	3.9e-86	3.05e-84
intracellular organelle lumen (GO:0070013)	5258	1539	936.6	+	1.64	3.9e-86	2.94e-84
membrane-enclosed lumen (GO:0031974)	5258	1539	936.6	+	1.64	3.9e-86	2.83e-84
extracellular region (GO:0005576)	4341	1259	773.26	+	1.63	1.42e-63	7.22e-62
chromosome, telomeric region (GO:0000781)	145	42	25.83	+	1.63	0.00742	0.0377
protein-containing complex (GO:0032991)	5405	1562	962.79	+	1.62	2.72e-84	1.91e-82
organelle part (GO:0044422)	9611	2763	1712	+	1.61	9.09e-228	3.7e-225
collagen-containing extracellular matrix (GO:0062023)	406	116	72.32	+	1.6	1.4e-05	0.000124
presynapse (GO:0098793)	498	140	88.71	+	1.58	3.96e-06	3.79e-05
cytoplasm (GO:0005737)	11603	3220	2066.83	+	1.56	1.47E-310	1.5e-307
synapse part (GO:0044456)	957	263	170.47	+	1.54	8.62e-10	1.13e-08
postsynaptic density (GO:0014069)	329	90	58.6	+	1.54	0.000435	0.00298
apical part of cell (GO:0045177)	384	105	68.4	+	1.54	0.000159	0.00119
asymmetric synapse (GO:0032279)	333	91	59.32	+	1.53	0.000462	0.00316
catalytic complex (GO:1902494)	1402	382	249.74	+	1.53	1.7e-13	3.04e-12
nucleolus (GO:0005730)	945	255	168.33	+	1.51	6.42e-09	7.92e-08
neuron to neuron synapse (GO:0098984)	353	95	62.88	+	1.51	0.000515	0.00347
distal axon (GO:0150034)	285	76	50.77	+	1.5	0.00234	0.0137
microtubule (GO:0005874)	421	111	74.99	+	1.48	0.000369	0.00258
postsynapse (GO:0098794)	627	165	111.69	+	1.48	1.36e-05	0.000121
intracellular membrane-bounded organelle (GO:0043231)	11005	2871	1960.31	+	1.46	5.38e-178	1.1e-175
nuclear speck (GO:0016607)	396	103	70.54	+	1.46	0.000798	0.00513
postsynaptic specialization (GO:0099572)	354	92	63.06	+	1.46	0.00166	0.0101
chromosomal region (GO:0098687)	335	87	59.67	+	1.46	0.00248	0.0143
apical plasma membrane (GO:0016324)	320	83	57	+	1.46	0.00313	0.0176
axon (GO:0030424)	614	159	109.37	+	1.45	3.46e-05	0.000291
membrane-bounded organelle (GO:0043227)	12510	3228	2228.4	+	1.45	4.6e-244	3.13e-241
cell body (GO:0044297)	571	147	101.71	+	1.45	8.84e-05	0.000692
intracellular non-membrane-bounded organelle (GO:0043232)	4243	1088	755.8	+	1.44	3.61e-32	1.08e-30
non-membrane-bounded organelle (GO:0043228)	4253	1090	757.58	+	1.44	3.2e-32	9.74e-31
neuron part (GO:0097458)	1749	447	311.55	+	1.43	4.68e-12	8e-11
membrane (GO:0016020)	9839	2447	1752.61	+	1.4	1.92e-98	1.78e-96
intracellular organelle (GO:0043229)	12783	3162	2277.03	+	1.39	1.05e-190	2.37e-188
dendrite (GO:0030425)	595	146	105.99	+	1.38	0.000694	0.00453
polymeric cytoskeletal fiber (GO:0099513)	742	182	132.17	+	1.38	0.000122	0.000924
dendritic tree (GO:0097447)	597	146	106.34	+	1.37	0.000709	0.0046
organelle (GO:0043226)	13610	3322	2424.34	+	1.37	9.9e-217	3.36e-214
neuronal cell body (GO:0043025)	502	122	89.42	+	1.36	0.00264	0.0153
somatodendritic compartment (GO:0036477)	832	201	148.2	+	1.36	0.000111	0.000852
nuclear part (GO:0044428)	4502	1083	801.94	+	1.35	5.43e-23	1.4e-21
extracellular matrix (GO:0031012)	528	127	94.05	+	1.35	0.00278	0.016
supramolecular polymer (GO:0099081)	971	232	172.96	+	1.34	6.1e-05	0.000493
supramolecular complex (GO:0099080)	972	232	173.14	+	1.34	6.18e-05	0.000495
supramolecular fiber (GO:0099512)	964	229	171.72	+	1.33	9.6e-05	0.000749
intracellular (GO:0005622)	14571	3426	2595.52	+	1.32	1.29e-209	3.74e-207
intracellular part (GO:0044424)	14571	3426	2595.52	+	1.32	1.29e-209	3.27e-207
neuron projection (GO:0043005)	1326	311	236.2	+	1.32	1.09e-05	9.88e-05
cytoskeleton (GO:0005856)	2202	515	392.24	+	1.31	9.32e-09	1.12e-07
nuclear lumen (GO:0031981)	4114	959	732.82	+	1.31	1.78e-16	3.71e-15
cytoskeletal part (GO:0044430)	1695	394	301.93	+	1.3	1.19e-06	1.19e-05
microtubule cytoskeleton (GO:0015630)	1196	278	213.04	+	1.3	5.89e-05	0.000482
nucleoplasm (GO:0005654)	3495	796	622.56	+	1.28	1.63e-11	2.53e-10
plasma membrane region (GO:0098590)	1201	269	213.93	+	1.26	0.000627	0.00411
cell projection part (GO:0044463)	1467	326	261.32	+	1.25	0.000246	0.0018
plasma membrane bounded cell projection part (GO:0120038)	1467	326	261.32	+	1.25	0.000246	0.00179
cell projection (GO:0042995)	2185	485	389.21	+	1.25	5.33e-06	5.02e-05
plasma membrane bounded cell projection (GO:0120025)	2115	466	376.74	+	1.24	1.7e-05	0.000148
membrane part (GO:0044425)	7239	1555	1289.48	+	1.21	1.25e-16	2.65e-15
nucleus (GO:0005634)	7407	1557	1319.4	+	1.18	1.46e-13	2.63e-12
cell part (GO:0044464)	17048	3559	3036.75	+	1.17	2.16e-124	2.75e-122
cell (GO:0005623)	17111	3564	3047.97	+	1.17	2.45e-123	2.77e-121
cellular_component (GO:0005575)	18838	3687	3355.6	+	1.1	4.88e-96	4.14e-94
integral component of plasma membrane (GO:0005887)	1651	242	294.09	-	0.82	0.00295	0.0167
intrinsic component of plasma membrane (GO:0031226)	1731	252	308.34	-	0.82	0.00152	0.00924
cilium (GO:0005929)	608	76	108.3	-	0.7	0.00241	0.0141
transporter complex (GO:1990351)	342	40	60.92	-	0.66	0.00944	0.0454
transmembrane transporter complex (GO:1902495)	334	33	59.5	-	0.55	0.000543	0.00361
ion channel complex (GO:0034702)	309	26	55.04	-	0.47	5.91e-05	0.000482
RNA polymerase II transcription factor complex (GO:0090575)	162	13	28.86	-	0.45	0.00287	0.0163
transcription factor complex (GO:0005667)	361	28	64.3	-	0.44	2.16e-06	2.11e-05
nuclear transcription factor complex (GO:0044798)	201	15	35.8	-	0.42	0.000372	0.0026
cation channel complex (GO:0034703)	225	14	40.08	-	0.35	1.12e-05	0.000101
voltage-gated potassium channel complex (GO:0008076)	91	4	16.21	-	0.25	0.00135	0.00833
potassium channel complex (GO:0034705)	100	4	17.81	-	0.22	0.00048	0.00325
Unclassified (UNCLASSIFIED)	2158	53	384.4	-	0.14	4.88e-96	4.32e-94
immunoglobulin complex (GO:0019814)	99	0	17.63	-	< 0.01	1.34e-07	1.42e-06
immunoglobulin complex, circulating (GO:0042571)	94	0	16.74	-	< 0.01	3.18e-07	3.32e-06

## Sheet: HuH-7 - enriched
Analysis Type:	PANTHER Overrepresentation Test (Released 20190517)
Annotation Version and Release Date:	GO Ontology database Released 2019-02-02
Analyzed List:	Client Text Box Input (Homo sapiens)
Reference List:	Homo sapiens (all genes in database)
Test Type:	FISHER
Correction:	FDR
GO cellular component complete	Homo sapiens - REFLIST (20996)	Client Text Box Input (1335)	Client Text Box Input (expected)	Client Text Box Input (over/under)	Client Text Box Input (fold Enrichment)	Client Text Box Input (raw P-value)	Client Text Box Input (FDR)
Ragulator complex (GO:0071986)	6	6	0.38	+	15.73	3.05e-05	0.000575
endolysosome lumen (GO:0036021)	5	4	0.32	+	12.58	0.00126	0.0167
integral component of vacuolar membrane (GO:0031166)	6	4	0.38	+	10.48	0.002	0.0242
autolysosome (GO:0044754)	9	6	0.57	+	10.48	0.000141	0.00236
intrinsic component of vacuolar membrane (GO:0031310)	6	4	0.38	+	10.48	0.002	0.024
gamma-secretase complex (GO:0070765)	7	4	0.45	+	8.99	0.00299	0.0346
activin receptor complex (GO:0048179)	7	4	0.45	+	8.99	0.00299	0.0344
ER membrane protein complex (GO:0072546)	10	5	0.64	+	7.86	0.00137	0.0182
lysosomal lumen (GO:0043202)	94	45	5.98	+	7.53	1.34e-21	6.65e-20
multivesicular body membrane (GO:0032585)	11	5	0.7	+	7.15	0.0019	0.0232
secondary lysosome (GO:0005767)	14	6	0.89	+	6.74	0.000846	0.0113
azurophil granule membrane (GO:0035577)	58	24	3.69	+	6.51	4.03e-11	1.23e-09
vacuolar lumen (GO:0005775)	170	61	10.81	+	5.64	1.59e-23	8.53e-22
late endosome membrane (GO:0031902)	130	46	8.27	+	5.57	7.14e-18	2.97e-16
endolysosome (GO:0036019)	20	7	1.27	+	5.5	0.000827	0.0112
azurophil granule (GO:0042582)	154	52	9.79	+	5.31	2.67e-19	1.26e-17
primary lysosome (GO:0005766)	154	52	9.79	+	5.31	2.67e-19	1.23e-17
lytic vacuole membrane (GO:0098852)	349	110	22.19	+	4.96	2.35e-37	2.08e-35
lysosomal membrane (GO:0005765)	348	109	22.13	+	4.93	8.11e-37	6.88e-35
vacuolar part (GO:0044437)	560	170	35.61	+	4.77	6.35e-56	1.44e-53
integral component of mitochondrial outer membrane (GO:0031307)	20	6	1.27	+	4.72	0.00369	0.0411
vacuolar membrane (GO:0005774)	406	121	25.81	+	4.69	4.91e-39	4.76e-37
late endosome (GO:0005770)	249	74	15.83	+	4.67	3.94e-24	2.17e-22
azurophil granule lumen (GO:0035578)	90	26	5.72	+	4.54	3.76e-09	1.03e-07
lytic vacuole (GO:0000323)	672	192	42.73	+	4.49	6.93e-60	2.35e-57
platelet dense granule (GO:0042827)	21	6	1.34	+	4.49	0.00451	0.0491
intrinsic component of mitochondrial outer membrane (GO:0031306)	21	6	1.34	+	4.49	0.00451	0.0488
lysosome (GO:0005764)	671	191	42.66	+	4.48	2.38e-59	6.92e-57
vacuole (GO:0005773)	772	206	49.09	+	4.2	3.18e-60	1.3e-57
basal plasma membrane (GO:0009925)	34	9	2.16	+	4.16	0.000843	0.0114
SNARE complex (GO:0031201)	50	13	3.18	+	4.09	7.45e-05	0.0013
autophagosome membrane (GO:0000421)	32	8	2.03	+	3.93	0.00221	0.0263
Flemming body (GO:0090543)	28	7	1.78	+	3.93	0.00412	0.0456
autophagosome (GO:0005776)	92	23	5.85	+	3.93	2.71e-07	6.49e-06
host (GO:0018995)	67	16	4.26	+	3.76	2.8e-05	0.000543
host cell (GO:0043657)	67	16	4.26	+	3.76	2.8e-05	0.000538
endosome lumen (GO:0031904)	34	8	2.16	+	3.7	0.00305	0.0347
axon cytoplasm (GO:1904115)	56	13	3.56	+	3.65	0.000197	0.00311
basal part of cell (GO:0045178)	52	12	3.31	+	3.63	0.00036	0.00531
endosomal part (GO:0044440)	522	119	33.19	+	3.59	3.92e-29	2.42e-27
endosome membrane (GO:0010008)	474	107	30.14	+	3.55	5.78e-26	3.27e-24
specific granule membrane (GO:0035579)	91	20	5.79	+	3.46	8.54e-06	0.000176
other organism part (GO:0044217)	73	16	4.64	+	3.45	6.82e-05	0.00122
other organism cell (GO:0044216)	73	16	4.64	+	3.45	6.82e-05	0.00121
other organism (GO:0044215)	73	16	4.64	+	3.45	6.82e-05	0.0012
multivesicular body (GO:0005771)	46	10	2.92	+	3.42	0.00161	0.0205
tertiary granule (GO:0070820)	164	34	10.43	+	3.26	2.46e-08	6.33e-07
specific granule (GO:0042581)	161	33	10.24	+	3.22	4.97e-08	1.26e-06
neuron projection cytoplasm (GO:0120111)	83	17	5.28	+	3.22	8.49e-05	0.00146
tethering complex (GO:0099023)	69	14	4.39	+	3.19	0.000379	0.00556
integral component of mitochondrial membrane (GO:0032592)	74	15	4.71	+	3.19	0.00024	0.00373
intrinsic component of mitochondrial membrane (GO:0098573)	75	15	4.77	+	3.15	0.000272	0.00417
tertiary granule lumen (GO:1904724)	55	11	3.5	+	3.15	0.00172	0.0217
caveola (GO:0005901)	81	16	5.15	+	3.11	0.000195	0.00311
ficolin-1-rich granule (GO:0101002)	124	24	7.88	+	3.04	7.53e-06	0.00016
ficolin-1-rich granule lumen (GO:1904813)	124	24	7.88	+	3.04	7.53e-06	0.000158
secretory granule membrane (GO:0030667)	301	58	19.14	+	3.03	4.23e-12	1.3e-10
tertiary granule membrane (GO:0070821)	73	14	4.64	+	3.02	0.000621	0.00878
secretory granule lumen (GO:0034774)	320	61	20.35	+	3	1.75e-12	5.85e-11
early endosome membrane (GO:0031901)	147	28	9.35	+	3	1.78e-06	3.99e-05
endosome (GO:0005768)	902	171	57.35	+	2.98	4.13e-33	2.9e-31
phagocytic vesicle membrane (GO:0030670)	74	14	4.71	+	2.98	0.000699	0.00961
cytoplasmic vesicle lumen (GO:0060205)	324	61	20.6	+	2.96	2.77e-12	8.83e-11
vesicle lumen (GO:0031983)	325	61	20.66	+	2.95	3.11e-12	9.74e-11
integral component of organelle membrane (GO:0031301)	359	65	22.83	+	2.85	2.44e-12	7.87e-11
ficolin-1-rich granule membrane (GO:0101003)	61	11	3.88	+	2.84	0.0035	0.0392
phagocytic vesicle (GO:0045335)	128	23	8.14	+	2.83	3.26e-05	0.000604
platelet alpha granule lumen (GO:0031093)	67	12	4.26	+	2.82	0.00246	0.0291
intrinsic component of organelle membrane (GO:0031300)	392	69	24.92	+	2.77	1.95e-12	6.41e-11
cell division site part (GO:0032155)	63	11	4.01	+	2.75	0.00434	0.0478
cell division site (GO:0032153)	69	12	4.39	+	2.74	0.00305	0.0348
early endosome (GO:0005769)	351	61	22.32	+	2.73	5.8e-11	1.71e-09
cytoplasmic vesicle part (GO:0044433)	1497	258	95.18	+	2.71	3.53e-44	4.5e-42
whole membrane (GO:0098805)	1670	282	106.18	+	2.66	4.29e-47	7.29e-45
integral component of endoplasmic reticulum membrane (GO:0030176)	154	26	9.79	+	2.66	4.12e-05	0.000755
peroxisomal part (GO:0044439)	101	17	6.42	+	2.65	0.000647	0.00909
microbody part (GO:0044438)	101	17	6.42	+	2.65	0.000647	0.00903
microbody (GO:0042579)	137	23	8.71	+	2.64	0.000132	0.00226
peroxisome (GO:0005777)	137	23	8.71	+	2.64	0.000132	0.00224
intrinsic component of endoplasmic reticulum membrane (GO:0031227)	162	27	10.3	+	2.62	3.13e-05	0.000585
secretory granule (GO:0030141)	838	139	53.28	+	2.61	5.34e-22	2.72e-20
plasma membrane raft (GO:0044853)	109	18	6.93	+	2.6	0.000556	0.00797
nuclear pore (GO:0005643)	87	14	5.53	+	2.53	0.00271	0.0317
melanosome (GO:0042470)	106	17	6.74	+	2.52	0.00154	0.02
pigment granule (GO:0048770)	106	17	6.74	+	2.52	0.00154	0.0199
secretory vesicle (GO:0099503)	996	157	63.33	+	2.48	7.5e-23	3.92e-21
synaptic vesicle (GO:0008021)	198	31	12.59	+	2.46	2.85e-05	0.000543
membrane raft (GO:0045121)	316	49	20.09	+	2.44	1.39e-07	3.49e-06
membrane microdomain (GO:0098857)	317	49	20.16	+	2.43	1.45e-07	3.56e-06
exocytic vesicle membrane (GO:0099501)	110	17	6.99	+	2.43	0.00188	0.0232
synaptic vesicle membrane (GO:0030672)	110	17	6.99	+	2.43	0.00188	0.0231
nuclear membrane (GO:0031965)	305	47	19.39	+	2.42	2.95e-07	6.99e-06
exocytic vesicle (GO:0070382)	215	33	13.67	+	2.41	1.74e-05	0.000345
nuclear envelope (GO:0005635)	465	71	29.57	+	2.4	2.62e-10	7.5e-09
membrane region (GO:0098589)	329	50	20.92	+	2.39	1.43e-07	3.56e-06
bounding membrane of organelle (GO:0098588)	2093	313	133.08	+	2.35	7.25e-43	7.38e-41
recycling endosome (GO:0055037)	174	26	11.06	+	2.35	0.000218	0.00341
cytoplasmic vesicle (GO:0031410)	2313	344	147.07	+	2.34	4.71e-47	7.38e-45
intracellular vesicle (GO:0097708)	2316	344	147.26	+	2.34	5.2e-47	7.56e-45
lamellipodium (GO:0030027)	190	28	12.08	+	2.32	0.000133	0.00224
mitochondrial outer membrane (GO:0005741)	184	27	11.7	+	2.31	0.000188	0.00304
vesicle membrane (GO:0012506)	792	116	50.36	+	2.3	5.7e-15	2.19e-13
cell cortex (GO:0005938)	313	45	19.9	+	2.26	2.51e-06	5.5e-05
cytoplasmic vesicle membrane (GO:0030659)	771	110	49.02	+	2.24	1.45e-13	4.99e-12
extracellular exosome (GO:0070062)	2097	297	133.33	+	2.23	1.88e-36	1.53e-34
extracellular vesicle (GO:1903561)	2118	298	134.67	+	2.21	4e-36	3.13e-34
extracellular organelle (GO:0043230)	2120	298	134.8	+	2.21	6.99e-36	5.27e-34
trans-Golgi network (GO:0005802)	242	33	15.39	+	2.14	0.000153	0.00254
organelle membrane (GO:0031090)	3517	476	223.62	+	2.13	1.01e-57	2.57e-55
organelle outer membrane (GO:0031968)	208	28	13.23	+	2.12	0.000484	0.00705
vesicle (GO:0031982)	3814	510	242.51	+	2.1	1.61e-61	1.09e-58
basolateral plasma membrane (GO:0016323)	217	29	13.8	+	2.1	0.000567	0.00807
outer membrane (GO:0019867)	210	28	13.35	+	2.1	0.000771	0.0105
endocytic vesicle (GO:0030139)	301	40	19.14	+	2.09	4.42e-05	0.000804
perinuclear region of cytoplasm (GO:0048471)	708	93	45.02	+	2.07	7.08e-10	2e-08
endoplasmic reticulum membrane (GO:0005789)	1073	139	68.23	+	2.04	8.3e-14	2.96e-12
envelope (GO:0031975)	1194	153	75.92	+	2.02	8.31e-15	3.13e-13
organelle envelope (GO:0031967)	1194	153	75.92	+	2.02	8.31e-15	3.08e-13
cytoplasmic region (GO:0099568)	501	64	31.86	+	2.01	8.71e-07	1.97e-05
nuclear outer membrane-endoplasmic reticulum membrane network (GO:0042175)	1096	140	69.69	+	2.01	1.5e-13	5.09e-12
endoplasmic reticulum part (GO:0044432)	1362	173	86.6	+	2	2.24e-16	8.76e-15
cell-substrate junction (GO:0030055)	411	52	26.13	+	1.99	1.55e-05	0.00031
focal adhesion (GO:0005925)	404	51	25.69	+	1.99	1.44e-05	0.00029
endomembrane system (GO:0012505)	4474	563	284.47	+	1.98	3.41e-61	1.74e-58
cell-substrate adherens junction (GO:0005924)	407	51	25.88	+	1.97	2.21e-05	0.000433
Golgi membrane (GO:0000139)	757	94	48.13	+	1.95	8.85e-09	2.4e-07
Golgi apparatus (GO:0005794)	1575	195	100.14	+	1.95	2.36e-17	9.6e-16
Golgi apparatus part (GO:0044431)	982	121	62.44	+	1.94	6.7e-11	1.95e-09
endoplasmic reticulum (GO:0005783)	1920	230	122.08	+	1.88	4.99e-19	2.16e-17
Golgi subcompartment (GO:0098791)	366	43	23.27	+	1.85	0.000308	0.00461
transport vesicle (GO:0030133)	401	47	25.5	+	1.84	0.000172	0.00283
apical part of cell (GO:0045177)	384	45	24.42	+	1.84	0.000273	0.00415
mitochondrial envelope (GO:0005740)	751	88	47.75	+	1.84	2.39e-07	5.8e-06
mitochondrial membrane (GO:0031966)	709	83	45.08	+	1.84	5.62e-07	1.29e-05
coated vesicle (GO:0030135)	291	34	18.5	+	1.84	0.00137	0.018
cell leading edge (GO:0031252)	403	47	25.62	+	1.83	0.000183	0.00299
mitochondrial part (GO:0044429)	1048	122	66.64	+	1.83	1.28e-09	3.57e-08
organelle subcompartment (GO:0031984)	391	45	24.86	+	1.81	0.000329	0.00489
endoplasmic reticulum lumen (GO:0005788)	308	35	19.58	+	1.79	0.00184	0.023
apical plasma membrane (GO:0016324)	320	36	20.35	+	1.77	0.00213	0.0255
mitochondrion (GO:0005739)	1599	174	101.67	+	1.71	4.73e-11	1.42e-09
anchoring junction (GO:0070161)	555	60	35.29	+	1.7	0.000188	0.00302
adherens junction (GO:0005912)	539	58	34.27	+	1.69	0.000299	0.00451
actin cytoskeleton (GO:0015629)	503	54	31.98	+	1.69	0.000527	0.0076
glutamatergic synapse (GO:0098978)	364	39	23.14	+	1.69	0.00286	0.0333
presynapse (GO:0098793)	498	53	31.66	+	1.67	0.000694	0.00961
cell-cell junction (GO:0005911)	454	48	28.87	+	1.66	0.00154	0.0197
mitochondrial matrix (GO:0005759)	470	49	29.88	+	1.64	0.00185	0.0229
collagen-containing extracellular matrix (GO:0062023)	406	42	25.81	+	1.63	0.00452	0.0486
extracellular space (GO:0005615)	3337	345	212.18	+	1.63	3.02e-19	1.37e-17
cytoplasmic part (GO:0044444)	9726	994	618.41	+	1.61	2.11e-91	4.3e-88
extracellular region part (GO:0044421)	3535	357	224.77	+	1.59	1.84e-18	7.81e-17
membrane protein complex (GO:0098796)	1203	121	76.49	+	1.58	2.77e-06	5.99e-05
cell junction (GO:0030054)	1291	129	82.09	+	1.57	1.85e-06	4.1e-05
plasma membrane region (GO:0098590)	1201	119	76.36	+	1.56	6.44e-06	0.000138
organelle inner membrane (GO:0019866)	536	53	34.08	+	1.56	0.00346	0.0389
somatodendritic compartment (GO:0036477)	832	82	52.9	+	1.55	0.00026	0.00401
dendrite (GO:0030425)	595	58	37.83	+	1.53	0.00248	0.0292
dendritic tree (GO:0097447)	597	58	37.96	+	1.53	0.00325	0.0368
extracellular region (GO:0005576)	4341	410	276.02	+	1.49	8.61e-17	3.44e-15
intracellular organelle part (GO:0044446)	9307	871	591.77	+	1.47	3.82e-50	7.08e-48
cytosol (GO:0005829)	5104	476	324.53	+	1.47	3.57e-19	1.58e-17
cytoplasm (GO:0005737)	11603	1072	737.76	+	1.45	9.57e-78	9.74e-75
organelle part (GO:0044422)	9611	881	611.1	+	1.44	5.92e-47	8.03e-45
synapse part (GO:0044456)	957	87	60.85	+	1.43	0.00163	0.0206
neuron part (GO:0097458)	1749	156	111.21	+	1.4	5.03e-05	0.000906
membrane (GO:0016020)	9839	869	625.6	+	1.39	1.7e-38	1.57e-36
synapse (GO:0045202)	1201	106	76.36	+	1.39	0.00139	0.0182
membrane part (GO:0044425)	7239	635	460.28	+	1.38	2.02e-21	9.81e-20
intrinsic component of membrane (GO:0031224)	5934	510	377.3	+	1.35	3.84e-14	1.4e-12
integral component of membrane (GO:0016021)	5777	496	367.32	+	1.35	1.32e-13	4.62e-12
membrane-bounded organelle (GO:0043227)	12510	1059	795.43	+	1.33	3.01e-50	6.13e-48
plasma membrane part (GO:0044459)	2923	246	185.85	+	1.32	9.98e-06	0.000203
intracellular membrane-bounded organelle (GO:0043231)	11005	921	699.74	+	1.32	9.29e-33	6.3e-31
organelle lumen (GO:0043233)	5258	430	334.32	+	1.29	1.34e-08	3.58e-07
intracellular organelle lumen (GO:0070013)	5258	430	334.32	+	1.29	1.34e-08	3.54e-07
membrane-enclosed lumen (GO:0031974)	5258	430	334.32	+	1.29	1.34e-08	3.49e-07
organelle (GO:0043226)	13610	1101	865.37	+	1.27	7.98e-44	9.56e-42
intracellular organelle (GO:0043229)	12783	1032	812.79	+	1.27	3.67e-35	2.67e-33
plasma membrane (GO:0005886)	5677	448	360.96	+	1.24	3.98e-07	9.22e-06
intracellular (GO:0005622)	14571	1149	926.48	+	1.24	2.33e-43	2.63e-41
intracellular part (GO:0044424)	14571	1149	926.48	+	1.24	2.33e-43	2.49e-41
cell periphery (GO:0071944)	5799	457	368.72	+	1.24	3.4e-07	7.95e-06
protein-containing complex (GO:0032991)	5405	419	343.67	+	1.22	7.72e-06	0.00016
cell part (GO:0044464)	17048	1232	1083.97	+	1.14	7.18e-29	4.3e-27
cell (GO:0005623)	17111	1234	1087.98	+	1.13	1.72e-28	1e-26
cellular_component (GO:0005575)	18838	1308	1197.79	+	1.09	4.17e-31	2.65e-29
Unclassified (UNCLASSIFIED)	2158	27	137.21	-	0.2	4.17e-31	2.74e-29
immunoglobulin complex (GO:0019814)	99	0	6.29	-	< 0.01	0.00445	0.0487

## Sheet: SH-SY5Y - all
Analysis Type:	PANTHER Overrepresentation Test (Released 20190517)
Annotation Version and Release Date:	GO Ontology database Released 2019-02-02
Analyzed List:	Client Text Box Input (Homo sapiens)
Reference List:	Homo sapiens (all genes in database)
Test Type:	FISHER
Correction:	FDR
GO cellular component complete	Homo sapiens - REFLIST (20996)	Client Text Box Input (3526)	Client Text Box Input (expected)	Client Text Box Input (over/under)	Client Text Box Input (fold Enrichment)	Client Text Box Input (raw P-value)	Client Text Box Input (FDR)
Ragulator complex (GO:0071986)	6	6	1.01	+	5.95	0.00372	0.0196
endoplasmic reticulum tubular network membrane (GO:0098826)	5	5	0.84	+	5.95	0.00821	0.0376
DNA replication factor C complex (GO:0005663)	6	6	1.01	+	5.95	0.00372	0.0195
endolysosome lumen (GO:0036021)	5	5	0.84	+	5.95	0.00821	0.0375
paraspeckles (GO:0042382)	6	6	1.01	+	5.95	0.00372	0.0195
pICln-Sm protein complex (GO:0034715)	6	6	1.01	+	5.95	0.00372	0.0194
nuclear pore outer ring (GO:0031080)	10	10	1.68	+	5.95	0.000172	0.00125
aminoacyl-tRNA synthetase multienzyme complex (GO:0017101)	12	12	2.02	+	5.95	3.82e-05	0.000312
nuclear pore nuclear basket (GO:0044615)	7	7	1.18	+	5.95	0.00171	0.00971
PTW/PP1 phosphatase complex (GO:0072357)	7	7	1.18	+	5.95	0.00171	0.00969
U2-type catalytic step 2 spliceosome (GO:0071007)	30	29	5.04	+	5.76	2.36e-10	3.31e-09
Prp19 complex (GO:0000974)	13	12	2.18	+	5.5	6.38e-05	0.000506
methylosome (GO:0034709)	12	11	2.02	+	5.46	0.000135	0.001
VCP-NPL4-UFD1 AAA ATPase complex (GO:0034098)	10	9	1.68	+	5.36	0.00061	0.00386
proteasome regulatory particle, lid subcomplex (GO:0008541)	8	7	1.34	+	5.21	0.00281	0.0152
chromaffin granule (GO:0042583)	8	7	1.34	+	5.21	0.00281	0.0152
BORC complex (GO:0099078)	8	7	1.34	+	5.21	0.00281	0.0151
eukaryotic translation initiation factor 3 complex, eIF3m (GO:0071541)	7	6	1.18	+	5.1	0.00608	0.0293
mitochondrial tricarboxylic acid cycle enzyme complex (GO:0030062)	7	6	1.18	+	5.1	0.00608	0.0292
box C/D snoRNP complex (GO:0031428)	7	6	1.18	+	5.1	0.00608	0.0291
signal recognition particle, endoplasmic reticulum targeting (GO:0005786)	7	6	1.18	+	5.1	0.00608	0.0291
small-subunit processome (GO:0032040)	38	32	6.38	+	5.01	3.04e-10	4.24e-09
precatalytic spliceosome (GO:0071011)	44	37	7.39	+	5.01	1.31e-11	2.13e-10
U2-type precatalytic spliceosome (GO:0071005)	43	36	7.22	+	4.99	2.69e-11	4.21e-10
npBAF complex (GO:0071564)	12	10	2.02	+	4.96	0.000458	0.00301
U4 snRNP (GO:0005687)	11	9	1.85	+	4.87	0.000968	0.00594
endoplasmic reticulum chaperone complex (GO:0034663)	11	9	1.85	+	4.87	0.000968	0.00592
catalytic step 2 spliceosome (GO:0071013)	87	71	14.61	+	4.86	1.9e-20	4.65e-19
90S preribosome (GO:0030686)	31	25	5.21	+	4.8	4.73e-08	5.38e-07
NuRD complex (GO:0016581)	15	12	2.52	+	4.76	0.000161	0.00119
CHD-type complex (GO:0090545)	15	12	2.52	+	4.76	0.000161	0.00118
ER membrane protein complex (GO:0072546)	10	8	1.68	+	4.76	0.00205	0.0115
eukaryotic 48S preinitiation complex (GO:0033290)	15	12	2.52	+	4.76	0.000161	0.00118
post-mRNA release spliceosomal complex (GO:0071014)	10	8	1.68	+	4.76	0.00205	0.0115
organellar large ribosomal subunit (GO:0000315)	58	46	9.74	+	4.72	1.89e-13	3.35e-12
organellar small ribosomal subunit (GO:0000314)	29	23	4.87	+	4.72	2e-07	2.13e-06
mitochondrial small ribosomal subunit (GO:0005763)	29	23	4.87	+	4.72	2e-07	2.12e-06
mitochondrial large ribosomal subunit (GO:0005762)	58	46	9.74	+	4.72	1.89e-13	3.33e-12
cytoplasmic exosome (RNase complex) (GO:0000177)	14	11	2.35	+	4.68	0.000337	0.0023
U4/U6 x U5 tri-snRNP complex (GO:0046540)	32	25	5.37	+	4.65	7.27e-08	8.05e-07
spliceosomal tri-snRNP complex (GO:0097526)	32	25	5.37	+	4.65	7.27e-08	8e-07
origin recognition complex (GO:0000808)	9	7	1.51	+	4.63	0.00438	0.0224
nuclear origin of replication recognition complex (GO:0005664)	9	7	1.51	+	4.63	0.00438	0.0224
dynactin complex (GO:0005869)	9	7	1.51	+	4.63	0.00438	0.0223
autolysosome (GO:0044754)	9	7	1.51	+	4.63	0.00438	0.0223
organellar ribosome (GO:0000313)	89	69	14.95	+	4.62	4.46e-19	1.04e-17
mitochondrial ribosome (GO:0005761)	89	69	14.95	+	4.62	4.46e-19	1.03e-17
U2-type spliceosomal complex (GO:0005684)	84	65	14.11	+	4.61	5.02e-18	1.11e-16
proteasome regulatory particle (GO:0005838)	22	17	3.69	+	4.6	9.87e-06	8.77e-05
proteasome accessory complex (GO:0022624)	25	19	4.2	+	4.53	3.54e-06	3.29e-05
preribosome (GO:0030684)	79	60	13.27	+	4.52	1.74e-16	3.5e-15
Cdc73/Paf1 complex (GO:0016593)	8	6	1.34	+	4.47	0.00936	0.0423
U6 snRNP (GO:0005688)	8	6	1.34	+	4.47	0.00936	0.0422
F-actin capping protein complex (GO:0008290)	8	6	1.34	+	4.47	0.00936	0.0421
eukaryotic translation initiation factor 3 complex (GO:0005852)	16	12	2.69	+	4.47	0.000246	0.00174
Pwp2p-containing subcomplex of 90S preribosome (GO:0034388)	8	6	1.34	+	4.47	0.00936	0.042
polysomal ribosome (GO:0042788)	31	23	5.21	+	4.42	4.59e-07	4.65e-06
preribosome, small subunit precursor (GO:0030688)	15	11	2.52	+	4.37	0.000509	0.00331
transcription export complex (GO:0000346)	15	11	2.52	+	4.37	0.000509	0.0033
ribosomal subunit (GO:0044391)	199	145	33.42	+	4.34	1.75e-36	6.05e-35
large ribosomal subunit (GO:0015934)	125	91	20.99	+	4.33	2.36e-23	6.09e-22
chaperonin-containing T-complex (GO:0005832)	11	8	1.85	+	4.33	0.0031	0.0166
small ribosomal subunit (GO:0015935)	76	55	12.76	+	4.31	1.31e-14	2.41e-13
U5 snRNP (GO:0005682)	18	13	3.02	+	4.3	0.000177	0.00127
spliceosomal snRNP complex (GO:0097525)	61	44	10.24	+	4.3	6.06e-12	1e-10
tricarboxylic acid cycle enzyme complex (GO:0045239)	14	10	2.35	+	4.25	0.00106	0.00632
preribosome, large subunit precursor (GO:0030687)	24	17	4.03	+	4.22	2.2e-05	0.000188
proton-transporting two-sector ATPase complex, catalytic domain (GO:0033178)	17	12	2.85	+	4.2	0.000364	0.00244
mitochondrial nucleoid (GO:0042645)	44	31	7.39	+	4.2	1.15e-08	1.43e-07
nucleoid (GO:0009295)	44	31	7.39	+	4.2	1.15e-08	1.42e-07
signal recognition particle (GO:0048500)	10	7	1.68	+	4.17	0.00652	0.0309
U2 snRNP (GO:0005686)	23	16	3.86	+	4.14	4.47e-05	0.000359
SWI/SNF complex (GO:0016514)	19	13	3.19	+	4.07	0.000259	0.00183
chaperone complex (GO:0101031)	22	15	3.69	+	4.06	9.08e-05	0.000703
cytosolic small ribosomal subunit (GO:0022627)	47	32	7.89	+	4.05	1.21e-08	1.49e-07
small nuclear ribonucleoprotein complex (GO:0030532)	67	45	11.25	+	4	1.98e-11	3.15e-10
spliceosomal complex (GO:0005681)	181	121	30.4	+	3.98	3.49e-28	1.03e-26
proteasome regulatory particle, base subcomplex (GO:0008540)	12	8	2.02	+	3.97	0.00453	0.0227
dihydrolipoyl dehydrogenase complex (GO:0045240)	12	8	2.02	+	3.97	0.00453	0.0227
ribosome (GO:0005840)	246	164	41.31	+	3.97	1.09e-37	4.11e-36
cytosolic large ribosomal subunit (GO:0022625)	66	44	11.08	+	3.97	3.94e-11	6.08e-10
COPI-coated vesicle membrane (GO:0030663)	18	12	3.02	+	3.97	0.000528	0.00339
anchored component of synaptic vesicle membrane (GO:0098993)	15	10	2.52	+	3.97	0.00153	0.00885
translation preinitiation complex (GO:0070993)	18	12	3.02	+	3.97	0.000528	0.00338
host (GO:0018995)	67	44	11.25	+	3.91	5.62e-11	8.48e-10
host cell (GO:0043657)	67	44	11.25	+	3.91	5.62e-11	8.42e-10
Sm-like protein family complex (GO:0120114)	77	50	12.93	+	3.87	3.83e-12	6.44e-11
eukaryotic 43S preinitiation complex (GO:0016282)	17	11	2.85	+	3.85	0.00107	0.00641
nuclear exosome (RNase complex) (GO:0000176)	17	11	2.85	+	3.85	0.00107	0.00639
SMN-Sm protein complex (GO:0034719)	17	11	2.85	+	3.85	0.00107	0.00637
mRNA cleavage and polyadenylation specificity factor complex (GO:0005847)	17	11	2.85	+	3.85	0.00107	0.00635
cytosolic ribosome (GO:0022626)	119	77	19.98	+	3.85	7.51e-18	1.61e-16
respiratory chain complex III (GO:0045275)	14	9	2.35	+	3.83	0.00314	0.0167
mitochondrial respiratory chain complex III (GO:0005750)	14	9	2.35	+	3.83	0.00314	0.0167
melanosome (GO:0042470)	106	68	17.8	+	3.82	8.49e-16	1.66e-14
pigment granule (GO:0048770)	106	68	17.8	+	3.82	8.49e-16	1.65e-14
COPI-coated vesicle (GO:0030137)	25	16	4.2	+	3.81	9.2e-05	0.000709
proteasome core complex, beta-subunit complex (GO:0019774)	11	7	1.85	+	3.79	0.00937	0.0419
proteasome core complex (GO:0005839)	22	14	3.69	+	3.79	0.000262	0.00184
MCM complex (GO:0042555)	11	7	1.85	+	3.79	0.00937	0.0418
mitochondrial proton-transporting ATP synthase complex (GO:0005753)	22	14	3.69	+	3.79	0.000262	0.00184
semaphorin receptor complex (GO:0002116)	11	7	1.85	+	3.79	0.00937	0.0417
small nucleolar ribonucleoprotein complex (GO:0005732)	22	14	3.69	+	3.79	0.000262	0.00183
endopeptidase complex (GO:1905369)	68	43	11.42	+	3.77	2.21e-10	3.13e-09
U1 snRNP (GO:0005685)	19	12	3.19	+	3.76	0.00075	0.00465
other organism part (GO:0044217)	73	46	12.26	+	3.75	5.74e-11	8.48e-10
other organism cell (GO:0044216)	73	46	12.26	+	3.75	5.74e-11	8.41e-10
other organism (GO:0044215)	73	46	12.26	+	3.75	5.74e-11	8.35e-10
proteasome complex (GO:0000502)	67	42	11.25	+	3.73	4.34e-10	5.98e-09
mitochondrial protein complex (GO:0098798)	272	170	45.68	+	3.72	1.84e-36	6.25e-35
growth cone part (GO:0090723)	16	10	2.69	+	3.72	0.00217	0.0121
polysome (GO:0005844)	71	44	11.92	+	3.69	2.2e-10	3.14e-09
exosome (RNase complex) (GO:0000178)	26	16	4.37	+	3.66	0.000129	0.000964
oligosaccharyltransferase complex (GO:0008250)	13	8	2.18	+	3.66	0.00641	0.0304
exoribonuclease complex (GO:1905354)	26	16	4.37	+	3.66	0.000129	0.000961
pore complex (GO:0046930)	18	11	3.02	+	3.64	0.00151	0.00871
azurophil granule lumen (GO:0035578)	90	55	15.11	+	3.64	1.95e-12	3.3e-11
proton-transporting ATP synthase complex (GO:0045259)	23	14	3.86	+	3.62	0.000365	0.00244
nuclear transcriptional repressor complex (GO:0090568)	28	17	4.7	+	3.62	9.03e-05	0.000705
Flemming body (GO:0090543)	28	17	4.7	+	3.62	9.03e-05	0.000702
ficolin-1-rich granule (GO:0101002)	124	75	20.82	+	3.6	2.99e-16	5.97e-15
ficolin-1-rich granule lumen (GO:1904813)	124	75	20.82	+	3.6	2.99e-16	5.91e-15
azurophil granule (GO:0042582)	154	93	25.86	+	3.6	8.98e-20	2.18e-18
primary lysosome (GO:0005766)	154	93	25.86	+	3.6	8.98e-20	2.15e-18
mRNA cleavage factor complex (GO:0005849)	20	12	3.36	+	3.57	0.00104	0.00629
COPII vesicle coat (GO:0030127)	15	9	2.52	+	3.57	0.00439	0.0223
COPI vesicle coat (GO:0030126)	15	9	2.52	+	3.57	0.00439	0.0222
nBAF complex (GO:0071565)	15	9	2.52	+	3.57	0.00439	0.0222
cytoplasmic side of endoplasmic reticulum membrane (GO:0098554)	15	9	2.52	+	3.57	0.00439	0.0221
nuclear pore (GO:0005643)	87	51	14.61	+	3.49	3.77e-11	5.86e-10
azurophil granule membrane (GO:0035577)	58	34	9.74	+	3.49	6.52e-08	7.25e-07
retromer complex (GO:0030904)	21	12	3.53	+	3.4	0.00143	0.00833
intrinsic component of mitochondrial outer membrane (GO:0031306)	21	12	3.53	+	3.4	0.00143	0.00831
respiratory chain complex I (GO:0045271)	53	30	8.9	+	3.37	6.62e-07	6.64e-06
NADH dehydrogenase complex (GO:0030964)	53	30	8.9	+	3.37	6.62e-07	6.61e-06
mitochondrial respiratory chain complex I (GO:0005747)	53	30	8.9	+	3.37	6.62e-07	6.58e-06
endoplasmic reticulum tubular network (GO:0071782)	23	13	3.86	+	3.37	0.000986	0.00596
DNA replication factor A complex (GO:0005662)	16	9	2.69	+	3.35	0.006	0.0291
prespliceosome (GO:0071010)	16	9	2.69	+	3.35	0.006	0.029
U2-type prespliceosome (GO:0071004)	16	9	2.69	+	3.35	0.006	0.0289
SNARE complex (GO:0031201)	50	28	8.4	+	3.33	1.81e-06	1.71e-05
vacuolar lumen (GO:0005775)	170	95	28.55	+	3.33	2.84e-18	6.36e-17
U12-type spliceosomal complex (GO:0005689)	27	15	4.53	+	3.31	0.000471	0.00309
outer mitochondrial membrane protein complex (GO:0098799)	18	10	3.02	+	3.31	0.00409	0.0211
lysosomal lumen (GO:0043202)	94	52	15.79	+	3.29	1.19e-10	1.71e-09
rough endoplasmic reticulum membrane (GO:0030867)	29	16	4.87	+	3.29	0.000327	0.00224
ribonucleoprotein complex (GO:1990904)	865	476	145.27	+	3.28	9.04e-89	7.36e-87
integral component of mitochondrial outer membrane (GO:0031307)	20	11	3.36	+	3.28	0.0028	0.0152
smooth endoplasmic reticulum (GO:0005790)	35	19	5.88	+	3.23	0.000109	0.000836
intrinsic component of synaptic vesicle membrane (GO:0098563)	50	27	8.4	+	3.22	4.6e-06	4.24e-05
mitochondrial matrix (GO:0005759)	470	251	78.93	+	3.18	3.35e-44	1.55e-42
focal adhesion (GO:0005925)	404	215	67.85	+	3.17	6.43e-38	2.47e-36
postsynaptic cytosol (GO:0099524)	17	9	2.85	+	3.15	0.00802	0.0369
cell-substrate adherens junction (GO:0005924)	407	215	68.35	+	3.15	2.05e-37	7.33e-36
respiratory chain complex (GO:0098803)	89	47	14.95	+	3.14	3.46e-09	4.49e-08
nuclear chromosome, telomeric region (GO:0000784)	110	58	18.47	+	3.14	4.8e-11	7.36e-10
endocytic vesicle lumen (GO:0071682)	19	10	3.19	+	3.13	0.00545	0.0267
peptidase complex (GO:1905368)	95	50	15.95	+	3.13	1.13e-09	1.52e-08
cell-substrate junction (GO:0030055)	411	216	69.02	+	3.13	1.99e-37	7.24e-36
mitochondrial respirasome (GO:0005746)	92	48	15.45	+	3.11	2.94e-09	3.84e-08
inner mitochondrial membrane protein complex (GO:0098800)	140	73	23.51	+	3.1	3.55e-13	6.12e-12
proton-transporting two-sector ATPase complex (GO:0016469)	52	27	8.73	+	3.09	1.26e-05	0.00011
endoplasmic reticulum subcompartment (GO:0098827)	27	14	4.53	+	3.09	0.0012	0.00705
oxidoreductase complex (GO:1990204)	119	61	19.98	+	3.05	5.43e-11	8.26e-10
SWI/SNF superfamily-type complex (GO:0070603)	80	41	13.43	+	3.05	5.99e-08	6.7e-07
transcriptionally active chromatin (GO:0035327)	24	12	4.03	+	2.98	0.00333	0.0175
lamellipodium membrane (GO:0031258)	22	11	3.69	+	2.98	0.00487	0.024
telomerase holoenzyme complex (GO:0005697)	20	10	3.36	+	2.98	0.00714	0.0333
filopodium membrane (GO:0031527)	18	9	3.02	+	2.98	0.0105	0.0465
endolysosome (GO:0036019)	20	10	3.36	+	2.98	0.00714	0.0333
cytoplasmic dynein complex (GO:0005868)	20	10	3.36	+	2.98	0.00714	0.0332
COP9 signalosome (GO:0008180)	36	18	6.05	+	2.98	0.000582	0.00369
respirasome (GO:0070469)	104	51	17.47	+	2.92	5.11e-09	6.58e-08
integral component of synaptic vesicle membrane (GO:0030285)	35	17	5.88	+	2.89	0.000972	0.00591
MLL1/2 complex (GO:0044665)	31	15	5.21	+	2.88	0.00218	0.0121
presynaptic active zone membrane (GO:0048787)	31	15	5.21	+	2.88	0.00218	0.0121
MLL1 complex (GO:0071339)	31	15	5.21	+	2.88	0.00218	0.012
ESCRT complex (GO:0036452)	27	13	4.53	+	2.87	0.00494	0.0243
secretory granule lumen (GO:0034774)	320	154	53.74	+	2.87	7.66e-24	2.03e-22
vesicle lumen (GO:0031983)	325	156	54.58	+	2.86	4.2e-24	1.14e-22
mitochondrial inner membrane (GO:0005743)	476	228	79.94	+	2.85	9.07e-35	2.88e-33
cytosolic part (GO:0044445)	257	123	43.16	+	2.85	4.39e-19	1.04e-17
vacuolar part (GO:0044437)	560	268	94.04	+	2.85	1.01e-40	4.28e-39
cytoplasmic vesicle lumen (GO:0060205)	324	155	54.41	+	2.85	7.29e-24	1.95e-22
lysosomal membrane (GO:0005765)	348	166	58.44	+	2.84	2.7e-25	7.63e-24
exon-exon junction complex (GO:0035145)	21	10	3.53	+	2.84	0.00921	0.0418
lytic vacuole membrane (GO:0098852)	349	166	58.61	+	2.83	3.11e-25	8.69e-24
nuclear heterochromatin (GO:0005720)	36	17	6.05	+	2.81	0.00111	0.00656
cytochrome complex (GO:0070069)	34	16	5.71	+	2.8	0.00165	0.00945
trans-Golgi network transport vesicle (GO:0030140)	32	15	5.37	+	2.79	0.00245	0.0134
ATPase complex (GO:1904949)	107	50	17.97	+	2.78	2.91e-08	3.4e-07
organelle inner membrane (GO:0019866)	536	246	90.01	+	2.73	5.03e-35	1.65e-33
vacuolar membrane (GO:0005774)	406	186	68.18	+	2.73	1.08e-26	3.09e-25
adherens junction (GO:0005912)	539	246	90.52	+	2.72	7.46e-35	2.41e-33
organelle envelope lumen (GO:0031970)	88	40	14.78	+	2.71	1.43e-06	1.38e-05
anchoring junction (GO:0070161)	555	252	93.2	+	2.7	2.21e-35	7.38e-34
lysosome (GO:0005764)	671	304	112.69	+	2.7	1.34e-42	6.04e-41
lytic vacuole (GO:0000323)	672	304	112.85	+	2.69	1.62e-42	7.15e-41
podosome (GO:0002102)	29	13	4.87	+	2.67	0.00619	0.0295
mitochondrial membrane part (GO:0044455)	237	106	39.8	+	2.66	3.34e-15	6.29e-14
late endosome membrane (GO:0031902)	130	58	21.83	+	2.66	6.86e-09	8.78e-08
proton-transporting V-type ATPase complex (GO:0033176)	27	12	4.53	+	2.65	0.00921	0.0418
endoplasmic reticulum exit site (GO:0070971)	27	12	4.53	+	2.65	0.00921	0.0417
mitochondrial intermembrane space (GO:0005758)	79	35	13.27	+	2.64	1.04e-05	9.19e-05
cytoplasmic stress granule (GO:0010494)	61	27	10.24	+	2.64	8.86e-05	0.000694
chromosome, telomeric region (GO:0000781)	145	64	24.35	+	2.63	1.85e-09	2.44e-08
spindle midzone (GO:0051233)	34	15	5.71	+	2.63	0.0033	0.0175
vesicle coat (GO:0030120)	59	26	9.91	+	2.62	0.000129	0.000967
heterochromatin (GO:0000792)	80	35	13.43	+	2.61	1.14e-05	0.0001
heterotrimeric G-protein complex (GO:0005834)	32	14	5.37	+	2.61	0.00485	0.024
GTPase complex (GO:1905360)	32	14	5.37	+	2.61	0.00485	0.024
extracellular exosome (GO:0070062)	2097	916	352.16	+	2.6	2.42e-131	2.89e-129
mitochondrial part (GO:0044429)	1048	456	176	+	2.59	1.4e-60	7.89e-59
extracellular vesicle (GO:1903561)	2118	918	355.69	+	2.58	4.95e-130	5.6e-128
extracellular organelle (GO:0043230)	2120	918	356.03	+	2.58	6.77e-130	7.26e-128
mitochondrial membrane (GO:0031966)	709	303	119.07	+	2.54	1.2e-38	4.7e-37
microbody membrane (GO:0031903)	61	26	10.24	+	2.54	0.000175	0.00126
peroxisomal membrane (GO:0005778)	61	26	10.24	+	2.54	0.000175	0.00126
vacuole (GO:0005773)	772	329	129.65	+	2.54	9.98e-42	4.32e-40
kinetochore (GO:0000776)	134	57	22.5	+	2.53	3.49e-08	4.01e-07
mitochondrial envelope (GO:0005740)	751	318	126.12	+	2.52	7.19e-40	2.93e-38
protein serine/threonine phosphatase complex (GO:0008287)	45	19	7.56	+	2.51	0.0018	0.0102
phosphatase complex (GO:1903293)	45	19	7.56	+	2.51	0.0018	0.0102
late endosome (GO:0005770)	249	105	41.82	+	2.51	1.09e-13	1.95e-12
midbody (GO:0030496)	172	72	28.89	+	2.49	1.03e-09	1.39e-08
Cajal body (GO:0015030)	55	23	9.24	+	2.49	0.000523	0.00337
nuclear periphery (GO:0034399)	139	58	23.34	+	2.48	5.51e-08	6.2e-07
envelope (GO:0031975)	1194	484	200.52	+	2.41	5.99e-57	3.3e-55
organelle envelope (GO:0031967)	1194	484	200.52	+	2.41	5.99e-57	3.21e-55
chromosome, centromeric region (GO:0000775)	195	79	32.75	+	2.41	5.77e-10	7.83e-09
endoplasmic reticulum-Golgi intermediate compartment (GO:0005793)	126	51	21.16	+	2.41	7.42e-07	7.34e-06
rough endoplasmic reticulum (GO:0005791)	89	36	14.95	+	2.41	2.92e-05	0.000244
platelet alpha granule lumen (GO:0031093)	67	27	11.25	+	2.4	0.000303	0.00209
chromosomal region (GO:0098687)	335	134	56.26	+	2.38	1.16e-15	2.22e-14
axon cytoplasm (GO:1904115)	56	22	9.4	+	2.34	0.00167	0.00957
phagocytic vesicle (GO:0045335)	128	50	21.5	+	2.33	2.55e-06	2.39e-05
endoplasmic reticulum-Golgi intermediate compartment membrane (GO:0033116)	70	27	11.76	+	2.3	0.000658	0.00412
secretory granule (GO:0030141)	838	323	140.73	+	2.3	3.42e-34	1.07e-32
secretory granule membrane (GO:0030667)	301	116	50.55	+	2.29	7.3e-13	1.25e-11
tertiary granule (GO:0070820)	164	63	27.54	+	2.29	1.67e-07	1.79e-06
recycling endosome membrane (GO:0055038)	81	31	13.6	+	2.28	0.000217	0.00155
mitochondrion (GO:0005739)	1599	611	268.53	+	2.28	1.7e-65	1.05e-63
nucleolus (GO:0005730)	945	361	158.7	+	2.27	1.49e-37	5.53e-36
synaptic vesicle (GO:0008021)	198	75	33.25	+	2.26	1.59e-08	1.91e-07
cell-cell adherens junction (GO:0005913)	111	42	18.64	+	2.25	2.32e-05	0.000198
phagocytic vesicle membrane (GO:0030670)	74	28	12.43	+	2.25	0.000551	0.00351
methyltransferase complex (GO:0034708)	119	45	19.98	+	2.25	1.53e-05	0.000132
ficolin-1-rich granule membrane (GO:0101003)	61	23	10.24	+	2.25	0.00162	0.00932
nuclear envelope (GO:0005635)	465	175	78.09	+	2.24	5.04e-18	1.1e-16
nucleolar part (GO:0044452)	181	68	30.4	+	2.24	8.81e-08	9.6e-07
platelet alpha granule (GO:0031091)	91	34	15.28	+	2.22	0.000167	0.00121
transcriptional repressor complex (GO:0017053)	83	31	13.94	+	2.22	0.000392	0.00261
neuron projection cytoplasm (GO:0120111)	83	31	13.94	+	2.22	0.000392	0.0026
intrinsic component of mitochondrial membrane (GO:0098573)	75	28	12.6	+	2.22	0.000615	0.00386
nuclear matrix (GO:0016363)	110	41	18.47	+	2.22	3.65e-05	0.000299
secretory vesicle (GO:0099503)	996	370	167.27	+	2.21	1.37e-36	4.81e-35
condensed chromosome kinetochore (GO:0000777)	105	39	17.63	+	2.21	6.45e-05	0.000509
endosome membrane (GO:0010008)	474	175	79.6	+	2.2	2.39e-17	4.93e-16
Golgi-associated vesicle (GO:0005798)	182	67	30.56	+	2.19	2.34e-07	2.44e-06
extracellular matrix component (GO:0044420)	49	18	8.23	+	2.19	0.00767	0.0355
endoplasmic reticulum lumen (GO:0005788)	308	113	51.72	+	2.18	2.15e-11	3.39e-10
membrane coat (GO:0030117)	101	37	16.96	+	2.18	0.000127	0.000968
peroxisomal part (GO:0044439)	101	37	16.96	+	2.18	0.000127	0.000965
microbody part (GO:0044438)	101	37	16.96	+	2.18	0.000127	0.000961
coated membrane (GO:0048475)	101	37	16.96	+	2.18	0.000127	0.000958
site of DNA damage (GO:0090734)	71	26	11.92	+	2.18	0.00122	0.00716
cell division site part (GO:0032155)	63	23	10.58	+	2.17	0.00288	0.0155
integral component of mitochondrial membrane (GO:0032592)	74	27	12.43	+	2.17	0.000976	0.00591
condensed chromosome, centromeric region (GO:0000779)	118	43	19.82	+	2.17	3.85e-05	0.000314
nuclear speck (GO:0016607)	396	144	66.5	+	2.17	4.3e-14	7.82e-13
myelin sheath (GO:0043209)	55	20	9.24	+	2.17	0.00463	0.0231
tertiary granule lumen (GO:1904724)	55	20	9.24	+	2.17	0.00463	0.023
cleavage furrow (GO:0032154)	55	20	9.24	+	2.17	0.00463	0.023
exocytic vesicle (GO:0070382)	215	78	36.11	+	2.16	3.37e-08	3.89e-07
specific granule membrane (GO:0035579)	91	33	15.28	+	2.16	0.000424	0.0028
endosomal part (GO:0044440)	522	189	87.66	+	2.16	5.55e-18	1.2e-16
lipid droplet (GO:0005811)	78	28	13.1	+	2.14	0.00118	0.00693
intercalated disc (GO:0014704)	53	19	8.9	+	2.13	0.00655	0.0309
cytoplasmic vesicle part (GO:0044433)	1497	529	251.4	+	2.1	1.12e-47	5.29e-46
early endosome (GO:0005769)	351	124	58.95	+	2.1	1.35e-11	2.18e-10
mitochondrial outer membrane (GO:0005741)	184	65	30.9	+	2.1	1.07e-06	1.05e-05
actin filament (GO:0005884)	102	36	17.13	+	2.1	0.000338	0.0023
histone deacetylase complex (GO:0000118)	71	25	11.92	+	2.1	0.00304	0.0163
cell-cell contact zone (GO:0044291)	74	26	12.43	+	2.09	0.00231	0.0128
organelle outer membrane (GO:0031968)	208	73	34.93	+	2.09	3.09e-07	3.19e-06
transcription elongation factor complex (GO:0008023)	57	20	9.57	+	2.09	0.00811	0.0373
microbody (GO:0042579)	137	48	23.01	+	2.09	3.24e-05	0.00027
peroxisome (GO:0005777)	137	48	23.01	+	2.09	3.24e-05	0.000269
coated vesicle membrane (GO:0030662)	180	63	30.23	+	2.08	2.04e-06	1.92e-05
clathrin-coated pit (GO:0005905)	69	24	11.59	+	2.07	0.00425	0.0219
autophagosome (GO:0005776)	92	32	15.45	+	2.07	0.000737	0.0046
outer membrane (GO:0019867)	210	73	35.27	+	2.07	3.63e-07	3.73e-06
presynaptic active zone (GO:0048786)	72	25	12.09	+	2.07	0.00323	0.0171
exocytic vesicle membrane (GO:0099501)	110	38	18.47	+	2.06	0.000348	0.00236
synaptic vesicle membrane (GO:0030672)	110	38	18.47	+	2.06	0.000348	0.00235
Schaffer collateral - CA1 synapse (GO:0098685)	84	29	14.11	+	2.06	0.0017	0.0097
nuclear membrane (GO:0031965)	305	105	51.22	+	2.05	1.58e-09	2.11e-08
transport vesicle (GO:0030133)	401	138	67.34	+	2.05	4.56e-12	7.6e-11
chromatin (GO:0000785)	536	184	90.01	+	2.04	1.51e-15	2.87e-14
ribonucleoprotein granule (GO:0035770)	219	75	36.78	+	2.04	3.97e-07	4.06e-06
whole membrane (GO:0098805)	1670	571	280.45	+	2.04	4.02e-48	1.95e-46
catalytic complex (GO:1902494)	1402	479	235.45	+	2.03	7.61e-40	3.04e-38
vesicle (GO:0031982)	3814	1301	640.51	+	2.03	2.36e-126	2.4e-124
chromosome (GO:0005694)	1040	354	174.65	+	2.03	6.94e-29	2.08e-27
coated vesicle (GO:0030135)	291	99	48.87	+	2.03	9e-09	1.14e-07
COPII-coated ER to Golgi transport vesicle (GO:0030134)	97	33	16.29	+	2.03	0.000953	0.00586
early endosome membrane (GO:0031901)	147	50	24.69	+	2.03	3.9e-05	0.000315
cytoplasmic side of membrane (GO:0098562)	180	61	30.23	+	2.02	7.28e-06	6.59e-05
actomyosin (GO:0042641)	74	25	12.43	+	2.01	0.00378	0.0197
filopodium (GO:0030175)	101	34	16.96	+	2	0.000804	0.00496
chromosomal part (GO:0044427)	918	309	154.17	+	2	1.44e-24	3.95e-23
Golgi-associated vesicle membrane (GO:0030660)	113	38	18.98	+	2	0.00042	0.00278
specific granule (GO:0042581)	161	54	27.04	+	2	3.28e-05	0.000272
endosome (GO:0005768)	902	301	151.48	+	1.99	1.82e-23	4.76e-22
cytoplasmic ribonucleoprotein granule (GO:0036464)	207	69	34.76	+	1.98	2.56e-06	2.39e-05
cell division site (GO:0032153)	69	23	11.59	+	1.98	0.0067	0.0314
intrinsic component of organelle membrane (GO:0031300)	392	130	65.83	+	1.97	1.77e-10	2.53e-09
nuclear chromosome (GO:0000228)	582	193	97.74	+	1.97	4.36e-15	8.08e-14
lamellipodium (GO:0030027)	190	63	31.91	+	1.97	8.28e-06	7.39e-05
condensed chromosome (GO:0000793)	227	75	38.12	+	1.97	1.32e-06	1.28e-05
tertiary granule membrane (GO:0070821)	73	24	12.26	+	1.96	0.00818	0.0375
nuclear chromosome part (GO:0044454)	546	179	91.69	+	1.95	9.77e-14	1.76e-12
recycling endosome (GO:0055037)	174	57	29.22	+	1.95	2.9e-05	0.000244
site of polarized growth (GO:0030427)	172	56	28.89	+	1.94	3.93e-05	0.000316
inclusion body (GO:0016234)	83	27	13.94	+	1.94	0.00403	0.0209
neuromuscular junction (GO:0031594)	80	26	13.43	+	1.94	0.00511	0.0251
transport vesicle membrane (GO:0030658)	213	69	35.77	+	1.93	7.16e-06	6.5e-05
growth cone (GO:0030426)	170	55	28.55	+	1.93	5.31e-05	0.000424
membrane raft (GO:0045121)	316	102	53.07	+	1.92	4.49e-08	5.14e-07
membrane region (GO:0098589)	329	106	55.25	+	1.92	2.53e-08	3e-07
membrane microdomain (GO:0098857)	317	102	53.24	+	1.92	4.79e-08	5.42e-07
spindle (GO:0005819)	342	110	57.43	+	1.92	1.43e-08	1.75e-07
organelle lumen (GO:0043233)	5258	1685	883.01	+	1.91	2.04e-156	3.78e-154
intracellular organelle lumen (GO:0070013)	5258	1685	883.01	+	1.91	2.04e-156	3.46e-154
membrane-enclosed lumen (GO:0031974)	5258	1685	883.01	+	1.91	2.04e-156	3.2e-154
integral component of organelle membrane (GO:0031301)	359	115	60.29	+	1.91	9.21e-09	1.16e-07
nuclear chromatin (GO:0000790)	351	112	58.95	+	1.9	1.46e-08	1.78e-07
vesicle membrane (GO:0012506)	792	252	133.01	+	1.89	1.15e-17	2.43e-16
integral component of endoplasmic reticulum membrane (GO:0030176)	154	49	25.86	+	1.89	0.000185	0.00132
cytoplasmic vesicle (GO:0031410)	2313	735	388.44	+	1.89	3.68e-53	1.92e-51
cytoplasmic vesicle membrane (GO:0030659)	771	245	129.48	+	1.89	4.57e-17	9.3e-16
intracellular vesicle (GO:0097708)	2316	735	388.94	+	1.89	4.31e-53	2.19e-51
extrinsic component of cytoplasmic side of plasma membrane (GO:0031234)	92	29	15.45	+	1.88	0.00581	0.0283
histone methyltransferase complex (GO:0035097)	92	29	15.45	+	1.88	0.00581	0.0282
cortical actin cytoskeleton (GO:0030864)	86	27	14.44	+	1.87	0.00668	0.0314
cell cortex part (GO:0044448)	185	58	31.07	+	1.87	6.96e-05	0.000547
fibrillar center (GO:0001650)	134	42	22.5	+	1.87	0.000748	0.00466
cortical cytoskeleton (GO:0030863)	116	36	19.48	+	1.85	0.00232	0.0128
protein-containing complex (GO:0032991)	5405	1677	907.7	+	1.85	3.31e-143	4.82e-141
extracellular space (GO:0005615)	3337	1033	560.4	+	1.84	4.23e-74	2.87e-72
endoplasmic reticulum part (GO:0044432)	1362	421	228.73	+	1.84	3.72e-27	1.08e-25
intrinsic component of endoplasmic reticulum membrane (GO:0031227)	162	50	27.21	+	1.84	0.000353	0.00238
nuclear body (GO:0016604)	759	234	127.46	+	1.84	3.5e-15	6.53e-14
organelle membrane (GO:0031090)	3517	1078	590.63	+	1.83	3.92e-76	2.75e-74
endocytic vesicle (GO:0030139)	301	92	50.55	+	1.82	1.44e-06	1.38e-05
cytoplasmic side of plasma membrane (GO:0009898)	155	47	26.03	+	1.81	0.000797	0.00493
glutamatergic synapse (GO:0098978)	364	110	61.13	+	1.8	2.08e-07	2.19e-06
trans-Golgi network membrane (GO:0032588)	93	28	15.62	+	1.79	0.00897	0.0409
extracellular region part (GO:0044421)	3535	1064	593.66	+	1.79	3.81e-71	2.5e-69
mitotic spindle (GO:0072686)	103	31	17.3	+	1.79	0.00623	0.0296
postsynaptic density (GO:0014069)	329	99	55.25	+	1.79	9.8e-07	9.64e-06
blood microparticle (GO:0072562)	143	43	24.01	+	1.79	0.0015	0.00867
microtubule associated complex (GO:0005875)	153	46	25.69	+	1.79	0.00105	0.00633
basement membrane (GO:0005604)	94	28	15.79	+	1.77	0.00955	0.0424
asymmetric synapse (GO:0032279)	333	99	55.92	+	1.77	1.56e-06	1.48e-05
synapse (GO:0045202)	1201	357	201.69	+	1.77	1.1e-20	2.77e-19
membrane protein complex (GO:0098796)	1203	357	202.03	+	1.77	1.62e-20	4.02e-19
nuclear outer membrane-endoplasmic reticulum membrane network (GO:0042175)	1096	325	184.06	+	1.77	1.03e-18	2.35e-17
endoplasmic reticulum membrane (GO:0005789)	1073	318	180.2	+	1.76	2.72e-18	6.15e-17
cell body (GO:0044297)	571	169	95.89	+	1.76	5e-10	6.83e-09
cell junction (GO:0030054)	1291	382	216.81	+	1.76	7.73e-22	1.97e-20
clathrin-coated vesicle membrane (GO:0030665)	115	34	19.31	+	1.76	0.00658	0.031
non-membrane-bounded organelle (GO:0043228)	4253	1256	714.23	+	1.76	2.31e-83	1.81e-81
intracellular non-membrane-bounded organelle (GO:0043232)	4243	1253	712.56	+	1.76	5.65e-83	4.26e-81
nuclear part (GO:0044428)	4502	1328	756.05	+	1.76	1.91e-89	1.62e-87
neuron to neuron synapse (GO:0098984)	353	104	59.28	+	1.75	1.47e-06	1.4e-05
nuclear lumen (GO:0031981)	4114	1211	690.89	+	1.75	1.21e-78	8.79e-77
actin cytoskeleton (GO:0015629)	503	148	84.47	+	1.75	8.32e-09	1.06e-07
plasma membrane raft (GO:0044853)	109	32	18.31	+	1.75	0.00766	0.0355
endoplasmic reticulum (GO:0005783)	1920	562	322.44	+	1.74	1.62e-31	4.94e-30
clathrin-coated vesicle (GO:0030136)	188	55	31.57	+	1.74	0.000611	0.00385
ruffle (GO:0001726)	171	50	28.72	+	1.74	0.000972	0.00592
nucleoplasm (GO:0005654)	3495	1021	586.94	+	1.74	5.89e-62	3.43e-60
bounding membrane of organelle (GO:0098588)	2093	611	351.49	+	1.74	3.75e-34	1.16e-32
perinuclear region of cytoplasm (GO:0048471)	708	206	118.9	+	1.73	1.74e-11	2.78e-10
collagen-containing extracellular matrix (GO:0062023)	406	118	68.18	+	1.73	4.11e-07	4.18e-06
nucleoplasm part (GO:0044451)	1119	324	187.92	+	1.72	2.07e-17	4.3e-16
intracellular organelle part (GO:0044446)	9307	2656	1562.99	+	1.7	9.99e-264	2.03e-260
postsynaptic specialization (GO:0099572)	354	101	59.45	+	1.7	5.6e-06	5.11e-05
neuronal cell body (GO:0043025)	502	143	84.3	+	1.7	7.43e-08	8.13e-07
cytosol (GO:0005829)	5104	1452	857.15	+	1.69	1.31e-90	1.16e-88
cell cortex (GO:0005938)	313	89	52.56	+	1.69	2.85e-05	0.000241
protein-DNA complex (GO:0032993)	170	48	28.55	+	1.68	0.00247	0.0135
presynapse (GO:0098793)	498	140	83.63	+	1.67	2.24e-07	2.35e-06
synapse part (GO:0044456)	957	269	160.72	+	1.67	2.65e-13	4.61e-12
extrinsic component of plasma membrane (GO:0019897)	171	48	28.72	+	1.67	0.00255	0.0139
endomembrane system (GO:0012505)	4474	1255	751.35	+	1.67	5.97e-71	3.8e-69
organelle part (GO:0044422)	9611	2678	1614.04	+	1.66	2.18e-251	2.22e-248
postsynapse (GO:0098794)	627	174	105.3	+	1.65	1.13e-08	1.41e-07
trans-Golgi network (GO:0005802)	242	67	40.64	+	1.65	0.000564	0.00359
axon part (GO:0033267)	383	106	64.32	+	1.65	1.15e-05	0.000101
endocytic vesicle membrane (GO:0030666)	167	46	28.05	+	1.64	0.00424	0.0218
cell leading edge (GO:0031252)	403	111	67.68	+	1.64	7.86e-06	7.08e-05
organelle subcompartment (GO:0031984)	391	107	65.66	+	1.63	1.42e-05	0.000123
spindle pole (GO:0000922)	161	44	27.04	+	1.63	0.00661	0.0311
axon (GO:0030424)	614	166	103.11	+	1.61	1.09e-07	1.17e-06
microtubule (GO:0005874)	421	113	70.7	+	1.6	2.02e-05	0.000174
distal axon (GO:0150034)	285	76	47.86	+	1.59	0.000491	0.0032
cytoplasmic part (GO:0044444)	9726	2587	1633.35	+	1.58	9.23e-201	2.35e-198
extracellular region (GO:0005576)	4341	1146	729.01	+	1.57	4.76e-51	2.36e-49
neuron part (GO:0097458)	1749	458	293.72	+	1.56	1.46e-17	3.06e-16
cell-cell junction (GO:0005911)	454	118	76.24	+	1.55	3.87e-05	0.000314
Golgi subcompartment (GO:0098791)	366	95	61.46	+	1.55	0.000278	0.00194
somatodendritic compartment (GO:0036477)	832	212	139.72	+	1.52	9.45e-08	1.02e-06
polymeric cytoskeletal fiber (GO:0099513)	742	189	124.61	+	1.52	5.23e-07	5.27e-06
supramolecular polymer (GO:0099081)	971	245	163.07	+	1.5	1.75e-08	2.1e-07
supramolecular complex (GO:0099080)	972	245	163.23	+	1.5	2.21e-08	2.64e-07
intracellular membrane-bounded organelle (GO:0043231)	11005	2769	1848.14	+	1.5	1.67e-196	3.78e-194
supramolecular fiber (GO:0099512)	964	242	161.89	+	1.49	3.19e-08	3.71e-07
Golgi membrane (GO:0000139)	757	190	127.13	+	1.49	1.07e-06	1.04e-05
cytoplasmic region (GO:0099568)	501	125	84.14	+	1.49	0.000106	0.000814
dendrite (GO:0030425)	595	148	99.92	+	1.48	2.62e-05	0.000222
microtubule cytoskeleton (GO:0015630)	1196	297	200.85	+	1.48	2.02e-09	2.66e-08
dendritic tree (GO:0097447)	597	148	100.26	+	1.48	3.33e-05	0.000275
membrane-bounded organelle (GO:0043227)	12510	3075	2100.89	+	1.46	4.54e-250	3.08e-247
cytoplasm (GO:0005737)	11603	2841	1948.57	+	1.46	1.64e-190	3.33e-188
Golgi apparatus part (GO:0044431)	982	240	164.91	+	1.46	2.47e-07	2.57e-06
extracellular matrix (GO:0031012)	528	127	88.67	+	1.43	0.000364	0.00245
cytoskeletal part (GO:0044430)	1695	407	284.65	+	1.43	5.65e-11	8.39e-10
Golgi apparatus (GO:0005794)	1575	378	264.5	+	1.43	3.6e-10	4.99e-09
nucleus (GO:0005634)	7407	1771	1243.91	+	1.42	7.78e-63	4.66e-61
neuron projection (GO:0043005)	1326	315	222.68	+	1.41	2.87e-08	3.38e-07
intracellular organelle (GO:0043229)	12783	3021	2146.74	+	1.41	4.05e-201	1.18e-198
transferase complex (GO:1990234)	796	186	133.68	+	1.39	6.3e-05	0.000501
cytoskeleton (GO:0005856)	2202	513	369.8	+	1.39	6.8e-12	1.12e-10
organelle (GO:0043226)	13610	3170	2285.62	+	1.39	2e-228	1.02e-225
centrosome (GO:0005813)	512	119	85.98	+	1.38	0.00186	0.0105
intracellular (GO:0005622)	14571	3250	2447.01	+	1.33	1.27e-211	5.16e-209
intracellular part (GO:0044424)	14571	3250	2447.01	+	1.33	1.27e-211	4.3e-209
microtubule organizing center (GO:0005815)	738	158	123.94	+	1.27	0.00566	0.0276
membrane (GO:0016020)	9839	2077	1652.33	+	1.26	4.11e-40	1.71e-38
cell projection (GO:0042995)	2185	461	366.94	+	1.26	4.02e-06	3.72e-05
plasma membrane bounded cell projection (GO:0120025)	2115	445	355.19	+	1.25	7.86e-06	7.05e-05
cell projection part (GO:0044463)	1467	308	246.36	+	1.25	0.000294	0.00204
plasma membrane bounded cell projection part (GO:0120038)	1467	308	246.36	+	1.25	0.000294	0.00203
cell part (GO:0044464)	17048	3382	2862.99	+	1.18	7.08e-135	9.61e-133
cell (GO:0005623)	17111	3386	2873.57	+	1.18	1.09e-133	1.39e-131
cellular_component (GO:0005575)	18838	3486	3163.59	+	1.1	8.2e-100	7.59e-98
intrinsic component of membrane (GO:0031224)	5934	897	996.54	-	0.9	0.000517	0.00334
integral component of membrane (GO:0016021)	5777	868	970.17	-	0.89	0.000314	0.00216
intrinsic component of plasma membrane (GO:0031226)	1731	226	290.7	-	0.78	0.000146	0.00108
integral component of plasma membrane (GO:0005887)	1651	214	277.26	-	0.77	0.000157	0.00116
cilium (GO:0005929)	608	71	102.11	-	0.7	0.00269	0.0147
ion channel complex (GO:0034702)	309	31	51.89	-	0.6	0.00394	0.0205
cation channel complex (GO:0034703)	225	21	37.79	-	0.56	0.0078	0.036
axoneme (GO:0005930)	115	8	19.31	-	0.41	0.00959	0.0426
ciliary plasm (GO:0097014)	116	8	19.48	-	0.41	0.00968	0.0429
Unclassified (UNCLASSIFIED)	2158	40	362.41	-	0.11	8.2e-100	7.95e-98
immunoglobulin complex, circulating (GO:0042571)	94	1	15.79	-	0.06	1.18e-05	0.000103
immunoglobulin complex (GO:0019814)	99	1	16.63	-	0.06	5.14e-06	4.71e-05
axoneme part (GO:0044447)	38	0	6.38	-	< 0.01	0.00448	0.0225

## Sheet: SH-SY5Y - enriched
Analysis Type:	PANTHER Overrepresentation Test (Released 20190517)
Annotation Version and Release Date:	GO Ontology database Released 2019-02-02
Analyzed List:	Client Text Box Input (Homo sapiens)
Reference List:	Homo sapiens (all genes in database)
Test Type:	FISHER
Correction:	FDR
GO cellular component complete	Homo sapiens - REFLIST (20996)	Client Text Box Input (835)	Client Text Box Input (expected)	Client Text Box Input (over/under)	Client Text Box Input (fold Enrichment)	Client Text Box Input (raw P-value)	Client Text Box Input (FDR)
Ragulator complex (GO:0071986)	6	6	0.24	+	25.14	2.33e-06	3.92e-05
endolysosome lumen (GO:0036021)	5	5	0.2	+	25.14	1.74e-05	0.000266
integral component of lysosomal membrane (GO:1905103)	4	3	0.16	+	18.86	0.00174	0.019
proton-transporting V-type ATPase, V1 domain (GO:0033180)	9	6	0.36	+	16.76	1.14e-05	0.000182
integral component of vacuolar membrane (GO:0031166)	6	4	0.24	+	16.76	0.000371	0.00481
intrinsic component of vacuolar membrane (GO:0031310)	6	4	0.24	+	16.76	0.000371	0.00478
BORC complex (GO:0099078)	8	5	0.32	+	15.72	8.06e-05	0.00114
Mon1-Ccz1 complex (GO:0035658)	5	3	0.2	+	15.09	0.0027	0.0279
gamma-secretase complex (GO:0070765)	7	4	0.28	+	14.37	0.000565	0.00698
autolysosome (GO:0044754)	9	5	0.36	+	13.97	0.000121	0.00167
postsynaptic recycling endosome (GO:0098837)	6	3	0.24	+	12.57	0.00394	0.0393
alveolar lamellar body (GO:0097208)	6	3	0.24	+	12.57	0.00394	0.0391
platelet dense granule membrane (GO:0031088)	6	3	0.24	+	12.57	0.00394	0.0389
multivesicular body membrane (GO:0032585)	11	5	0.44	+	11.43	0.000248	0.00328
lysosomal lumen (GO:0043202)	94	41	3.74	+	10.97	7.22e-26	3.2e-24
proton-transporting two-sector ATPase complex, catalytic domain (GO:0033178)	17	7	0.68	+	10.35	2.28e-05	0.000342
ESCRT I complex (GO:0000813)	10	4	0.4	+	10.06	0.00156	0.0172
azurophil granule membrane (GO:0035577)	58	22	2.31	+	9.54	1.66e-13	5.2e-12
proton-transporting V-type ATPase complex (GO:0033176)	27	10	1.07	+	9.31	8.65e-07	1.59e-05
late endosome membrane (GO:0031902)	130	48	5.17	+	9.28	1.74e-27	8.26e-26
semaphorin receptor complex (GO:0002116)	11	4	0.44	+	9.14	0.00207	0.0221
secondary lysosome (GO:0005767)	14	5	0.56	+	8.98	0.000601	0.00737
lysosomal membrane (GO:0005765)	348	113	13.84	+	8.16	3.49e-59	4.44e-57
lytic vacuole membrane (GO:0098852)	349	113	13.88	+	8.14	4.46e-59	5.34e-57
vacuolar lumen (GO:0005775)	170	54	6.76	+	7.99	3.97e-28	1.97e-26
integral component of synaptic vesicle membrane (GO:0030285)	35	11	1.39	+	7.9	9.39e-07	1.71e-05
azurophil granule (GO:0042582)	154	48	6.12	+	7.84	7.87e-25	3.34e-23
primary lysosome (GO:0005766)	154	48	6.12	+	7.84	7.87e-25	3.27e-23
vacuolar membrane (GO:0005774)	406	122	16.15	+	7.56	7.27e-61	9.86e-59
intrinsic component of synaptic vesicle membrane (GO:0098563)	50	15	1.99	+	7.54	1.68e-08	3.61e-07
vacuolar part (GO:0044437)	560	165	22.27	+	7.41	3.82e-82	1.95e-79
postsynaptic endosome (GO:0098845)	14	4	0.56	+	7.18	0.00423	0.0416
Flemming body (GO:0090543)	28	8	1.11	+	7.18	5.17e-05	0.000746
late endosome (GO:0005770)	249	71	9.9	+	7.17	3.47e-34	2.28e-32
vacuolar proton-transporting V-type ATPase complex (GO:0016471)	18	5	0.72	+	6.98	0.00153	0.017
lysosome (GO:0005764)	671	183	26.69	+	6.86	6.38e-87	1.3e-83
lytic vacuole (GO:0000323)	672	183	26.73	+	6.85	7.87e-87	8.01e-84
azurophil granule lumen (GO:0035578)	90	24	3.58	+	6.71	7.32e-12	2.19e-10
anchored component of synaptic vesicle membrane (GO:0098993)	15	4	0.6	+	6.71	0.0052	0.05
endosome lumen (GO:0031904)	34	9	1.35	+	6.66	2.94e-05	0.000433
endolysosome (GO:0036019)	20	5	0.8	+	6.29	0.00227	0.0237
vacuole (GO:0005773)	772	191	30.7	+	6.22	9.03e-85	6.13e-82
SNARE complex (GO:0031201)	50	12	1.99	+	6.03	3.36e-06	5.61e-05
presynaptic active zone membrane (GO:0048787)	31	7	1.23	+	5.68	0.000522	0.00653
ESCRT complex (GO:0036452)	27	6	1.07	+	5.59	0.00141	0.0157
recycling endosome membrane (GO:0055038)	81	18	3.22	+	5.59	3.49e-08	7.18e-07
endosomal part (GO:0044440)	522	116	20.76	+	5.59	2.55e-46	2.48e-44
specific granule membrane (GO:0035579)	91	20	3.62	+	5.53	7.19e-09	1.64e-07
endosome membrane (GO:0010008)	474	104	18.85	+	5.52	4.79e-41	3.9e-39
proton-transporting two-sector ATPase complex (GO:0016469)	52	11	2.07	+	5.32	2.4e-05	0.000356
exocytic vesicle membrane (GO:0099501)	110	23	4.37	+	5.26	1.25e-09	3.08e-08
synaptic vesicle membrane (GO:0030672)	110	23	4.37	+	5.26	1.25e-09	3.04e-08
region of cytosol (GO:0099522)	24	5	0.95	+	5.24	0.00447	0.0436
phagocytic vesicle membrane (GO:0030670)	74	15	2.94	+	5.1	1.32e-06	2.33e-05
tertiary granule (GO:0070820)	164	33	6.52	+	5.06	8.16e-13	2.52e-11
early endosome membrane (GO:0031901)	147	29	5.85	+	4.96	3.02e-11	8.09e-10
synaptic vesicle (GO:0008021)	198	39	7.87	+	4.95	1.23e-14	3.96e-13
ficolin-1-rich granule membrane (GO:0101003)	61	12	2.43	+	4.95	1.95e-05	0.000296
multivesicular body (GO:0005771)	46	9	1.83	+	4.92	0.00022	0.00294
tertiary granule membrane (GO:0070821)	73	14	2.9	+	4.82	5.2e-06	8.54e-05
melanosome (GO:0042470)	106	20	4.22	+	4.74	6.65e-08	1.33e-06
pigment granule (GO:0048770)	106	20	4.22	+	4.74	6.65e-08	1.31e-06
phagophore assembly site (GO:0000407)	32	6	1.27	+	4.71	0.00298	0.0305
exocytic vesicle (GO:0070382)	215	39	8.55	+	4.56	1.24e-13	3.96e-12
specific granule (GO:0042581)	161	29	6.4	+	4.53	2.02e-10	5.14e-09
endosome (GO:0005768)	902	162	35.87	+	4.52	3.13e-54	3.54e-52
secretory granule membrane (GO:0030667)	301	54	11.97	+	4.51	3.34e-18	1.17e-16
recycling endosome (GO:0055037)	174	31	6.92	+	4.48	6.12e-11	1.6e-09
phagocytic vesicle (GO:0045335)	128	22	5.09	+	4.32	6.42e-08	1.29e-06
early endosome (GO:0005769)	351	60	13.96	+	4.3	3.35e-19	1.2e-17
other organism part (GO:0044217)	73	12	2.9	+	4.13	9.16e-05	0.00129
other organism cell (GO:0044216)	73	12	2.9	+	4.13	9.16e-05	0.00128
other organism (GO:0044215)	73	12	2.9	+	4.13	9.16e-05	0.00127
trans-Golgi network membrane (GO:0032588)	93	15	3.7	+	4.06	1.54e-05	0.000241
cytoplasmic vesicle part (GO:0044433)	1497	228	59.53	+	3.83	2.26e-66	4.19e-64
extrinsic component of organelle membrane (GO:0031312)	46	7	1.83	+	3.83	0.00389	0.039
host (GO:0018995)	67	10	2.66	+	3.75	0.000685	0.00831
host cell (GO:0043657)	67	10	2.66	+	3.75	0.000685	0.00826
whole membrane (GO:0098805)	1670	249	66.42	+	3.75	1.3e-71	3.32e-69
trans-Golgi network (GO:0005802)	242	36	9.62	+	3.74	1.65e-10	4.25e-09
tertiary granule lumen (GO:1904724)	55	8	2.19	+	3.66	0.00267	0.0277
clathrin-coated pit (GO:0005905)	69	10	2.74	+	3.64	0.000841	0.00984
cytoplasmic vesicle membrane (GO:0030659)	771	110	30.66	+	3.59	1.41e-28	7.19e-27
transport vesicle (GO:0030133)	401	57	15.95	+	3.57	4.04e-15	1.33e-13
vesicle membrane (GO:0012506)	792	112	31.5	+	3.56	8.43e-29	4.4e-27
autophagosome (GO:0005776)	92	13	3.66	+	3.55	0.000185	0.00252
transport vesicle membrane (GO:0030658)	213	30	8.47	+	3.54	1.68e-08	3.57e-07
presynaptic active zone (GO:0048786)	72	10	2.86	+	3.49	0.00113	0.0127
endocytic vesicle membrane (GO:0030666)	167	23	6.64	+	3.46	1.1e-06	1.96e-05
Golgi-associated vesicle (GO:0005798)	182	25	7.24	+	3.45	3.96e-07	7.39e-06
caveola (GO:0005901)	81	11	3.22	+	3.41	0.000767	0.00913
secretory vesicle (GO:0099503)	996	132	39.61	+	3.33	1.81e-31	1.08e-29
bounding membrane of organelle (GO:0098588)	2093	277	83.24	+	3.33	1.78e-70	4.02e-68
secretory granule (GO:0030141)	838	110	33.33	+	3.3	7.34e-26	3.18e-24
Golgi subcompartment (GO:0098791)	366	48	14.56	+	3.3	8.41e-12	2.48e-10
intrinsic component of Golgi membrane (GO:0031228)	69	9	2.74	+	3.28	0.00289	0.0297
cytoplasmic vesicle (GO:0031410)	2313	296	91.99	+	3.22	4.15e-73	1.41e-70
intracellular vesicle (GO:0097708)	2316	296	92.11	+	3.21	5.47e-73	1.59e-70
basement membrane (GO:0005604)	94	12	3.74	+	3.21	0.000738	0.00884
organelle subcompartment (GO:0031984)	391	49	15.55	+	3.15	2.19e-11	6.37e-10
membrane raft (GO:0045121)	316	38	12.57	+	3.02	1.1e-08	2.43e-07
membrane microdomain (GO:0098857)	317	38	12.61	+	3.01	1.18e-08	2.59e-07
Golgi cisterna (GO:0031985)	117	14	4.65	+	3.01	0.0005	0.00628
plasma membrane raft (GO:0044853)	109	13	4.33	+	3	0.000806	0.00948
secretory granule lumen (GO:0034774)	320	38	12.73	+	2.99	1.49e-08	3.22e-07
membrane region (GO:0098589)	329	39	13.08	+	2.98	1e-08	2.25e-07
Golgi cisterna membrane (GO:0032580)	93	11	3.7	+	2.97	0.00211	0.0223
collagen-containing extracellular matrix (GO:0062023)	406	48	16.15	+	2.97	2.13e-10	5.35e-09
intrinsic component of organelle membrane (GO:0031300)	392	46	15.59	+	2.95	6.34e-10	1.58e-08
cytoplasmic vesicle lumen (GO:0060205)	324	38	12.89	+	2.95	2.01e-08	4.22e-07
vesicle lumen (GO:0031983)	325	38	12.93	+	2.94	2.16e-08	4.49e-07
Golgi stack (GO:0005795)	149	17	5.93	+	2.87	0.00022	0.00292
ficolin-1-rich granule (GO:0101002)	124	14	4.93	+	2.84	0.000842	0.0098
ficolin-1-rich granule lumen (GO:1904813)	124	14	4.93	+	2.84	0.000842	0.00974
presynapse (GO:0098793)	498	56	19.81	+	2.83	3.75e-11	9.91e-10
Golgi apparatus part (GO:0044431)	982	110	39.05	+	2.82	6.67e-21	2.51e-19
extracellular exosome (GO:0070062)	2097	233	83.4	+	2.79	1.39e-45	1.29e-43
Golgi membrane (GO:0000139)	757	84	30.11	+	2.79	6.94e-16	2.39e-14
extracellular vesicle (GO:1903561)	2118	234	84.23	+	2.78	2.03e-45	1.8e-43
extracellular organelle (GO:0043230)	2120	234	84.31	+	2.78	2.35e-45	1.99e-43
coated vesicle (GO:0030135)	291	32	11.57	+	2.77	9.53e-07	1.72e-05
endocytic vesicle (GO:0030139)	301	32	11.97	+	2.67	1.85e-06	3.19e-05
integral component of organelle membrane (GO:0031301)	359	38	14.28	+	2.66	2.25e-07	4.32e-06
vesicle (GO:0031982)	3814	401	151.68	+	2.64	8.33e-82	3.39e-79
midbody (GO:0030496)	172	18	6.84	+	2.63	0.000381	0.00488
clathrin-coated vesicle membrane (GO:0030665)	115	12	4.57	+	2.62	0.00349	0.0352
Golgi apparatus (GO:0005794)	1575	163	62.64	+	2.6	1.77e-27	8.19e-26
clathrin-coated vesicle (GO:0030136)	188	19	7.48	+	2.54	0.000396	0.00501
organelle membrane (GO:0031090)	3517	354	139.87	+	2.53	1.22e-64	1.91e-62
extracellular matrix (GO:0031012)	528	53	21	+	2.52	7.53e-09	1.7e-07
cell-substrate junction (GO:0030055)	411	41	16.35	+	2.51	3.39e-07	6.38e-06
focal adhesion (GO:0005925)	404	39	16.07	+	2.43	1.8e-06	3.14e-05
cell-substrate adherens junction (GO:0005924)	407	39	16.19	+	2.41	1.99e-06	3.4e-05
coated vesicle membrane (GO:0030662)	180	17	7.16	+	2.37	0.00199	0.0213
apical part of cell (GO:0045177)	384	36	15.27	+	2.36	7.25e-06	0.000117
endomembrane system (GO:0012505)	4474	415	177.93	+	2.33	8.45e-70	1.72e-67
basolateral plasma membrane (GO:0016323)	217	20	8.63	+	2.32	0.000918	0.0105
perinuclear region of cytoplasm (GO:0048471)	708	65	28.16	+	2.31	2.65e-09	6.19e-08
presynaptic membrane (GO:0042734)	164	15	6.52	+	2.3	0.00466	0.0452
synapse part (GO:0044456)	957	86	38.06	+	2.26	2.26e-11	6.48e-10
endoplasmic reticulum lumen (GO:0005788)	308	27	12.25	+	2.2	0.000264	0.00346
neuronal cell body (GO:0043025)	502	44	19.96	+	2.2	3.87e-06	6.4e-05
adherens junction (GO:0005912)	539	47	21.44	+	2.19	1.78e-06	3.13e-05
anchoring junction (GO:0070161)	555	48	22.07	+	2.17	2.28e-06	3.87e-05
cell-cell junction (GO:0005911)	454	39	18.06	+	2.16	2.2e-05	0.000332
synapse (GO:0045202)	1201	102	47.76	+	2.14	4.8e-12	1.46e-10
cell surface (GO:0009986)	910	77	36.19	+	2.13	2.6e-09	6.16e-08
apical plasma membrane (GO:0016324)	320	27	12.73	+	2.12	0.000546	0.00677
extracellular space (GO:0005615)	3337	280	132.71	+	2.11	2.58e-34	1.75e-32
membrane protein complex (GO:0098796)	1203	100	47.84	+	2.09	2.5e-11	6.87e-10
extracellular region part (GO:0044421)	3535	293	140.59	+	2.08	2.19e-35	1.59e-33
cell junction (GO:0030054)	1291	105	51.34	+	2.05	2.49e-11	6.93e-10
axon part (GO:0033267)	383	31	15.23	+	2.04	0.00039	0.00496
cell body (GO:0044297)	571	46	22.71	+	2.03	1.62e-05	0.00025
endoplasmic reticulum part (GO:0044432)	1362	109	54.17	+	2.01	2.92e-11	7.93e-10
endoplasmic reticulum (GO:0005783)	1920	152	76.36	+	1.99	1.96e-15	6.66e-14
axon (GO:0030424)	614	48	24.42	+	1.97	2.95e-05	0.000432
endoplasmic reticulum membrane (GO:0005789)	1073	83	42.67	+	1.95	3.53e-08	7.18e-07
receptor complex (GO:0043235)	404	31	16.07	+	1.93	0.000898	0.0103
nuclear outer membrane-endoplasmic reticulum membrane network (GO:0042175)	1096	83	43.59	+	1.9	7.67e-08	1.5e-06
extracellular region (GO:0005576)	4341	324	172.64	+	1.88	1.92e-31	1.12e-29
somatodendritic compartment (GO:0036477)	832	62	33.09	+	1.87	6.64e-06	0.000108
neuron part (GO:0097458)	1749	130	69.56	+	1.87	2.3e-11	6.51e-10
plasma membrane region (GO:0098590)	1201	88	47.76	+	1.84	1.18e-07	2.29e-06
cell leading edge (GO:0031252)	403	29	16.03	+	1.81	0.0033	0.0336
integral component of plasma membrane (GO:0005887)	1651	118	65.66	+	1.8	1.97e-09	4.71e-08
intrinsic component of plasma membrane (GO:0031226)	1731	122	68.84	+	1.77	2.72e-09	6.28e-08
synaptic membrane (GO:0097060)	440	31	17.5	+	1.77	0.00331	0.0335
neuron projection (GO:0043005)	1326	93	52.73	+	1.76	3.03e-07	5.76e-06
plasma membrane part (GO:0044459)	2923	204	116.25	+	1.75	2.95e-15	9.83e-14
mitochondrial membrane (GO:0031966)	709	49	28.2	+	1.74	0.000333	0.00434
membrane part (GO:0044425)	7239	500	287.89	+	1.74	1.81e-48	1.85e-46
intrinsic component of membrane (GO:0031224)	5934	409	235.99	+	1.73	5.86e-35	4.12e-33
dendrite (GO:0030425)	595	41	23.66	+	1.73	0.00108	0.0122
integral component of membrane (GO:0016021)	5777	398	229.75	+	1.73	1.53e-33	9.73e-32
dendritic tree (GO:0097447)	597	41	23.74	+	1.73	0.00151	0.0168
mitochondrial envelope (GO:0005740)	751	50	29.87	+	1.67	0.000676	0.00824
plasma membrane (GO:0005886)	5677	377	225.77	+	1.67	6.9e-28	3.35e-26
cell periphery (GO:0071944)	5799	381	230.62	+	1.65	2.37e-27	1.07e-25
membrane (GO:0016020)	9839	639	391.29	+	1.63	5.84e-66	9.9e-64
envelope (GO:0031975)	1194	77	47.48	+	1.62	5.98e-05	0.000857
organelle envelope (GO:0031967)	1194	77	47.48	+	1.62	5.98e-05	0.000851
cytoplasmic part (GO:0044444)	9726	627	386.8	+	1.62	9.15e-62	1.33e-59
intracellular organelle part (GO:0044446)	9307	553	370.13	+	1.49	9.63e-36	7.26e-34
mitochondrion (GO:0005739)	1599	95	63.59	+	1.49	0.00016	0.00219
cell projection (GO:0042995)	2185	128	86.9	+	1.47	1.6e-05	0.000248
mitochondrial part (GO:0044429)	1048	61	41.68	+	1.46	0.00473	0.0456
plasma membrane bounded cell projection (GO:0120025)	2115	123	84.11	+	1.46	3.41e-05	0.000495
organelle part (GO:0044422)	9611	558	382.22	+	1.46	3.34e-33	2.06e-31
cytoplasm (GO:0005737)	11603	667	461.45	+	1.45	1.75e-48	1.87e-46
cell projection part (GO:0044463)	1467	83	58.34	+	1.42	0.00192	0.0208
plasma membrane bounded cell projection part (GO:0120038)	1467	83	58.34	+	1.42	0.00192	0.0207
membrane-bounded organelle (GO:0043227)	12510	672	497.52	+	1.35	1.22e-36	9.59e-35
intracellular membrane-bounded organelle (GO:0043231)	11005	583	437.66	+	1.33	1.17e-23	4.65e-22
cytosol (GO:0005829)	5104	269	202.98	+	1.33	4.36e-07	8.08e-06
organelle (GO:0043226)	13610	692	541.26	+	1.28	7.01e-30	3.75e-28
intracellular organelle (GO:0043229)	12783	649	508.37	+	1.28	3.43e-24	1.4e-22
intracellular (GO:0005622)	14571	697	579.48	+	1.2	5.25e-20	1.94e-18
intracellular part (GO:0044424)	14571	697	579.48	+	1.2	5.25e-20	1.91e-18
cell part (GO:0044464)	17048	777	677.99	+	1.15	7.43e-22	2.91e-20
cell (GO:0005623)	17111	778	680.5	+	1.14	1.62e-21	6.22e-20
cellular_component (GO:0005575)	18838	829	749.18	+	1.11	5.76e-30	3.26e-28
nucleus (GO:0005634)	7407	251	294.57	-	0.85	0.00188	0.0205
chromosome (GO:0005694)	1040	22	41.36	-	0.53	0.00132	0.0148
chromosomal part (GO:0044427)	918	19	36.51	-	0.52	0.00219	0.023
chromatin (GO:0000785)	536	9	21.32	-	0.42	0.00447	0.0438
nuclear chromosome (GO:0000228)	582	5	23.15	-	0.22	1.51e-05	0.000238
transcription factor complex (GO:0005667)	361	3	14.36	-	0.21	0.000783	0.00927
nuclear chromosome part (GO:0044454)	546	4	21.71	-	0.18	8.17e-06	0.000131
nuclear chromatin (GO:0000790)	351	2	13.96	-	0.14	0.00021	0.00284
Unclassified (UNCLASSIFIED)	2158	6	85.82	-	0.07	5.76e-30	3.17e-28
protein-DNA complex (GO:0032993)	170	0	6.76	-	< 0.01	0.00213	0.0225

## Sheet: MEF - all
Analysis Type:	PANTHER Overrepresentation Test (Released 20190517)
Annotation Version and Release Date:	GO Ontology database Released 2019-02-02
Analyzed List:	Client Text Box Input (Mus musculus)
Reference List:	Mus musculus (all genes in database)
Test Type:	FISHER
Correction:	FDR
GO cellular component complete	Mus musculus - REFLIST (22296)	Client Text Box Input (3474)	Client Text Box Input (expected)	Client Text Box Input (over/under)	Client Text Box Input (fold Enrichment)	Client Text Box Input (raw P-value)	Client Text Box Input (FDR)
Ragulator complex (GO:0071986)	6	6	0.93	+	6.42	0.00266	0.0157
eukaryotic translation initiation factor 3 complex, eIF3m (GO:0071541)	8	8	1.25	+	6.42	0.000507	0.00348
eukaryotic translation initiation factor 3 complex (GO:0005852)	15	14	2.34	+	5.99	6.72e-06	6.14e-05
MICOS complex (GO:0061617)	9	8	1.4	+	5.7	0.000844	0.00564
U6 snRNP (GO:0005688)	8	7	1.25	+	5.62	0.00192	0.0117
proteasome core complex, alpha-subunit complex (GO:0019773)	8	7	1.25	+	5.62	0.00192	0.0117
proton-transporting V-type ATPase, V1 domain (GO:0033180)	7	6	1.09	+	5.5	0.00438	0.0242
endoplasmic reticulum quality control compartment (GO:0044322)	7	6	1.09	+	5.5	0.00438	0.0241
Lsm2-8 complex (GO:0120115)	7	6	1.09	+	5.5	0.00438	0.024
proteasome core complex (GO:0005839)	20	17	3.12	+	5.46	1.66e-06	1.64e-05
proteasome regulatory particle, base subcomplex (GO:0008540)	13	11	2.03	+	5.43	0.00012	0.000935
dense fibrillar component (GO:0001651)	6	5	0.93	+	5.35	0.0101	0.0496
translocon complex (GO:0071256)	6	5	0.93	+	5.35	0.0101	0.0495
paraspeckles (GO:0042382)	6	5	0.93	+	5.35	0.0101	0.0494
mitochondrial tricarboxylic acid cycle enzyme complex (GO:0030062)	6	5	0.93	+	5.35	0.0101	0.0493
collagen type IV trimer (GO:0005587)	6	5	0.93	+	5.35	0.0101	0.0491
basement membrane collagen trimer (GO:0098651)	6	5	0.93	+	5.35	0.0101	0.049
proteasome regulatory particle (GO:0005838)	24	20	3.74	+	5.35	2.52e-07	2.83e-06
collagen network (GO:0098645)	6	5	0.93	+	5.35	0.0101	0.0489
network-forming collagen trimer (GO:0098642)	6	5	0.93	+	5.35	0.0101	0.0488
Sec61 translocon complex (GO:0005784)	6	5	0.93	+	5.35	0.0101	0.0487
organellar large ribosomal subunit (GO:0000315)	59	48	9.19	+	5.22	2.39e-15	5.58e-14
mitochondrial large ribosomal subunit (GO:0005762)	59	48	9.19	+	5.22	2.39e-15	5.52e-14
chaperone complex (GO:0101031)	21	17	3.27	+	5.2	2.63e-06	2.49e-05
proteasome accessory complex (GO:0022624)	26	21	4.05	+	5.18	1.82e-07	2.11e-06
U4 snRNP (GO:0005687)	10	8	1.56	+	5.13	0.00134	0.00864
WASH complex (GO:0071203)	10	8	1.56	+	5.13	0.00134	0.00861
Arp2/3 protein complex (GO:0005885)	10	8	1.56	+	5.13	0.00134	0.00859
chaperonin-containing T-complex (GO:0005832)	10	8	1.56	+	5.13	0.00134	0.00856
mitochondrial respiratory chain complex III (GO:0005750)	10	8	1.56	+	5.13	0.00134	0.00853
organellar ribosome (GO:0000313)	89	71	13.87	+	5.12	1.14e-21	3.74e-20
mitochondrial ribosome (GO:0005761)	89	71	13.87	+	5.12	1.14e-21	3.68e-20
anchored component of synaptic vesicle membrane (GO:0098993)	19	15	2.96	+	5.07	1.26e-05	0.000111
proton-transporting two-sector ATPase complex, catalytic domain (GO:0033178)	14	11	2.18	+	5.04	0.000189	0.00142
COPI vesicle coat (GO:0030126)	14	11	2.18	+	5.04	0.000189	0.00142
proteasome regulatory particle, lid subcomplex (GO:0008541)	9	7	1.4	+	4.99	0.00301	0.0174
tricarboxylic acid cycle enzyme complex (GO:0045239)	13	10	2.03	+	4.94	0.000417	0.00295
polysomal ribosome (GO:0042788)	28	21	4.36	+	4.81	4.31e-07	4.66e-06
COPI-coated vesicle membrane (GO:0030663)	16	12	2.49	+	4.81	0.000131	0.00101
pyruvate dehydrogenase complex (GO:0045254)	8	6	1.25	+	4.81	0.0068	0.0355
VCP-NPL4-UFD1 AAA ATPase complex (GO:0034098)	8	6	1.25	+	4.81	0.0068	0.0354
organellar small ribosomal subunit (GO:0000314)	28	21	4.36	+	4.81	4.31e-07	4.64e-06
autolysosome (GO:0044754)	12	9	1.87	+	4.81	0.000923	0.00614
BORC complex (GO:0099078)	8	6	1.25	+	4.81	0.0068	0.0354
mitochondrial small ribosomal subunit (GO:0005763)	28	21	4.36	+	4.81	4.31e-07	4.61e-06
small ribosomal subunit (GO:0015935)	75	55	11.69	+	4.71	5.37e-16	1.32e-14
COPII vesicle coat (GO:0030127)	15	11	2.34	+	4.71	0.000288	0.00209
respiratory chain complex I (GO:0045271)	48	35	7.48	+	4.68	1.17e-10	1.84e-09
NADH dehydrogenase complex (GO:0030964)	48	35	7.48	+	4.68	1.17e-10	1.83e-09
mitochondrial respiratory chain complex I (GO:0005747)	48	35	7.48	+	4.68	1.17e-10	1.81e-09
mitochondrial protein complex (GO:0098798)	257	187	40.04	+	4.67	6.88e-51	5.32e-49
respiratory chain complex III (GO:0045275)	11	8	1.71	+	4.67	0.00204	0.0123
ER membrane protein complex (GO:0072546)	11	8	1.71	+	4.67	0.00204	0.0123
endopeptidase complex (GO:1905369)	68	49	10.6	+	4.62	3.34e-14	7.14e-13
cytosolic small ribosomal subunit (GO:0022627)	46	33	7.17	+	4.6	5.32e-10	7.99e-09
proteasome complex (GO:0000502)	67	48	10.44	+	4.6	7.09e-14	1.49e-12
oligosaccharyltransferase complex (GO:0008250)	10	7	1.56	+	4.49	0.00453	0.0246
methylosome (GO:0034709)	10	7	1.56	+	4.49	0.00453	0.0245
dihydrolipoyl dehydrogenase complex (GO:0045240)	10	7	1.56	+	4.49	0.00453	0.0244
mitochondrial proton-transporting ATP synthase complex (GO:0005753)	20	14	3.12	+	4.49	6.22e-05	0.000499
inner mitochondrial membrane protein complex (GO:0098800)	125	87	19.48	+	4.47	2.3e-23	8.26e-22
transcription export complex (GO:0000346)	13	9	2.03	+	4.44	0.00138	0.00873
aminoacyl-tRNA synthetase multienzyme complex (GO:0017101)	13	9	2.03	+	4.44	0.00138	0.0087
endoplasmic reticulum chaperone complex (GO:0034663)	13	9	2.03	+	4.44	0.00138	0.00867
mitochondrial respirasome (GO:0005746)	74	51	11.53	+	4.42	3.55e-14	7.52e-13
complex of collagen trimers (GO:0098644)	16	11	2.49	+	4.41	0.000426	0.00301
ribosomal subunit (GO:0044391)	211	145	32.88	+	4.41	1.22e-37	5.58e-36
U1 snRNP (GO:0005685)	19	13	2.96	+	4.39	0.000134	0.00102
ER to Golgi transport vesicle membrane (GO:0012507)	22	15	3.43	+	4.38	4.25e-05	0.000346
COPI-coated vesicle (GO:0030137)	25	17	3.9	+	4.36	1.36e-05	0.000118
respiratory chain complex (GO:0098803)	79	53	12.31	+	4.31	2.48e-14	5.43e-13
mitochondrial proton-transporting ATP synthase complex, coupling factor F(o) (GO:0000276)	12	8	1.87	+	4.28	0.00301	0.0174
ESCRT III complex (GO:0000815)	9	6	1.4	+	4.28	0.0101	0.0496
symbiont-containing vacuole membrane (GO:0020005)	9	6	1.4	+	4.28	0.0101	0.0495
proton-transporting ATP synthase complex (GO:0045259)	21	14	3.27	+	4.28	9.09e-05	0.000717
retromer complex (GO:0030904)	21	14	3.27	+	4.28	9.09e-05	0.000714
ribosome (GO:0005840)	243	159	37.86	+	4.2	2.72e-39	1.52e-37
large ribosomal subunit (GO:0015934)	141	91	21.97	+	4.14	1.01e-22	3.45e-21
invadopodium (GO:0071437)	14	9	2.18	+	4.13	0.00199	0.0121
prespliceosome (GO:0071010)	14	9	2.18	+	4.13	0.00199	0.0121
U2-type prespliceosome (GO:0071004)	14	9	2.18	+	4.13	0.00199	0.012
oxidoreductase complex (GO:1990204)	106	68	16.52	+	4.12	3.04e-17	8.06e-16
fibrillar collagen trimer (GO:0005583)	11	7	1.71	+	4.08	0.00656	0.0346
banded collagen fibril (GO:0098643)	11	7	1.71	+	4.08	0.00656	0.0346
HOPS complex (GO:0030897)	11	7	1.71	+	4.08	0.00656	0.0345
COPII-coated ER to Golgi transport vesicle (GO:0030134)	54	34	8.41	+	4.04	3.4e-09	4.82e-08
filopodium membrane (GO:0031527)	16	10	2.49	+	4.01	0.00132	0.00853
respirasome (GO:0070469)	87	54	13.56	+	3.98	1.44e-13	2.9e-12
mitochondrial matrix (GO:0005759)	260	161	40.51	+	3.97	1.23e-37	5.49e-36
nuclear lamina (GO:0005652)	13	8	2.03	+	3.95	0.00429	0.0238
fascia adherens (GO:0005916)	13	8	2.03	+	3.95	0.00429	0.0238
zona pellucida receptor complex (GO:0002199)	13	8	2.03	+	3.95	0.00429	0.0237
podosome (GO:0002102)	26	16	4.05	+	3.95	5.88e-05	0.000473
peptidase complex (GO:1905368)	92	56	14.33	+	3.91	9.35e-14	1.9e-12
late endosome membrane (GO:0031902)	50	30	7.79	+	3.85	6.2e-08	7.56e-07
secondary lysosome (GO:0005767)	15	9	2.34	+	3.85	0.00281	0.0165
vesicle coat (GO:0030120)	57	34	8.88	+	3.83	9.34e-09	1.24e-07
integral component of mitochondrial inner membrane (GO:0031305)	42	25	6.54	+	3.82	8.52e-07	8.74e-06
myelin sheath (GO:0043209)	214	127	33.34	+	3.81	1.24e-28	4.88e-27
AP-3 adaptor complex (GO:0030123)	12	7	1.87	+	3.74	0.0092	0.0457
proton-transporting two-sector ATPase complex (GO:0016469)	48	28	7.48	+	3.74	2.6e-07	2.91e-06
intrinsic component of mitochondrial inner membrane (GO:0031304)	43	25	6.7	+	3.73	1.18e-06	1.17e-05
mitochondrial membrane part (GO:0044455)	214	124	33.34	+	3.72	2.78e-27	1.06e-25
cytosolic ribosome (GO:0022626)	132	76	20.57	+	3.7	3.83e-17	1e-15
mitochondrial nucleoid (GO:0042645)	47	27	7.32	+	3.69	5.31e-07	5.62e-06
nucleoid (GO:0009295)	47	27	7.32	+	3.69	5.31e-07	5.59e-06
U2 snRNP (GO:0005686)	21	12	3.27	+	3.67	0.0008	0.0054
host (GO:0018995)	21	12	3.27	+	3.67	0.0008	0.00538
proton-transporting ATP synthase complex, coupling factor F(o) (GO:0045263)	14	8	2.18	+	3.67	0.00595	0.0317
host cell (GO:0043657)	21	12	3.27	+	3.67	0.0008	0.00536
polysome (GO:0005844)	72	41	11.22	+	3.65	8.19e-10	1.21e-08
outer mitochondrial membrane protein complex (GO:0098799)	16	9	2.49	+	3.61	0.00387	0.0216
mitochondrial intermembrane space (GO:0005758)	76	42	11.84	+	3.55	1.01e-09	1.48e-08
endoplasmic reticulum-Golgi intermediate compartment (GO:0005793)	67	37	10.44	+	3.54	9.95e-09	1.32e-07
endoplasmic reticulum exit site (GO:0070971)	29	16	4.52	+	3.54	0.000153	0.00116
integral component of mitochondrial membrane (GO:0032592)	71	39	11.06	+	3.53	4.49e-09	6.14e-08
precatalytic spliceosome (GO:0071011)	42	23	6.54	+	3.51	6.59e-06	6.05e-05
integral component of mitochondrial outer membrane (GO:0031307)	22	12	3.43	+	3.5	0.00109	0.00711
Golgi medial cisterna (GO:0005797)	22	12	3.43	+	3.5	0.00109	0.00709
ESCRT complex (GO:0036452)	24	13	3.74	+	3.48	0.000715	0.00484
Golgi-associated vesicle membrane (GO:0030660)	61	33	9.5	+	3.47	8.85e-08	1.07e-06
organelle envelope lumen (GO:0031970)	89	48	13.87	+	3.46	1.25e-10	1.92e-09
lysosomal membrane (GO:0005765)	102	55	15.89	+	3.46	5.8e-12	9.89e-11
postsynaptic cytosol (GO:0099524)	26	14	4.05	+	3.46	0.000471	0.0033
other organism part (GO:0044217)	26	14	4.05	+	3.46	0.000471	0.00329
other organism cell (GO:0044216)	26	14	4.05	+	3.46	0.000471	0.00328
other organism (GO:0044215)	26	14	4.05	+	3.46	0.000471	0.00327
U2-type precatalytic spliceosome (GO:0071005)	41	22	6.39	+	3.44	1.32e-05	0.000116
intrinsic component of mitochondrial membrane (GO:0098573)	73	39	11.37	+	3.43	8.05e-09	1.08e-07
lytic vacuole membrane (GO:0098852)	103	55	16.05	+	3.43	7.74e-12	1.3e-10
U4/U6 x U5 tri-snRNP complex (GO:0046540)	30	16	4.67	+	3.42	0.000206	0.00154
U5 snRNP (GO:0005682)	15	8	2.34	+	3.42	0.00807	0.0409
spliceosomal tri-snRNP complex (GO:0097526)	30	16	4.67	+	3.42	0.000206	0.00153
BLOC-1 complex (GO:0031083)	15	8	2.34	+	3.42	0.00807	0.0408
Prp19 complex (GO:0000974)	15	8	2.34	+	3.42	0.00807	0.0407
coated vesicle membrane (GO:0030662)	77	41	12	+	3.42	3.62e-09	5.03e-08
mitochondrial inner membrane (GO:0005743)	427	227	66.53	+	3.41	1.56e-44	9.82e-43
host cell part (GO:0033643)	19	10	2.96	+	3.38	0.0034	0.0194
costamere (GO:0043034)	19	10	2.96	+	3.38	0.0034	0.0194
rough endoplasmic reticulum membrane (GO:0030867)	19	10	2.96	+	3.38	0.0034	0.0193
recycling endosome membrane (GO:0055038)	42	22	6.54	+	3.36	1.76e-05	0.000151
Golgi-associated vesicle (GO:0005798)	128	67	19.94	+	3.36	8.64e-14	1.77e-12
intrinsic component of mitochondrial outer membrane (GO:0031306)	23	12	3.58	+	3.35	0.00145	0.00907
proton-transporting V-type ATPase complex (GO:0033176)	25	13	3.9	+	3.34	0.000953	0.00633
vacuolar membrane (GO:0005774)	156	81	24.31	+	3.33	3.24e-16	8.05e-15
cytosolic large ribosomal subunit (GO:0022625)	81	42	12.62	+	3.33	4.27e-09	5.88e-08
spliceosomal snRNP complex (GO:0097525)	58	30	9.04	+	3.32	6.93e-07	7.18e-06
nuclear pore (GO:0005643)	66	34	10.28	+	3.31	1.39e-07	1.64e-06
membrane coat (GO:0030117)	101	52	15.74	+	3.3	7.86e-11	1.26e-09
coated membrane (GO:0048475)	101	52	15.74	+	3.3	7.86e-11	1.25e-09
mitochondrial part (GO:0044429)	830	426	129.32	+	3.29	7.88e-81	9.32e-79
organelle inner membrane (GO:0019866)	469	239	73.08	+	3.27	1.75e-44	1.07e-42
endoplasmic reticulum tubular network (GO:0071782)	22	11	3.43	+	3.21	0.00293	0.0171
vacuolar proton-transporting V-type ATPase complex (GO:0016471)	18	9	2.8	+	3.21	0.00691	0.0356
COP9 signalosome (GO:0008180)	34	17	5.3	+	3.21	0.000237	0.00175
pore complex (GO:0046930)	18	9	2.8	+	3.21	0.00691	0.0356
smooth endoplasmic reticulum (GO:0005790)	36	18	5.61	+	3.21	0.000157	0.00119
lumenal side of membrane (GO:0098576)	18	9	2.8	+	3.21	0.00691	0.0355
vacuolar part (GO:0044437)	166	82	25.86	+	3.17	2.08e-15	4.91e-14
mitochondrial membrane (GO:0031966)	604	295	94.11	+	3.13	6.23e-52	5.01e-50
mitochondrial envelope (GO:0005740)	648	316	100.97	+	3.13	1.23e-55	1.03e-53
endosome membrane (GO:0010008)	201	98	31.32	+	3.13	6.84e-18	1.86e-16
late endosome (GO:0005770)	194	94	30.23	+	3.11	7.09e-17	1.81e-15
SNARE complex (GO:0031201)	50	24	7.79	+	3.08	2.27e-05	0.000193
microbody lumen (GO:0031907)	23	11	3.58	+	3.07	0.00381	0.0214
proton-transporting two-sector ATPase complex, proton-transporting domain (GO:0033177)	23	11	3.58	+	3.07	0.00381	0.0214
peroxisomal matrix (GO:0005782)	23	11	3.58	+	3.07	0.00381	0.0213
Golgi lumen (GO:0005796)	21	10	3.27	+	3.06	0.00584	0.0312
small nuclear ribonucleoprotein complex (GO:0030532)	63	30	9.82	+	3.06	3.96e-06	3.72e-05
small nucleolar ribonucleoprotein complex (GO:0005732)	21	10	3.27	+	3.06	0.00584	0.0311
phagocytic vesicle (GO:0045335)	101	48	15.74	+	3.05	3.54e-09	4.94e-08
autophagosome membrane (GO:0000421)	19	9	2.96	+	3.04	0.00899	0.0449
extracellular exosome (GO:0070062)	74	35	11.53	+	3.04	5.78e-07	6.03e-06
endosomal part (GO:0044440)	228	107	35.53	+	3.01	2.62e-18	7.22e-17
mitochondrial outer membrane (GO:0005741)	173	81	26.96	+	3	3.04e-14	6.57e-13
cytochrome complex (GO:0070069)	30	14	4.67	+	3	0.00138	0.00868
U2-type spliceosomal complex (GO:0005684)	82	38	12.78	+	2.97	2.45e-07	2.76e-06
lysosome (GO:0005764)	422	195	65.75	+	2.97	5.3e-32	2.22e-30
U12-type spliceosomal complex (GO:0005689)	26	12	4.05	+	2.96	0.0032	0.0183
lytic vacuole (GO:0000323)	423	195	65.91	+	2.96	9.95e-32	4.08e-30
peroxisomal part (GO:0044439)	63	29	9.82	+	2.95	7.89e-06	7.09e-05
microbody part (GO:0044438)	63	29	9.82	+	2.95	7.89e-06	7.05e-05
cytosolic part (GO:0044445)	283	130	44.09	+	2.95	1.83e-21	5.84e-20
cis-Golgi network (GO:0005801)	48	22	7.48	+	2.94	0.000123	0.00095
zymogen granule (GO:0042588)	24	11	3.74	+	2.94	0.00489	0.0263
coated vesicle (GO:0030135)	179	82	27.89	+	2.94	7.47e-14	1.55e-12
organelle outer membrane (GO:0031968)	190	87	29.6	+	2.94	1.12e-14	2.55e-13
outer membrane (GO:0019867)	191	87	29.76	+	2.92	1.29e-14	2.89e-13
intrinsic component of synaptic vesicle membrane (GO:0098563)	64	29	9.97	+	2.91	9.36e-06	8.29e-05
clathrin adaptor complex (GO:0030131)	29	13	4.52	+	2.88	0.00267	0.0157
extracellular organelle (GO:0043230)	94	42	14.65	+	2.87	1.72e-07	2.01e-06
mitochondrion (GO:0005739)	1778	794	277.03	+	2.87	2.34e-131	3.63e-129
endocytic vesicle membrane (GO:0030666)	45	20	7.01	+	2.85	0.000319	0.00229
U2-type catalytic step 2 spliceosome (GO:0071007)	27	12	4.21	+	2.85	0.00406	0.0226
microbody membrane (GO:0031903)	43	19	6.7	+	2.84	0.000483	0.00334
peroxisomal membrane (GO:0005778)	43	19	6.7	+	2.84	0.000483	0.00333
endoplasmic reticulum subcompartment (GO:0098827)	25	11	3.9	+	2.82	0.00619	0.0329
extracellular vesicle (GO:1903561)	82	36	12.78	+	2.82	1.93e-06	1.89e-05
catalytic step 2 spliceosome (GO:0071013)	82	36	12.78	+	2.82	1.93e-06	1.89e-05
vacuole (GO:0005773)	513	225	79.93	+	2.81	4.36e-34	1.91e-32
AP-type membrane coat adaptor complex (GO:0030119)	48	21	7.48	+	2.81	0.000245	0.0018
actin filament bundle (GO:0032432)	87	38	13.56	+	2.8	9.62e-07	9.72e-06
contractile actin filament bundle (GO:0097517)	78	34	12.15	+	2.8	4.32e-06	4.02e-05
stress fiber (GO:0001725)	78	34	12.15	+	2.8	4.32e-06	4e-05
cytoplasmic dynein complex (GO:0005868)	23	10	3.58	+	2.79	0.00947	0.0469
endocytic vesicle (GO:0030139)	187	81	29.14	+	2.78	8.29e-13	1.57e-11
autophagosome (GO:0005776)	67	29	10.44	+	2.78	1.67e-05	0.000144
clathrin coat (GO:0030118)	49	21	7.63	+	2.75	0.000289	0.00209
lamellipodium (GO:0030027)	159	68	24.77	+	2.74	1.09e-10	1.73e-09
actomyosin (GO:0042641)	89	38	13.87	+	2.74	1.28e-06	1.27e-05
organelle envelope (GO:0031967)	1036	441	161.42	+	2.73	1.68e-64	1.69e-62
envelope (GO:0031975)	1038	441	161.73	+	2.73	2.27e-64	2.17e-62
endoplasmic reticulum lumen (GO:0005788)	83	35	12.93	+	2.71	4.2e-06	3.93e-05
caveola (GO:0005901)	95	40	14.8	+	2.7	8.17e-07	8.43e-06
integral component of endoplasmic reticulum membrane (GO:0030176)	143	60	22.28	+	2.69	2.53e-09	3.6e-08
Sm-like protein family complex (GO:0120114)	74	31	11.53	+	2.69	1.79e-05	0.000152
spliceosomal complex (GO:0005681)	184	77	28.67	+	2.69	1.35e-11	2.24e-10
intrinsic component of organelle membrane (GO:0031300)	380	159	59.21	+	2.69	1.25e-22	4.19e-21
extracellular matrix component (GO:0044420)	48	20	7.48	+	2.67	0.000515	0.00352
whole membrane (GO:0098805)	1104	459	172.02	+	2.67	9.05e-65	9.58e-63
cell-cell contact zone (GO:0044291)	82	34	12.78	+	2.66	7.32e-06	6.63e-05
clathrin-coated pit (GO:0005905)	63	26	9.82	+	2.65	0.000117	0.000909
heterotrimeric G-protein complex (GO:0005834)	34	14	5.3	+	2.64	0.00439	0.024
GTPase complex (GO:1905360)	34	14	5.3	+	2.64	0.00439	0.0239
intrinsic component of endoplasmic reticulum membrane (GO:0031227)	151	62	23.53	+	2.64	1.96e-09	2.83e-08
focal adhesion (GO:0005925)	151	61	23.53	+	2.59	6.09e-09	8.22e-08
organelle membrane (GO:0031090)	2046	825	318.79	+	2.59	2.42e-117	3.47e-115
integral component of organelle membrane (GO:0031301)	345	139	53.76	+	2.59	9.82e-19	2.78e-17
ribonucleoprotein complex (GO:1990904)	849	341	132.28	+	2.58	5.31e-45	3.56e-43
bounding membrane of organelle (GO:0098588)	1062	425	165.47	+	2.57	2.91e-56	2.55e-54
region of cytosol (GO:0099522)	40	16	6.23	+	2.57	0.00261	0.0154
microbody (GO:0042579)	143	57	22.28	+	2.56	2.82e-08	3.52e-07
peroxisome (GO:0005777)	143	57	22.28	+	2.56	2.82e-08	3.5e-07
midbody (GO:0030496)	138	55	21.5	+	2.56	3.45e-08	4.23e-07
plasma membrane raft (GO:0044853)	123	49	19.16	+	2.56	2.24e-07	2.54e-06
membrane raft (GO:0045121)	362	144	56.4	+	2.55	5.12e-19	1.51e-17
cytoplasmic vesicle part (GO:0044433)	543	216	84.61	+	2.55	3.43e-28	1.32e-26
membrane region (GO:0098589)	375	149	58.43	+	2.55	1.07e-19	3.21e-18
membrane microdomain (GO:0098857)	363	144	56.56	+	2.55	5.67e-19	1.65e-17
cell-substrate junction (GO:0030055)	164	65	25.55	+	2.54	2.44e-09	3.5e-08
nuclear periphery (GO:0034399)	119	47	18.54	+	2.53	4.83e-07	5.13e-06
cell-cell adherens junction (GO:0005913)	104	41	16.2	+	2.53	2.29e-06	2.19e-05
endoplasmic reticulum part (GO:0044432)	646	254	100.66	+	2.52	2.82e-32	1.2e-30
basement membrane (GO:0005604)	105	41	16.36	+	2.51	3.91e-06	3.7e-05
cell-substrate adherens junction (GO:0005924)	157	61	24.46	+	2.49	1.95e-08	2.5e-07
transport vesicle membrane (GO:0030658)	142	55	22.13	+	2.49	8.24e-08	9.98e-07
cortical actin cytoskeleton (GO:0030864)	93	36	14.49	+	2.48	1.34e-05	0.000116
early endosome (GO:0005769)	261	100	40.67	+	2.46	8.49e-13	1.6e-11
nuclear outer membrane-endoplasmic reticulum membrane network (GO:0042175)	531	203	82.74	+	2.45	9.33e-25	3.41e-23
filopodium (GO:0030175)	89	34	13.87	+	2.45	2.88e-05	0.000241
endosome (GO:0005768)	817	312	127.3	+	2.45	7.48e-38	3.5e-36
protein-lipid complex (GO:0032994)	37	14	5.77	+	2.43	0.00686	0.0356
postsynaptic specialization, intracellular component (GO:0099091)	37	14	5.77	+	2.43	0.00686	0.0355
intercalated disc (GO:0014704)	61	23	9.5	+	2.42	0.000635	0.00431
endoplasmic reticulum membrane (GO:0005789)	507	191	79	+	2.42	8.84e-23	3.07e-21
recycling endosome (GO:0055037)	139	52	21.66	+	2.4	5.59e-07	5.85e-06
vesicle membrane (GO:0012506)	345	129	53.76	+	2.4	1.51e-15	3.61e-14
cytoplasmic vesicle membrane (GO:0030659)	321	120	50.02	+	2.4	1.5e-14	3.31e-13
lipoprotein particle (GO:1990777)	35	13	5.45	+	2.38	0.0103	0.0492
plasma lipoprotein particle (GO:0034358)	35	13	5.45	+	2.38	0.0103	0.0491
multivesicular body (GO:0005771)	41	15	6.39	+	2.35	0.00897	0.0449
lipid droplet (GO:0005811)	77	28	12	+	2.33	0.00028	0.00204
adherens junction (GO:0005912)	284	103	44.25	+	2.33	5.66e-12	9.74e-11
collagen-containing extracellular matrix (GO:0062023)	357	129	55.63	+	2.32	1.15e-14	2.6e-13
extrinsic component of cytoplasmic side of plasma membrane (GO:0031234)	97	35	15.11	+	2.32	5.79e-05	0.000468
actin cytoskeleton (GO:0015629)	476	171	74.17	+	2.31	8.23e-19	2.36e-17
cortical cytoskeleton (GO:0030863)	126	45	19.63	+	2.29	7.84e-06	7.07e-05
cytoplasmic stress granule (GO:0010494)	59	21	9.19	+	2.28	0.00254	0.0151
anchoring junction (GO:0070161)	298	106	46.43	+	2.28	6.11e-12	1.03e-10
exocytic vesicle membrane (GO:0099501)	110	39	17.14	+	2.28	3.21e-05	0.000266
synaptic vesicle membrane (GO:0030672)	110	39	17.14	+	2.28	3.21e-05	0.000265
ruffle (GO:0001726)	144	51	22.44	+	2.27	2.35e-06	2.24e-05
actin filament (GO:0005884)	113	40	17.61	+	2.27	2.51e-05	0.000211
Golgi stack (GO:0005795)	85	30	13.24	+	2.27	0.000291	0.0021
nuclear matrix (GO:0016363)	88	31	13.71	+	2.26	0.000225	0.00167
protein serine/threonine phosphatase complex (GO:0008287)	46	16	7.17	+	2.23	0.00823	0.0414
phosphatase complex (GO:1903293)	46	16	7.17	+	2.23	0.00823	0.0413
membrane protein complex (GO:0098796)	1125	389	175.29	+	2.22	2.89e-39	1.57e-37
extrinsic component of plasma membrane (GO:0019897)	186	64	28.98	+	2.21	3.14e-07	3.47e-06
endoplasmic reticulum (GO:0005783)	1695	583	264.1	+	2.21	1.62e-59	1.48e-57
synaptic vesicle (GO:0008021)	227	78	35.37	+	2.21	1.49e-08	1.94e-07
Golgi membrane (GO:0000139)	248	85	38.64	+	2.2	3.41e-09	4.8e-08
inclusion body (GO:0016234)	76	26	11.84	+	2.2	0.00114	0.00741
cell leading edge (GO:0031252)	375	128	58.43	+	2.19	4.54e-13	8.86e-12
cell division site (GO:0032153)	56	19	8.73	+	2.18	0.00579	0.031
perinuclear region of cytoplasm (GO:0048471)	644	216	100.34	+	2.15	1.57e-20	4.87e-19
ruffle membrane (GO:0032587)	69	23	10.75	+	2.14	0.0031	0.0178
cell cortex part (GO:0044448)	201	67	31.32	+	2.14	3.39e-07	3.73e-06
clathrin-coated vesicle (GO:0030136)	99	33	15.43	+	2.14	0.00045	0.00317
Golgi apparatus part (GO:0044431)	514	171	80.09	+	2.14	3.07e-16	7.71e-15
cytoplasmic side of membrane (GO:0098562)	178	59	27.73	+	2.13	2.06e-06	1.98e-05
cell cortex (GO:0005938)	306	101	47.68	+	2.12	7.04e-10	1.05e-08
nuclear envelope (GO:0005635)	402	132	62.64	+	2.11	2.23e-12	4.01e-11
transport vesicle (GO:0030133)	326	107	50.79	+	2.11	2.42e-10	3.69e-09
sarcolemma (GO:0042383)	163	53	25.4	+	2.09	1.26e-05	0.000111
cytoplasmic side of plasma membrane (GO:0009898)	161	52	25.09	+	2.07	1.76e-05	0.000151
Schaffer collateral - CA1 synapse (GO:0098685)	113	36	17.61	+	2.04	0.000408	0.00291
exocytic vesicle (GO:0070382)	248	79	38.64	+	2.04	1.94e-07	2.22e-06
neuromuscular junction (GO:0031594)	98	31	15.27	+	2.03	0.00109	0.00713
cell-cell junction (GO:0005911)	462	145	71.99	+	2.01	2.52e-12	4.48e-11
cytoplasmic vesicle (GO:0031410)	1812	567	282.33	+	2.01	5.13e-47	3.69e-45
organelle subcompartment (GO:0031984)	304	95	47.37	+	2.01	2.03e-08	2.58e-07
vesicle (GO:0031982)	1931	603	300.87	+	2	5.12e-50	3.82e-48
intracellular vesicle (GO:0097708)	1817	567	283.11	+	2	1.46e-46	1.02e-44
basal part of cell (GO:0045178)	65	20	10.13	+	1.97	0.0104	0.0494
endomembrane system (GO:0012505)	3766	1156	586.79	+	1.97	1.1e-102	1.48e-100
Golgi subcompartment (GO:0098791)	281	85	43.78	+	1.94	4.01e-07	4.36e-06
synapse (GO:0045202)	1379	417	214.87	+	1.94	2.81e-31	1.13e-29
extracellular matrix (GO:0031012)	473	143	73.7	+	1.94	3.22e-11	5.26e-10
cytoplasmic part (GO:0044444)	8368	2505	1303.84	+	1.92	2.80E-322	5.66E-319
cytoplasmic ribonucleoprotein granule (GO:0036464)	191	57	29.76	+	1.92	4.84e-05	0.000393
microvillus (GO:0005902)	91	27	14.18	+	1.9	0.00623	0.033
collagen trimer (GO:0005581)	81	24	12.62	+	1.9	0.00908	0.0452
extrinsic component of membrane (GO:0019898)	311	92	48.46	+	1.9	2.96e-07	3.29e-06
nuclear membrane (GO:0031965)	237	70	36.93	+	1.9	7.11e-06	6.47e-05
actin-based cell projection (GO:0098858)	207	61	32.25	+	1.89	3.02e-05	0.000251
ribonucleoprotein granule (GO:0035770)	204	60	31.79	+	1.89	3.87e-05	0.000316
postsynaptic density (GO:0014069)	385	113	59.99	+	1.88	1.88e-08	2.42e-07
contractile fiber (GO:0043292)	219	64	34.12	+	1.88	2.32e-05	0.000196
cytosol (GO:0005829)	3453	1007	538.02	+	1.87	5e-76	5.58e-74
asymmetric synapse (GO:0032279)	388	113	60.46	+	1.87	2.18e-08	2.76e-07
brush border (GO:0005903)	134	39	20.88	+	1.87	0.00108	0.0071
apical junction complex (GO:0043296)	141	41	21.97	+	1.87	0.000956	0.00633
site of polarized growth (GO:0030427)	200	58	31.16	+	1.86	7.09e-05	0.000564
growth cone (GO:0030426)	197	57	30.7	+	1.86	9.07e-05	0.000718
bicellular tight junction (GO:0005923)	121	35	18.85	+	1.86	0.00205	0.0123
tight junction (GO:0070160)	128	37	19.94	+	1.86	0.0018	0.0111
synapse part (GO:0044456)	1073	307	167.19	+	1.84	5.45e-20	1.66e-18
trans-Golgi network (GO:0005802)	217	62	33.81	+	1.83	6.26e-05	0.000499
contractile fiber part (GO:0044449)	196	56	30.54	+	1.83	0.000129	0.000994
Golgi apparatus (GO:0005794)	1395	398	217.36	+	1.83	1.34e-25	4.98e-24
postsynapse (GO:0098794)	720	202	112.19	+	1.8	1e-12	1.87e-11
neuron to neuron synapse (GO:0098984)	412	115	64.19	+	1.79	1.41e-07	1.66e-06
Z disc (GO:0030018)	122	34	19.01	+	1.79	0.0044	0.0239
myofibril (GO:0030016)	205	57	31.94	+	1.78	0.000244	0.00179
cell projection membrane (GO:0031253)	295	82	45.96	+	1.78	9.05e-06	8.05e-05
glutamatergic synapse (GO:0098978)	507	138	79	+	1.75	2.31e-08	2.9e-07
cytoplasmic region (GO:0099568)	464	126	72.3	+	1.74	1.26e-07	1.5e-06
postsynaptic specialization (GO:0099572)	424	115	66.06	+	1.74	4e-07	4.37e-06
intracellular organelle part (GO:0044446)	7231	1947	1126.68	+	1.73	5.13e-154	9.38e-152
leading edge membrane (GO:0031256)	149	40	23.22	+	1.72	0.00363	0.0205
supramolecular polymer (GO:0099081)	876	235	136.49	+	1.72	6.48e-13	1.25e-11
supramolecular complex (GO:0099080)	877	235	136.65	+	1.72	6.75e-13	1.29e-11
presynapse (GO:0098793)	553	148	86.16	+	1.72	1.67e-08	2.17e-07
protein-containing complex (GO:0032991)	5387	1438	839.36	+	1.71	2.86e-94	3.59e-92
I band (GO:0031674)	135	36	21.03	+	1.71	0.00657	0.0344
nuclear speck (GO:0016607)	312	83	48.61	+	1.71	2.95e-05	0.000246
apical part of cell (GO:0045177)	414	110	64.51	+	1.71	2.03e-06	1.96e-05
supramolecular fiber (GO:0099512)	871	231	135.71	+	1.7	2.77e-12	4.88e-11
chromosome, centromeric region (GO:0000775)	189	50	29.45	+	1.7	0.00156	0.00968
sarcomere (GO:0030017)	182	48	28.36	+	1.69	0.0018	0.0111
basolateral plasma membrane (GO:0016323)	225	59	35.06	+	1.68	0.000613	0.00418
organelle part (GO:0044422)	7586	1987	1182	+	1.68	4.77e-147	8e-145
neuron spine (GO:0044309)	191	50	29.76	+	1.68	0.00167	0.0103
cytoplasm (GO:0005737)	10833	2833	1687.92	+	1.68	9.68E-310	9.73e-307
catalytic complex (GO:1902494)	1343	351	209.26	+	1.68	1.61e-17	4.32e-16
polymeric cytoskeletal fiber (GO:0099513)	652	169	101.59	+	1.66	1.23e-08	1.61e-07
secretory vesicle (GO:0099503)	585	151	91.15	+	1.66	9.13e-08	1.09e-06
cell body (GO:0044297)	793	204	123.56	+	1.65	4.75e-10	7.18e-09
neuron part (GO:0097458)	1920	491	299.16	+	1.64	6.19e-23	2.18e-21
apical plasma membrane (GO:0016324)	313	80	48.77	+	1.64	0.000137	0.00104
dendritic spine (GO:0043197)	185	47	28.83	+	1.63	0.00366	0.0207
cell junction (GO:0030054)	1108	279	172.64	+	1.62	2.06e-12	3.72e-11
microtubule (GO:0005874)	411	103	64.04	+	1.61	3.59e-05	0.000295
intracellular membrane-bounded organelle (GO:0043231)	10179	2512	1586.02	+	1.58	5.18e-193	1.04e-190
cluster of actin-based cell projections (GO:0098862)	191	47	29.76	+	1.58	0.00726	0.0371
membrane-bounded organelle (GO:0043227)	10877	2639	1694.77	+	1.56	2.65e-205	7.61e-203
organelle lumen (GO:0043233)	3979	961	619.98	+	1.55	1.95e-39	1.16e-37
membrane-enclosed lumen (GO:0031974)	3979	961	619.98	+	1.55	1.95e-39	1.12e-37
intracellular organelle lumen (GO:0070013)	3978	960	619.82	+	1.55	3.46e-39	1.83e-37
cytoskeleton (GO:0005856)	2064	497	321.6	+	1.55	1.13e-18	3.17e-17
dendritic tree (GO:0097447)	694	167	108.13	+	1.54	9.89e-07	9.94e-06
dendrite (GO:0030425)	691	166	107.67	+	1.54	9.58e-07	9.73e-06
non-membrane-bounded organelle (GO:0043228)	4060	973	632.6	+	1.54	9.09e-39	4.46e-37
neuronal cell body (GO:0043025)	706	169	110	+	1.54	9.44e-07	9.64e-06
intracellular non-membrane-bounded organelle (GO:0043232)	4041	966	629.64	+	1.53	4.11e-38	1.97e-36
cytoskeletal part (GO:0044430)	1513	361	235.74	+	1.53	3.74e-13	7.38e-12
secretory granule (GO:0030141)	386	92	60.14	+	1.53	0.000415	0.00295
somatodendritic compartment (GO:0036477)	1013	241	157.84	+	1.53	5.64e-09	7.66e-08
intracellular organelle (GO:0043229)	11831	2810	1843.42	+	1.52	8.41e-226	3.38e-223
plasma membrane region (GO:0098590)	1193	280	185.88	+	1.51	9.85e-10	1.45e-08
organelle (GO:0043226)	12127	2838	1889.54	+	1.5	1.32e-220	4.42e-218
neuron projection (GO:0043005)	1483	345	231.07	+	1.49	2.05e-11	3.37e-10
intracellular (GO:0005622)	13552	3063	2111.57	+	1.45	1.58e-250	1.06e-247
intracellular part (GO:0044424)	13552	3063	2111.57	+	1.45	1.58e-250	7.96e-248
distal axon (GO:0150034)	363	82	56.56	+	1.45	0.00318	0.0183
axon part (GO:0033267)	442	99	68.87	+	1.44	0.00143	0.00893
chromosomal region (GO:0098687)	296	66	46.12	+	1.43	0.0103	0.0493
axon (GO:0030424)	694	154	108.13	+	1.42	9.77e-05	0.000765
nuclear body (GO:0016604)	653	143	101.75	+	1.41	0.00027	0.00197
plasma membrane bounded cell projection (GO:0120025)	2215	485	345.13	+	1.41	3.5e-12	6.06e-11
cell projection (GO:0042995)	2405	522	374.73	+	1.39	1.66e-12	3.03e-11
microtubule cytoskeleton (GO:0015630)	1121	242	174.67	+	1.39	4.77e-06	4.4e-05
nuclear part (GO:0044428)	4029	868	627.77	+	1.38	7.13e-21	2.24e-19
cell projection part (GO:0044463)	1520	325	236.84	+	1.37	1.87e-07	2.17e-06
plasma membrane bounded cell projection part (GO:0120038)	1520	325	236.84	+	1.37	1.87e-07	2.15e-06
nucleoplasm (GO:0005654)	2744	572	427.55	+	1.34	3.99e-11	6.47e-10
nuclear lumen (GO:0031981)	3566	734	555.63	+	1.32	1.96e-13	3.89e-12
membrane (GO:0016020)	9315	1895	1451.4	+	1.31	7.71e-45	5e-43
cell part (GO:0044464)	15982	3240	2490.2	+	1.3	2e-202	4.46e-200
cell (GO:0005623)	15984	3240	2490.51	+	1.3	1.98e-202	4.97e-200
nucleolus (GO:0005730)	805	163	125.43	+	1.3	0.00247	0.0147
nucleus (GO:0005634)	6728	1298	1048.31	+	1.24	5.17e-17	1.33e-15
cell surface (GO:0009986)	1122	213	174.82	+	1.22	0.00746	0.038
membrane part (GO:0044425)	7377	1394	1149.43	+	1.21	7.91e-16	1.92e-14
cell periphery (GO:0071944)	5381	992	838.43	+	1.18	2.99e-08	3.69e-07
plasma membrane (GO:0005886)	5240	950	816.46	+	1.16	1.12e-06	1.12e-05
cellular_component (GO:0005575)	20931	3425	3261.32	+	1.05	5e-39	2.58e-37
intrinsic component of plasma membrane (GO:0031226)	1587	206	247.27	-	0.83	0.00984	0.0486
integral component of plasma membrane (GO:0005887)	1509	193	235.12	-	0.82	0.00731	0.0373
ion channel complex (GO:0034702)	293	25	45.65	-	0.55	0.00216	0.0129
cation channel complex (GO:0034703)	221	16	34.43	-	0.46	0.0015	0.00933
nuclear transcription factor complex (GO:0044798)	202	14	31.47	-	0.44	0.00131	0.00852
transcription factor complex (GO:0005667)	411	28	64.04	-	0.44	2.03e-06	1.97e-05
synaptonemal complex (GO:0000795)	96	4	14.96	-	0.27	0.00296	0.0172
synaptonemal structure (GO:0099086)	96	4	14.96	-	0.27	0.00296	0.0172
photoreceptor outer segment (GO:0001750)	76	3	11.84	-	0.25	0.00758	0.0385
Unclassified (UNCLASSIFIED)	1365	49	212.68	-	0.23	5e-39	2.51e-37
voltage-gated potassium channel complex (GO:0008076)	79	2	12.31	-	0.16	0.00156	0.00965
potassium channel complex (GO:0034705)	90	2	14.02	-	0.14	0.000334	0.00239
immunoglobulin complex (GO:0019814)	192	0	29.92	-	< 0.01	1.19e-12	2.2e-11
immunoglobulin complex, circulating (GO:0042571)	188	0	29.29	-	< 0.01	3.02e-12	5.29e-11

[truncated: 3 more sheets: MEF - enriched, NIH3T3 - all, NIH3T3 - enriched]
