# Supplementary material for: Multi–Cell Line Analysis of Lysosomal Proteomes Reveals Unique Features and Novel Lysosomal Proteins
Source: Mol Cell Proteomics. 2023 Feb 14;22(3):100509. doi: 10.1016/j.mcpro.2023.100509 (PMC10025164; doi:10.1016/j.mcpro.2023.100509)
Supplement: Table S11 [file mmc11.xlsx]

## Sheet: Overview
Table S11 Correlation of GO category (Cellular Component) frequency and protein identification reproducibility across cell lines
Sheet		Content
1 of 6	all	GO analysis of proteins identified in ≥ 1 cell line
1 of 6	enriched	GO analysis for proteins identified to be of lysosomal localization (p-value <0.05) in ≥ 1 cell line
2 of 6	all	GO analysis of proteins identified in ≥ 2 cell lines
2 of 6	enriched	GO analysis for proteins identified to be of lysosomal localization (p-value <0.05) in ≥ 2 cell lines
3 of 6	all	GO analysis of proteins identified in ≥ 3 cell lines
3 of 6	enriched	GO analysis for proteins identified to be of lysosomal localization (p-value <0.05) in ≥ 3 cell lines
4 of 6	all	GO analysis of proteins identified in ≥ 4 cell lines
4 of 6	enriched	GO analysis for proteins identified to be of lysosomal localization (p-value <0.05) in ≥ 4 cell lines
5 of 6	all	GO analysis of proteins identified in ≥ 5 cell lines
5 of 6	enriched	GO analysis for proteins identified to be of lysosomal localization (p-value <0.05) in ≥ 5 cell lines
6 of 6	all	GO analysis of proteins identified in 6 cell lines
6 of 6	enriched	GO analysis for proteins identified to be of lysosomal localization (p-value <0.05) in 6 cell lines
Identification frequency		Analysis of GO category frequency dependent on identification reproducibility

## Sheet: 1 of 6 - all
Analysis Type:	PANTHER Overrepresentation Test (Released 20190711)
Annotation Version and Release Date:	GO Ontology database Released 2019-07-03
Analyzed List:	Client Text Box Input (Homo sapiens)
Reference List:	Homo sapiens (all genes in database)
Test Type:	FISHER
Correction:	FDR
GO cellular component complete	Homo sapiens - REFLIST (20996)	Client Text Box Input (8504)	Client Text Box Input (expected)	Client Text Box Input (over/under)	Client Text Box Input (fold Enrichment)	Client Text Box Input (raw P-value)	Client Text Box Input (FDR)
U2-type catalytic step 2 spliceosome (GO:0071007)	30	30	12.15	+	2.47	0.000536	0.00409
organellar small ribosomal subunit (GO:0000314)	29	28	11.75	+	2.38	0.00117	0.00832
mitochondrial small ribosomal subunit (GO:0005763)	29	28	11.75	+	2.38	0.00117	0.00829
proteasome accessory complex (GO:0022624)	25	24	10.13	+	2.37	0.00386	0.0252
organellar ribosome (GO:0000313)	89	85	36.05	+	2.36	2.86e-08	4.34e-07
mitochondrial ribosome (GO:0005761)	89	85	36.05	+	2.36	2.86e-08	4.31e-07
proteasome regulatory particle (GO:0005838)	22	21	8.91	+	2.36	0.00625	0.0395
organellar large ribosomal subunit (GO:0000315)	58	55	23.49	+	2.34	9.08e-06	0.000102
mitochondrial large ribosomal subunit (GO:0005762)	58	55	23.49	+	2.34	9.08e-06	0.000101
catalytic step 2 spliceosome (GO:0071013)	87	82	35.24	+	2.33	7.92e-08	1.15e-06
precatalytic spliceosome (GO:0071011)	51	48	20.66	+	2.32	4.76e-05	0.000451
U2-type precatalytic spliceosome (GO:0071005)	50	47	20.25	+	2.32	4.33e-05	0.000416
polysomal ribosome (GO:0042788)	33	31	13.37	+	2.32	0.00124	0.00877
U4/U6 x U5 tri-snRNP complex (GO:0046540)	32	30	12.96	+	2.31	0.00112	0.00803
spliceosomal tri-snRNP complex (GO:0097526)	32	30	12.96	+	2.31	0.00112	0.008
small ribosomal subunit (GO:0015935)	75	70	30.38	+	2.3	7.72e-07	9.83e-06
mitochondrial nucleoid (GO:0042645)	44	41	17.82	+	2.3	0.000165	0.0014
nucleoid (GO:0009295)	44	41	17.82	+	2.3	0.000165	0.0014
small-subunit processome (GO:0032040)	38	35	15.39	+	2.27	0.000642	0.00479
ribosomal subunit (GO:0044391)	198	181	80.2	+	2.26	5.28e-15	1.3e-13
cytosolic small ribosomal subunit (GO:0022627)	46	42	18.63	+	2.25	0.000209	0.00172
endopeptidase complex (GO:1905369)	67	61	27.14	+	2.25	7.93e-06	9.08e-05
proteasome complex (GO:0000502)	66	60	26.73	+	2.24	1.07e-05	0.000115
large ribosomal subunit (GO:0015934)	126	114	51.03	+	2.23	1.05e-09	1.92e-08
90S preribosome (GO:0030686)	31	28	12.56	+	2.23	0.00237	0.0161
spliceosomal snRNP complex (GO:0097525)	61	55	24.71	+	2.23	3.07e-05	0.000305
U2-type spliceosomal complex (GO:0005684)	91	82	36.86	+	2.22	2.96e-07	4.04e-06
Sm-like protein family complex (GO:0120114)	77	69	31.19	+	2.21	2.32e-06	2.87e-05
ribosome (GO:0005840)	245	219	99.23	+	2.21	5e-17	1.36e-15
host cellular component (GO:0018995)	73	65	29.57	+	2.2	7.1e-06	8.26e-05
host cell (GO:0043657)	73	65	29.57	+	2.2	7.1e-06	8.22e-05
COPI-coated vesicle (GO:0030137)	27	24	10.94	+	2.19	0.00767	0.0471
ficolin-1-rich granule (GO:0101002)	124	110	50.22	+	2.19	4.16e-09	6.83e-08
ficolin-1-rich granule lumen (GO:1904813)	124	110	50.22	+	2.19	4.16e-09	6.78e-08
ESCRT complex (GO:0036452)	26	23	10.53	+	2.18	0.00702	0.0437
exoribonuclease complex (GO:1905354)	26	23	10.53	+	2.18	0.00702	0.0436
small nuclear ribonucleoprotein complex (GO:0030532)	67	59	27.14	+	2.17	1.84e-05	0.000191
mitochondrial matrix (GO:0005759)	475	414	192.39	+	2.15	7.02e-30	3.11e-28
cytosolic large ribosomal subunit (GO:0022625)	67	58	27.14	+	2.14	3.95e-05	0.000385
cytosolic ribosome (GO:0022626)	118	102	47.79	+	2.13	3.42e-08	5.08e-07
respiratory chain complex I (GO:0045271)	51	44	20.66	+	2.13	0.000368	0.00289
NADH dehydrogenase complex (GO:0030964)	51	44	20.66	+	2.13	0.000368	0.00288
mitochondrial respiratory chain complex I (GO:0005747)	51	44	20.66	+	2.13	0.000368	0.00287
lysosomal lumen (GO:0043202)	100	86	40.5	+	2.12	5.27e-07	6.84e-06
focal adhesion (GO:0005925)	407	349	164.85	+	2.12	1.69e-24	6.04e-23
polysome (GO:0005844)	74	63	29.97	+	2.1	2.53e-05	0.000255
cell-substrate adherens junction (GO:0005924)	410	349	166.06	+	2.1	4.76e-24	1.64e-22
cell-substrate junction (GO:0030055)	414	352	167.68	+	2.1	3.29e-24	1.16e-22
preribosome (GO:0030684)	80	68	32.4	+	2.1	1.01e-05	0.00011
melanosome (GO:0042470)	106	90	42.93	+	2.1	4.49e-07	5.94e-06
pigment granule (GO:0048770)	106	90	42.93	+	2.1	4.49e-07	5.9e-06
vesicle coat (GO:0030120)	58	49	23.49	+	2.09	0.000234	0.00191
azurophil granule membrane (GO:0035577)	58	49	23.49	+	2.09	0.000234	0.00191
azurophil granule (GO:0042582)	154	129	62.37	+	2.07	1.99e-09	3.43e-08
primary lysosome (GO:0005766)	154	129	62.37	+	2.07	1.99e-09	3.4e-08
spliceosomal complex (GO:0005681)	189	158	76.55	+	2.06	3.36e-11	7.06e-10
mitochondrial protein complex (GO:0098798)	268	222	108.55	+	2.05	7.08e-15	1.7e-13
axon cytoplasm (GO:1904115)	58	48	23.49	+	2.04	0.000343	0.00273
microbody membrane (GO:0031903)	63	52	25.52	+	2.04	0.000183	0.00155
peroxisomal membrane (GO:0005778)	63	52	25.52	+	2.04	0.000183	0.00154
vacuolar lumen (GO:0005775)	176	145	71.29	+	2.03	5.49e-10	1.02e-08
vesicle tethering complex (GO:0099023)	68	56	27.54	+	2.03	0.000135	0.00119
azurophil granule lumen (GO:0035578)	90	74	36.45	+	2.03	8.78e-06	9.88e-05
integral component of mitochondrial inner membrane (GO:0031305)	45	37	18.23	+	2.03	0.00203	0.0141
intrinsic component of mitochondrial inner membrane (GO:0031304)	45	37	18.23	+	2.03	0.00203	0.014
mitochondrial intermembrane space (GO:0005758)	80	65	32.4	+	2.01	4.43e-05	0.000424
lytic vacuole membrane (GO:0098852)	356	289	144.19	+	2	3.2e-18	8.93e-17
lysosomal membrane (GO:0005765)	355	288	143.79	+	2	4.12e-18	1.13e-16
intrinsic component of mitochondrial membrane (GO:0098573)	74	60	29.97	+	2	0.000111	0.000999
organelle envelope lumen (GO:0031970)	89	72	36.05	+	2	2.31e-05	0.000234
peptidase complex (GO:1905368)	94	76	38.07	+	2	1.21e-05	0.000128
integral component of mitochondrial membrane (GO:0032592)	73	59	29.57	+	2	0.000104	0.000942
smooth endoplasmic reticulum (GO:0005790)	35	28	14.18	+	1.98	0.00799	0.0487
peroxisomal part (GO:0044439)	104	83	42.12	+	1.97	6.8e-06	8.01e-05
microbody part (GO:0044438)	104	83	42.12	+	1.97	6.8e-06	7.96e-05
membrane coat (GO:0030117)	99	79	40.1	+	1.97	9.41e-06	0.000104
coated membrane (GO:0048475)	99	79	40.1	+	1.97	9.41e-06	0.000104
clathrin-coated pit (GO:0005905)	69	55	27.95	+	1.97	0.000303	0.00242
vacuolar part (GO:0044437)	575	457	232.89	+	1.96	6.7e-27	2.63e-25
vacuolar membrane (GO:0005774)	417	331	168.9	+	1.96	1.48e-19	4.3e-18
anchoring junction (GO:0070161)	565	448	228.84	+	1.96	3.37e-26	1.27e-24
adherens junction (GO:0005912)	549	435	222.36	+	1.96	2.15e-25	7.96e-24
platelet alpha granule lumen (GO:0031093)	67	53	27.14	+	1.95	0.000365	0.00288
cell cortex region (GO:0099738)	43	34	17.42	+	1.95	0.00514	0.0329
ribonucleoprotein complex (GO:1990904)	879	695	356.02	+	1.95	2.77e-40	1.45e-38
extracellular matrix component (GO:0044420)	51	40	20.66	+	1.94	0.00236	0.0161
microbody (GO:0042579)	139	109	56.3	+	1.94	4.48e-07	6.01e-06
peroxisome (GO:0005777)	139	109	56.3	+	1.94	4.48e-07	5.97e-06
recycling endosome membrane (GO:0055038)	83	65	33.62	+	1.93	0.000114	0.00102
secretory granule lumen (GO:0034774)	320	250	129.61	+	1.93	1.53e-14	3.51e-13
late endosome membrane (GO:0031902)	136	106	55.08	+	1.92	7.03e-07	9e-06
vesicle lumen (GO:0031983)	326	254	132.04	+	1.92	1.23e-14	2.91e-13
cytoplasmic vesicle lumen (GO:0060205)	324	252	131.23	+	1.92	1.51e-14	3.49e-13
mitochondrial respirasome (GO:0005746)	90	70	36.45	+	1.92	7.03e-05	0.000656
mitochondrial inner membrane (GO:0005743)	476	370	192.79	+	1.92	1.04e-20	3.17e-19
mitochondrial part (GO:0044429)	1049	815	424.88	+	1.92	2.3e-45	1.47e-43
phagocytic vesicle membrane (GO:0030670)	76	59	30.78	+	1.92	0.000261	0.00211
microbody lumen (GO:0031907)	53	41	21.47	+	1.91	0.00277	0.0186
peroxisomal matrix (GO:0005782)	53	41	21.47	+	1.91	0.00277	0.0185
cytoplasmic stress granule (GO:0010494)	66	51	26.73	+	1.91	0.000678	0.005
platelet alpha granule (GO:0031091)	91	70	36.86	+	1.9	7.6e-05	0.000707
neuron projection cytoplasm (GO:0120111)	85	65	34.43	+	1.89	0.000185	0.00155
lytic vacuole (GO:0000323)	685	519	277.45	+	1.87	5.99e-27	2.39e-25
lysosome (GO:0005764)	684	518	277.04	+	1.87	5.68e-27	2.31e-25
nuclear pore (GO:0005643)	90	68	36.45	+	1.87	0.000138	0.00121
cytosolic part (GO:0044445)	258	194	104.5	+	1.86	1.26e-10	2.52e-09
endoplasmic reticulum-Golgi intermediate compartment (GO:0005793)	129	97	52.25	+	1.86	5.95e-06	7.04e-05
extracellular exosome (GO:0070062)	2099	1576	850.16	+	1.85	1.94e-84	1.79e-82
organelle inner membrane (GO:0019866)	537	403	217.5	+	1.85	1.4e-20	4.19e-19
extracellular vesicle (GO:1903561)	2120	1588	858.66	+	1.85	1.26e-84	1.22e-82
lamellipodium (GO:0030027)	195	146	78.98	+	1.85	3.46e-08	5.11e-07
extracellular organelle (GO:0043230)	2125	1591	860.69	+	1.85	1.22e-84	1.24e-82
mitochondrial membrane (GO:0031966)	705	527	285.55	+	1.85	1.63e-26	6.26e-25
respiratory chain complex (GO:0098803)	87	65	35.24	+	1.84	0.000294	0.00237
mitochondrial envelope (GO:0005740)	747	558	302.56	+	1.84	5.51e-28	2.34e-26
endoplasmic reticulum-Golgi intermediate compartment membrane (GO:0033116)	71	53	28.76	+	1.84	0.000968	0.00704
late endosome (GO:0005770)	264	197	106.93	+	1.84	1.83e-10	3.51e-09
respirasome (GO:0070469)	102	76	41.31	+	1.84	8.46e-05	0.000783
clathrin coat (GO:0030118)	47	35	19.04	+	1.84	0.00709	0.0437
actin filament bundle (GO:0032432)	78	58	31.59	+	1.84	0.000588	0.00442
vacuole (GO:0005773)	789	586	319.57	+	1.83	6.57e-29	2.85e-27
recycling endosome (GO:0055037)	178	132	72.1	+	1.83	2.65e-07	3.67e-06
autophagosome (GO:0005776)	96	71	38.88	+	1.83	0.000151	0.00131
mitochondrial membrane part (GO:0044455)	233	172	94.37	+	1.82	3.75e-09	6.21e-08
oxidoreductase complex (GO:1990204)	117	86	47.39	+	1.81	4.61e-05	0.000439
actomyosin (GO:0042641)	83	61	33.62	+	1.81	0.000586	0.00444
SNARE complex (GO:0031201)	49	36	19.85	+	1.81	0.00799	0.0486
contractile actin filament bundle (GO:0097517)	71	52	28.76	+	1.81	0.00136	0.00953
stress fiber (GO:0001725)	71	52	28.76	+	1.81	0.00136	0.0095
mitochondrial outer membrane (GO:0005741)	183	134	74.12	+	1.81	3.61e-07	4.86e-06
inner mitochondrial membrane protein complex (GO:0098800)	137	100	55.49	+	1.8	1.01e-05	0.00011
lateral plasma membrane (GO:0016328)	59	43	23.9	+	1.8	0.00419	0.0271
phagocytic vesicle (GO:0045335)	132	96	53.46	+	1.8	1.83e-05	0.00019
Cajal body (GO:0015030)	55	40	22.28	+	1.8	0.00614	0.039
basement membrane (GO:0005604)	95	69	38.48	+	1.79	0.000356	0.00283
nuclear chromosome, telomeric region (GO:0000784)	111	80	44.96	+	1.78	0.00011	0.000993
mitochondrion (GO:0005739)	1601	1152	648.45	+	1.78	4.47e-53	3.25e-51
microtubule associated complex (GO:0005875)	153	110	61.97	+	1.78	7.58e-06	8.72e-05
organelle outer membrane (GO:0031968)	206	148	83.44	+	1.77	1.69e-07	2.43e-06
midbody (GO:0030496)	173	124	70.07	+	1.77	2.21e-06	2.76e-05
outer membrane (GO:0019867)	208	149	84.25	+	1.77	1.89e-07	2.67e-06
actin filament (GO:0005884)	116	83	46.98	+	1.77	0.000108	0.000973
envelope (GO:0031975)	1193	851	483.2	+	1.76	1.26e-37	6.25e-36
organelle envelope (GO:0031967)	1193	851	483.2	+	1.76	1.26e-37	6.1e-36
endoplasmic reticulum lumen (GO:0005788)	309	220	125.15	+	1.76	3.14e-10	5.92e-09
cell-cell adherens junction (GO:0005913)	118	84	47.79	+	1.76	0.00012	0.00107
endosome membrane (GO:0010008)	483	339	195.63	+	1.73	1.32e-14	3.09e-13
early endosome (GO:0005769)	355	249	143.79	+	1.73	4.85e-11	9.98e-10
early endosome membrane (GO:0031901)	151	105	61.16	+	1.72	2.91e-05	0.00029
Golgi-associated vesicle (GO:0005798)	183	127	74.12	+	1.71	4.96e-06	5.94e-05
filopodium (GO:0030175)	104	72	42.12	+	1.71	0.000587	0.00443
ruffle membrane (GO:0032587)	94	65	38.07	+	1.71	0.00111	0.00801
endosomal part (GO:0044440)	535	369	216.69	+	1.7	5.96e-15	1.44e-13
nuclear periphery (GO:0034399)	135	93	54.68	+	1.7	0.000123	0.00109
ruffle (GO:0001726)	173	119	70.07	+	1.7	1.22e-05	0.000129
neuromuscular junction (GO:0031594)	80	55	32.4	+	1.7	0.00303	0.0201
growth cone (GO:0030426)	175	119	70.88	+	1.68	1.77e-05	0.000186
cell cortex (GO:0005938)	318	216	128.8	+	1.68	7.91e-09	1.28e-07
P-body (GO:0000932)	84	57	34.02	+	1.68	0.00367	0.0243
intrinsic component of organelle membrane (GO:0031300)	394	267	159.58	+	1.67	1.36e-10	2.69e-09
cell cortex part (GO:0044448)	192	130	77.77	+	1.67	1e-05	0.00011
integral component of organelle membrane (GO:0031301)	362	245	146.62	+	1.67	8.03e-10	1.47e-08
whole membrane (GO:0098805)	1683	1139	681.66	+	1.67	1.88e-43	1.09e-41
cytoplasmic vesicle part (GO:0044433)	1512	1022	612.4	+	1.67	1.47e-38	7.47e-37
site of polarized growth (GO:0030427)	180	121	72.91	+	1.66	2.22e-05	0.000226
collagen-containing extracellular matrix (GO:0062023)	405	272	164.04	+	1.66	1.69e-10	3.29e-09
chromosome, telomeric region (GO:0000781)	146	98	59.13	+	1.66	0.000156	0.00134
secretory granule membrane (GO:0030667)	301	202	121.91	+	1.66	4.06e-08	5.96e-07
COPII-coated ER to Golgi transport vesicle (GO:0030134)	97	65	39.29	+	1.65	0.00222	0.0152
Golgi-associated vesicle membrane (GO:0030660)	115	77	46.58	+	1.65	0.000759	0.00558
coated vesicle (GO:0030135)	293	195	118.67	+	1.64	1.07e-07	1.54e-06
cell leading edge (GO:0031252)	409	272	165.66	+	1.64	3.38e-10	6.31e-09
endosome (GO:0005768)	922	613	373.44	+	1.64	1.05e-21	3.41e-20
coated vesicle membrane (GO:0030662)	182	121	73.72	+	1.64	3.16e-05	0.000312
integral component of endoplasmic reticulum membrane (GO:0030176)	155	103	62.78	+	1.64	0.000136	0.00119
ribonucleoprotein granule (GO:0035770)	223	148	90.32	+	1.64	4.66e-06	5.62e-05
nuclear matrix (GO:0016363)	110	73	44.55	+	1.64	0.00134	0.00944
secretory granule (GO:0030141)	838	555	339.41	+	1.64	1.95e-19	5.59e-18
vesicle (GO:0031982)	3836	2540	1553.69	+	1.63	5.29e-102	6.74e-100
spindle (GO:0005819)	352	232	142.57	+	1.63	1.19e-08	1.89e-07
nuclear envelope (GO:0005635)	468	307	189.55	+	1.62	7.91e-11	1.61e-09
rough endoplasmic reticulum (GO:0005791)	89	58	36.05	+	1.61	0.00596	0.0381
cytoplasmic ribonucleoprotein granule (GO:0036464)	212	138	85.87	+	1.61	1.8e-05	0.000188
intrinsic component of endoplasmic reticulum membrane (GO:0031227)	163	106	66.02	+	1.61	0.000189	0.00158
perinuclear region of cytoplasm (GO:0048471)	717	466	290.41	+	1.6	1.69e-15	4.3e-14
mitotic spindle (GO:0072686)	111	72	44.96	+	1.6	0.00235	0.0161
secretory vesicle (GO:0099503)	995	644	403	+	1.6	8.14e-21	2.51e-19
kinetochore (GO:0000776)	136	88	55.08	+	1.6	0.000818	0.00599
trans-Golgi network (GO:0005802)	243	157	98.42	+	1.6	7.95e-06	9.04e-05
cytoplasmic region (GO:0099568)	516	333	209	+	1.59	4.09e-11	8.51e-10
microtubule (GO:0005874)	427	275	172.95	+	1.59	3.01e-09	5.07e-08
chromosome, centromeric region (GO:0000775)	195	125	78.98	+	1.58	8.63e-05	0.000792
vesicle membrane (GO:0012506)	799	511	323.62	+	1.58	6.2e-16	1.6e-14
endoplasmic reticulum part (GO:0044432)	1377	880	557.73	+	1.58	3.26e-27	1.36e-25
organelle subcompartment (GO:0031984)	393	251	159.18	+	1.58	2.6e-08	4.01e-07
organelle membrane (GO:0031090)	3525	2250	1427.73	+	1.58	8.45e-77	7.17e-75
actin cytoskeleton (GO:0015629)	517	330	209.4	+	1.58	1.4e-10	2.73e-09
chromosomal region (GO:0098687)	336	214	136.09	+	1.57	3.29e-07	4.46e-06
intracellular vesicle (GO:0097708)	2339	1487	947.36	+	1.57	1.36e-46	9.57e-45
bounding membrane of organelle (GO:0098588)	2091	1329	846.92	+	1.57	4.13e-41	2.27e-39
cytoplasmic vesicle (GO:0031410)	2336	1484	946.15	+	1.57	2.1e-46	1.43e-44
cytoplasmic vesicle membrane (GO:0030659)	778	494	315.11	+	1.57	4.3e-15	1.07e-13
brush border (GO:0005903)	104	66	42.12	+	1.57	0.00497	0.0319
transport vesicle (GO:0030133)	399	253	161.61	+	1.57	3.2e-08	4.79e-07
cytoplasmic side of membrane (GO:0098562)	183	116	74.12	+	1.57	0.00019	0.00158
specific granule (GO:0042581)	161	102	65.21	+	1.56	0.000473	0.00367
synaptic vesicle (GO:0008021)	196	124	79.39	+	1.56	0.000144	0.00126
Golgi subcompartment (GO:0098791)	368	232	149.05	+	1.56	1.87e-07	2.66e-06
Golgi stack (GO:0005795)	151	95	61.16	+	1.55	0.000874	0.00638
endocytic vesicle (GO:0030139)	331	208	134.06	+	1.55	8.98e-07	1.13e-05
tertiary granule (GO:0070820)	164	103	66.42	+	1.55	0.000657	0.00488
nuclear membrane (GO:0031965)	300	188	121.51	+	1.55	3.32e-06	4.05e-05
nucleolus (GO:0005730)	944	590	382.35	+	1.54	7.51e-17	1.96e-15
nuclear outer membrane-endoplasmic reticulum membrane network (GO:0042175)	1114	695	451.2	+	1.54	1.29e-19	3.8e-18
endoplasmic reticulum membrane (GO:0005789)	1092	681	442.29	+	1.54	3.34e-19	9.45e-18
membrane microdomain (GO:0098857)	319	198	129.2	+	1.53	3.03e-06	3.71e-05
nuclear speck (GO:0016607)	398	247	161.2	+	1.53	1.93e-07	2.71e-06
cortical cytoskeleton (GO:0030863)	121	75	49.01	+	1.53	0.00431	0.0278
exocytic vesicle (GO:0070382)	213	132	86.27	+	1.53	0.000157	0.00135
membrane raft (GO:0045121)	318	197	128.8	+	1.53	3.66e-06	4.44e-05
membrane region (GO:0098589)	331	205	134.06	+	1.53	2.23e-06	2.77e-05
cytosol (GO:0005829)	5141	3181	2082.26	+	1.53	4.23e-107	5.75e-105
transport vesicle membrane (GO:0030658)	213	131	86.27	+	1.52	0.000198	0.00164
cell junction (GO:0030054)	1309	805	530.18	+	1.52	2.03e-21	6.46e-20
spindle pole (GO:0000922)	166	102	67.23	+	1.52	0.00111	0.00799
endoplasmic reticulum (GO:0005783)	1941	1191	786.16	+	1.51	7.46e-32	3.45e-30
apical junction complex (GO:0043296)	147	90	59.54	+	1.51	0.00242	0.0164
extracellular matrix (GO:0031012)	528	321	213.86	+	1.5	1.14e-08	1.83e-07
catalytic complex (GO:1902494)	1385	842	560.97	+	1.5	2.18e-21	6.83e-20
actin-based cell projection (GO:0098858)	209	127	84.65	+	1.5	0.000423	0.00329
endocytic vesicle membrane (GO:0030666)	198	120	80.2	+	1.5	0.000597	0.00447
cytoplasmic side of plasma membrane (GO:0009898)	157	95	63.59	+	1.49	0.00259	0.0174
centrosome (GO:0005813)	520	314	210.62	+	1.49	2.66e-08	4.07e-07
plasma membrane bounded cell projection cytoplasm (GO:0032838)	209	126	84.65	+	1.49	0.000524	0.00401
endomembrane system (GO:0012505)	4494	2708	1820.2	+	1.49	4.2e-77	3.72e-75
cell-cell junction (GO:0005911)	464	279	187.93	+	1.48	2.17e-07	3.03e-06
clathrin-coated vesicle (GO:0030136)	188	113	76.15	+	1.48	0.00108	0.0078
Golgi apparatus part (GO:0044431)	985	592	398.95	+	1.48	1.95e-14	4.42e-13
tight junction (GO:0070160)	130	78	52.65	+	1.48	0.00704	0.0434
organelle lumen (GO:0043233)	5261	3152	2130.86	+	1.48	1.83e-92	2.19e-90
intracellular organelle lumen (GO:0070013)	5261	3152	2130.86	+	1.48	1.83e-92	2.07e-90
membrane-enclosed lumen (GO:0031974)	5261	3152	2130.86	+	1.48	1.83e-92	1.96e-90
Golgi apparatus (GO:0005794)	1580	943	639.95	+	1.47	3.58e-22	1.19e-20
neuron spine (GO:0044309)	161	96	65.21	+	1.47	0.00292	0.0194
microtubule cytoskeleton (GO:0015630)	1214	723	491.71	+	1.47	6.67e-17	1.79e-15
Golgi membrane (GO:0000139)	759	452	307.42	+	1.47	8.1e-11	1.63e-09
cytoplasmic part (GO:0044444)	9790	5801	3965.24	+	1.46	6.27e-253	6.38e-250
dendritic spine (GO:0043197)	159	94	64.4	+	1.46	0.00418	0.0271
postsynaptic density (GO:0014069)	331	195	134.06	+	1.45	4.29e-05	0.000414
asymmetric synapse (GO:0032279)	335	197	135.68	+	1.45	3.86e-05	0.000378
blood microparticle (GO:0072562)	143	84	57.92	+	1.45	0.00795	0.0486
axon (GO:0030424)	620	364	251.12	+	1.45	2.15e-08	3.36e-07
intracellular organelle part (GO:0044446)	9358	5456	3790.27	+	1.44	4.84e-206	1.97e-203
condensed chromosome (GO:0000793)	225	131	91.13	+	1.44	0.00117	0.00834
non-membrane-bounded organelle (GO:0043228)	4291	2496	1737.98	+	1.44	3.95e-59	3.1e-57
intracellular non-membrane-bounded organelle (GO:0043232)	4282	2490	1734.34	+	1.44	8.51e-59	6.42e-57
axon part (GO:0033267)	388	225	157.15	+	1.43	2.18e-05	0.000223
neuron to neuron synapse (GO:0098984)	357	207	144.6	+	1.43	5.19e-05	0.000489
extracellular space (GO:0005615)	3350	1942	1356.85	+	1.43	9.6e-43	5.43e-41
microtubule organizing center (GO:0005815)	750	434	303.77	+	1.43	2.84e-09	4.83e-08
extracellular region part (GO:0044421)	3551	2048	1438.26	+	1.42	2.46e-44	1.47e-42
organelle part (GO:0044422)	9660	5560	3912.59	+	1.42	1.99e-202	5.79e-200
chromosome (GO:0005694)	1052	603	426.09	+	1.42	5.72e-12	1.23e-10
nucleolar part (GO:0044452)	178	102	72.1	+	1.41	0.00644	0.0405
synapse (GO:0045202)	1196	685	484.42	+	1.41	1.9e-13	4.2e-12
chromosomal part (GO:0044427)	929	530	376.27	+	1.41	2.06e-10	3.93e-09
basolateral plasma membrane (GO:0016323)	220	125	89.11	+	1.4	0.00276	0.0185
distal axon (GO:0150034)	289	164	117.05	+	1.4	0.000662	0.0049
postsynaptic specialization (GO:0099572)	356	202	144.19	+	1.4	0.000155	0.00134
nuclear body (GO:0016604)	759	430	307.42	+	1.4	2.57e-08	4e-07
extrinsic component of membrane (GO:0019898)	302	171	122.32	+	1.4	0.000495	0.0038
glutamatergic synapse (GO:0098978)	360	202	145.81	+	1.39	0.000238	0.00193
cytoskeletal part (GO:0044430)	1723	966	697.87	+	1.38	7e-17	1.85e-15
cytoskeleton (GO:0005856)	2230	1249	903.22	+	1.38	6.26e-22	2.06e-20
myofibril (GO:0030016)	227	127	91.94	+	1.38	0.00379	0.0248
chromatin (GO:0000785)	541	302	219.12	+	1.38	8.78e-06	9.93e-05
supramolecular complex (GO:0099080)	992	553	401.79	+	1.38	1.27e-09	2.25e-08
supramolecular polymer (GO:0099081)	991	552	401.38	+	1.38	1.26e-09	2.25e-08
contractile fiber (GO:0043292)	237	132	95.99	+	1.38	0.00378	0.0249
cytoplasm (GO:0005737)	11673	6497	4727.91	+	1.37	8.49e-254	1.73e-250
protein-containing complex (GO:0032991)	5627	3128	2279.1	+	1.37	2.22e-63	1.81e-61
cell body (GO:0044297)	576	320	233.3	+	1.37	5.67e-06	6.76e-05
apical part of cell (GO:0045177)	389	216	157.56	+	1.37	0.000233	0.00191
nuclear part (GO:0044428)	4506	2500	1825.06	+	1.37	2.13e-46	1.4e-44
nucleoplasm (GO:0005654)	3491	1936	1413.96	+	1.37	7.1e-34	3.36e-32
nuclear lumen (GO:0031981)	4109	2276	1664.27	+	1.37	7.29e-41	3.91e-39
supramolecular fiber (GO:0099512)	984	545	398.55	+	1.37	3.12e-09	5.2e-08
contractile fiber part (GO:0044449)	224	124	90.73	+	1.37	0.00608	0.0387
polymeric cytoskeletal fiber (GO:0099513)	764	422	309.44	+	1.36	2.67e-07	3.68e-06
neuron part (GO:0097458)	1765	971	714.88	+	1.36	2.29e-15	5.75e-14
synapse part (GO:0044456)	959	527	388.42	+	1.36	1.33e-08	2.11e-07
nuclear chromosome (GO:0000228)	589	323	238.56	+	1.35	1.15e-05	0.000123
postsynapse (GO:0098794)	622	339	251.93	+	1.35	1.14e-05	0.000122
neuronal cell body (GO:0043025)	506	275	204.94	+	1.34	8.58e-05	0.000791
dendrite (GO:0030425)	600	326	243.02	+	1.34	1.86e-05	0.000192
nuclear chromosome part (GO:0044454)	554	301	224.39	+	1.34	4.05e-05	0.000393
presynapse (GO:0098793)	505	274	204.54	+	1.34	9.9e-05	0.000904
somatodendritic compartment (GO:0036477)	837	454	339.01	+	1.34	4.77e-07	6.22e-06
dendritic tree (GO:0097447)	602	326	243.83	+	1.34	2.61e-05	0.000262
transferase complex, transferring phosphorus-containing groups (GO:0061695)	262	141	106.12	+	1.33	0.00665	0.0417
neuron projection (GO:0043005)	1337	714	541.52	+	1.32	1.07e-09	1.93e-08
apical plasma membrane (GO:0016324)	325	173	131.63	+	1.31	0.00379	0.0249
cell projection membrane (GO:0031253)	330	175	133.66	+	1.31	0.00404	0.0263
intracellular membrane-bounded organelle (GO:0043231)	11046	5819	4473.96	+	1.3	3.3e-139	6.73e-137
membrane-bounded organelle (GO:0043227)	12535	6600	5077.05	+	1.3	4.34e-196	1.11e-193
extracellular region (GO:0005576)	4372	2298	1770.79	+	1.3	4.95e-30	2.24e-28
cell projection (GO:0042995)	2210	1161	895.12	+	1.3	5.27e-14	1.18e-12
cell projection part (GO:0044463)	1491	783	603.9	+	1.3	1.62e-09	2.84e-08
plasma membrane bounded cell projection part (GO:0120038)	1491	783	603.9	+	1.3	1.62e-09	2.82e-08
plasma membrane bounded cell projection (GO:0120025)	2137	1119	865.55	+	1.29	3.1e-13	6.79e-12
nuclear chromatin (GO:0000790)	358	186	145	+	1.28	0.00641	0.0404
nucleoplasm part (GO:0044451)	1118	580	452.82	+	1.28	8.78e-07	1.11e-05
plasma membrane region (GO:0098590)	1195	617	484.01	+	1.27	6.22e-07	8.02e-06
intracellular organelle (GO:0043229)	12834	6614	5198.15	+	1.27	5.03e-172	1.14e-169
transferase complex (GO:1990234)	796	410	322.4	+	1.27	6.47e-05	0.000608
organelle (GO:0043226)	13654	7013	5530.27	+	1.27	1.07e-205	3.63e-203
intracellular part (GO:0044424)	14628	7351	5924.77	+	1.24	2.55e-214	1.3e-211
intracellular (GO:0005622)	14638	7354	5928.82	+	1.24	2.37e-214	1.61e-211
membrane protein complex (GO:0098796)	1301	640	526.94	+	1.21	3.72e-05	0.000366
membrane (GO:0016020)	9827	4745	3980.23	+	1.19	1.56e-44	9.64e-43
nucleus (GO:0005634)	7437	3562	3012.2	+	1.18	4.32e-25	1.57e-23
cell part (GO:0044464)	17133	7848	6939.37	+	1.13	2.62e-131	4.44e-129
cell (GO:0005623)	17192	7868	6963.27	+	1.13	1.73e-132	3.21e-130
cellular_component (GO:0005575)	18867	8246	7641.69	+	1.08	8.15e-108	1.28e-105
membrane part (GO:0044425)	7314	3152	2962.39	+	1.06	0.000302	0.00242
transmembrane transporter complex (GO:1902495)	328	98	132.85	-	0.74	0.00703	0.0435
ion channel complex (GO:0034702)	304	85	123.13	-	0.69	0.00192	0.0133
cation channel complex (GO:0034703)	222	61	89.92	-	0.68	0.00674	0.0421
plasma membrane receptor complex (GO:0098802)	298	79	120.7	-	0.65	0.000577	0.00439
voltage-gated potassium channel complex (GO:0008076)	87	16	35.24	-	0.45	0.00215	0.0148
potassium channel complex (GO:0034705)	96	16	38.88	-	0.41	0.000493	0.0038
Unclassified (UNCLASSIFIED)	2129	258	862.31	-	0.3	8.15e-108	1.19e-105
T cell receptor complex (GO:0042101)	126	6	51.03	-	0.12	1.36e-12	2.95e-11
immunoglobulin complex (GO:0019814)	186	4	75.34	-	0.05	1.81e-22	6.16e-21
immunoglobulin complex, circulating (GO:0042571)	94	2	38.07	-	0.05	6.64e-12	1.41e-10

## Sheet: 1 of 6 - enriched
Analysis Type:	PANTHER Overrepresentation Test (Released 20190711)
Annotation Version and Release Date:	GO Ontology database Released 2019-07-03
Analyzed List:	Client Text Box Input (Homo sapiens)
Reference List:	Homo sapiens (all genes in database)
Test Type:	FISHER
Correction:	FDR
GO cellular component complete	Homo sapiens - REFLIST (20996)	Client Text Box Input (4926)	Client Text Box Input (expected)	Client Text Box Input (over/under)	Client Text Box Input (fold Enrichment)	Client Text Box Input (raw P-value)	Client Text Box Input (FDR)
cytoplasmic exosome (RNase complex) (GO:0000177)	14	12	3.28	+	3.65	0.00147	0.0126
HOPS complex (GO:0030897)	12	10	2.82	+	3.55	0.00417	0.0319
extrinsic component of mitochondrial inner membrane (GO:0031314)	14	11	3.28	+	3.35	0.00367	0.0283
ESCRT complex (GO:0036452)	26	20	6.1	+	3.28	0.000182	0.00185
nuclear exosome (RNase complex) (GO:0000176)	17	13	3.99	+	3.26	0.00192	0.0158
BLOC complex (GO:0031082)	22	16	5.16	+	3.1	0.0012	0.0105
lysosomal lumen (GO:0043202)	100	71	23.46	+	3.03	1.07e-11	2.8e-10
BLOC-1 complex (GO:0031083)	17	12	3.99	+	3.01	0.00671	0.0484
host cellular component (GO:0018995)	73	51	17.13	+	2.98	1.2e-08	2.26e-07
host cell (GO:0043657)	73	51	17.13	+	2.98	1.2e-08	2.24e-07
late endosome membrane (GO:0031902)	136	94	31.91	+	2.95	1.52e-14	4.25e-13
90S preribosome (GO:0030686)	31	21	7.27	+	2.89	0.000307	0.00295
exoribonuclease complex (GO:1905354)	26	17	6.1	+	2.79	0.00153	0.0131
lytic vacuole membrane (GO:0098852)	356	229	83.52	+	2.74	2.19e-30	1.17e-28
lysosomal membrane (GO:0005765)	355	228	83.29	+	2.74	3.42e-30	1.79e-28
exosome (RNase complex) (GO:0000178)	25	16	5.87	+	2.73	0.00245	0.0195
azurophil granule membrane (GO:0035577)	58	37	13.61	+	2.72	5.31e-06	7.36e-05
phagophore assembly site (GO:0000407)	32	20	7.51	+	2.66	0.00107	0.00948
vacuolar membrane (GO:0005774)	417	259	97.83	+	2.65	2.6e-32	1.47e-30
vesicle tethering complex (GO:0099023)	68	42	15.95	+	2.63	2.34e-06	3.4e-05
late endosome (GO:0005770)	264	162	61.94	+	2.62	3.62e-20	1.25e-18
small-subunit processome (GO:0032040)	38	23	8.92	+	2.58	0.000795	0.00714
vacuolar part (GO:0044437)	575	348	134.9	+	2.58	1.07e-41	6.42e-40
vacuolar lumen (GO:0005775)	176	106	41.29	+	2.57	2.19e-13	5.88e-12
organelle membrane contact site (GO:0044232)	27	16	6.33	+	2.53	0.00527	0.0396
SNARE complex (GO:0031201)	49	29	11.5	+	2.52	0.000214	0.00214
azurophil granule (GO:0042582)	154	91	36.13	+	2.52	2.34e-11	5.81e-10
primary lysosome (GO:0005766)	154	91	36.13	+	2.52	2.34e-11	5.74e-10
lytic vacuole (GO:0000323)	685	401	160.71	+	2.5	1.89e-45	1.2e-43
lysosome (GO:0005764)	684	400	160.48	+	2.49	2.88e-45	1.78e-43
integral component of synaptic vesicle membrane (GO:0030285)	36	21	8.45	+	2.49	0.00183	0.0154
extrinsic component of organelle membrane (GO:0031312)	48	28	11.26	+	2.49	0.00032	0.00306
spliceosomal snRNP complex (GO:0097525)	61	35	14.31	+	2.45	6.4e-05	0.000721
Flemming body (GO:0090543)	28	16	6.57	+	2.44	0.00624	0.0456
organellar large ribosomal subunit (GO:0000315)	58	33	13.61	+	2.43	0.000128	0.00135
mitochondrial large ribosomal subunit (GO:0005762)	58	33	13.61	+	2.43	0.000128	0.00134
vacuole (GO:0005773)	789	448	185.11	+	2.42	2.87e-48	2.09e-46
U4/U6 x U5 tri-snRNP complex (GO:0046540)	32	18	7.51	+	2.4	0.00565	0.0421
spliceosomal tri-snRNP complex (GO:0097526)	32	18	7.51	+	2.4	0.00565	0.042
organellar ribosome (GO:0000313)	89	50	20.88	+	2.39	2.19e-06	3.23e-05
mitochondrial ribosome (GO:0005761)	89	50	20.88	+	2.39	2.19e-06	3.21e-05
Sm-like protein family complex (GO:0120114)	77	43	18.07	+	2.38	1.83e-05	0.000228
phagocytic vesicle membrane (GO:0030670)	76	42	17.83	+	2.36	2.68e-05	0.000323
small nuclear ribonucleoprotein complex (GO:0030532)	67	37	15.72	+	2.35	7.47e-05	0.000836
U2-type spliceosomal complex (GO:0005684)	91	50	21.35	+	2.34	4.1e-06	5.77e-05
extracellular matrix component (GO:0044420)	51	28	11.97	+	2.34	0.000495	0.00456
precatalytic spliceosome (GO:0071011)	51	28	11.97	+	2.34	0.000495	0.00454
azurophil granule lumen (GO:0035578)	90	49	21.12	+	2.32	6.06e-06	8.29e-05
intrinsic component of mitochondrial membrane (GO:0098573)	74	40	17.36	+	2.3	5.73e-05	0.000649
U2-type precatalytic spliceosome (GO:0071005)	50	27	11.73	+	2.3	0.00111	0.00973
intrinsic component of synaptic vesicle membrane (GO:0098563)	50	27	11.73	+	2.3	0.00111	0.00969
microbody membrane (GO:0031903)	63	34	14.78	+	2.3	0.000215	0.00214
peroxisomal membrane (GO:0005778)	63	34	14.78	+	2.3	0.000215	0.00213
basement membrane (GO:0005604)	95	51	22.29	+	2.29	6.04e-06	8.31e-05
endosome membrane (GO:0010008)	483	259	113.32	+	2.29	4.52e-25	1.84e-23
axon cytoplasm (GO:1904115)	58	31	13.61	+	2.28	0.00037	0.00351
integral component of mitochondrial membrane (GO:0032592)	73	39	17.13	+	2.28	8.38e-05	0.000932
autophagosome (GO:0005776)	96	51	22.52	+	2.26	6.73e-06	9.13e-05
recycling endosome membrane (GO:0055038)	83	44	19.47	+	2.26	3.27e-05	0.000392
endosomal part (GO:0044440)	535	282	125.52	+	2.25	1.83e-26	8.12e-25
nuclear pore (GO:0005643)	90	47	21.12	+	2.23	2.44e-05	0.000298
AP-type membrane coat adaptor complex (GO:0030119)	46	24	10.79	+	2.22	0.00212	0.0172
clathrin-coated pit (GO:0005905)	69	36	16.19	+	2.22	0.000236	0.00231
neuron projection cytoplasm (GO:0120111)	85	44	19.94	+	2.21	4.2e-05	0.000486
early endosome membrane (GO:0031901)	151	78	35.43	+	2.2	6.21e-08	1.06e-06
preribosome (GO:0030684)	80	41	18.77	+	2.18	0.000101	0.0011
integral component of mitochondrial inner membrane (GO:0031305)	45	23	10.56	+	2.18	0.00462	0.0351
intrinsic component of mitochondrial inner membrane (GO:0031304)	45	23	10.56	+	2.18	0.00462	0.035
clathrin coat (GO:0030118)	47	24	11.03	+	2.18	0.00343	0.0266
basal part of cell (GO:0045178)	51	26	11.97	+	2.17	0.00198	0.0162
multivesicular body (GO:0005771)	51	26	11.97	+	2.17	0.00198	0.0161
early endosome (GO:0005769)	355	180	83.29	+	2.16	6.26e-16	1.96e-14
microbody (GO:0042579)	139	70	32.61	+	2.15	7.73e-07	1.21e-05
peroxisome (GO:0005777)	139	70	32.61	+	2.15	7.73e-07	1.2e-05
recycling endosome (GO:0055037)	178	89	41.76	+	2.13	2.57e-08	4.67e-07
catalytic step 2 spliceosome (GO:0071013)	87	43	20.41	+	2.11	0.000119	0.00127
phagocytic vesicle (GO:0045335)	132	65	30.97	+	2.1	2.58e-06	3.7e-05
ficolin-1-rich granule (GO:0101002)	124	61	29.09	+	2.1	7.39e-06	9.9e-05
ficolin-1-rich granule lumen (GO:1904813)	124	61	29.09	+	2.1	7.39e-06	9.84e-05
tertiary granule lumen (GO:1904724)	55	27	12.9	+	2.09	0.0027	0.0212
peroxisomal part (GO:0044439)	104	51	24.4	+	2.09	3.34e-05	0.000397
microbody part (GO:0044438)	104	51	24.4	+	2.09	3.34e-05	0.000395
integral component of organelle membrane (GO:0031301)	362	176	84.93	+	2.07	2.04e-14	5.62e-13
endosome (GO:0005768)	922	448	216.32	+	2.07	2.34e-35	1.36e-33
intrinsic component of organelle membrane (GO:0031300)	394	191	92.44	+	2.07	2.06e-15	6.26e-14
specific granule (GO:0042581)	161	78	37.77	+	2.06	4.82e-07	7.73e-06
specific granule membrane (GO:0035579)	91	44	21.35	+	2.06	0.000156	0.00161
platelet alpha granule (GO:0031091)	91	44	21.35	+	2.06	0.000156	0.00161
mitochondrial outer membrane (GO:0005741)	183	88	42.93	+	2.05	1.27e-07	2.12e-06
platelet alpha granule lumen (GO:0031093)	67	32	15.72	+	2.04	0.0018	0.0152
whole membrane (GO:0098805)	1683	795	394.86	+	2.01	1.48e-60	1.59e-58
outer membrane (GO:0019867)	208	98	48.8	+	2.01	4.26e-08	7.48e-07
organelle outer membrane (GO:0031968)	206	97	48.33	+	2.01	5.42e-08	9.43e-07
integral component of endoplasmic reticulum membrane (GO:0030176)	155	72	36.37	+	1.98	5.21e-06	7.27e-05
synaptic vesicle (GO:0008021)	196	91	45.98	+	1.98	2.94e-07	4.83e-06
secretory granule membrane (GO:0030667)	301	139	70.62	+	1.97	1.83e-10	4e-09
cytoplasmic vesicle part (GO:0044433)	1512	696	354.74	+	1.96	2.25e-49	1.7e-47
intrinsic component of endoplasmic reticulum membrane (GO:0031227)	163	75	38.24	+	1.96	3.9e-06	5.52e-05
cytoplasmic vesicle lumen (GO:0060205)	324	148	76.02	+	1.95	1.02e-10	2.36e-09
secretory granule lumen (GO:0034774)	320	146	75.08	+	1.94	1.23e-10	2.75e-09
spliceosomal complex (GO:0005681)	189	86	44.34	+	1.94	9.08e-07	1.4e-05
membrane coat (GO:0030117)	99	45	23.23	+	1.94	0.000393	0.00369
coated membrane (GO:0048475)	99	45	23.23	+	1.94	0.000393	0.00367
vesicle lumen (GO:0031983)	326	148	76.48	+	1.94	1.2e-10	2.7e-09
trans-Golgi network (GO:0005802)	243	110	57.01	+	1.93	3.48e-08	6.27e-07
specific granule lumen (GO:0035580)	62	28	14.55	+	1.92	0.00648	0.0471
exocytic vesicle (GO:0070382)	213	96	49.97	+	1.92	3.66e-07	5.91e-06
neuromuscular junction (GO:0031594)	80	36	18.77	+	1.92	0.00185	0.0155
lamellipodium (GO:0030027)	195	87	45.75	+	1.9	1.76e-06	2.64e-05
COPII-coated ER to Golgi transport vesicle (GO:0030134)	97	43	22.76	+	1.89	0.000762	0.0069
trans-Golgi network membrane (GO:0032588)	93	41	21.82	+	1.88	0.00124	0.0107
exocytic vesicle membrane (GO:0099501)	109	48	25.57	+	1.88	0.000468	0.00436
synaptic vesicle membrane (GO:0030672)	109	48	25.57	+	1.88	0.000468	0.00434
nuclear envelope (GO:0005635)	468	206	109.8	+	1.88	3.29e-13	8.69e-12
nuclear membrane (GO:0031965)	300	132	70.38	+	1.88	6.44e-09	1.25e-07
vesicle membrane (GO:0012506)	799	348	187.46	+	1.86	3.72e-21	1.43e-19
cytoplasmic vesicle membrane (GO:0030659)	778	338	182.53	+	1.85	2.25e-20	7.92e-19
bounding membrane of organelle (GO:0098588)	2091	906	490.58	+	1.85	3.24e-56	2.87e-54
tertiary granule (GO:0070820)	164	71	38.48	+	1.85	3.63e-05	0.000425
organelle subcompartment (GO:0031984)	393	170	92.2	+	1.84	1.04e-10	2.38e-09
cell-cell contact zone (GO:0044291)	74	32	17.36	+	1.84	0.00587	0.0433
coated vesicle (GO:0030135)	293	126	68.74	+	1.83	3.72e-08	6.65e-07
collagen-containing extracellular matrix (GO:0062023)	405	174	95.02	+	1.83	9.27e-11	2.17e-09
Golgi subcompartment (GO:0098791)	368	158	86.34	+	1.83	7.04e-10	1.49e-08
Golgi-associated vesicle (GO:0005798)	183	78	42.93	+	1.82	2.25e-05	0.000278
intracellular vesicle (GO:0097708)	2339	992	548.77	+	1.81	9.79e-59	9.97e-57
cytoplasmic vesicle (GO:0031410)	2336	990	548.06	+	1.81	1.8e-58	1.75e-56
extracellular exosome (GO:0070062)	2099	888	492.46	+	1.8	1.5e-51	1.28e-49
midbody (GO:0030496)	173	73	40.59	+	1.8	5.48e-05	0.000624
extracellular vesicle (GO:1903561)	2120	894	497.39	+	1.8	1.78e-51	1.45e-49
extracellular organelle (GO:0043230)	2125	895	498.56	+	1.8	2.24e-51	1.76e-49
envelope (GO:0031975)	1193	502	279.9	+	1.79	1e-27	4.99e-26
organelle envelope (GO:0031967)	1193	502	279.9	+	1.79	1e-27	4.87e-26
caveola (GO:0005901)	81	34	19	+	1.79	0.00586	0.0434
Golgi stack (GO:0005795)	151	63	35.43	+	1.78	0.000215	0.00215
cell-substrate junction (GO:0030055)	414	172	97.13	+	1.77	9.63e-10	2.02e-08
tight junction (GO:0070160)	130	54	30.5	+	1.77	0.000638	0.00583
focal adhesion (GO:0005925)	407	169	95.49	+	1.77	1.38e-09	2.83e-08
organelle membrane (GO:0031090)	3525	1463	827.02	+	1.77	1.44e-87	1.73e-85
ruffle membrane (GO:0032587)	94	39	22.05	+	1.77	0.00376	0.0289
cell-substrate adherens junction (GO:0005924)	410	169	96.19	+	1.76	2.13e-09	4.29e-08
transport vesicle (GO:0030133)	399	164	93.61	+	1.75	4.8e-09	9.41e-08
mitochondrial matrix (GO:0005759)	475	195	111.44	+	1.75	1.74e-10	3.86e-09
mitochondrial envelope (GO:0005740)	747	306	175.26	+	1.75	9.1e-16	2.81e-14
plasma membrane raft (GO:0044853)	110	45	25.81	+	1.74	0.00269	0.0213
mitochondrial membrane (GO:0031966)	705	288	165.4	+	1.74	8.02e-15	2.3e-13
secretory granule (GO:0030141)	838	342	196.61	+	1.74	2.07e-17	6.79e-16
secretory vesicle (GO:0099503)	995	406	233.44	+	1.74	1.78e-20	6.49e-19
coated vesicle membrane (GO:0030662)	182	74	42.7	+	1.73	0.000111	0.00121
vesicle (GO:0031982)	3836	1556	899.99	+	1.73	1.83e-88	2.33e-86
kinetochore (GO:0000776)	136	55	31.91	+	1.72	0.0011	0.00972
anchoring junction (GO:0070161)	565	228	132.56	+	1.72	1.44e-11	3.62e-10
perinuclear region of cytoplasm (GO:0048471)	717	289	168.22	+	1.72	2.37e-14	6.44e-13
adherens junction (GO:0005912)	549	221	128.8	+	1.72	3.68e-11	8.81e-10
mitochondrial part (GO:0044429)	1049	422	246.11	+	1.71	1.92e-20	6.88e-19
endoplasmic reticulum membrane (GO:0005789)	1092	439	256.2	+	1.71	2.98e-21	1.17e-19
membrane region (GO:0098589)	331	133	77.66	+	1.71	3.38e-07	5.51e-06
apical junction complex (GO:0043296)	147	59	34.49	+	1.71	0.000894	0.00799
nuclear outer membrane-endoplasmic reticulum membrane network (GO:0042175)	1114	447	261.36	+	1.71	1.83e-21	7.31e-20
bicellular tight junction (GO:0005923)	125	50	29.33	+	1.7	0.00191	0.0158
membrane raft (GO:0045121)	318	127	74.61	+	1.7	9.25e-07	1.42e-05
mitochondrial protein complex (GO:0098798)	268	107	62.88	+	1.7	7.76e-06	0.000103
endocytic vesicle membrane (GO:0030666)	198	79	46.45	+	1.7	0.000109	0.00119
clathrin-coated vesicle (GO:0030136)	188	75	44.11	+	1.7	0.000186	0.00188
ruffle (GO:0001726)	173	69	40.59	+	1.7	0.000366	0.00348
endoplasmic reticulum part (GO:0044432)	1377	549	323.07	+	1.7	7.47e-26	3.24e-24
cell-cell adherens junction (GO:0005913)	118	47	27.68	+	1.7	0.00275	0.0215
membrane microdomain (GO:0098857)	319	127	74.84	+	1.7	9.71e-07	1.48e-05
cell leading edge (GO:0031252)	409	162	95.96	+	1.69	4.23e-08	7.49e-07
mitochondrial membrane part (GO:0044455)	233	92	54.67	+	1.68	4.49e-05	0.000517
cell-cell junction (GO:0005911)	464	182	108.86	+	1.67	1.06e-08	2.01e-07
spindle pole (GO:0000922)	166	65	38.95	+	1.67	0.000705	0.00641
ribonucleoprotein complex (GO:1990904)	879	344	206.23	+	1.67	2.27e-15	6.79e-14
endocytic vesicle (GO:0030139)	331	129	77.66	+	1.66	1.93e-06	2.87e-05
transport vesicle membrane (GO:0030658)	213	83	49.97	+	1.66	0.000136	0.00141
mitochondrion (GO:0005739)	1601	623	375.62	+	1.66	3.22e-27	1.52e-25
endomembrane system (GO:0012505)	4494	1747	1054.36	+	1.66	6.69e-90	9.08e-88
Golgi apparatus (GO:0005794)	1580	614	370.69	+	1.66	1.01e-26	4.67e-25
Golgi apparatus part (GO:0044431)	985	380	231.1	+	1.64	3.33e-16	1.06e-14
microtubule associated complex (GO:0005875)	153	59	35.9	+	1.64	0.00197	0.0162
endoplasmic reticulum lumen (GO:0005788)	309	119	72.5	+	1.64	9.17e-06	0.00012
extracellular matrix (GO:0031012)	528	203	123.88	+	1.64	4.62e-09	9.14e-08
organelle inner membrane (GO:0019866)	537	206	125.99	+	1.64	4.46e-09	8.92e-08
mitochondrial inner membrane (GO:0005743)	476	181	111.68	+	1.62	6.21e-08	1.07e-06
Golgi membrane (GO:0000139)	759	287	178.07	+	1.61	1.12e-11	2.89e-10
basolateral plasma membrane (GO:0016323)	220	83	51.62	+	1.61	0.000379	0.00358
nucleolar part (GO:0044452)	178	67	41.76	+	1.6	0.00135	0.0117
cell cortex (GO:0005938)	318	119	74.61	+	1.6	2.64e-05	0.00032
extrinsic component of membrane (GO:0019898)	302	113	70.85	+	1.59	3.82e-05	0.000445
endoplasmic reticulum (GO:0005783)	1941	725	455.39	+	1.59	9.06e-28	4.61e-26
site of polarized growth (GO:0030427)	180	67	42.23	+	1.59	0.00186	0.0155
growth cone (GO:0030426)	175	65	41.06	+	1.58	0.00213	0.0172
spindle (GO:0005819)	352	130	82.58	+	1.57	1.73e-05	0.000216
apical part of cell (GO:0045177)	389	143	91.27	+	1.57	7.3e-06	9.84e-05
cytosol (GO:0005829)	5141	1862	1206.16	+	1.54	5.61e-76	6.35e-74
nucleolus (GO:0005730)	944	339	221.48	+	1.53	2.58e-11	6.25e-10
chromosome, centromeric region (GO:0000775)	195	70	45.75	+	1.53	0.00274	0.0215
microtubule (GO:0005874)	427	153	100.18	+	1.53	1.06e-05	0.000136
cell junction (GO:0030054)	1309	465	307.11	+	1.51	1.25e-14	3.55e-13
cytoplasmic part (GO:0044444)	9790	3474	2296.89	+	1.51	1.61e-205	3.29e-202
cytoplasmic region (GO:0099568)	516	182	121.06	+	1.5	3.19e-06	4.54e-05
apical plasma membrane (GO:0016324)	325	114	76.25	+	1.5	0.000286	0.00276
cell cortex part (GO:0044448)	192	67	45.05	+	1.49	0.00662	0.048
axon (GO:0030424)	620	216	145.46	+	1.48	7.72e-07	1.22e-05
actin cytoskeleton (GO:0015629)	517	180	121.3	+	1.48	7.87e-06	0.000103
axon part (GO:0033267)	388	135	91.03	+	1.48	0.000122	0.0013
presynapse (GO:0098793)	505	175	118.48	+	1.48	1.23e-05	0.000156
ribonucleoprotein granule (GO:0035770)	223	76	52.32	+	1.45	0.00596	0.0439
ribosome (GO:0005840)	245	83	57.48	+	1.44	0.00453	0.0346
neuronal cell body (GO:0043025)	506	171	118.72	+	1.44	4.55e-05	0.000521
intracellular organelle part (GO:0044446)	9358	3156	2195.54	+	1.44	3.86e-135	1.31e-132
organelle lumen (GO:0043233)	5261	1749	1234.32	+	1.42	6.94e-48	4.88e-46
intracellular organelle lumen (GO:0070013)	5261	1749	1234.32	+	1.42	6.94e-48	4.71e-46
membrane-enclosed lumen (GO:0031974)	5261	1749	1234.32	+	1.42	6.94e-48	4.56e-46
synapse (GO:0045202)	1196	397	280.6	+	1.41	1.81e-09	3.69e-08
nuclear speck (GO:0016607)	398	132	93.38	+	1.41	0.000765	0.0069
organelle part (GO:0044422)	9660	3203	2266.39	+	1.41	5.81e-129	1.48e-126
cytoplasm (GO:0005737)	11673	3854	2738.67	+	1.41	1.84e-199	1.87e-196
extracellular space (GO:0005615)	3350	1099	785.96	+	1.4	3.9e-25	1.62e-23
glutamatergic synapse (GO:0098978)	360	118	84.46	+	1.4	0.00216	0.0173
extracellular region part (GO:0044421)	3551	1163	833.12	+	1.4	1.27e-26	5.74e-25
chromosomal region (GO:0098687)	336	110	78.83	+	1.4	0.00281	0.0218
catalytic complex (GO:1902494)	1385	453	324.94	+	1.39	5.24e-10	1.12e-08
cell body (GO:0044297)	576	188	135.14	+	1.39	9.95e-05	0.0011
somatodendritic compartment (GO:0036477)	837	273	196.37	+	1.39	2.57e-06	3.72e-05
microtubule cytoskeleton (GO:0015630)	1214	395	284.82	+	1.39	1.29e-08	2.4e-07
centrosome (GO:0005813)	520	169	122	+	1.39	0.000265	0.00257
dendrite (GO:0030425)	600	195	140.77	+	1.39	9.21e-05	0.00102
plasma membrane region (GO:0098590)	1195	388	280.37	+	1.38	2.17e-08	3.98e-07
synapse part (GO:0044456)	959	311	225	+	1.38	7.03e-07	1.12e-05
dendritic tree (GO:0097447)	602	195	141.24	+	1.38	0.000113	0.00121
neuron part (GO:0097458)	1765	570	414.1	+	1.38	1.14e-11	2.9e-10
neuron projection (GO:0043005)	1337	420	313.68	+	1.34	1.37e-07	2.28e-06
nuclear part (GO:0044428)	4506	1407	1057.18	+	1.33	1.16e-25	4.91e-24
microtubule organizing center (GO:0005815)	750	233	175.96	+	1.32	0.000188	0.00189
membrane-bounded organelle (GO:0043227)	12535	3874	2940.91	+	1.32	5.58e-145	2.28e-142
protein-containing complex (GO:0032991)	5627	1737	1320.18	+	1.32	2.02e-31	1.11e-29
intracellular membrane-bounded organelle (GO:0043231)	11046	3402	2591.57	+	1.31	1.08e-99	2.2e-97
nucleoplasm (GO:0005654)	3491	1074	819.04	+	1.31	4.89e-17	1.58e-15
cytoskeleton (GO:0005856)	2230	684	523.19	+	1.31	1.83e-10	3.97e-09
non-membrane-bounded organelle (GO:0043228)	4291	1314	1006.74	+	1.31	6.57e-21	2.48e-19
intracellular non-membrane-bounded organelle (GO:0043232)	4282	1311	1004.63	+	1.3	7.41e-21	2.74e-19
nuclear lumen (GO:0031981)	4109	1257	964.04	+	1.3	1.08e-19	3.66e-18
supramolecular complex (GO:0099080)	992	300	232.74	+	1.29	0.000113	0.00122
supramolecular polymer (GO:0099081)	991	299	232.5	+	1.29	0.00013	0.00136
extracellular region (GO:0005576)	4372	1319	1025.74	+	1.29	4.5e-19	1.5e-17
cell projection (GO:0042995)	2210	663	518.5	+	1.28	7.44e-09	1.43e-07
supramolecular fiber (GO:0099512)	984	295	230.86	+	1.28	0.000219	0.00215
intracellular organelle (GO:0043229)	12834	3833	3011.06	+	1.27	1.34e-113	3.03e-111
polymeric cytoskeletal fiber (GO:0099513)	764	228	179.25	+	1.27	0.00147	0.0126
cytoskeletal part (GO:0044430)	1723	513	404.24	+	1.27	1.2e-06	1.81e-05
organelle (GO:0043226)	13654	4059	3203.45	+	1.27	2.05e-133	5.95e-131
membrane (GO:0016020)	9827	2921	2305.57	+	1.27	2.52e-56	2.34e-54
cell projection part (GO:0044463)	1491	443	349.81	+	1.27	9.26e-06	0.00012
plasma membrane bounded cell projection part (GO:0120038)	1491	443	349.81	+	1.27	9.26e-06	0.000119
plasma membrane bounded cell projection (GO:0120025)	2137	634	501.37	+	1.26	7.2e-08	1.22e-06
transferase complex (GO:1990234)	796	236	186.75	+	1.26	0.00157	0.0133
nuclear body (GO:0016604)	759	224	178.07	+	1.26	0.00247	0.0196
intracellular part (GO:0044424)	14628	4275	3431.96	+	1.25	2.97e-146	2.02e-143
intracellular (GO:0005622)	14638	4277	3434.31	+	1.25	3.04e-146	1.55e-143
membrane protein complex (GO:0098796)	1301	377	305.24	+	1.24	0.000242	0.00236
membrane part (GO:0044425)	7314	2010	1715.98	+	1.17	6.64e-15	1.96e-13
nucleus (GO:0005634)	7437	1991	1744.84	+	1.14	7.07e-11	1.67e-09
cell part (GO:0044464)	17133	4566	4019.68	+	1.14	4.22e-93	7.16e-91
cell (GO:0005623)	17192	4578	4033.52	+	1.13	4.91e-94	9.1e-92
cell periphery (GO:0071944)	5858	1530	1374.38	+	1.11	1.16e-05	0.000148
intrinsic component of membrane (GO:0031224)	5895	1537	1383.06	+	1.11	1.53e-05	0.000192
integral component of membrane (GO:0016021)	5737	1495	1345.99	+	1.11	2.27e-05	0.000279
plasma membrane part (GO:0044459)	3036	790	712.29	+	1.11	0.00527	0.0395
plasma membrane (GO:0005886)	5731	1490	1344.58	+	1.11	3.59e-05	0.000422
cellular_component (GO:0005575)	18867	4815	4426.5	+	1.09	1.15e-90	1.8e-88
transcription factor complex (GO:0005667)	366	59	85.87	-	0.69	0.00601	0.044
transmembrane transporter complex (GO:1902495)	328	52	76.95	-	0.68	0.00684	0.0493
ion channel complex (GO:0034702)	304	44	71.32	-	0.62	0.0019	0.0158
plasma membrane receptor complex (GO:0098802)	298	43	69.92	-	0.62	0.00216	0.0174
cation channel complex (GO:0034703)	222	25	52.08	-	0.48	0.000165	0.00169
voltage-gated potassium channel complex (GO:0008076)	87	7	20.41	-	0.34	0.00233	0.0186
potassium channel complex (GO:0034705)	96	7	22.52	-	0.31	0.000905	0.00805
Unclassified (UNCLASSIFIED)	2129	111	499.5	-	0.22	1.15e-90	1.67e-88
cytosolic small ribosomal subunit (GO:0022627)	46	2	10.79	-	0.19	0.00509	0.0384
T cell receptor complex (GO:0042101)	126	2	29.56	-	0.07	1.25e-09	2.61e-08
immunoglobulin complex (GO:0019814)	186	2	43.64	-	0.05	7.73e-15	2.25e-13
immunoglobulin complex, circulating (GO:0042571)	94	1	22.05	-	0.05	1e-07	1.69e-06

## Sheet: 2 of 6 - all
Analysis Type:	PANTHER Overrepresentation Test (Released 20190711)
Annotation Version and Release Date:	GO Ontology database Released 2019-07-03
Analyzed List:	Client Text Box Input (Homo sapiens)
Reference List:	Homo sapiens (all genes in database)
Test Type:	FISHER
Correction:	FDR
GO cellular component complete	Homo sapiens - REFLIST (20996)	Client Text Box Input (6154)	Client Text Box Input (expected)	Client Text Box Input (over/under)	Client Text Box Input (fold Enrichment)	Client Text Box Input (raw P-value)	Client Text Box Input (FDR)
cytosolic proteasome complex (GO:0031597)	9	9	2.64	+	3.41	0.0101	0.0488
U4 snRNP (GO:0005687)	11	11	3.22	+	3.41	0.00453	0.0246
nuclear pore outer ring (GO:0031080)	10	10	2.93	+	3.41	0.00675	0.0344
proteasome regulatory particle, base subcomplex (GO:0008540)	12	12	3.52	+	3.41	0.00514	0.0276
methylosome (GO:0034709)	12	12	3.52	+	3.41	0.00514	0.0276
aminoacyl-tRNA synthetase multienzyme complex (GO:0017101)	12	12	3.52	+	3.41	0.00514	0.0275
organellar small ribosomal subunit (GO:0000314)	29	28	8.5	+	3.29	1.82e-05	0.000153
mitochondrial small ribosomal subunit (GO:0005763)	29	28	8.5	+	3.29	1.82e-05	0.000153
proteasome accessory complex (GO:0022624)	25	24	7.33	+	3.28	5.09e-05	0.000391
proteasome regulatory particle (GO:0005838)	22	21	6.45	+	3.26	0.000163	0.00116
U1 snRNP (GO:0005685)	19	18	5.57	+	3.23	0.000534	0.00361
translation preinitiation complex (GO:0070993)	18	17	5.28	+	3.22	0.000798	0.00514
eukaryotic 43S preinitiation complex (GO:0016282)	17	16	4.98	+	3.21	0.0012	0.0075
SMN-Sm protein complex (GO:0034719)	17	16	4.98	+	3.21	0.0012	0.00747
polysomal ribosome (GO:0042788)	33	31	9.67	+	3.2	6.67e-06	6.09e-05
eukaryotic translation initiation factor 3 complex (GO:0005852)	16	15	4.69	+	3.2	0.0018	0.011
prespliceosome (GO:0071010)	16	15	4.69	+	3.2	0.0018	0.0109
U2-type prespliceosome (GO:0071004)	16	15	4.69	+	3.2	0.0018	0.0109
eukaryotic 48S preinitiation complex (GO:0033290)	15	14	4.4	+	3.18	0.00272	0.0159
U2-type catalytic step 2 spliceosome (GO:0071007)	30	28	8.79	+	3.18	2.21e-05	0.00018
organellar large ribosomal subunit (GO:0000315)	58	54	17	+	3.18	4.38e-09	5.99e-08
mitochondrial large ribosomal subunit (GO:0005762)	58	54	17	+	3.18	4.38e-09	5.95e-08
cytoplasmic exosome (RNase complex) (GO:0000177)	14	13	4.1	+	3.17	0.00412	0.0228
Prp19 complex (GO:0000974)	13	12	3.81	+	3.15	0.00629	0.0322
organellar ribosome (GO:0000313)	89	82	26.09	+	3.14	5.03e-13	9.4e-12
mitochondrial ribosome (GO:0005761)	89	82	26.09	+	3.14	5.03e-13	9.31e-12
nuclear pore nuclear basket (GO:0044615)	12	11	3.52	+	3.13	0.00962	0.0469
COPI-coated vesicle membrane (GO:0030663)	20	18	5.86	+	3.07	0.000748	0.00485
small ribosomal subunit (GO:0015935)	75	67	21.98	+	3.05	1.23e-10	1.94e-09
mitochondrial nucleoid (GO:0042645)	44	39	12.9	+	3.02	1.07e-06	1.07e-05
nucleoid (GO:0009295)	44	39	12.9	+	3.02	1.07e-06	1.07e-05
catalytic step 2 spliceosome (GO:0071013)	87	77	25.5	+	3.02	7.03e-12	1.23e-10
nuclear exosome (RNase complex) (GO:0000176)	17	15	4.98	+	3.01	0.00244	0.0143
U4/U6 x U5 tri-snRNP complex (GO:0046540)	32	28	9.38	+	2.99	3.91e-05	0.000306
NuRD complex (GO:0016581)	16	14	4.69	+	2.99	0.00363	0.0202
CHD-type complex (GO:0090545)	16	14	4.69	+	2.99	0.00363	0.0202
tricarboxylic acid cycle enzyme complex (GO:0045239)	16	14	4.69	+	2.99	0.00363	0.0201
spliceosomal tri-snRNP complex (GO:0097526)	32	28	9.38	+	2.99	3.91e-05	0.000305
ribosomal subunit (GO:0044391)	198	173	58.03	+	2.98	2.08e-24	5.74e-23
U2 snRNP (GO:0005686)	23	20	6.74	+	2.97	0.000691	0.00454
spliceosomal snRNP complex (GO:0097525)	61	53	17.88	+	2.96	2.71e-08	3.3e-07
COPII vesicle coat (GO:0030127)	15	13	4.4	+	2.96	0.00543	0.0285
COPI vesicle coat (GO:0030126)	15	13	4.4	+	2.96	0.00543	0.0284
transcription export complex (GO:0000346)	15	13	4.4	+	2.96	0.00543	0.0283
precatalytic spliceosome (GO:0071011)	51	44	14.95	+	2.94	4.03e-07	4.13e-06
U2-type precatalytic spliceosome (GO:0071005)	50	43	14.66	+	2.93	5.93e-07	6.04e-06
large ribosomal subunit (GO:0015934)	126	108	36.93	+	2.92	2.2e-15	4.71e-14
TIM23 mitochondrial import inner membrane translocase complex (GO:0005744)	14	12	4.1	+	2.92	0.00816	0.0409
COPI-coated vesicle (GO:0030137)	27	23	7.91	+	2.91	0.000267	0.00185
endolysosome (GO:0036019)	20	17	5.86	+	2.9	0.00235	0.0139
retromer complex (GO:0030904)	20	17	5.86	+	2.9	0.00235	0.0139
cytosolic small ribosomal subunit (GO:0022627)	46	39	13.48	+	2.89	2.8e-06	2.65e-05
ESCRT complex (GO:0036452)	26	22	7.62	+	2.89	0.000393	0.00268
ribosome (GO:0005840)	245	206	71.81	+	2.87	1.7e-27	5.09e-26
endopeptidase complex (GO:1905369)	67	56	19.64	+	2.85	2.68e-08	3.29e-07
U2-type spliceosomal complex (GO:0005684)	91	76	26.67	+	2.85	8.29e-11	1.33e-09
proteasome complex (GO:0000502)	66	55	19.34	+	2.84	3.95e-08	4.7e-07
U5 snRNP (GO:0005682)	18	15	5.28	+	2.84	0.00535	0.0282
pore complex (GO:0046930)	23	19	6.74	+	2.82	0.00127	0.00793
ficolin-1-rich granule (GO:0101002)	124	102	36.34	+	2.81	8.01e-14	1.6e-12
ficolin-1-rich granule lumen (GO:1904813)	124	102	36.34	+	2.81	8.01e-14	1.58e-12
melanosome (GO:0042470)	106	87	31.07	+	2.8	5.01e-12	8.95e-11
pigment granule (GO:0048770)	106	87	31.07	+	2.8	5.01e-12	8.88e-11
Sm-like protein family complex (GO:0120114)	77	63	22.57	+	2.79	5.55e-09	7.39e-08
chaperone complex (GO:0101031)	22	18	6.45	+	2.79	0.00189	0.0114
WASH complex (GO:0071203)	16	13	4.69	+	2.77	0.00733	0.0371
invadopodium (GO:0071437)	16	13	4.69	+	2.77	0.00733	0.037
polysome (GO:0005844)	74	60	21.69	+	2.77	1.73e-08	2.17e-07
exoribonuclease complex (GO:1905354)	26	21	7.62	+	2.76	0.00076	0.00492
small nuclear ribonucleoprotein complex (GO:0030532)	67	54	19.64	+	2.75	8.56e-08	9.58e-07
cytosolic ribosome (GO:0022626)	118	95	34.59	+	2.75	1.34e-12	2.46e-11
exosome (RNase complex) (GO:0000178)	25	20	7.33	+	2.73	0.00111	0.00706
host cellular component (GO:0018995)	73	58	21.4	+	2.71	4.4e-08	5.13e-07
host cell (GO:0043657)	73	58	21.4	+	2.71	4.4e-08	5.1e-07
mitochondrial matrix (GO:0005759)	475	377	139.22	+	2.71	1.36e-45	6.29e-44
cytosolic large ribosomal subunit (GO:0022625)	67	53	19.64	+	2.7	2.49e-07	2.61e-06
costamere (GO:0043034)	19	15	5.57	+	2.69	0.00622	0.0319
filopodium membrane (GO:0031527)	18	14	5.28	+	2.65	0.00928	0.0456
growth cone part (GO:0090723)	18	14	5.28	+	2.65	0.00928	0.0454
focal adhesion (GO:0005925)	407	316	119.29	+	2.65	6.18e-37	2.33e-35
mitochondrial protein complex (GO:0098798)	268	208	78.55	+	2.65	1.21e-24	3.37e-23
vesicle coat (GO:0030120)	58	45	17	+	2.65	2.43e-06	2.35e-05
lamellipodium membrane (GO:0031258)	22	17	6.45	+	2.64	0.00351	0.0198
proteasome core complex (GO:0005839)	22	17	6.45	+	2.64	0.00351	0.0198
small nucleolar ribonucleoprotein complex (GO:0005732)	22	17	6.45	+	2.64	0.00351	0.0197
cell-substrate adherens junction (GO:0005924)	410	316	120.17	+	2.63	1.65e-36	5.91e-35
cell-substrate junction (GO:0030055)	414	319	121.34	+	2.63	6.43e-37	2.38e-35
lysosomal lumen (GO:0043202)	100	77	29.31	+	2.63	6.83e-10	1.02e-08
azurophil granule lumen (GO:0035578)	90	69	26.38	+	2.62	5.82e-09	7.7e-08
azurophil granule (GO:0042582)	154	118	45.14	+	2.61	2.89e-14	5.89e-13
primary lysosome (GO:0005766)	154	118	45.14	+	2.61	2.89e-14	5.83e-13
respiratory chain complex I (GO:0045271)	51	39	14.95	+	2.61	1.24e-05	0.000108
NADH dehydrogenase complex (GO:0030964)	51	39	14.95	+	2.61	1.24e-05	0.000107
mitochondrial respiratory chain complex I (GO:0005747)	51	39	14.95	+	2.61	1.24e-05	0.000107
small-subunit processome (GO:0032040)	38	29	11.14	+	2.6	0.000186	0.00132
clathrin coat of coated pit (GO:0030132)	21	16	6.16	+	2.6	0.00517	0.0275
spliceosomal complex (GO:0005681)	189	144	55.4	+	2.6	6.11e-17	1.43e-15
exon-exon junction complex (GO:0035145)	21	16	6.16	+	2.6	0.00517	0.0275
postsynaptic specialization, intracellular component (GO:0099091)	21	16	6.16	+	2.6	0.00517	0.0274
preribosome, large subunit precursor (GO:0030687)	25	19	7.33	+	2.59	0.00313	0.018
vacuolar lumen (GO:0005775)	176	131	51.59	+	2.54	4.6e-15	9.75e-14
azurophil granule membrane (GO:0035577)	58	43	17	+	2.53	7.61e-06	6.86e-05
endoplasmic reticulum tubular network (GO:0071782)	23	17	6.74	+	2.52	0.0068	0.0345
integral component of mitochondrial inner membrane (GO:0031305)	45	33	13.19	+	2.5	0.000111	0.000807
intrinsic component of mitochondrial inner membrane (GO:0031304)	45	33	13.19	+	2.5	0.000111	0.000804
podosome (GO:0002102)	30	22	8.79	+	2.5	0.00145	0.00897
desmosome (GO:0030057)	26	19	7.62	+	2.49	0.00363	0.0202
intrinsic component of mitochondrial membrane (GO:0098573)	74	54	21.69	+	2.49	1.15e-06	1.13e-05
cytoplasmic stress granule (GO:0010494)	66	48	19.34	+	2.48	4.62e-06	4.28e-05
integral component of mitochondrial membrane (GO:0032592)	73	53	21.4	+	2.48	1.65e-06	1.61e-05
axon cytoplasm (GO:1904115)	58	42	17	+	2.47	1.89e-05	0.000158
peptidase complex (GO:1905368)	94	68	27.55	+	2.47	4.37e-08	5.12e-07
COP9 signalosome (GO:0008180)	36	26	10.55	+	2.46	0.000687	0.00453
lytic vacuole membrane (GO:0098852)	356	257	104.34	+	2.46	8.89e-27	2.62e-25
lysosomal membrane (GO:0005765)	355	256	104.05	+	2.46	1.28e-26	3.71e-25
microbody membrane (GO:0031903)	63	45	18.47	+	2.44	1.37e-05	0.000117
peroxisomal membrane (GO:0005778)	63	45	18.47	+	2.44	1.37e-05	0.000116
Flemming body (GO:0090543)	28	20	8.21	+	2.44	0.00303	0.0174
smooth endoplasmic reticulum (GO:0005790)	35	25	10.26	+	2.44	0.000989	0.00632
preribosome (GO:0030684)	80	57	23.45	+	2.43	9.25e-07	9.33e-06
mitochondrial respirasome (GO:0005746)	90	64	26.38	+	2.43	1.8e-07	1.93e-06
90S preribosome (GO:0030686)	31	22	9.09	+	2.42	0.00255	0.0149
membrane coat (GO:0030117)	99	70	29.02	+	2.41	5.14e-08	5.88e-07
coated membrane (GO:0048475)	99	70	29.02	+	2.41	5.14e-08	5.85e-07
endoplasmic reticulum subcompartment (GO:0098827)	27	19	7.91	+	2.4	0.00438	0.024
vacuolar part (GO:0044437)	575	404	168.53	+	2.4	5.46e-40	2.18e-38
vacuolar membrane (GO:0005774)	417	291	122.22	+	2.38	1.56e-28	4.73e-27
ribonucleoprotein complex (GO:1990904)	879	613	257.64	+	2.38	3.04e-60	1.72e-58
phagocytic vesicle membrane (GO:0030670)	76	53	22.28	+	2.38	3.84e-06	3.57e-05
clathrin-coated pit (GO:0005905)	69	48	20.22	+	2.37	1.09e-05	9.54e-05
mitochondrial inner membrane (GO:0005743)	476	329	139.52	+	2.36	1.14e-31	3.76e-30
respiratory chain complex (GO:0098803)	87	60	25.5	+	2.35	8.48e-07	8.59e-06
clathrin vesicle coat (GO:0030125)	29	20	8.5	+	2.35	0.00535	0.0282
mitochondrial intermembrane space (GO:0005758)	80	55	23.45	+	2.35	2.47e-06	2.39e-05
trans-Golgi network transport vesicle (GO:0030140)	32	22	9.38	+	2.35	0.00295	0.017
anchoring junction (GO:0070161)	565	388	165.6	+	2.34	8.11e-37	2.95e-35
respirasome (GO:0070469)	102	70	29.9	+	2.34	1.18e-07	1.28e-06
organelle envelope lumen (GO:0031970)	89	61	26.09	+	2.34	1.06e-06	1.07e-05
adherens junction (GO:0005912)	549	376	160.91	+	2.34	1.49e-35	5.14e-34
secretory granule lumen (GO:0034774)	320	219	93.79	+	2.33	4.85e-21	1.2e-19
vesicle lumen (GO:0031983)	326	223	95.55	+	2.33	2.34e-21	6.1e-20
cytoplasmic vesicle lumen (GO:0060205)	324	221	94.97	+	2.33	4.64e-21	1.17e-19
mitochondrial part (GO:0044429)	1049	715	307.47	+	2.33	8.54e-68	6e-66
rough endoplasmic reticulum membrane (GO:0030867)	28	19	8.21	+	2.32	0.00772	0.0388
late endosome membrane (GO:0031902)	136	92	39.86	+	2.31	2.22e-09	3.19e-08
oxidoreductase complex (GO:1990204)	117	79	34.29	+	2.3	4.05e-08	4.79e-07
lytic vacuole (GO:0000323)	685	462	200.78	+	2.3	2.26e-42	9.79e-41
lysosome (GO:0005764)	684	461	200.48	+	2.3	3.21e-42	1.36e-40
AP-type membrane coat adaptor complex (GO:0030119)	46	31	13.48	+	2.3	0.000542	0.00364
peroxisomal part (GO:0044439)	104	70	30.48	+	2.3	2.27e-07	2.41e-06
microbody part (GO:0044438)	104	70	30.48	+	2.3	2.27e-07	2.4e-06
inner mitochondrial membrane protein complex (GO:0098800)	137	92	40.16	+	2.29	2.58e-09	3.64e-08
neuron projection cytoplasm (GO:0120111)	85	57	24.91	+	2.29	2.79e-06	2.66e-05
microbody (GO:0042579)	139	93	40.74	+	2.28	3.06e-09	4.24e-08
peroxisome (GO:0005777)	139	93	40.74	+	2.28	3.06e-09	4.22e-08
organelle inner membrane (GO:0019866)	537	359	157.4	+	2.28	2.26e-32	7.54e-31
phagocytic vesicle (GO:0045335)	132	88	38.69	+	2.27	8.64e-09	1.13e-07
late endosome (GO:0005770)	264	176	77.38	+	2.27	2.99e-16	6.76e-15
mitochondrial membrane part (GO:0044455)	233	155	68.29	+	2.27	2.19e-14	4.5e-13
cytosolic part (GO:0044445)	258	171	75.62	+	2.26	9.51e-16	2.11e-14
clathrin coat (GO:0030118)	47	31	13.78	+	2.25	0.00064	0.00425
endoplasmic reticulum-Golgi intermediate compartment (GO:0005793)	129	85	37.81	+	2.25	2.37e-08	2.93e-07
clathrin adaptor complex (GO:0030131)	29	19	8.5	+	2.24	0.00868	0.0432
mitochondrial membrane (GO:0031966)	705	459	206.64	+	2.22	2.46e-39	9.63e-38
extracellular exosome (GO:0070062)	2099	1366	615.22	+	2.22	5.26e-126	6.3e-124
vacuole (GO:0005773)	789	512	231.26	+	2.21	1.18e-43	5.22e-42
mitochondrial envelope (GO:0005740)	747	484	218.95	+	2.21	5.03e-41	2.05e-39
endoplasmic reticulum-Golgi intermediate compartment membrane (GO:0033116)	71	46	20.81	+	2.21	5.31e-05	0.000407
extracellular vesicle (GO:1903561)	2120	1373	621.38	+	2.21	1.51e-125	1.71e-123
extracellular organelle (GO:0043230)	2125	1374	622.84	+	2.21	3.8e-125	4.08e-123
nuclear pore (GO:0005643)	90	58	26.38	+	2.2	6.86e-06	6.23e-05
microbody lumen (GO:0031907)	53	34	15.53	+	2.19	0.000708	0.00462
peroxisomal matrix (GO:0005782)	53	34	15.53	+	2.19	0.000708	0.00461
autophagosome membrane (GO:0000421)	36	23	10.55	+	2.18	0.00464	0.0251
recycling endosome membrane (GO:0055038)	83	53	24.33	+	2.18	1.96e-05	0.000163
lamellipodium (GO:0030027)	195	124	57.16	+	2.17	6.01e-11	9.8e-10
autophagosome (GO:0005776)	96	61	28.14	+	2.17	5.19e-06	4.78e-05
axonal growth cone (GO:0044295)	30	19	8.79	+	2.16	0.0101	0.0487
SNARE complex (GO:0031201)	49	31	14.36	+	2.16	0.00117	0.00736
vesicle tethering complex (GO:0099023)	68	43	19.93	+	2.16	0.000144	0.00104
cell cortex region (GO:0099738)	43	27	12.6	+	2.14	0.0025	0.0147
extracellular matrix component (GO:0044420)	51	32	14.95	+	2.14	0.00139	0.00862
actomyosin (GO:0042641)	83	52	24.33	+	2.14	3.1e-05	0.000247
contractile actin filament bundle (GO:0097517)	71	44	20.81	+	2.11	0.000188	0.00133
stress fiber (GO:0001725)	71	44	20.81	+	2.11	0.000188	0.00132
recycling endosome (GO:0055037)	178	110	52.17	+	2.11	2.68e-09	3.76e-08
mitochondrion (GO:0005739)	1601	989	469.26	+	2.11	1.41e-78	1.11e-76
Golgi-associated vesicle (GO:0005798)	183	113	53.64	+	2.11	1.81e-09	2.62e-08
endosome membrane (GO:0010008)	483	298	141.57	+	2.1	4.77e-23	1.26e-21
filopodium (GO:0030175)	104	64	30.48	+	2.1	6.94e-06	6.28e-05
envelope (GO:0031975)	1193	733	349.67	+	2.1	2.13e-56	1.14e-54
organelle envelope (GO:0031967)	1193	733	349.67	+	2.1	2.13e-56	1.11e-54
midbody (GO:0030496)	173	106	50.71	+	2.09	8.73e-09	1.13e-07
platelet alpha granule lumen (GO:0031093)	67	41	19.64	+	2.09	0.000314	0.00217
platelet alpha granule (GO:0031091)	91	55	26.67	+	2.06	4.03e-05	0.000312
nuclear chromosome, telomeric region (GO:0000784)	111	67	32.53	+	2.06	5.8e-06	5.32e-05
actin filament bundle (GO:0032432)	78	47	22.86	+	2.06	0.000154	0.00111
endosomal part (GO:0044440)	535	322	156.81	+	2.05	1.68e-23	4.49e-22
mitochondrial outer membrane (GO:0005741)	183	110	53.64	+	2.05	8.76e-09	1.13e-07
coated vesicle (GO:0030135)	293	176	85.88	+	2.05	2.52e-13	4.88e-12
tertiary granule lumen (GO:1904724)	55	33	16.12	+	2.05	0.00194	0.0117
coated vesicle membrane (GO:0030662)	182	109	53.34	+	2.04	1.19e-08	1.53e-07
early endosome (GO:0005769)	355	212	104.05	+	2.04	1.27e-15	2.79e-14
organelle outer membrane (GO:0031968)	206	123	60.38	+	2.04	1.59e-09	2.31e-08
outer membrane (GO:0019867)	208	124	60.97	+	2.03	1.28e-09	1.88e-08
rough endoplasmic reticulum (GO:0005791)	89	53	26.09	+	2.03	7.55e-05	0.000565
cell-cell contact zone (GO:0044291)	74	44	21.69	+	2.03	0.000359	0.00246
integral component of endoplasmic reticulum membrane (GO:0030176)	155	92	45.43	+	2.03	2.27e-07	2.42e-06
Golgi-associated vesicle membrane (GO:0030660)	115	68	33.71	+	2.02	1.12e-05	9.79e-05
COPII-coated ER to Golgi transport vesicle (GO:0030134)	97	57	28.43	+	2	6.24e-05	0.000469
intrinsic component of endoplasmic reticulum membrane (GO:0031227)	163	95	47.78	+	1.99	2.78e-07	2.89e-06
ruffle membrane (GO:0032587)	94	54	27.55	+	1.96	0.000156	0.00111
endosome (GO:0005768)	922	528	270.24	+	1.95	3.69e-34	1.25e-32
intrinsic component of organelle membrane (GO:0031300)	394	225	115.48	+	1.95	6.33e-15	1.31e-13
ribonucleoprotein granule (GO:0035770)	223	127	65.36	+	1.94	7.52e-09	9.88e-08
integral component of organelle membrane (GO:0031301)	362	206	106.1	+	1.94	1.21e-13	2.36e-12
cytoplasmic vesicle part (GO:0044433)	1512	860	443.17	+	1.94	7.45e-56	3.79e-54
cell-cell adherens junction (GO:0005913)	118	67	34.59	+	1.94	2.9e-05	0.000232
cell cortex part (GO:0044448)	192	109	56.28	+	1.94	1.06e-07	1.16e-06
ruffle (GO:0001726)	173	98	50.71	+	1.93	3.96e-07	4.07e-06
intercalated disc (GO:0014704)	53	30	15.53	+	1.93	0.00541	0.0284
secretory granule membrane (GO:0030667)	301	170	88.22	+	1.93	2.64e-11	4.4e-10
ER to Golgi transport vesicle membrane (GO:0012507)	62	35	18.17	+	1.93	0.00322	0.0183
Cajal body (GO:0015030)	55	31	16.12	+	1.92	0.0044	0.024
early endosome membrane (GO:0031901)	151	85	44.26	+	1.92	3.28e-06	3.07e-05
extrinsic component of organelle membrane (GO:0031312)	48	27	14.07	+	1.92	0.00832	0.0415
secretory granule (GO:0030141)	838	471	245.62	+	1.92	3.83e-29	1.18e-27
whole membrane (GO:0098805)	1683	945	493.29	+	1.92	7.29e-60	4.02e-58
basement membrane (GO:0005604)	95	53	27.84	+	1.9	0.000345	0.00238
nuclear envelope (GO:0005635)	468	261	137.17	+	1.9	3.7e-16	8.28e-15
endoplasmic reticulum lumen (GO:0005788)	309	172	90.57	+	1.9	5.89e-11	9.67e-10
cell cortex (GO:0005938)	318	177	93.21	+	1.9	2.59e-11	4.36e-10
tertiary granule (GO:0070820)	164	91	48.07	+	1.89	2.55e-06	2.45e-05
cytoplasmic ribonucleoprotein granule (GO:0036464)	212	117	62.14	+	1.88	9.1e-08	1e-06
actin filament (GO:0005884)	116	64	34	+	1.88	7.65e-05	0.000571
kinetochore (GO:0000776)	136	75	39.86	+	1.88	2.16e-05	0.000177
heterochromatin (GO:0000792)	80	44	23.45	+	1.88	0.00116	0.00729
vesicle (GO:0031982)	3836	2108	1124.34	+	1.87	1.05e-145	1.64e-143
myelin sheath (GO:0043209)	51	28	14.95	+	1.87	0.00997	0.0485
basal part of cell (GO:0045178)	51	28	14.95	+	1.87	0.00997	0.0484
kinesin complex (GO:0005871)	55	30	16.12	+	1.86	0.00883	0.0438
cleavage furrow (GO:0032154)	55	30	16.12	+	1.86	0.00883	0.0437
cell leading edge (GO:0031252)	409	223	119.88	+	1.86	3.46e-13	6.52e-12
clathrin-coated vesicle (GO:0030136)	188	102	55.1	+	1.85	1.32e-06	1.29e-05
secretory vesicle (GO:0099503)	995	539	291.64	+	1.85	2.85e-30	9.06e-29
ficolin-1-rich granule membrane (GO:0101003)	61	33	17.88	+	1.85	0.00622	0.032
specific granule (GO:0042581)	161	87	47.19	+	1.84	8.38e-06	7.45e-05
cell division site part (GO:0032155)	63	34	18.47	+	1.84	0.00504	0.0272
cell division site (GO:0032153)	69	37	20.22	+	1.83	0.00489	0.0264
microtubule associated complex (GO:0005875)	153	82	44.84	+	1.83	2.04e-05	0.000168
chromosome, telomeric region (GO:0000781)	146	78	42.79	+	1.82	3.77e-05	0.000296
chromosome, centromeric region (GO:0000775)	195	104	57.16	+	1.82	1.91e-06	1.86e-05
nuclear membrane (GO:0031965)	300	160	87.93	+	1.82	2.75e-09	3.84e-08
cortical actin cytoskeleton (GO:0030864)	92	49	26.97	+	1.82	0.00114	0.00722
endocytic vesicle (GO:0030139)	331	176	97.02	+	1.81	5.35e-10	8.08e-09
endoplasmic reticulum part (GO:0044432)	1377	730	403.6	+	1.81	5.82e-39	2.24e-37
collagen-containing extracellular matrix (GO:0062023)	405	214	118.71	+	1.8	1.02e-11	1.76e-10
endoplasmic reticulum membrane (GO:0005789)	1092	576	320.07	+	1.8	3.81e-30	1.19e-28
nuclear outer membrane-endoplasmic reticulum membrane network (GO:0042175)	1114	587	326.52	+	1.8	1.52e-30	4.92e-29
cytoplasmic vesicle (GO:0031410)	2336	1228	684.69	+	1.79	5.42e-67	3.68e-65
organelle membrane (GO:0031090)	3525	1853	1033.19	+	1.79	1.56e-109	1.38e-107
intracellular vesicle (GO:0097708)	2339	1228	685.57	+	1.79	8.95e-67	5.88e-65
neuromuscular junction (GO:0031594)	80	42	23.45	+	1.79	0.0032	0.0182
P-body (GO:0000932)	84	44	24.62	+	1.79	0.00282	0.0164
trans-Golgi network (GO:0005802)	243	127	71.22	+	1.78	2.51e-07	2.62e-06
vesicle membrane (GO:0012506)	799	417	234.19	+	1.78	3.06e-21	7.78e-20
cortical cytoskeleton (GO:0030863)	121	63	35.47	+	1.78	0.000369	0.00253
lipid droplet (GO:0005811)	81	42	23.74	+	1.77	0.00342	0.0194
nuclear periphery (GO:0034399)	135	70	39.57	+	1.77	0.000154	0.00111
cytoplasmic vesicle membrane (GO:0030659)	778	402	228.03	+	1.76	6.77e-20	1.66e-18
specific granule membrane (GO:0035579)	91	47	26.67	+	1.76	0.00212	0.0127
transport vesicle (GO:0030133)	399	206	116.95	+	1.76	1.27e-10	1.99e-09
bounding membrane of organelle (GO:0098588)	2091	1077	612.88	+	1.76	1.95e-54	9.67e-53
chromosomal region (GO:0098687)	336	173	98.48	+	1.76	4.44e-09	5.99e-08
nuclear speck (GO:0016607)	398	204	116.66	+	1.75	2.23e-10	3.47e-09
endocytic vesicle membrane (GO:0030666)	198	101	58.03	+	1.74	1.06e-05	9.36e-05
brush border (GO:0005903)	104	53	30.48	+	1.74	0.0015	0.00923
growth cone (GO:0030426)	175	89	51.29	+	1.74	4.3e-05	0.000331
perinuclear region of cytoplasm (GO:0048471)	717	364	210.16	+	1.73	3.34e-17	7.91e-16
actin cytoskeleton (GO:0015629)	517	262	151.53	+	1.73	1.43e-12	2.59e-11
caveola (GO:0005901)	81	41	23.74	+	1.73	0.00636	0.0325
ATPase complex (GO:1904949)	85	43	24.91	+	1.73	0.0042	0.0231
site of polarized growth (GO:0030427)	180	91	52.76	+	1.72	3.96e-05	0.000308
clathrin-coated vesicle membrane (GO:0030665)	115	58	33.71	+	1.72	0.000993	0.00632
condensed chromosome, centromeric region (GO:0000779)	119	60	34.88	+	1.72	0.000863	0.00554
endoplasmic reticulum (GO:0005783)	1941	976	568.91	+	1.72	2.16e-45	9.77e-44
nucleolus (GO:0005730)	944	473	276.69	+	1.71	2.59e-21	6.68e-20
synaptic vesicle (GO:0008021)	196	98	57.45	+	1.71	2.44e-05	0.000197
inclusion body (GO:0016234)	84	42	24.62	+	1.71	0.00549	0.0285
condensed chromosome kinetochore (GO:0000777)	106	53	31.07	+	1.71	0.00222	0.0132
clathrin-coated endocytic vesicle membrane (GO:0030669)	80	40	23.45	+	1.71	0.00829	0.0415
nuclear matrix (GO:0016363)	110	55	32.24	+	1.71	0.00195	0.0117
membrane region (GO:0098589)	331	165	97.02	+	1.7	5.19e-08	5.87e-07
cytoplasmic region (GO:0099568)	516	257	151.24	+	1.7	1.06e-11	1.81e-10
cytoplasmic side of membrane (GO:0098562)	183	91	53.64	+	1.7	6.05e-05	0.000458
organelle subcompartment (GO:0031984)	393	195	115.19	+	1.69	4.55e-09	6.1e-08
membrane microdomain (GO:0098857)	319	158	93.5	+	1.69	1.36e-07	1.47e-06
trans-Golgi network membrane (GO:0032588)	93	46	27.26	+	1.69	0.00438	0.0239
cytosol (GO:0005829)	5141	2541	1506.84	+	1.69	4.8e-139	6.98e-137
SWI/SNF superfamily-type complex (GO:0070603)	81	40	23.74	+	1.68	0.00869	0.0432
membrane raft (GO:0045121)	318	157	93.21	+	1.68	1.73e-07	1.87e-06
blood microparticle (GO:0072562)	143	70	41.91	+	1.67	0.000702	0.0046
spindle (GO:0005819)	352	172	103.17	+	1.67	8.67e-08	9.65e-07
exocytic vesicle (GO:0070382)	213	104	62.43	+	1.67	3.47e-05	0.000274
mitotic spindle (GO:0072686)	111	54	32.53	+	1.66	0.00277	0.0161
endomembrane system (GO:0012505)	4494	2174	1317.21	+	1.65	2.22e-104	1.89e-102
Golgi subcompartment (GO:0098791)	368	178	107.86	+	1.65	8.88e-08	9.83e-07
cell junction (GO:0030054)	1309	631	383.67	+	1.64	4.03e-25	1.14e-23
plasma membrane raft (GO:0044853)	110	53	32.24	+	1.64	0.00355	0.0199
clathrin-coated endocytic vesicle (GO:0045334)	98	47	28.72	+	1.64	0.00699	0.0354
extracellular space (GO:0005615)	3350	1605	981.9	+	1.63	1.12e-68	8.47e-67
catalytic complex (GO:1902494)	1385	663	405.95	+	1.63	9.97e-26	2.86e-24
organelle lumen (GO:0043233)	5261	2516	1542.02	+	1.63	4.34e-123	4.43e-121
intracellular organelle lumen (GO:0070013)	5261	2516	1542.02	+	1.63	4.34e-123	4.21e-121
membrane-enclosed lumen (GO:0031974)	5261	2516	1542.02	+	1.63	4.34e-123	4.02e-121
transport vesicle membrane (GO:0030658)	213	101	62.43	+	1.62	0.000103	0.000756
microtubule (GO:0005874)	427	202	125.16	+	1.61	3.48e-08	4.2e-07
condensed chromosome (GO:0000793)	225	106	65.95	+	1.61	8.99e-05	0.000661
extracellular region part (GO:0044421)	3551	1672	1040.81	+	1.61	6.37e-68	4.63e-66
sarcolemma (GO:0042383)	136	64	39.86	+	1.61	0.00221	0.0132
Golgi membrane (GO:0000139)	759	357	222.47	+	1.6	2.86e-13	5.5e-12
actin-based cell projection (GO:0098858)	209	98	61.26	+	1.6	0.000199	0.00139
nucleolar part (GO:0044452)	178	83	52.17	+	1.59	0.000611	0.00407
Golgi apparatus part (GO:0044431)	985	459	288.71	+	1.59	2.87e-16	6.58e-15
cell-cell junction (GO:0005911)	464	216	136	+	1.59	3.81e-08	4.57e-07
cytoplasmic side of plasma membrane (GO:0009898)	157	73	46.02	+	1.59	0.00149	0.00922
cytoplasmic part (GO:0044444)	9790	4552	2869.48	+	1.59	0	0
intracellular organelle part (GO:0044446)	9358	4292	2742.86	+	1.56	4.23e-270	2.16e-267
Golgi apparatus (GO:0005794)	1580	722	463.1	+	1.56	8.24e-24	2.24e-22
leading edge membrane (GO:0031256)	171	78	50.12	+	1.56	0.00174	0.0107
extracellular matrix (GO:0031012)	528	240	154.76	+	1.55	3.17e-08	3.84e-07
axon part (GO:0033267)	388	176	113.72	+	1.55	2.66e-06	2.55e-05
organelle part (GO:0044422)	9660	4347	2831.38	+	1.54	5.76e-260	1.47e-257
extrinsic component of plasma membrane (GO:0019897)	172	77	50.41	+	1.53	0.00291	0.0168
protein-containing complex (GO:0032991)	5627	2517	1649.29	+	1.53	2.78e-96	2.27e-94
glutamatergic synapse (GO:0098978)	360	161	105.52	+	1.53	1.37e-05	0.000117
spindle pole (GO:0000922)	166	74	48.66	+	1.52	0.00319	0.0182
non-membrane-bounded organelle (GO:0043228)	4291	1908	1257.71	+	1.52	2.21e-64	1.41e-62
intracellular non-membrane-bounded organelle (GO:0043232)	4282	1902	1255.07	+	1.52	7.59e-64	4.69e-62
nuclear body (GO:0016604)	759	337	222.47	+	1.51	3.3e-10	5.02e-09
extrinsic component of membrane (GO:0019898)	302	134	88.52	+	1.51	8.45e-05	0.000628
Golgi stack (GO:0005795)	151	67	44.26	+	1.51	0.00564	0.0291
Z disc (GO:0030018)	133	59	38.98	+	1.51	0.00931	0.0455
synapse (GO:0045202)	1196	530	350.55	+	1.51	1.7e-15	3.69e-14
postsynaptic density (GO:0014069)	331	146	97.02	+	1.5	5.34e-05	0.000407
asymmetric synapse (GO:0032279)	335	147	98.19	+	1.5	5.89e-05	0.000448
axon (GO:0030424)	620	272	181.72	+	1.5	4.55e-08	5.24e-07
apical junction complex (GO:0043296)	147	64	43.09	+	1.49	0.0103	0.0494
nuclear part (GO:0044428)	4506	1961	1320.72	+	1.48	6.5e-61	3.78e-59
neuron to neuron synapse (GO:0098984)	357	155	104.64	+	1.48	6.1e-05	0.00046
cell body (GO:0044297)	576	250	168.83	+	1.48	3.01e-07	3.12e-06
chromosomal part (GO:0044427)	929	402	272.29	+	1.48	6.55e-11	1.06e-09
chromosome (GO:0005694)	1052	455	308.34	+	1.48	3.54e-12	6.38e-11
nucleoplasm (GO:0005654)	3491	1505	1023.22	+	1.47	4.76e-42	1.98e-40
nuclear lumen (GO:0031981)	4109	1769	1204.36	+	1.47	6.3e-51	3.06e-49
distal axon (GO:0150034)	289	124	84.71	+	1.46	0.000464	0.00315
neuron spine (GO:0044309)	161	69	47.19	+	1.46	0.00902	0.0444
microtubule cytoskeleton (GO:0015630)	1214	520	355.83	+	1.46	3.22e-13	6.12e-12
cytoplasm (GO:0005737)	11673	4993	3421.4	+	1.46	0	2.26e-306
contractile fiber (GO:0043292)	237	101	69.47	+	1.45	0.00206	0.0124
plasma membrane bounded cell projection cytoplasm (GO:0032838)	209	89	61.26	+	1.45	0.00422	0.0232
cell projection membrane (GO:0031253)	330	140	96.72	+	1.45	0.000296	0.00205
myofibril (GO:0030016)	227	96	66.53	+	1.44	0.00319	0.0182
supramolecular polymer (GO:0099081)	991	419	290.47	+	1.44	3.18e-10	4.91e-09
supramolecular complex (GO:0099080)	992	419	290.76	+	1.44	3.25e-10	4.98e-09
postsynaptic specialization (GO:0099572)	356	150	104.34	+	1.44	0.000258	0.0018
centrosome (GO:0005813)	520	219	152.41	+	1.44	8.08e-06	7.22e-05
neuronal cell body (GO:0043025)	506	213	148.31	+	1.44	1.14e-05	9.93e-05
synapse part (GO:0044456)	959	403	281.09	+	1.43	1.36e-09	1.99e-08
polymeric cytoskeletal fiber (GO:0099513)	764	321	223.93	+	1.43	7.43e-08	8.37e-07
supramolecular fiber (GO:0099512)	984	413	288.41	+	1.43	9.41e-10	1.4e-08
extracellular region (GO:0005576)	4372	1833	1281.45	+	1.43	4.76e-47	2.26e-45
neuron part (GO:0097458)	1765	739	517.33	+	1.43	7.47e-17	1.73e-15
dendrite (GO:0030425)	600	251	175.86	+	1.43	2.99e-06	2.82e-05
basolateral plasma membrane (GO:0016323)	220	92	64.48	+	1.43	0.00518	0.0274
dendritic tree (GO:0097447)	602	251	176.45	+	1.42	3.12e-06	2.93e-05
presynapse (GO:0098793)	505	210	148.02	+	1.42	2.46e-05	0.000198
somatodendritic compartment (GO:0036477)	837	348	245.33	+	1.42	4.35e-08	5.12e-07
contractile fiber part (GO:0044449)	224	93	65.66	+	1.42	0.00557	0.0289
chromatin (GO:0000785)	541	223	158.57	+	1.41	2.06e-05	0.000169
cytoskeletal part (GO:0044430)	1723	710	505.02	+	1.41	4.72e-15	9.92e-14
membrane protein complex (GO:0098796)	1301	536	381.33	+	1.41	1.93e-11	3.28e-10
intracellular membrane-bounded organelle (GO:0043231)	11046	4540	3237.62	+	1.4	2.16e-199	4.39e-197
cytoskeleton (GO:0005856)	2230	916	653.62	+	1.4	3.75e-19	9.09e-18
apical part of cell (GO:0045177)	389	159	114.02	+	1.39	0.000537	0.00362
membrane-bounded organelle (GO:0043227)	12535	5123	3674.05	+	1.39	7.65e-278	5.2e-275
nuclear chromosome (GO:0000228)	589	240	172.64	+	1.39	2.01e-05	0.000166
postsynapse (GO:0098794)	622	251	182.31	+	1.38	2.23e-05	0.000181
nuclear chromosome part (GO:0044454)	554	222	162.38	+	1.37	8.86e-05	0.000654
nucleoplasm part (GO:0044451)	1118	448	327.69	+	1.37	1.72e-08	2.18e-07
microtubule organizing center (GO:0005815)	750	298	219.83	+	1.36	8.76e-06	7.76e-05
neuron projection (GO:0043005)	1337	530	391.88	+	1.35	2.4e-09	3.41e-08
intracellular organelle (GO:0043229)	12834	5064	3761.69	+	1.35	7.25e-226	1.64e-223
organelle (GO:0043226)	13654	5341	4002.03	+	1.33	2.35e-263	6.84e-261
apical plasma membrane (GO:0016324)	325	126	95.26	+	1.32	0.00898	0.0443
cell projection part (GO:0044463)	1491	572	437.02	+	1.31	2.3e-08	2.87e-07
plasma membrane bounded cell projection part (GO:0120038)	1491	572	437.02	+	1.31	2.3e-08	2.86e-07
cell projection (GO:0042995)	2210	844	647.76	+	1.3	8.96e-12	1.56e-10
intracellular part (GO:0044424)	14628	5551	4287.52	+	1.29	1.6e-266	6.53e-264
intracellular (GO:0005622)	14638	5552	4290.45	+	1.29	5.05e-266	1.71e-263
plasma membrane bounded cell projection (GO:0120025)	2137	809	626.36	+	1.29	1.19e-10	1.89e-09
plasma membrane region (GO:0098590)	1195	444	350.26	+	1.27	1.52e-05	0.000128
transferase complex (GO:1990234)	796	295	233.31	+	1.26	0.00059	0.00394
membrane (GO:0016020)	9827	3631	2880.33	+	1.26	9.62e-64	5.76e-62
nucleus (GO:0005634)	7437	2727	2179.81	+	1.25	2.63e-36	9.24e-35
cell part (GO:0044464)	17133	5812	5021.74	+	1.16	3.17e-158	5.38e-156
cell (GO:0005623)	17192	5825	5039.03	+	1.16	2.14e-159	3.97e-157
cellular_component (GO:0005575)	18867	6046	5529.98	+	1.09	5.34e-129	6.79e-127
membrane part (GO:0044425)	7314	2312	2143.76	+	1.08	8.69e-05	0.000644
intrinsic component of plasma membrane (GO:0031226)	1735	410	508.53	-	0.81	3.46e-05	0.000274
integral component of plasma membrane (GO:0005887)	1653	381	484.5	-	0.79	8.03e-06	7.21e-05
transporter complex (GO:1990351)	336	69	98.48	-	0.7	0.00588	0.0303
transcription factor complex (GO:0005667)	366	72	107.28	-	0.67	0.00151	0.00929
transmembrane transporter complex (GO:1902495)	328	62	96.14	-	0.64	0.000982	0.00629
plasma membrane receptor complex (GO:0098802)	298	54	87.34	-	0.62	0.000668	0.00441
ion channel complex (GO:0034702)	304	51	89.1	-	0.57	9.45e-05	0.000692
cation channel complex (GO:0034703)	222	36	65.07	-	0.55	0.000555	0.00372
voltage-gated potassium channel complex (GO:0008076)	87	7	25.5	-	0.27	0.000167	0.00118
potassium channel complex (GO:0034705)	96	7	28.14	-	0.25	2.68e-05	0.000215
Unclassified (UNCLASSIFIED)	2129	108	624.02	-	0.17	5.34e-129	7.25e-127
T cell receptor complex (GO:0042101)	126	3	36.93	-	0.08	5.35e-11	8.86e-10
immunoglobulin complex, circulating (GO:0042571)	94	2	27.55	-	0.07	1.19e-08	1.52e-07
immunoglobulin complex (GO:0019814)	186	2	54.52	-	0.04	2.5e-18	5.99e-17

## Sheet: 2 of 6 - enriched
Analysis Type:	PANTHER Overrepresentation Test (Released 20190711)
Annotation Version and Release Date:	GO Ontology database Released 2019-07-03
Analyzed List:	Client Text Box Input (Homo sapiens)
Reference List:	Homo sapiens (all genes in database)
Test Type:	FISHER
Correction:	FDR
GO cellular component complete	Homo sapiens - REFLIST (20996)	Client Text Box Input (2245)	Client Text Box Input (expected)	Client Text Box Input (over/under)	Client Text Box Input (fold Enrichment)	Client Text Box Input (raw P-value)	Client Text Box Input (FDR)
endolysosome lumen (GO:0036021)	5	5	0.53	+	9.35	0.00139	0.0129
Ragulator complex (GO:0071986)	6	6	0.64	+	9.35	0.000446	0.00447
elastic fiber (GO:0071953)	4	4	0.43	+	9.35	0.00442	0.0356
BORC complex (GO:0099078)	9	8	0.96	+	8.31	8.18e-05	0.000941
autolysosome (GO:0044754)	9	7	0.96	+	7.27	0.000405	0.00412
prefoldin complex (GO:0016272)	7	5	0.75	+	6.68	0.00371	0.0306
gamma-secretase complex (GO:0070765)	7	5	0.75	+	6.68	0.00371	0.0305
activin receptor complex (GO:0048179)	7	5	0.75	+	6.68	0.00371	0.0303
proton-transporting V-type ATPase, V1 domain (GO:0033180)	9	6	0.96	+	6.23	0.00187	0.017
BLOC-1 complex (GO:0031083)	17	11	1.82	+	6.05	3.02e-05	0.000386
extrinsic component of mitochondrial inner membrane (GO:0031314)	14	9	1.5	+	6.01	0.000167	0.0018
dynactin complex (GO:0005869)	8	5	0.86	+	5.85	0.00555	0.044
ESCRT I complex (GO:0000813)	10	6	1.07	+	5.61	0.00275	0.0242
AP-3 adaptor complex (GO:0030123)	10	6	1.07	+	5.61	0.00275	0.0241
ER membrane protein complex (GO:0072546)	10	6	1.07	+	5.61	0.00275	0.024
SMN complex (GO:0032797)	10	6	1.07	+	5.61	0.00275	0.0239
extrinsic component of endosome membrane (GO:0031313)	10	6	1.07	+	5.61	0.00275	0.0238
HOPS complex (GO:0030897)	12	7	1.28	+	5.46	0.00138	0.0128
lysosomal lumen (GO:0043202)	100	58	10.69	+	5.42	3.42e-20	1.24e-18
Gemini of coiled bodies (GO:0097504)	11	6	1.18	+	5.1	0.00391	0.0318
BLOC complex (GO:0031082)	22	12	2.35	+	5.1	4.62e-05	0.000571
late endosome membrane (GO:0031902)	136	73	14.54	+	5.02	1.53e-23	6.65e-22
lytic vacuole membrane (GO:0098852)	356	181	38.07	+	4.75	2.65e-54	1.8e-52
lysosomal membrane (GO:0005765)	355	180	37.96	+	4.74	7.19e-54	4.73e-52
ESCRT complex (GO:0036452)	26	13	2.78	+	4.68	4.49e-05	0.000561
multivesicular body membrane (GO:0032585)	12	6	1.28	+	4.68	0.00539	0.0431
secondary lysosome (GO:0005767)	14	7	1.5	+	4.68	0.00267	0.0236
proton-transporting V-type ATPase complex (GO:0033176)	27	13	2.89	+	4.5	6.07e-05	0.000731
vacuolar membrane (GO:0005774)	417	196	44.59	+	4.4	1.13e-54	7.91e-53
preribosome, small subunit precursor (GO:0030688)	15	7	1.6	+	4.36	0.0036	0.03
Flemming body (GO:0090543)	28	13	2.99	+	4.34	8.1e-05	0.000943
late endosome (GO:0005770)	264	121	28.23	+	4.29	4e-33	2.14e-31
azurophil granule membrane (GO:0035577)	58	26	6.2	+	4.19	4.7e-08	8.54e-07
vacuolar part (GO:0044437)	575	257	61.48	+	4.18	1.59e-68	1.55e-66
vacuolar proton-transporting V-type ATPase complex (GO:0016471)	18	8	1.92	+	4.16	0.00238	0.0213
extrinsic component of organelle membrane (GO:0031312)	48	21	5.13	+	4.09	1.23e-06	1.8e-05
vacuolar lumen (GO:0005775)	176	76	18.82	+	4.04	4.62e-20	1.65e-18
lytic vacuole (GO:0000323)	685	291	73.24	+	3.97	6.32e-74	8.59e-72
lysosome (GO:0005764)	684	290	73.14	+	3.97	1.65e-73	1.98e-71
axon cytoplasm (GO:1904115)	58	24	6.2	+	3.87	4.87e-07	7.64e-06
proton-transporting two-sector ATPase complex, catalytic domain (GO:0033178)	17	7	1.82	+	3.85	0.00615	0.048
SMN-Sm protein complex (GO:0034719)	17	7	1.82	+	3.85	0.00615	0.0478
host cellular component (GO:0018995)	73	30	7.81	+	3.84	2.15e-08	4.13e-07
host cell (GO:0043657)	73	30	7.81	+	3.84	2.15e-08	4.09e-07
vacuole (GO:0005773)	789	317	84.36	+	3.76	4.37e-76	6.36e-74
azurophil granule (GO:0042582)	154	61	16.47	+	3.7	5.23e-15	1.59e-13
primary lysosome (GO:0005766)	154	61	16.47	+	3.7	5.23e-15	1.57e-13
AP-type membrane coat adaptor complex (GO:0030119)	46	18	4.92	+	3.66	2.34e-05	0.000303
clathrin-coated pit (GO:0005905)	69	27	7.38	+	3.66	2.36e-07	3.88e-06
basal plasma membrane (GO:0009925)	34	13	3.64	+	3.58	0.000373	0.00382
clathrin adaptor complex (GO:0030131)	29	11	3.1	+	3.55	0.00109	0.0103
specific granule membrane (GO:0035579)	91	34	9.73	+	3.49	1.72e-08	3.37e-07
organelle membrane contact site (GO:0044232)	27	10	2.89	+	3.46	0.0021	0.019
SNARE complex (GO:0031201)	49	18	5.24	+	3.44	4.59e-05	0.00057
endosome membrane (GO:0010008)	483	177	51.64	+	3.43	9e-38	4.95e-36
neuron projection cytoplasm (GO:0120111)	85	31	9.09	+	3.41	1.12e-07	1.92e-06
autophagosome (GO:0005776)	96	35	10.26	+	3.41	1.76e-08	3.42e-07
clathrin coat (GO:0030118)	47	17	5.03	+	3.38	8.64e-05	0.000989
endosomal part (GO:0044440)	535	193	57.2	+	3.37	2.16e-40	1.22e-38
azurophil granule lumen (GO:0035578)	90	32	9.62	+	3.33	1.13e-07	1.92e-06
phagocytic vesicle membrane (GO:0030670)	76	27	8.13	+	3.32	1.1e-06	1.65e-05
basal part of cell (GO:0045178)	51	18	5.45	+	3.3	7e-05	0.000834
clathrin vesicle coat (GO:0030125)	29	10	3.1	+	3.22	0.00321	0.0273
intrinsic component of synaptic vesicle membrane (GO:0098563)	50	17	5.35	+	3.18	0.00016	0.00173
vesicle tethering complex (GO:0099023)	68	23	7.27	+	3.16	1.29e-05	0.000173
COP9 signalosome (GO:0008180)	36	12	3.85	+	3.12	0.00164	0.0151
multivesicular body (GO:0005771)	51	17	5.45	+	3.12	0.000194	0.00204
endosome (GO:0005768)	922	299	98.58	+	3.03	6.73e-55	4.9e-53
recycling endosome (GO:0055037)	178	57	19.03	+	2.99	4.55e-11	1.17e-09
microbody membrane (GO:0031903)	63	20	6.74	+	2.97	9.56e-05	0.00106
peroxisomal membrane (GO:0005778)	63	20	6.74	+	2.97	9.56e-05	0.00106
tertiary granule membrane (GO:0070821)	73	23	7.81	+	2.95	3.26e-05	0.00041
extracellular matrix component (GO:0044420)	51	16	5.45	+	2.93	0.000516	0.00513
membrane coat (GO:0030117)	99	31	10.59	+	2.93	1.68e-06	2.43e-05
coated membrane (GO:0048475)	99	31	10.59	+	2.93	1.68e-06	2.42e-05
synaptic vesicle (GO:0008021)	196	61	20.96	+	2.91	2.93e-11	7.64e-10
specific granule (GO:0042581)	161	50	17.21	+	2.9	2.08e-09	4.75e-08
vesicle coat (GO:0030120)	58	18	6.2	+	2.9	0.000264	0.00275
integral component of synaptic vesicle membrane (GO:0030285)	36	11	3.85	+	2.86	0.00439	0.0355
phagocytic vesicle (GO:0045335)	132	40	14.11	+	2.83	1.4e-07	2.36e-06
microbody (GO:0042579)	139	42	14.86	+	2.83	7.02e-08	1.24e-06
peroxisome (GO:0005777)	139	42	14.86	+	2.83	7.02e-08	1.23e-06
early endosome (GO:0005769)	355	107	37.96	+	2.82	8.61e-18	2.97e-16
exocytic vesicle membrane (GO:0099501)	109	32	11.65	+	2.75	4.19e-06	5.92e-05
synaptic vesicle membrane (GO:0030672)	109	32	11.65	+	2.75	4.19e-06	5.88e-05
tertiary granule (GO:0070820)	164	48	17.54	+	2.74	2.6e-08	4.81e-07
clathrin-coated vesicle (GO:0030136)	188	55	20.1	+	2.74	2e-09	4.62e-08
exocytic vesicle (GO:0070382)	213	62	22.78	+	2.72	1.89e-10	4.75e-09
coated vesicle (GO:0030135)	293	85	31.33	+	2.71	9.74e-14	2.72e-12
whole membrane (GO:0098805)	1683	486	179.95	+	2.7	6.15e-78	9.64e-76
melanosome (GO:0042470)	106	30	11.33	+	2.65	1.4e-05	0.000186
pigment granule (GO:0048770)	106	30	11.33	+	2.65	1.4e-05	0.000185
intrinsic component of organelle membrane (GO:0031300)	394	111	42.13	+	2.63	8.51e-17	2.8e-15
cytoplasmic vesicle part (GO:0044433)	1512	423	161.67	+	2.62	1.27e-63	1.07e-61
nuclear pore (GO:0005643)	90	25	9.62	+	2.6	9.35e-05	0.00105
recycling endosome membrane (GO:0055038)	83	23	8.87	+	2.59	0.000186	0.00197
integral component of organelle membrane (GO:0031301)	362	100	38.71	+	2.58	8.03e-15	2.37e-13
secretory granule membrane (GO:0030667)	301	83	32.18	+	2.58	1.67e-12	4.49e-11
coated vesicle membrane (GO:0030662)	182	50	19.46	+	2.57	6.28e-08	1.12e-06
ficolin-1-rich granule (GO:0101002)	124	34	13.26	+	2.56	8.16e-06	0.000112
ficolin-1-rich granule lumen (GO:1904813)	124	34	13.26	+	2.56	8.16e-06	0.000111
integral component of mitochondrial membrane (GO:0032592)	73	20	7.81	+	2.56	0.000564	0.00555
Sm-like protein family complex (GO:0120114)	77	21	8.23	+	2.55	0.000421	0.00424
kinesin complex (GO:0005871)	55	15	5.88	+	2.55	0.00326	0.0274
early endosome membrane (GO:0031901)	151	41	16.15	+	2.54	9.88e-07	1.5e-05
integral component of endoplasmic reticulum membrane (GO:0030176)	155	42	16.57	+	2.53	1.17e-06	1.73e-05
intrinsic component of mitochondrial membrane (GO:0098573)	74	20	7.91	+	2.53	0.000632	0.00619
clathrin-coated vesicle membrane (GO:0030665)	115	31	12.3	+	2.52	2.68e-05	0.000346
proton-transporting two-sector ATPase complex (GO:0016469)	52	14	5.56	+	2.52	0.00492	0.0395
vesicle membrane (GO:0012506)	799	215	85.43	+	2.52	1.67e-29	8.09e-28
cytoplasmic vesicle membrane (GO:0030659)	778	208	83.19	+	2.5	4.67e-28	2.21e-26
nuclear inner membrane (GO:0005637)	60	16	6.42	+	2.49	0.0026	0.0231
bounding membrane of organelle (GO:0098588)	2091	554	223.58	+	2.48	1.86e-78	3.15e-76
intrinsic component of endoplasmic reticulum membrane (GO:0031227)	163	43	17.43	+	2.47	1.16e-06	1.73e-05
trans-Golgi network (GO:0005802)	243	64	25.98	+	2.46	3.87e-09	8.3e-08
Golgi-associated vesicle (GO:0005798)	183	48	19.57	+	2.45	4.32e-07	6.98e-06
ficolin-1-rich granule membrane (GO:0101003)	61	16	6.52	+	2.45	0.00289	0.0248
lamellipodium (GO:0030027)	195	51	20.85	+	2.45	1.66e-07	2.75e-06
midbody (GO:0030496)	173	45	18.5	+	2.43	8.21e-07	1.27e-05
peroxisomal part (GO:0044439)	104	27	11.12	+	2.43	0.000143	0.00156
microbody part (GO:0044438)	104	27	11.12	+	2.43	0.000143	0.00156
caveola (GO:0005901)	81	21	8.66	+	2.42	0.00103	0.00977
transport vesicle (GO:0030133)	399	103	42.66	+	2.41	1.21e-13	3.34e-12
Schaffer collateral - CA1 synapse (GO:0098685)	84	21	8.98	+	2.34	0.00126	0.0118
cytoplasmic vesicle (GO:0031410)	2336	580	249.78	+	2.32	1.8e-73	2.04e-71
intracellular vesicle (GO:0097708)	2339	580	250.1	+	2.32	2.27e-73	2.44e-71
endocytic vesicle membrane (GO:0030666)	198	49	21.17	+	2.31	1.12e-06	1.68e-05
spliceosomal snRNP complex (GO:0097525)	61	15	6.52	+	2.3	0.006	0.047
transport vesicle membrane (GO:0030658)	213	52	22.78	+	2.28	8.96e-07	1.37e-05
cytoplasmic vesicle lumen (GO:0060205)	324	78	34.64	+	2.25	2.11e-09	4.77e-08
secretory granule lumen (GO:0034774)	320	77	34.22	+	2.25	2.84e-09	6.21e-08
vesicle lumen (GO:0031983)	326	78	34.86	+	2.24	2.47e-09	5.46e-08
Golgi subcompartment (GO:0098791)	368	88	39.35	+	2.24	3.33e-10	8.18e-09
clathrin-coated endocytic vesicle membrane (GO:0030669)	80	19	8.55	+	2.22	0.00322	0.0272
COPII-coated ER to Golgi transport vesicle (GO:0030134)	97	23	10.37	+	2.22	0.00154	0.0142
organelle subcompartment (GO:0031984)	393	93	42.02	+	2.21	1.52e-10	3.88e-09
plasma membrane raft (GO:0044853)	110	26	11.76	+	2.21	0.000659	0.00642
Golgi-associated vesicle membrane (GO:0030660)	115	27	12.3	+	2.2	0.000537	0.00531
secretory vesicle (GO:0099503)	995	233	106.39	+	2.19	1.09e-24	4.91e-23
secretory granule (GO:0030141)	838	195	89.6	+	2.18	1.93e-20	7.16e-19
basement membrane (GO:0005604)	95	22	10.16	+	2.17	0.00236	0.0211
organelle membrane (GO:0031090)	3525	813	376.91	+	2.16	6.89e-96	2.81e-93
endocytic vesicle (GO:0030139)	331	76	35.39	+	2.15	2.19e-08	4.13e-07
membrane region (GO:0098589)	331	76	35.39	+	2.15	2.19e-08	4.09e-07
nuclear envelope (GO:0005635)	468	107	50.04	+	2.14	2.57e-11	6.79e-10
cell-substrate junction (GO:0030055)	414	94	44.27	+	2.12	6.74e-10	1.58e-08
membrane raft (GO:0045121)	318	72	34	+	2.12	8.35e-08	1.45e-06
trans-Golgi network membrane (GO:0032588)	93	21	9.94	+	2.11	0.00363	0.0302
membrane microdomain (GO:0098857)	319	72	34.11	+	2.11	8.8e-08	1.52e-06
Golgi membrane (GO:0000139)	759	171	81.16	+	2.11	7.31e-17	2.44e-15
clathrin-coated endocytic vesicle (GO:0045334)	98	22	10.48	+	2.1	0.0029	0.0249
mitochondrial outer membrane (GO:0005741)	183	41	19.57	+	2.1	5.68e-05	0.000697
focal adhesion (GO:0005925)	407	91	43.52	+	2.09	2.19e-09	4.9e-08
Golgi apparatus part (GO:0044431)	985	220	105.32	+	2.09	4.93e-21	1.86e-19
extracellular exosome (GO:0070062)	2099	467	224.44	+	2.08	5.68e-46	3.31e-44
extracellular vesicle (GO:1903561)	2120	471	226.68	+	2.08	2.9e-46	1.79e-44
extracellular organelle (GO:0043230)	2125	472	227.22	+	2.08	3.28e-46	1.96e-44
cell-substrate adherens junction (GO:0005924)	410	91	43.84	+	2.08	3.66e-09	7.94e-08
vesicle (GO:0031982)	3836	846	410.16	+	2.06	1.19e-91	3.46e-89
Golgi apparatus (GO:0005794)	1580	346	168.94	+	2.05	4.99e-32	2.6e-30
perinuclear region of cytoplasm (GO:0048471)	717	157	76.67	+	2.05	1.39e-14	4.04e-13
endoplasmic reticulum membrane (GO:0005789)	1092	239	116.76	+	2.05	7.86e-22	3.2e-20
nuclear outer membrane-endoplasmic reticulum membrane network (GO:0042175)	1114	243	119.11	+	2.04	4.54e-22	1.89e-20
outer membrane (GO:0019867)	208	45	22.24	+	2.02	5.95e-05	0.000725
extrinsic component of membrane (GO:0019898)	302	65	32.29	+	2.01	1.7e-06	2.42e-05
endoplasmic reticulum part (GO:0044432)	1377	295	147.24	+	2	8.49e-26	3.93e-24
endomembrane system (GO:0012505)	4494	962	480.52	+	2	4.71e-102	3.2e-99
organelle outer membrane (GO:0031968)	206	44	22.03	+	2	8.78e-05	0.000989
cell leading edge (GO:0031252)	409	87	43.73	+	1.99	5.09e-08	9.17e-07
Golgi stack (GO:0005795)	151	32	16.15	+	1.98	0.000938	0.00905
mitochondrial membrane part (GO:0044455)	233	49	24.91	+	1.97	6.12e-05	0.000733
presynapse (GO:0098793)	505	105	54	+	1.94	5.41e-09	1.15e-07
endoplasmic reticulum lumen (GO:0005788)	309	64	33.04	+	1.94	5.32e-06	7.42e-05
nuclear membrane (GO:0031965)	300	62	32.08	+	1.93	8.77e-06	0.000118
endoplasmic reticulum (GO:0005783)	1941	392	207.54	+	1.89	4.08e-30	2.03e-28
adherens junction (GO:0005912)	549	110	58.7	+	1.87	1.36e-08	2.72e-07
anchoring junction (GO:0070161)	565	113	60.41	+	1.87	6.98e-09	1.45e-07
cytoplasmic side of membrane (GO:0098562)	183	36	19.57	+	1.84	0.0017	0.0155
microtubule associated complex (GO:0005875)	153	30	16.36	+	1.83	0.00364	0.0301
envelope (GO:0031975)	1193	232	127.56	+	1.82	6.29e-16	2.03e-14
organelle envelope (GO:0031967)	1193	232	127.56	+	1.82	6.29e-16	2e-14
ruffle (GO:0001726)	173	33	18.5	+	1.78	0.00408	0.0331
axon (GO:0030424)	620	118	66.29	+	1.78	4.01e-08	7.35e-07
neuronal cell body (GO:0043025)	506	95	54.1	+	1.76	1.62e-06	2.35e-05
extrinsic component of plasma membrane (GO:0019897)	172	32	18.39	+	1.74	0.00584	0.0459
cell-cell junction (GO:0005911)	464	86	49.61	+	1.73	7.26e-06	0.0001
collagen-containing extracellular matrix (GO:0062023)	405	75	43.3	+	1.73	3.07e-05	0.00039
axon part (GO:0033267)	388	71	41.49	+	1.71	8.13e-05	0.000941
basolateral plasma membrane (GO:0016323)	220	40	23.52	+	1.7	0.00297	0.0253
glutamatergic synapse (GO:0098978)	360	65	38.49	+	1.69	0.00024	0.0025
cell junction (GO:0030054)	1309	234	139.96	+	1.67	1.3e-12	3.53e-11
mitochondrial part (GO:0044429)	1049	187	112.16	+	1.67	3.53e-10	8.47e-09
mitochondrion (GO:0005739)	1601	285	171.19	+	1.66	3.93e-15	1.23e-13
mitochondrial membrane (GO:0031966)	705	125	75.38	+	1.66	5.79e-07	9e-06
cell body (GO:0044297)	576	102	61.59	+	1.66	6.36e-06	8.81e-05
mitochondrial envelope (GO:0005740)	747	131	79.87	+	1.64	4.68e-07	7.45e-06
synapse part (GO:0044456)	959	168	102.54	+	1.64	1.06e-08	2.18e-07
organelle inner membrane (GO:0019866)	537	94	57.42	+	1.64	2.08e-05	0.000271
cytosol (GO:0005829)	5141	899	549.7	+	1.64	4.41e-53	2.81e-51
mitochondrial matrix (GO:0005759)	475	83	50.79	+	1.63	8.1e-05	0.000948
cytoplasmic part (GO:0044444)	9790	1703	1046.8	+	1.63	3.62e-159	7.38e-156
synapse (GO:0045202)	1196	207	127.88	+	1.62	3.39e-10	8.21e-09
neuron part (GO:0097458)	1765	303	188.72	+	1.61	2.82e-14	7.96e-13
somatodendritic compartment (GO:0036477)	837	143	89.5	+	1.6	4.44e-07	7.13e-06
apical part of cell (GO:0045177)	389	66	41.59	+	1.59	0.000951	0.00913
membrane protein complex (GO:0098796)	1301	215	139.11	+	1.55	5.62e-09	1.18e-07
extracellular space (GO:0005615)	3350	552	358.2	+	1.54	3.5e-23	1.48e-21
cytoplasmic region (GO:0099568)	516	85	55.17	+	1.54	0.000341	0.00351
extracellular region part (GO:0044421)	3551	583	379.69	+	1.54	2.2e-24	9.76e-23
mitochondrial inner membrane (GO:0005743)	476	78	50.9	+	1.53	0.000768	0.00745
cell cortex (GO:0005938)	318	52	34	+	1.53	0.00579	0.0457
neuron projection (GO:0043005)	1337	218	142.96	+	1.52	1.11e-08	2.25e-07
intracellular organelle part (GO:0044446)	9358	1504	1000.61	+	1.5	7.06e-92	2.4e-89
dendrite (GO:0030425)	600	96	64.16	+	1.5	0.00033	0.00341
dendritic tree (GO:0097447)	602	96	64.37	+	1.49	0.000421	0.00426
extracellular matrix (GO:0031012)	528	84	56.46	+	1.49	0.00107	0.0101
plasma membrane region (GO:0098590)	1195	190	127.78	+	1.49	4.82e-07	7.6e-06
organelle part (GO:0044422)	9660	1527	1032.9	+	1.48	8.49e-89	2.16e-86
cytoplasm (GO:0005737)	11673	1845	1248.14	+	1.48	4.42e-143	4.5e-140
actin cytoskeleton (GO:0015629)	517	80	55.28	+	1.45	0.0025	0.0223
membrane (GO:0016020)	9827	1468	1050.75	+	1.4	1.5e-63	1.23e-61
extracellular region (GO:0005576)	4372	652	467.48	+	1.39	2.95e-18	1.04e-16
organelle lumen (GO:0043233)	5261	775	562.53	+	1.38	3.29e-21	1.32e-19
intracellular organelle lumen (GO:0070013)	5261	775	562.53	+	1.38	3.29e-21	1.29e-19
membrane-enclosed lumen (GO:0031974)	5261	775	562.53	+	1.38	3.29e-21	1.27e-19
membrane-bounded organelle (GO:0043227)	12535	1828	1340.31	+	1.36	7.81e-99	3.98e-96
intracellular membrane-bounded organelle (GO:0043231)	11046	1608	1181.09	+	1.36	1.19e-68	1.21e-66
cell projection (GO:0042995)	2210	321	236.3	+	1.36	1.51e-07	2.52e-06
membrane part (GO:0044425)	7314	1061	782.05	+	1.36	1.82e-30	9.26e-29
plasma membrane bounded cell projection (GO:0120025)	2137	310	228.5	+	1.36	2.65e-07	4.32e-06
cell surface (GO:0009986)	935	133	99.97	+	1.33	0.00208	0.0188
catalytic complex (GO:1902494)	1385	197	148.09	+	1.33	0.000174	0.00185
cell projection part (GO:0044463)	1491	212	159.43	+	1.33	8.67e-05	0.000987
plasma membrane bounded cell projection part (GO:0120038)	1491	212	159.43	+	1.33	8.67e-05	0.000982
protein-containing complex (GO:0032991)	5627	793	601.67	+	1.32	4.86e-17	1.65e-15
microtubule cytoskeleton (GO:0015630)	1214	170	129.81	+	1.31	0.001	0.00958
intracellular organelle (GO:0043229)	12834	1792	1372.28	+	1.31	1.26e-73	1.6e-71
organelle (GO:0043226)	13654	1894	1459.96	+	1.3	1.91e-85	3.53e-83
intrinsic component of membrane (GO:0031224)	5895	811	630.32	+	1.29	4.7e-15	1.45e-13
integral component of membrane (GO:0016021)	5737	789	613.43	+	1.29	1.65e-14	4.72e-13
intracellular part (GO:0044424)	14628	1978	1564.1	+	1.26	2.1e-87	4.28e-85
intracellular (GO:0005622)	14638	1979	1565.17	+	1.26	1.69e-87	3.83e-85
cytoskeleton (GO:0005856)	2230	298	238.44	+	1.25	0.000179	0.00189
nuclear part (GO:0044428)	4506	601	481.8	+	1.25	1.71e-08	3.38e-07
plasma membrane (GO:0005886)	5731	756	612.79	+	1.23	3.06e-10	7.61e-09
plasma membrane part (GO:0044459)	3036	400	324.62	+	1.23	3.12e-05	0.000395
cell periphery (GO:0071944)	5858	768	626.37	+	1.23	6.35e-10	1.5e-08
nuclear lumen (GO:0031981)	4109	527	439.36	+	1.2	1.63e-05	0.000214
nucleoplasm (GO:0005654)	3491	445	373.28	+	1.19	0.000168	0.00181
intracellular non-membrane-bounded organelle (GO:0043232)	4282	539	457.85	+	1.18	7.95e-05	0.000942
non-membrane-bounded organelle (GO:0043228)	4291	540	458.82	+	1.18	8.05e-05	0.000948
cell part (GO:0044464)	17133	2109	1831.95	+	1.15	3.11e-60	2.34e-58
cell (GO:0005623)	17192	2114	1838.26	+	1.15	8.68e-61	6.8e-59
cellular_component (GO:0005575)	18867	2221	2017.36	+	1.1	1.58e-66	1.4e-64
cilium (GO:0005929)	624	41	66.72	-	0.61	0.00135	0.0126
transcription factor complex (GO:0005667)	366	18	39.13	-	0.46	0.00045	0.0045
cation channel complex (GO:0034703)	222	10	23.74	-	0.42	0.00347	0.0291
potassium channel complex (GO:0034705)	96	2	10.26	-	0.19	0.0055	0.0438
Unclassified (UNCLASSIFIED)	2129	24	227.64	-	0.11	1.58e-66	1.46e-64
T cell receptor complex (GO:0042101)	126	1	13.47	-	0.07	6.05e-05	0.000733
immunoglobulin complex (GO:0019814)	186	0	19.89	-	< 0.01	1.1e-08	2.25e-07
immunoglobulin complex, circulating (GO:0042571)	94	0	10.05	-	< 0.01	0.00014	0.00154

## Sheet: 3 of 6 - all
Analysis Type:	PANTHER Overrepresentation Test (Released 20190711)
Annotation Version and Release Date:	GO Ontology database Released 2019-07-03
Analyzed List:	Client Text Box Input (Homo sapiens)
Reference List:	Homo sapiens (all genes in database)
Test Type:	FISHER
Correction:	FDR
GO cellular component complete	Homo sapiens - REFLIST (20996)	Client Text Box Input (4851)	Client Text Box Input (expected)	Client Text Box Input (over/under)	Client Text Box Input (fold Enrichment)	Client Text Box Input (raw P-value)	Client Text Box Input (FDR)
proteasome regulatory particle, base subcomplex (GO:0008540)	12	12	2.77	+	4.33	0.000533	0.00334
nuclear pore outer ring (GO:0031080)	10	10	2.31	+	4.33	0.00156	0.00882
aminoacyl-tRNA synthetase multienzyme complex (GO:0017101)	12	12	2.77	+	4.33	0.000533	0.00333
U6 snRNP (GO:0005688)	8	8	1.85	+	4.33	0.00466	0.0234
eukaryotic translation initiation factor 3 complex, eIF3m (GO:0071541)	7	7	1.62	+	4.33	0.00811	0.0381
Lsm2-8 complex (GO:0120115)	7	7	1.62	+	4.33	0.00811	0.038
proteasome accessory complex (GO:0022624)	25	24	5.78	+	4.16	1.61e-06	1.42e-05
proteasome regulatory particle (GO:0005838)	22	21	5.08	+	4.13	7.59e-06	6.36e-05
polysomal ribosome (GO:0042788)	33	31	7.62	+	4.07	6.97e-08	7.17e-07
eukaryotic translation initiation factor 3 complex (GO:0005852)	16	15	3.7	+	4.06	0.000174	0.0012
eukaryotic 48S preinitiation complex (GO:0033290)	15	14	3.47	+	4.04	0.000295	0.00194
methylosome (GO:0034709)	12	11	2.77	+	3.97	0.00145	0.00831
organellar large ribosomal subunit (GO:0000315)	58	53	13.4	+	3.96	3.68e-12	6.04e-11
mitochondrial large ribosomal subunit (GO:0005762)	58	53	13.4	+	3.96	3.68e-12	5.99e-11
COPI-coated vesicle membrane (GO:0030663)	20	18	4.62	+	3.9	5.66e-05	0.000419
ER membrane protein complex (GO:0072546)	10	9	2.31	+	3.9	0.00427	0.0216
Derlin-1 retrotranslocation complex (GO:0036513)	10	9	2.31	+	3.9	0.00427	0.0216
organellar ribosome (GO:0000313)	89	80	20.56	+	3.89	2.48e-17	5.01e-16
mitochondrial ribosome (GO:0005761)	89	80	20.56	+	3.89	2.48e-17	4.96e-16
organellar small ribosomal subunit (GO:0000314)	29	26	6.7	+	3.88	1.41e-06	1.26e-05
mitochondrial small ribosomal subunit (GO:0005763)	29	26	6.7	+	3.88	1.41e-06	1.26e-05
cytosolic proteasome complex (GO:0031597)	9	8	2.08	+	3.85	0.00736	0.0351
translation preinitiation complex (GO:0070993)	18	16	4.16	+	3.85	0.000161	0.00112
autolysosome (GO:0044754)	9	8	2.08	+	3.85	0.00736	0.035
BORC complex (GO:0099078)	9	8	2.08	+	3.85	0.00736	0.035
mitochondrial nucleoid (GO:0042645)	44	39	10.17	+	3.84	4.45e-09	5.21e-08
nucleoid (GO:0009295)	44	39	10.17	+	3.84	4.45e-09	5.18e-08
eukaryotic 43S preinitiation complex (GO:0016282)	17	15	3.93	+	3.82	0.000271	0.00179
COPII vesicle coat (GO:0030127)	15	13	3.47	+	3.75	0.000774	0.00465
COPI vesicle coat (GO:0030126)	15	13	3.47	+	3.75	0.000774	0.00464
cytoplasmic exosome (RNase complex) (GO:0000177)	14	12	3.23	+	3.71	0.00131	0.00757
small ribosomal subunit (GO:0015935)	75	64	17.33	+	3.69	1.85e-13	3.25e-12
Prp19 complex (GO:0000974)	13	11	3	+	3.66	0.00223	0.0122
ribosomal subunit (GO:0044391)	198	167	45.75	+	3.65	2.09e-32	5.92e-31
catalytic step 1 spliceosome (GO:0071012)	12	10	2.77	+	3.61	0.0038	0.0195
U2-type catalytic step 1 spliceosome (GO:0071006)	12	10	2.77	+	3.61	0.0038	0.0194
cytosolic small ribosomal subunit (GO:0022627)	46	38	10.63	+	3.58	2.56e-08	2.75e-07
large ribosomal subunit (GO:0015934)	126	104	29.11	+	3.57	3.29e-20	7.87e-19
U4 snRNP (GO:0005687)	11	9	2.54	+	3.54	0.00648	0.0315
chaperone complex (GO:0101031)	22	18	5.08	+	3.54	0.00013	0.000921
endoplasmic reticulum chaperone complex (GO:0034663)	11	9	2.54	+	3.54	0.00648	0.0314
COPI-coated vesicle (GO:0030137)	27	22	6.24	+	3.53	2.5e-05	0.000195
ribosome (GO:0005840)	245	197	56.61	+	3.48	4.9e-36	1.56e-34
transcription export complex (GO:0000346)	15	12	3.47	+	3.46	0.00196	0.0109
U1 snRNP (GO:0005685)	19	15	4.39	+	3.42	0.000608	0.00377
costamere (GO:0043034)	19	15	4.39	+	3.42	0.000608	0.00376
respiratory chain complex III (GO:0045275)	14	11	3.23	+	3.4	0.00331	0.0172
mitochondrial respiratory chain complex III (GO:0005750)	14	11	3.23	+	3.4	0.00331	0.0171
precatalytic spliceosome (GO:0071011)	51	40	11.78	+	3.39	3.59e-08	3.83e-07
polysome (GO:0005844)	74	58	17.1	+	3.39	2.76e-11	4.19e-10
U2-type precatalytic spliceosome (GO:0071005)	50	39	11.55	+	3.38	5.82e-08	6.02e-07
ficolin-1-rich granule (GO:0101002)	124	96	28.65	+	3.35	1.73e-17	3.57e-16
ficolin-1-rich granule lumen (GO:1904813)	124	96	28.65	+	3.35	1.73e-17	3.53e-16
spliceosomal snRNP complex (GO:0097525)	61	47	14.09	+	3.33	3.04e-09	3.64e-08
catalytic step 2 spliceosome (GO:0071013)	87	67	20.1	+	3.33	1.8e-12	3.02e-11
ESCRT complex (GO:0036452)	26	20	6.01	+	3.33	0.000171	0.00118
eukaryotic translation initiation factor 4F complex (GO:0016281)	13	10	3	+	3.33	0.0056	0.0277
oligosaccharyltransferase complex (GO:0008250)	13	10	3	+	3.33	0.0056	0.0276
U2-type catalytic step 2 spliceosome (GO:0071007)	30	23	6.93	+	3.32	4.85e-05	0.000362
SMN-Sm protein complex (GO:0034719)	17	13	3.93	+	3.31	0.0017	0.00959
respiratory chain complex I (GO:0045271)	51	39	11.78	+	3.31	7.85e-08	8e-07
NADH dehydrogenase complex (GO:0030964)	51	39	11.78	+	3.31	7.85e-08	7.96e-07
mitochondrial respiratory chain complex I (GO:0005747)	51	39	11.78	+	3.31	7.85e-08	7.92e-07
melanosome (GO:0042470)	106	81	24.49	+	3.31	9.38e-15	1.71e-13
pigment granule (GO:0048770)	106	81	24.49	+	3.31	9.38e-15	1.69e-13
cytosolic ribosome (GO:0022626)	118	90	27.26	+	3.3	4.88e-16	9.2e-15
exon-exon junction complex (GO:0035145)	21	16	4.85	+	3.3	0.00053	0.00333
endopeptidase complex (GO:1905369)	67	51	15.48	+	3.29	1.43e-09	1.84e-08
proteasome complex (GO:0000502)	66	50	15.25	+	3.28	2.25e-09	2.79e-08
nuclear pore nuclear basket (GO:0044615)	12	9	2.77	+	3.25	0.00948	0.0438
mitochondrial protein complex (GO:0098798)	268	201	61.92	+	3.25	1.19e-33	3.42e-32
endolysosome (GO:0036019)	20	15	4.62	+	3.25	0.000881	0.00523
Arp2/3 protein complex (GO:0005885)	12	9	2.77	+	3.25	0.00948	0.0437
HOPS complex (GO:0030897)	12	9	2.77	+	3.25	0.00948	0.0436
U4/U6 x U5 tri-snRNP complex (GO:0046540)	32	24	7.39	+	3.25	3.69e-05	0.00028
lysosomal lumen (GO:0043202)	100	75	23.1	+	3.25	2.88e-13	4.97e-12
NuRD complex (GO:0016581)	16	12	3.7	+	3.25	0.00285	0.0153
clathrin coat of endocytic vesicle (GO:0030128)	16	12	3.7	+	3.25	0.00285	0.0152
CHD-type complex (GO:0090545)	16	12	3.7	+	3.25	0.00285	0.0152
tricarboxylic acid cycle enzyme complex (GO:0045239)	16	12	3.7	+	3.25	0.00285	0.0151
spliceosomal tri-snRNP complex (GO:0097526)	32	24	7.39	+	3.25	3.69e-05	0.000279
prespliceosome (GO:0071010)	16	12	3.7	+	3.25	0.00285	0.0151
U2-type prespliceosome (GO:0071004)	16	12	3.7	+	3.25	0.00285	0.0151
cytosolic large ribosomal subunit (GO:0022625)	67	50	15.48	+	3.23	2.67e-09	3.27e-08
vesicle coat (GO:0030120)	58	43	13.4	+	3.21	4.71e-08	4.94e-07
host cellular component (GO:0018995)	73	54	16.87	+	3.2	6.56e-10	8.79e-09
host cell (GO:0043657)	73	54	16.87	+	3.2	6.56e-10	8.73e-09
U2 snRNP (GO:0005686)	23	17	5.31	+	3.2	0.000701	0.00428
endoplasmic reticulum tubular network (GO:0071782)	23	17	5.31	+	3.2	0.000701	0.00426
pore complex (GO:0046930)	23	17	5.31	+	3.2	0.000701	0.00425
AP-2 adaptor complex (GO:0030122)	15	11	3.47	+	3.17	0.00478	0.0239
mitochondrial matrix (GO:0005759)	475	348	109.75	+	3.17	1.78e-56	8.84e-55
small nucleolar ribonucleoprotein complex (GO:0005732)	22	16	5.08	+	3.15	0.00113	0.00657
U2-type spliceosomal complex (GO:0005684)	91	66	21.03	+	3.14	1.74e-11	2.69e-10
azurophil granule membrane (GO:0035577)	58	42	13.4	+	3.13	8.91e-08	8.81e-07
U5 snRNP (GO:0005682)	18	13	4.16	+	3.13	0.00402	0.0205
filopodium membrane (GO:0031527)	18	13	4.16	+	3.13	0.00402	0.0205
focal adhesion (GO:0005925)	407	292	94.03	+	3.11	4.52e-46	1.77e-44
small nuclear ribonucleoprotein complex (GO:0030532)	67	48	15.48	+	3.1	1.13e-08	1.27e-07
Sm-like protein family complex (GO:0120114)	77	55	17.79	+	3.09	1.52e-09	1.93e-08
clathrin coat of coated pit (GO:0030132)	21	15	4.85	+	3.09	0.00181	0.0101
endolysosome membrane (GO:0036020)	14	10	3.23	+	3.09	0.00801	0.0378
anchored component of synaptic vesicle membrane (GO:0098993)	14	10	3.23	+	3.09	0.00801	0.0377
low-density lipoprotein particle (GO:0034362)	14	10	3.23	+	3.09	0.00801	0.0377
cell-substrate junction (GO:0030055)	414	295	95.65	+	3.08	4.73e-46	1.82e-44
cell-substrate adherens junction (GO:0005924)	410	292	94.73	+	3.08	1.6e-45	6.04e-44
mitochondrial respirasome (GO:0005746)	90	64	20.79	+	3.08	5.62e-11	8.29e-10
azurophil granule (GO:0042582)	154	109	35.58	+	3.06	1.23e-17	2.59e-16
primary lysosome (GO:0005766)	154	109	35.58	+	3.06	1.23e-17	2.56e-16
proton-transporting two-sector ATPase complex, catalytic domain (GO:0033178)	17	12	3.93	+	3.06	0.00645	0.0315
outer mitochondrial membrane protein complex (GO:0098799)	17	12	3.93	+	3.06	0.00645	0.0314
retromer complex (GO:0030904)	20	14	4.62	+	3.03	0.00291	0.0153
vacuolar lumen (GO:0005775)	176	121	40.66	+	2.98	1.14e-18	2.58e-17
proteasome core complex (GO:0005839)	22	15	5.08	+	2.95	0.0022	0.012
preribosome, large subunit precursor (GO:0030687)	25	17	5.78	+	2.94	0.00106	0.00621
Flemming body (GO:0090543)	28	19	6.47	+	2.94	0.000522	0.00329
respiratory chain complex (GO:0098803)	87	59	20.1	+	2.94	1.42e-09	1.85e-08
azurophil granule lumen (GO:0035578)	90	61	20.79	+	2.93	6.98e-10	9.24e-09
lysosomal membrane (GO:0005765)	355	237	82.02	+	2.89	5.14e-34	1.52e-32
endoplasmic reticulum subcompartment (GO:0098827)	27	18	6.24	+	2.89	0.000843	0.00503
membrane coat (GO:0030117)	99	66	22.87	+	2.89	2.87e-10	4.06e-09
COP9 signalosome (GO:0008180)	36	24	8.32	+	2.89	0.000163	0.00113
coated membrane (GO:0048475)	99	66	22.87	+	2.89	2.87e-10	4.03e-09
respirasome (GO:0070469)	102	68	23.57	+	2.89	1.38e-10	2.01e-09
integral component of mitochondrial inner membrane (GO:0031305)	45	30	10.4	+	2.89	1.86e-05	0.000149
intrinsic component of mitochondrial inner membrane (GO:0031304)	45	30	10.4	+	2.89	1.86e-05	0.000148
podosome (GO:0002102)	30	20	6.93	+	2.89	0.000423	0.00272
lytic vacuole membrane (GO:0098852)	356	237	82.25	+	2.88	6.55e-34	1.91e-32
organelle envelope lumen (GO:0031970)	89	59	20.56	+	2.87	2.15e-09	2.69e-08
mitochondrial intermembrane space (GO:0005758)	80	53	18.48	+	2.87	1.72e-08	1.89e-07
oxidoreductase complex (GO:1990204)	117	77	27.03	+	2.85	1.32e-11	2.05e-10
trans-Golgi network transport vesicle (GO:0030140)	32	21	7.39	+	2.84	0.000546	0.00339
exoribonuclease complex (GO:1905354)	26	17	6.01	+	2.83	0.00136	0.0078
cytoplasmic stress granule (GO:0010494)	66	43	15.25	+	2.82	4.4e-07	4.13e-06
triglyceride-rich plasma lipoprotein particle (GO:0034385)	20	13	4.62	+	2.81	0.00571	0.0281
very-low-density lipoprotein particle (GO:0034361)	20	13	4.62	+	2.81	0.00571	0.028
peptidase complex (GO:1905368)	94	61	21.72	+	2.81	2.51e-09	3.1e-08
intrinsic component of mitochondrial membrane (GO:0098573)	74	48	17.1	+	2.81	1.31e-07	1.27e-06
spliceosomal complex (GO:0005681)	189	122	43.67	+	2.79	3.31e-17	6.55e-16
integral component of mitochondrial membrane (GO:0032592)	73	47	16.87	+	2.79	2.04e-07	1.94e-06
inner mitochondrial membrane protein complex (GO:0098800)	137	88	31.65	+	2.78	9.1e-13	1.56e-11
mitochondrial inner membrane (GO:0005743)	476	305	109.98	+	2.77	4.41e-41	1.52e-39
exosome (RNase complex) (GO:0000178)	25	16	5.78	+	2.77	0.00219	0.012
late endosome membrane (GO:0031902)	136	87	31.42	+	2.77	1.42e-12	2.42e-11
vacuolar part (GO:0044437)	575	367	132.85	+	2.76	5.1e-49	2.08e-47
microbody membrane (GO:0031903)	63	40	14.56	+	2.75	1.73e-06	1.51e-05
peroxisomal membrane (GO:0005778)	63	40	14.56	+	2.75	1.73e-06	1.5e-05
vacuolar membrane (GO:0005774)	417	264	96.35	+	2.74	5.69e-35	1.7e-33
small-subunit processome (GO:0032040)	38	24	8.78	+	2.73	0.000234	0.00157
AP-type membrane coat adaptor complex (GO:0030119)	46	29	10.63	+	2.73	7.3e-05	0.000533
U12-type spliceosomal complex (GO:0005689)	27	17	6.24	+	2.73	0.00284	0.0152
mitochondrial membrane part (GO:0044455)	233	146	53.83	+	2.71	1.44e-19	3.38e-18
late endosome (GO:0005770)	264	164	61	+	2.69	2.15e-21	5.22e-20
clathrin adaptor complex (GO:0030131)	29	18	6.7	+	2.69	0.00205	0.0113
clathrin vesicle coat (GO:0030125)	29	18	6.7	+	2.69	0.00205	0.0113
mitochondrial part (GO:0044429)	1049	651	242.37	+	2.69	4.62e-85	3.49e-83
endoplasmic reticulum-Golgi intermediate compartment (GO:0005793)	129	80	29.8	+	2.68	4.57e-11	6.9e-10
organelle inner membrane (GO:0019866)	537	333	124.07	+	2.68	1.57e-42	5.6e-41
postsynaptic specialization, intracellular component (GO:0099091)	21	13	4.85	+	2.68	0.00712	0.0342
intrinsic component of mitochondrial outer membrane (GO:0031306)	21	13	4.85	+	2.68	0.00712	0.0341
adherens junction (GO:0005912)	549	337	126.84	+	2.66	1.61e-42	5.66e-41
90S preribosome (GO:0030686)	31	19	7.16	+	2.65	0.00152	0.00867
lysosome (GO:0005764)	684	419	158.03	+	2.65	1.3e-52	5.75e-51
secretory granule lumen (GO:0034774)	320	196	73.93	+	2.65	7.47e-25	1.9e-23
anchoring junction (GO:0070161)	565	346	130.54	+	2.65	2.53e-43	9.2e-42
ribonucleoprotein complex (GO:1990904)	879	538	203.09	+	2.65	3.99e-68	2.26e-66
lytic vacuole (GO:0000323)	685	419	158.27	+	2.65	1.45e-52	6.29e-51
nuclear pore (GO:0005643)	90	55	20.79	+	2.64	7.94e-08	7.97e-07
vesicle lumen (GO:0031983)	326	199	75.32	+	2.64	3.47e-25	9.06e-24
clathrin-coated pit (GO:0005905)	69	42	15.94	+	2.63	2.24e-06	1.94e-05
cytoplasmic vesicle lumen (GO:0060205)	324	197	74.86	+	2.63	8.37e-25	2.1e-23
rough endoplasmic reticulum membrane (GO:0030867)	28	17	6.47	+	2.63	0.00318	0.0165
phagocytic vesicle membrane (GO:0030670)	76	46	17.56	+	2.62	1e-06	9.14e-06
cytosolic part (GO:0044445)	258	156	59.61	+	2.62	1.43e-19	3.38e-18
axon cytoplasm (GO:1904115)	58	35	13.4	+	2.61	2.28e-05	0.000179
preribosome (GO:0030684)	80	48	18.48	+	2.6	6.05e-07	5.63e-06
smooth endoplasmic reticulum (GO:0005790)	35	21	8.09	+	2.6	0.000908	0.00538
peroxisomal part (GO:0044439)	104	62	24.03	+	2.58	1.9e-08	2.08e-07
microbody part (GO:0044438)	104	62	24.03	+	2.58	1.9e-08	2.07e-07
clathrin coat (GO:0030118)	47	28	10.86	+	2.58	0.000153	0.00106
mitochondrial membrane (GO:0031966)	705	419	162.89	+	2.57	3.39e-50	1.41e-48
mitochondrial envelope (GO:0005740)	747	443	172.59	+	2.57	6.03e-53	2.73e-51
endoplasmic reticulum exit site (GO:0070971)	27	16	6.24	+	2.56	0.00494	0.0246
SNARE complex (GO:0031201)	49	29	11.32	+	2.56	0.00012	0.000851
endoplasmic reticulum-Golgi intermediate compartment membrane (GO:0033116)	71	42	16.4	+	2.56	4.66e-06	3.99e-05
microtubule plus-end (GO:0035371)	22	13	5.08	+	2.56	0.00899	0.0418
lamellipodium membrane (GO:0031258)	22	13	5.08	+	2.56	0.00899	0.0417
BLOC complex (GO:0031082)	22	13	5.08	+	2.56	0.00899	0.0416
microbody (GO:0042579)	139	81	32.12	+	2.52	2.95e-10	4.12e-09
peroxisome (GO:0005777)	139	81	32.12	+	2.52	2.95e-10	4.09e-09
vacuole (GO:0005773)	789	456	182.29	+	2.5	3.83e-52	1.62e-50
extracellular exosome (GO:0070062)	2099	1206	484.96	+	2.49	1.64e-148	2.39e-146
vesicle tethering complex (GO:0099023)	68	39	15.71	+	2.48	1.63e-05	0.000131
extracellular vesicle (GO:1903561)	2120	1211	489.81	+	2.47	6.61e-148	8.97e-146
extracellular organelle (GO:0043230)	2125	1211	490.97	+	2.47	3.38e-147	4.3e-145
Golgi-associated vesicle (GO:0005798)	183	104	42.28	+	2.46	2.72e-12	4.5e-11
phagocytic vesicle (GO:0045335)	132	75	30.5	+	2.46	2.97e-09	3.58e-08
microbody lumen (GO:0031907)	53	30	12.25	+	2.45	0.000186	0.00127
peroxisomal matrix (GO:0005782)	53	30	12.25	+	2.45	0.000186	0.00126
Golgi-associated vesicle membrane (GO:0030660)	115	65	26.57	+	2.45	4.22e-08	4.47e-07
coated vesicle membrane (GO:0030662)	182	102	42.05	+	2.43	7.18e-12	1.15e-10
coated vesicle (GO:0030135)	293	164	67.7	+	2.42	3.36e-18	7.29e-17
COPII-coated ER to Golgi transport vesicle (GO:0030134)	97	54	22.41	+	2.41	9.07e-07	8.36e-06
proton-transporting V-type ATPase complex (GO:0033176)	27	15	6.24	+	2.4	0.00891	0.0415
midbody (GO:0030496)	173	96	39.97	+	2.4	5.1e-11	7.63e-10
neuron projection cytoplasm (GO:0120111)	85	47	19.64	+	2.39	5.06e-06	4.29e-05
envelope (GO:0031975)	1193	659	275.64	+	2.39	8.22e-71	4.93e-69
organelle envelope (GO:0031967)	1193	659	275.64	+	2.39	8.22e-71	4.78e-69
nuclear chromosome, telomeric region (GO:0000784)	111	61	25.65	+	2.38	2.1e-07	1.99e-06
ER to Golgi transport vesicle membrane (GO:0012507)	62	34	14.32	+	2.37	0.00011	0.00079
endosome membrane (GO:0010008)	483	263	111.59	+	2.36	4.7e-27	1.28e-25
mitochondrion (GO:0005739)	1601	870	369.9	+	2.35	7.58e-93	5.94e-91
recycling endosome membrane (GO:0055038)	83	45	19.18	+	2.35	1.12e-05	9.21e-05
filopodium (GO:0030175)	104	56	24.03	+	2.33	1.16e-06	1.04e-05
mitochondrial outer membrane (GO:0005741)	183	98	42.28	+	2.32	1.41e-10	2.04e-09
endosomal part (GO:0044440)	535	286	123.61	+	2.31	1.95e-28	5.45e-27
organelle outer membrane (GO:0031968)	206	110	47.6	+	2.31	1.14e-11	1.79e-10
recycling endosome (GO:0055037)	178	95	41.13	+	2.31	3.58e-10	4.9e-09
outer membrane (GO:0019867)	208	111	48.06	+	2.31	8.91e-12	1.41e-10
actomyosin (GO:0042641)	83	44	19.18	+	2.29	1.94e-05	0.000154
cytochrome complex (GO:0070069)	34	18	7.86	+	2.29	0.00666	0.0322
multivesicular body (GO:0005771)	51	27	11.78	+	2.29	0.00113	0.00658
integral component of endoplasmic reticulum membrane (GO:0030176)	155	82	35.81	+	2.29	7.25e-09	8.29e-08
platelet alpha granule (GO:0031091)	91	48	21.03	+	2.28	9.62e-06	8e-05
tertiary granule lumen (GO:1904724)	55	29	12.71	+	2.28	0.000627	0.00386
protein-lipid complex (GO:0032994)	40	21	9.24	+	2.27	0.00444	0.0224
ficolin-1-rich granule membrane (GO:0101003)	61	32	14.09	+	2.27	0.000427	0.00273
tertiary granule (GO:0070820)	164	86	37.89	+	2.27	4.14e-09	4.87e-08
lamellipodium (GO:0030027)	195	102	45.05	+	2.26	1.69e-10	2.42e-09
platelet alpha granule lumen (GO:0031093)	67	35	15.48	+	2.26	0.000183	0.00125
intrinsic component of endoplasmic reticulum membrane (GO:0031227)	163	85	37.66	+	2.26	6.05e-09	7e-08
early endosome (GO:0005769)	355	185	82.02	+	2.26	7.15e-18	1.52e-16
endoplasmic reticulum lumen (GO:0005788)	309	161	71.39	+	2.26	1.18e-15	2.19e-14
extrinsic component of organelle membrane (GO:0031312)	48	25	11.09	+	2.25	0.00147	0.00838
rough endoplasmic reticulum (GO:0005791)	89	46	20.56	+	2.24	2.1e-05	0.000166
secretory granule membrane (GO:0030667)	301	155	69.54	+	2.23	9.05e-15	1.66e-13
protein serine/threonine phosphatase complex (GO:0008287)	45	23	10.4	+	2.21	0.00283	0.0152
phosphatase complex (GO:1903293)	45	23	10.4	+	2.21	0.00283	0.0152
cleavage furrow (GO:0032154)	55	28	12.71	+	2.2	0.00106	0.00623
cell division site part (GO:0032155)	63	32	14.56	+	2.2	0.000517	0.00327
intrinsic component of organelle membrane (GO:0031300)	394	200	91.03	+	2.2	2.32e-18	5.07e-17
secretory granule (GO:0030141)	838	425	193.61	+	2.2	3.75e-38	1.23e-36
contractile actin filament bundle (GO:0097517)	71	36	16.4	+	2.19	0.000257	0.00171
stress fiber (GO:0001725)	71	36	16.4	+	2.19	0.000257	0.0017
integral component of organelle membrane (GO:0031301)	362	182	83.64	+	2.18	1.91e-16	3.68e-15
lipoprotein particle (GO:1990777)	38	19	8.78	+	2.16	0.00958	0.044
cytoplasmic vesicle part (GO:0044433)	1512	756	349.34	+	2.16	1.48e-67	8.15e-66
plasma lipoprotein particle (GO:0034358)	38	19	8.78	+	2.16	0.00958	0.0439
actin filament bundle (GO:0032432)	78	39	18.02	+	2.16	0.000186	0.00126
autophagosome (GO:0005776)	96	48	22.18	+	2.16	3.61e-05	0.000275
cell-cell contact zone (GO:0044291)	74	37	17.1	+	2.16	0.000223	0.00151
endosome (GO:0005768)	922	459	213.02	+	2.15	1.41e-39	4.79e-38
specific granule (GO:0042581)	161	80	37.2	+	2.15	7.8e-08	7.98e-07
clathrin-coated vesicle (GO:0030136)	188	93	43.44	+	2.14	8.4e-09	9.56e-08
ribonucleoprotein granule (GO:0035770)	223	110	51.52	+	2.13	4.55e-10	6.13e-09
cell division site (GO:0032153)	69	34	15.94	+	2.13	0.000542	0.00337
whole membrane (GO:0098805)	1683	826	388.85	+	2.12	1.32e-71	8.17e-70
intercalated disc (GO:0014704)	53	26	12.25	+	2.12	0.00231	0.0126
myelin sheath (GO:0043209)	51	25	11.78	+	2.12	0.00297	0.0156
extracellular matrix component (GO:0044420)	51	25	11.78	+	2.12	0.00297	0.0156
ruffle (GO:0001726)	173	84	39.97	+	2.1	8.22e-08	8.16e-07
nuclear envelope (GO:0005635)	468	227	108.13	+	2.1	9.7e-19	2.22e-17
secretory vesicle (GO:0099503)	995	482	229.89	+	2.1	2.49e-39	8.31e-38
specific granule membrane (GO:0035579)	91	44	21.03	+	2.09	0.000138	0.000967
cell-cell adherens junction (GO:0005913)	118	57	27.26	+	2.09	1.46e-05	0.000118
lipid droplet (GO:0005811)	81	39	18.71	+	2.08	0.000363	0.00236
ruffle membrane (GO:0032587)	94	45	21.72	+	2.07	0.000115	0.000825
early endosome membrane (GO:0031901)	151	72	34.89	+	2.06	1.58e-06	1.4e-05
cytoplasmic ribonucleoprotein granule (GO:0036464)	212	101	48.98	+	2.06	8.98e-09	1.02e-07
actin filament (GO:0005884)	116	55	26.8	+	2.05	2.89e-05	0.000224
vesicle (GO:0031982)	3836	1813	886.28	+	2.05	2.34e-168	4.33e-166
basal part of cell (GO:0045178)	51	24	11.78	+	2.04	0.00687	0.0331
specific granule lumen (GO:0035580)	62	29	14.32	+	2.02	0.00275	0.0148
cortical actin cytoskeleton (GO:0030864)	92	43	21.26	+	2.02	0.000236	0.00158
nuclear inner membrane (GO:0005637)	60	28	13.86	+	2.02	0.00362	0.0186
endoplasmic reticulum part (GO:0044432)	1377	639	318.15	+	2.01	8.07e-48	3.22e-46
cell cortex part (GO:0044448)	192	89	44.36	+	2.01	1.92e-07	1.84e-06
kinetochore (GO:0000776)	136	63	31.42	+	2	1.45e-05	0.000118
endocytic vesicle (GO:0030139)	331	153	76.48	+	2	8.19e-12	1.3e-10
intrinsic component of synaptic vesicle membrane (GO:0098563)	50	23	11.55	+	1.99	0.00974	0.0445
chromosome, telomeric region (GO:0000781)	146	67	33.73	+	1.99	8.38e-06	7e-05
vesicle membrane (GO:0012506)	799	365	184.6	+	1.98	4.4e-26	1.16e-24
nuclear membrane (GO:0031965)	300	137	69.31	+	1.98	1.9e-10	2.71e-09
organelle membrane (GO:0031090)	3525	1607	814.43	+	1.97	1.75e-132	1.98e-130
endoplasmic reticulum membrane (GO:0005789)	1092	497	252.3	+	1.97	3.43e-35	1.04e-33
cortical cytoskeleton (GO:0030863)	121	55	27.96	+	1.97	6.16e-05	0.000455
nuclear outer membrane-endoplasmic reticulum membrane network (GO:0042175)	1114	506	257.38	+	1.97	1.15e-35	3.59e-34
cytoplasmic vesicle (GO:0031410)	2336	1060	539.72	+	1.96	3.98e-79	2.7e-77
cytoplasmic vesicle membrane (GO:0030659)	778	353	179.75	+	1.96	8.83e-25	2.19e-23
intracellular vesicle (GO:0097708)	2339	1060	540.41	+	1.96	7.26e-79	4.77e-77
cell cortex (GO:0005938)	318	144	73.47	+	1.96	1.17e-10	1.71e-09
cell leading edge (GO:0031252)	409	185	94.5	+	1.96	2.66e-13	4.64e-12
clathrin-coated vesicle membrane (GO:0030665)	115	52	26.57	+	1.96	0.000133	0.000935
clathrin-coated endocytic vesicle membrane (GO:0030669)	80	36	18.48	+	1.95	0.00172	0.00966
transport vesicle (GO:0030133)	399	178	92.19	+	1.93	2.07e-12	3.46e-11
bounding membrane of organelle (GO:0098588)	2091	931	483.11	+	1.93	3.57e-65	1.92e-63
endocytic vesicle membrane (GO:0030666)	198	88	45.75	+	1.92	8.74e-07	8.09e-06
nuclear periphery (GO:0034399)	135	60	31.19	+	1.92	6.31e-05	0.000462
caveola (GO:0005901)	81	36	18.71	+	1.92	0.00182	0.0102
trans-Golgi network (GO:0005802)	243	108	56.14	+	1.92	5.8e-08	6.03e-07
cytoplasmic side of membrane (GO:0098562)	183	81	42.28	+	1.92	3.43e-06	2.95e-05
basement membrane (GO:0005604)	95	42	21.95	+	1.91	0.000878	0.00523
trans-Golgi network membrane (GO:0032588)	93	41	21.49	+	1.91	0.00115	0.00666
inclusion body (GO:0016234)	84	37	19.41	+	1.91	0.00153	0.0087
clathrin-coated endocytic vesicle (GO:0045334)	98	43	22.64	+	1.9	0.000727	0.00438
chromosome, centromeric region (GO:0000775)	195	85	45.05	+	1.89	3.12e-06	2.69e-05
endoplasmic reticulum (GO:0005783)	1941	845	448.46	+	1.88	3.34e-55	1.58e-53
organelle subcompartment (GO:0031984)	393	171	90.8	+	1.88	2.71e-11	4.15e-10
membrane region (GO:0098589)	331	142	76.48	+	1.86	2.88e-09	3.49e-08
synaptic vesicle (GO:0008021)	196	84	45.28	+	1.85	4.78e-06	4.07e-05
chromosomal region (GO:0098687)	336	144	77.63	+	1.85	1.9e-09	2.39e-08
P-body (GO:0000932)	84	36	19.41	+	1.85	0.0031	0.0161
plasma membrane raft (GO:0044853)	110	47	25.41	+	1.85	0.000658	0.00404
perinuclear region of cytoplasm (GO:0048471)	717	306	165.66	+	1.85	1.62e-18	3.64e-17
blood microparticle (GO:0072562)	143	61	33.04	+	1.85	0.000136	0.000952
membrane microdomain (GO:0098857)	319	136	73.7	+	1.85	9.17e-09	1.03e-07
actin cytoskeleton (GO:0015629)	517	220	119.45	+	1.84	1.56e-13	2.76e-12
tertiary granule membrane (GO:0070821)	73	31	16.87	+	1.84	0.00764	0.0362
membrane raft (GO:0045121)	318	135	73.47	+	1.84	1.23e-08	1.37e-07
nucleolus (GO:0005730)	944	399	218.11	+	1.83	2.36e-23	5.78e-22
Golgi subcompartment (GO:0098791)	368	155	85.02	+	1.82	1.46e-09	1.86e-08
condensed chromosome, centromeric region (GO:0000779)	119	50	27.49	+	1.82	0.000698	0.00427
exocytic vesicle (GO:0070382)	213	89	49.21	+	1.81	7.28e-06	6.13e-05
growth cone (GO:0030426)	175	73	40.43	+	1.81	3.98e-05	0.0003
site of polarized growth (GO:0030427)	180	75	41.59	+	1.8	3.47e-05	0.000266
Schaffer collateral - CA1 synapse (GO:0098685)	84	35	19.41	+	1.8	0.00452	0.0227
condensed chromosome kinetochore (GO:0000777)	106	44	24.49	+	1.8	0.00156	0.00881
endomembrane system (GO:0012505)	4494	1857	1038.31	+	1.79	2.17e-124	1.84e-122
transport vesicle membrane (GO:0030658)	213	88	49.21	+	1.79	1.01e-05	8.36e-05
nucleolar part (GO:0044452)	178	73	41.13	+	1.78	6.29e-05	0.000462
nuclear speck (GO:0016607)	398	163	91.96	+	1.77	2.69e-09	3.28e-08
nuclear matrix (GO:0016363)	110	45	25.41	+	1.77	0.00184	0.0102
extracellular space (GO:0005615)	3350	1370	774	+	1.77	1.85e-81	1.3e-79
Golgi membrane (GO:0000139)	759	310	175.36	+	1.77	1.41e-16	2.73e-15
cytosol (GO:0005829)	5141	2094	1187.8	+	1.76	2.33e-141	2.79e-139
cell junction (GO:0030054)	1309	531	302.44	+	1.76	8.97e-28	2.47e-26
microtubule associated complex (GO:0005875)	153	62	35.35	+	1.75	0.0003	0.00196
extrinsic component of cytoplasmic side of plasma membrane (GO:0031234)	94	38	21.72	+	1.75	0.00494	0.0246
actin-based cell projection (GO:0098858)	209	84	48.29	+	1.74	3.19e-05	0.000246
cytoplasmic side of plasma membrane (GO:0009898)	157	63	36.27	+	1.74	0.000347	0.00227
spindle (GO:0005819)	352	141	81.33	+	1.73	9.45e-08	9.3e-07
Golgi apparatus part (GO:0044431)	985	393	227.58	+	1.73	1.66e-19	3.83e-18
extracellular region part (GO:0044421)	3551	1412	820.44	+	1.72	1.17e-77	7.46e-76
collagen-containing extracellular matrix (GO:0062023)	405	161	93.57	+	1.72	1.66e-08	1.83e-07
Golgi stack (GO:0005795)	151	60	34.89	+	1.72	0.000704	0.00425
organelle lumen (GO:0043233)	5261	2086	1215.52	+	1.72	7.85e-130	8.41e-128
intracellular organelle lumen (GO:0070013)	5261	2086	1215.52	+	1.72	7.85e-130	7.99e-128
membrane-enclosed lumen (GO:0031974)	5261	2086	1215.52	+	1.72	7.85e-130	7.61e-128
brush border (GO:0005903)	104	41	24.03	+	1.71	0.00526	0.0261
cytoplasmic region (GO:0099568)	516	203	119.22	+	1.7	4.35e-10	5.9e-09
spindle pole (GO:0000922)	166	65	38.35	+	1.69	0.000484	0.00308
catalytic complex (GO:1902494)	1385	540	320	+	1.69	5.63e-25	1.45e-23
sarcolemma (GO:0042383)	136	53	31.42	+	1.69	0.0019	0.0106
extrinsic component of plasma membrane (GO:0019897)	172	67	39.74	+	1.69	0.000442	0.00282
glutamatergic synapse (GO:0098978)	360	140	83.18	+	1.68	4.13e-07	3.89e-06
mitotic spindle (GO:0072686)	111	43	25.65	+	1.68	0.00505	0.0251
cytoplasmic part (GO:0044444)	9790	3772	2261.92	+	1.67	0	0
Golgi apparatus (GO:0005794)	1580	608	365.05	+	1.67	4.84e-27	1.3e-25
cell-cell junction (GO:0005911)	464	177	107.2	+	1.65	3.54e-08	3.79e-07
leading edge membrane (GO:0031256)	171	65	39.51	+	1.65	0.00102	0.00601
intracellular organelle part (GO:0044446)	9358	3550	2162.11	+	1.64	2.08e-291	1.06e-288
condensed chromosome (GO:0000793)	225	85	51.98	+	1.64	0.000177	0.00121
extrinsic component of membrane (GO:0019898)	302	114	69.78	+	1.63	1.51e-05	0.000122
axon part (GO:0033267)	388	146	89.65	+	1.63	9.8e-07	8.99e-06
synapse (GO:0045202)	1196	449	276.33	+	1.62	2.03e-18	4.5e-17
microtubule (GO:0005874)	427	159	98.66	+	1.61	5.68e-07	5.31e-06
organelle part (GO:0044422)	9660	3590	2231.89	+	1.61	7.82e-281	2.66e-278
protein-containing complex (GO:0032991)	5627	2089	1300.08	+	1.61	5.9e-105	4.81e-103
membrane protein complex (GO:0098796)	1301	477	300.59	+	1.59	5.94e-18	1.27e-16
non-membrane-bounded organelle (GO:0043228)	4291	1554	991.41	+	1.57	7.76e-64	4.05e-62
intracellular non-membrane-bounded organelle (GO:0043232)	4282	1550	989.33	+	1.57	1.65e-63	8.39e-62
cell body (GO:0044297)	576	207	133.08	+	1.56	8.19e-08	8.18e-07
postsynaptic density (GO:0014069)	331	118	76.48	+	1.54	8.9e-05	0.000645
axon (GO:0030424)	620	221	143.25	+	1.54	5.01e-08	5.23e-07
asymmetric synapse (GO:0032279)	335	119	77.4	+	1.54	7.76e-05	0.000565
neuron spine (GO:0044309)	161	57	37.2	+	1.53	0.00679	0.0328
dendritic spine (GO:0043197)	159	56	36.74	+	1.52	0.00829	0.0387
synapse part (GO:0044456)	959	337	221.57	+	1.52	5.41e-11	8.05e-10
cytoplasm (GO:0005737)	11673	4090	2696.98	+	1.52	0	0
extracellular region (GO:0005576)	4372	1531	1010.12	+	1.52	7.98e-55	3.69e-53
neuron to neuron synapse (GO:0098984)	357	125	82.48	+	1.52	9.59e-05	0.000693
distal axon (GO:0150034)	289	101	66.77	+	1.51	0.000508	0.00322
nuclear part (GO:0044428)	4506	1569	1041.08	+	1.51	2.69e-55	1.31e-53
myofibril (GO:0030016)	227	79	52.45	+	1.51	0.00244	0.0132
contractile fiber (GO:0043292)	237	82	54.76	+	1.5	0.00235	0.0128
neuronal cell body (GO:0043025)	506	175	116.91	+	1.5	7.05e-06	5.96e-05
basolateral plasma membrane (GO:0016323)	220	76	50.83	+	1.5	0.00338	0.0175
postsynaptic specialization (GO:0099572)	356	122	82.25	+	1.48	0.000236	0.00158
presynapse (GO:0098793)	505	173	116.68	+	1.48	1.09e-05	9e-05
nuclear lumen (GO:0031981)	4109	1406	949.36	+	1.48	1.25e-44	4.62e-43
microtubule cytoskeleton (GO:0015630)	1214	415	280.49	+	1.48	5e-12	8.08e-11
postsynapse (GO:0098794)	622	212	143.71	+	1.48	1.63e-06	1.43e-05
supramolecular polymer (GO:0099081)	991	337	228.96	+	1.47	9.69e-10	1.27e-08
nucleoplasm (GO:0005654)	3491	1187	806.57	+	1.47	2.71e-35	8.35e-34
nuclear body (GO:0016604)	759	258	175.36	+	1.47	1.15e-07	1.12e-06
supramolecular complex (GO:0099080)	992	337	229.2	+	1.47	1.21e-09	1.58e-08
intracellular membrane-bounded organelle (GO:0043231)	11046	3735	2552.11	+	1.46	2.57e-222	5.23e-220
polymeric cytoskeletal fiber (GO:0099513)	764	258	176.52	+	1.46	1.92e-07	1.84e-06
supramolecular fiber (GO:0099512)	984	332	227.35	+	1.46	3.12e-09	3.72e-08
neuron part (GO:0097458)	1765	595	407.79	+	1.46	4.39e-16	8.35e-15
extracellular matrix (GO:0031012)	528	177	121.99	+	1.45	2.47e-05	0.000194
contractile fiber part (GO:0044449)	224	75	51.75	+	1.45	0.00714	0.0341
membrane-bounded organelle (GO:0043227)	12535	4190	2896.14	+	1.45	1.88e-303	1.27e-300
cell projection membrane (GO:0031253)	330	110	76.24	+	1.44	0.00107	0.00628
chromosome (GO:0005694)	1052	350	243.06	+	1.44	3.86e-09	4.57e-08
centrosome (GO:0005813)	520	173	120.14	+	1.44	4.11e-05	0.000308
chromosomal part (GO:0044427)	929	308	214.64	+	1.43	4.68e-08	4.94e-07
cytoskeletal part (GO:0044430)	1723	567	398.09	+	1.42	9.48e-14	1.69e-12
dendrite (GO:0030425)	600	196	138.63	+	1.41	3.2e-05	0.000246
dendritic tree (GO:0097447)	602	196	139.09	+	1.41	3.98e-05	0.0003
cytoskeleton (GO:0005856)	2230	726	515.23	+	1.41	9.87e-17	1.93e-15
somatodendritic compartment (GO:0036477)	837	272	193.38	+	1.41	1.25e-06	1.13e-05
apical part of cell (GO:0045177)	389	126	89.88	+	1.4	0.00114	0.00661
intracellular organelle (GO:0043229)	12834	4128	2965.22	+	1.39	1.07e-245	2.41e-243
microtubule organizing center (GO:0005815)	750	239	173.28	+	1.38	1.82e-05	0.000146
neuron projection (GO:0043005)	1337	425	308.91	+	1.38	6.87e-09	7.91e-08
organelle (GO:0043226)	13654	4337	3154.67	+	1.37	2.33e-282	9.49e-280
membrane (GO:0016020)	9827	3008	2270.47	+	1.32	9.71e-82	7.07e-80
intracellular part (GO:0044424)	14628	4473	3379.71	+	1.32	1.61e-274	4.68e-272
intracellular (GO:0005622)	14638	4473	3382.02	+	1.32	1.3e-273	3.31e-271
cell projection (GO:0042995)	2210	667	510.61	+	1.31	3.19e-10	4.39e-09
plasma membrane bounded cell projection (GO:0120025)	2137	642	493.74	+	1.3	1.44e-09	1.84e-08
plasma membrane region (GO:0098590)	1195	358	276.1	+	1.3	1.29e-05	0.000106
cell projection part (GO:0044463)	1491	446	344.49	+	1.29	1.08e-06	9.83e-06
plasma membrane bounded cell projection part (GO:0120038)	1491	446	344.49	+	1.29	1.08e-06	9.79e-06
nuclear chromosome (GO:0000228)	589	176	136.08	+	1.29	0.00303	0.0158
nucleoplasm part (GO:0044451)	1118	332	258.31	+	1.29	5.04e-05	0.000374
nucleus (GO:0005634)	7437	2192	1718.27	+	1.28	3.43e-36	1.11e-34
cell part (GO:0044464)	17133	4643	3958.48	+	1.17	1.19e-164	1.86e-162
cell (GO:0005623)	17192	4652	3972.11	+	1.17	1.83e-165	3.1e-163
membrane part (GO:0044425)	7314	1888	1689.86	+	1.12	1.01e-07	9.85e-07
cellular_component (GO:0005575)	18867	4791	4359.11	+	1.1	2.53e-125	2.24e-123
intrinsic component of plasma membrane (GO:0031226)	1735	328	400.86	-	0.82	0.000419	0.00271
integral component of plasma membrane (GO:0005887)	1653	310	381.92	-	0.81	0.000385	0.0025
transporter complex (GO:1990351)	336	54	77.63	-	0.7	0.0108	0.0491
plasma membrane receptor complex (GO:0098802)	298	44	68.85	-	0.64	0.00417	0.0212
transmembrane transporter complex (GO:1902495)	328	47	75.78	-	0.62	0.00135	0.00778
transcription factor complex (GO:0005667)	366	48	84.56	-	0.57	0.000101	0.000727
ion channel complex (GO:0034702)	304	39	70.24	-	0.56	0.000275	0.00182
cation channel complex (GO:0034703)	222	26	51.29	-	0.51	0.000423	0.00272
voltage-gated potassium channel complex (GO:0008076)	87	4	20.1	-	0.2	0.00012	0.000852
potassium channel complex (GO:0034705)	96	4	22.18	-	0.18	2.64e-05	0.000205
Unclassified (UNCLASSIFIED)	2129	60	491.89	-	0.12	2.53e-125	2.34e-123
T cell receptor complex (GO:0042101)	126	3	29.11	-	0.1	2.09e-08	2.26e-07
immunoglobulin complex, circulating (GO:0042571)	94	1	21.72	-	0.05	9.7e-08	9.5e-07
immunoglobulin complex (GO:0019814)	186	1	42.97	-	0.02	7.1e-16	1.33e-14
intraciliary transport particle (GO:0030990)	28	0	6.47	-	< 0.01	0.00581	0.0285

## Sheet: 3 of 6 - enriched
Analysis Type:	PANTHER Overrepresentation Test (Released 20190711)
Annotation Version and Release Date:	GO Ontology database Released 2019-07-03
Analyzed List:	Client Text Box Input (Homo sapiens)
Reference List:	Homo sapiens (all genes in database)
Test Type:	FISHER
Correction:	FDR
GO cellular component complete	Homo sapiens - REFLIST (20996)	Client Text Box Input (1011)	Client Text Box Input (expected)	Client Text Box Input (over/under)	Client Text Box Input (fold Enrichment)	Client Text Box Input (raw P-value)	Client Text Box Input (FDR)
Ragulator complex (GO:0071986)	6	6	0.29	+	20.77	6.74e-06	0.000114
endolysosome lumen (GO:0036021)	5	5	0.24	+	20.77	4.21e-05	0.00064
integral component of lysosomal membrane (GO:1905103)	4	3	0.19	+	15.58	0.00294	0.0301
integral component of vacuolar membrane (GO:0031166)	6	4	0.29	+	13.85	0.000744	0.00857
BORC complex (GO:0099078)	9	6	0.43	+	13.85	3.24e-05	0.000508
intrinsic component of vacuolar membrane (GO:0031310)	6	4	0.29	+	13.85	0.000744	0.00852
extrinsic component of endosome membrane (GO:0031313)	10	6	0.48	+	12.46	4.99e-05	0.000747
gamma-secretase complex (GO:0070765)	7	4	0.34	+	11.87	0.00113	0.0123
lysosomal lumen (GO:0043202)	100	56	4.82	+	11.63	3.9e-35	2.33e-33
proton-transporting V-type ATPase, V1 domain (GO:0033180)	9	5	0.43	+	11.54	0.000287	0.00372
autolysosome (GO:0044754)	9	5	0.43	+	11.54	0.000287	0.00369
dynactin complex (GO:0005869)	8	4	0.39	+	10.38	0.00163	0.0173
multivesicular body membrane (GO:0032585)	12	5	0.58	+	8.65	0.000789	0.00898
late endosome membrane (GO:0031902)	136	55	6.55	+	8.4	6.5e-29	3.31e-27
extrinsic component of postsynaptic membrane (GO:0098890)	10	4	0.48	+	8.31	0.00306	0.0312
AP-3 adaptor complex (GO:0030123)	10	4	0.48	+	8.31	0.00306	0.031
vacuolar lumen (GO:0005775)	176	68	8.47	+	8.02	1.63e-34	9.47e-33
lysosomal membrane (GO:0005765)	355	135	17.09	+	7.9	1.19e-67	1.73e-65
lytic vacuole membrane (GO:0098852)	356	135	17.14	+	7.88	1.58e-67	2.14e-65
proton-transporting V-type ATPase complex (GO:0033176)	27	10	1.3	+	7.69	4.49e-06	7.68e-05
azurophil granule membrane (GO:0035577)	58	21	2.79	+	7.52	3.86e-11	1.09e-09
secondary lysosome (GO:0005767)	14	5	0.67	+	7.42	0.00137	0.0147
proton-transporting two-sector ATPase complex, catalytic domain (GO:0033178)	17	6	0.82	+	7.33	0.000477	0.00585
endolysosome (GO:0036019)	20	7	0.96	+	7.27	0.000167	0.00226
vacuolar membrane (GO:0005774)	417	143	20.08	+	7.12	5.28e-67	6.72e-65
vacuolar part (GO:0044437)	575	197	27.69	+	7.12	2.03e-93	8.28e-91
azurophil granule (GO:0042582)	154	50	7.42	+	6.74	6.44e-23	2.57e-21
primary lysosome (GO:0005766)	154	50	7.42	+	6.74	6.44e-23	2.52e-21
lysosome (GO:0005764)	684	221	32.94	+	6.71	2.51e-101	5.11e-98
lytic vacuole (GO:0000323)	685	221	32.98	+	6.7	3.19e-101	3.25e-98
late endosome (GO:0005770)	264	82	12.71	+	6.45	9.06e-36	5.59e-34
vacuole (GO:0005773)	789	234	37.99	+	6.16	3.29e-101	2.23e-98
BLOC-1 complex (GO:0031083)	17	5	0.82	+	6.11	0.00277	0.0287
azurophil granule lumen (GO:0035578)	90	26	4.33	+	6	1.3e-11	3.83e-10
Flemming body (GO:0090543)	28	8	1.35	+	5.93	0.000185	0.00246
vacuolar proton-transporting V-type ATPase complex (GO:0016471)	18	5	0.87	+	5.77	0.00341	0.0339
SNARE complex (GO:0031201)	49	13	2.36	+	5.51	3.84e-06	6.69e-05
clathrin adaptor complex (GO:0030131)	29	7	1.4	+	5.01	0.0011	0.0121
clathrin vesicle coat (GO:0030125)	29	7	1.4	+	5.01	0.0011	0.012
AP-type membrane coat adaptor complex (GO:0030119)	46	11	2.21	+	4.97	4.82e-05	0.000727
endosome membrane (GO:0010008)	483	115	23.26	+	4.94	2.14e-40	1.56e-38
endosomal part (GO:0044440)	535	123	25.76	+	4.77	6.99e-42	5.28e-40
extrinsic component of organelle membrane (GO:0031312)	48	11	2.31	+	4.76	6.72e-05	0.000978
phagocytic vesicle membrane (GO:0030670)	76	17	3.66	+	4.65	1.01e-06	1.82e-05
clathrin-coated pit (GO:0005905)	69	15	3.32	+	4.51	5.85e-06	9.92e-05
proton-transporting two-sector ATPase complex (GO:0016469)	52	11	2.5	+	4.39	0.000125	0.00171
autophagosome (GO:0005776)	96	20	4.62	+	4.33	3.1e-07	6.01e-06
axon cytoplasm (GO:1904115)	58	12	2.79	+	4.3	7.5e-05	0.00107
endosome lumen (GO:0031904)	39	8	1.88	+	4.26	0.00123	0.0133
endosome (GO:0005768)	922	183	44.4	+	4.12	1.16e-54	1.25e-52
melanosome (GO:0042470)	106	21	5.1	+	4.11	3.27e-07	6.23e-06
pigment granule (GO:0048770)	106	21	5.1	+	4.11	3.27e-07	6.17e-06
specific granule membrane (GO:0035579)	91	18	4.38	+	4.11	2.28e-06	4.04e-05
multivesicular body (GO:0005771)	51	10	2.46	+	4.07	0.000428	0.00535
COP9 signalosome (GO:0008180)	36	7	1.73	+	4.04	0.0032	0.0323
synaptic vesicle (GO:0008021)	196	38	9.44	+	4.03	1.11e-11	3.31e-10
tertiary granule membrane (GO:0070821)	73	14	3.52	+	3.98	4.03e-05	0.000621
clathrin coat (GO:0030118)	47	9	2.26	+	3.98	0.000952	0.0107
tertiary granule (GO:0070820)	164	31	7.9	+	3.93	1.49e-09	3.62e-08
early endosome membrane (GO:0031901)	151	28	7.27	+	3.85	1.32e-08	2.93e-07
cleavage furrow (GO:0032154)	55	10	2.65	+	3.78	0.00072	0.00833
ficolin-1-rich granule membrane (GO:0101003)	61	11	2.94	+	3.74	0.000421	0.0053
specific granule (GO:0042581)	161	29	7.75	+	3.74	1.29e-08	2.89e-07
intrinsic component of synaptic vesicle membrane (GO:0098563)	50	9	2.41	+	3.74	0.0014	0.0149
recycling endosome (GO:0055037)	178	32	8.57	+	3.73	2.41e-09	5.77e-08
exocytic vesicle (GO:0070382)	213	38	10.26	+	3.71	9.42e-11	2.59e-09
early endosome (GO:0005769)	355	63	17.09	+	3.69	7.23e-17	2.54e-15
cell division site part (GO:0032155)	63	11	3.03	+	3.63	0.000536	0.00642
phagocytic vesicle (GO:0045335)	132	23	6.36	+	3.62	6.75e-07	1.24e-05
clathrin-coated vesicle membrane (GO:0030665)	115	20	5.54	+	3.61	3.64e-06	6.4e-05
caveola (GO:0005901)	81	14	3.9	+	3.59	0.000108	0.00152
vesicle coat (GO:0030120)	58	10	2.79	+	3.58	0.00103	0.0115
clathrin-coated vesicle (GO:0030136)	188	32	9.05	+	3.53	7.74e-09	1.79e-07
whole membrane (GO:0098805)	1683	284	81.04	+	3.5	9.61e-74	1.78e-71
cytoplasmic vesicle part (GO:0044433)	1512	254	72.81	+	3.49	1.01e-64	1.21e-62
neuron projection cytoplasm (GO:0120111)	85	14	4.09	+	3.42	0.00017	0.00228
host cellular component (GO:0018995)	73	12	3.52	+	3.41	0.000493	0.00602
host cell (GO:0043657)	73	12	3.52	+	3.41	0.000493	0.00598
plasma membrane raft (GO:0044853)	110	18	5.3	+	3.4	2.28e-05	0.000363
secretory granule membrane (GO:0030667)	301	49	14.49	+	3.38	3.5e-12	1.11e-10
membrane coat (GO:0030117)	99	16	4.77	+	3.36	7.3e-05	0.00105
coated membrane (GO:0048475)	99	16	4.77	+	3.36	7.3e-05	0.00105
ficolin-1-rich granule (GO:0101002)	124	20	5.97	+	3.35	9.88e-06	0.000164
ficolin-1-rich granule lumen (GO:1904813)	124	20	5.97	+	3.35	9.88e-06	0.000162
coated vesicle (GO:0030135)	293	47	14.11	+	3.33	1.52e-11	4.44e-10
cell division site (GO:0032153)	69	11	3.32	+	3.31	0.00105	0.0116
coated vesicle membrane (GO:0030662)	182	29	8.76	+	3.31	1.36e-07	2.76e-06
membrane raft (GO:0045121)	318	50	15.31	+	3.27	6.5e-12	2.01e-10
membrane microdomain (GO:0098857)	319	50	15.36	+	3.26	7.19e-12	2.19e-10
recycling endosome membrane (GO:0055038)	83	13	4	+	3.25	0.000441	0.00548
endocytic vesicle membrane (GO:0030666)	198	31	9.53	+	3.25	7.2e-08	1.5e-06
midbody (GO:0030496)	173	27	8.33	+	3.24	5.23e-07	9.78e-06
vesicle membrane (GO:0012506)	799	124	38.47	+	3.22	1.26e-27	6.13e-26
cytoplasmic vesicle membrane (GO:0030659)	778	119	37.46	+	3.18	5.02e-26	2.18e-24
membrane region (GO:0098589)	331	50	15.94	+	3.14	2.35e-11	6.75e-10
nuclear inner membrane (GO:0005637)	60	9	2.89	+	3.12	0.00419	0.0412
secretory granule lumen (GO:0034774)	320	48	15.41	+	3.12	7.34e-11	2.05e-09
clathrin-coated endocytic vesicle membrane (GO:0030669)	80	12	3.85	+	3.12	0.00102	0.0114
cytoplasmic vesicle lumen (GO:0060205)	324	48	15.6	+	3.08	1.07e-10	2.91e-09
secretory granule (GO:0030141)	838	124	40.35	+	3.07	5.89e-26	2.5e-24
bounding membrane of organelle (GO:0098588)	2091	309	100.69	+	3.07	9.5e-69	1.49e-66
vesicle lumen (GO:0031983)	326	48	15.7	+	3.06	1.29e-10	3.46e-09
exocytic vesicle membrane (GO:0099501)	109	16	5.25	+	3.05	0.000198	0.00262
synaptic vesicle membrane (GO:0030672)	109	16	5.25	+	3.05	0.000198	0.0026
secretory vesicle (GO:0099503)	995	146	47.91	+	3.05	2.98e-30	1.56e-28
cytoplasmic vesicle (GO:0031410)	2336	341	112.48	+	3.03	6.2e-76	1.4e-73
intracellular vesicle (GO:0097708)	2339	341	112.63	+	3.03	8.39e-76	1.71e-73
trans-Golgi network (GO:0005802)	243	35	11.7	+	2.99	6.72e-08	1.41e-06
clathrin-coated endocytic vesicle (GO:0045334)	98	14	4.72	+	2.97	0.000619	0.0072
lamellipodium (GO:0030027)	195	27	9.39	+	2.88	4.04e-06	6.97e-05
intrinsic component of organelle membrane (GO:0031300)	394	53	18.97	+	2.79	2.72e-10	7e-09
endocytic vesicle (GO:0030139)	331	44	15.94	+	2.76	1.24e-08	2.8e-07
transport vesicle (GO:0030133)	399	53	19.21	+	2.76	4.08e-10	1.02e-08
Golgi-associated vesicle (GO:0005798)	183	24	8.81	+	2.72	3.02e-05	0.000477
Golgi subcompartment (GO:0098791)	368	48	17.72	+	2.71	7.29e-09	1.71e-07
Golgi-associated vesicle membrane (GO:0030660)	115	15	5.54	+	2.71	0.000938	0.0106
Golgi apparatus part (GO:0044431)	985	126	47.43	+	2.66	2.5e-21	9.6e-20
organelle subcompartment (GO:0031984)	393	50	18.92	+	2.64	5.39e-09	1.28e-07
Golgi membrane (GO:0000139)	759	95	36.55	+	2.6	1.05e-15	3.62e-14
extracellular exosome (GO:0070062)	2099	262	101.07	+	2.59	3.21e-44	2.51e-42
presynapse (GO:0098793)	505	63	24.32	+	2.59	1.44e-10	3.81e-09
extracellular vesicle (GO:1903561)	2120	264	102.08	+	2.59	1.68e-44	1.43e-42
integral component of organelle membrane (GO:0031301)	362	45	17.43	+	2.58	5.5e-08	1.18e-06
extracellular organelle (GO:0043230)	2125	264	102.32	+	2.58	2.28e-44	1.86e-42
vesicle (GO:0031982)	3836	473	184.71	+	2.56	1.22e-89	4.13e-87
cell-substrate junction (GO:0030055)	414	51	19.93	+	2.56	8.85e-09	2.03e-07
focal adhesion (GO:0005925)	407	50	19.6	+	2.55	1.34e-08	2.94e-07
cell-substrate adherens junction (GO:0005924)	410	50	19.74	+	2.53	2.37e-08	5.13e-07
Golgi apparatus (GO:0005794)	1580	187	76.08	+	2.46	4.1e-28	2.04e-26
organelle membrane (GO:0031090)	3525	415	169.74	+	2.44	7.13e-70	1.21e-67
transport vesicle membrane (GO:0030658)	213	25	10.26	+	2.44	0.00012	0.00165
extrinsic component of membrane (GO:0019898)	302	35	14.54	+	2.41	8.33e-06	0.000139
endomembrane system (GO:0012505)	4494	508	216.4	+	2.35	1.33e-85	3.87e-83
cell leading edge (GO:0031252)	409	45	19.69	+	2.28	1.26e-06	2.25e-05
endoplasmic reticulum membrane (GO:0005789)	1092	120	52.58	+	2.28	1.08e-15	3.68e-14
perinuclear region of cytoplasm (GO:0048471)	717	78	34.53	+	2.26	2.38e-10	6.22e-09
nuclear outer membrane-endoplasmic reticulum membrane network (GO:0042175)	1114	120	53.64	+	2.24	3.87e-15	1.29e-13
adherens junction (GO:0005912)	549	59	26.44	+	2.23	6.29e-08	1.34e-06
endoplasmic reticulum part (GO:0044432)	1377	147	66.31	+	2.22	3.9e-18	1.39e-16
Golgi stack (GO:0005795)	151	16	7.27	+	2.2	0.00481	0.0469
outer membrane (GO:0019867)	208	22	10.02	+	2.2	0.0012	0.013
anchoring junction (GO:0070161)	565	59	27.21	+	2.17	1.63e-07	3.29e-06
endoplasmic reticulum (GO:0005783)	1941	202	93.46	+	2.16	6.16e-24	2.51e-22
mitochondrial outer membrane (GO:0005741)	183	19	8.81	+	2.16	0.00329	0.033
organelle outer membrane (GO:0031968)	206	21	9.92	+	2.12	0.00215	0.0225
nuclear membrane (GO:0031965)	300	30	14.45	+	2.08	0.000446	0.00551
synapse part (GO:0044456)	959	94	46.18	+	2.04	5.68e-10	1.41e-08
endoplasmic reticulum lumen (GO:0005788)	309	30	14.88	+	2.02	0.000583	0.00691
nuclear envelope (GO:0005635)	468	45	22.54	+	2	3.83e-05	0.000596
glutamatergic synapse (GO:0098978)	360	34	17.33	+	1.96	0.000557	0.00663
neuronal cell body (GO:0043025)	506	47	24.36	+	1.93	5.01e-05	0.000745
synapse (GO:0045202)	1196	111	57.59	+	1.93	3.36e-10	8.55e-09
axon part (GO:0033267)	388	36	18.68	+	1.93	0.000387	0.00493
apical part of cell (GO:0045177)	389	36	18.73	+	1.92	0.000399	0.00505
cell-cell junction (GO:0005911)	464	42	22.34	+	1.88	0.000223	0.00291
extracellular space (GO:0005615)	3350	300	161.31	+	1.86	3.35e-26	1.51e-24
cell junction (GO:0030054)	1309	117	63.03	+	1.86	7.67e-10	1.88e-08
apical plasma membrane (GO:0016324)	325	29	15.65	+	1.85	0.00286	0.0295
extracellular region part (GO:0044421)	3551	315	170.99	+	1.84	4.37e-27	2.07e-25
cell body (GO:0044297)	576	51	27.74	+	1.84	9.03e-05	0.00128
neuron part (GO:0097458)	1765	154	84.99	+	1.81	4.6e-12	1.44e-10
axon (GO:0030424)	620	53	29.85	+	1.78	0.000158	0.00214
somatodendritic compartment (GO:0036477)	837	71	40.3	+	1.76	1.49e-05	0.00024
collagen-containing extracellular matrix (GO:0062023)	405	34	19.5	+	1.74	0.00363	0.0359
plasma membrane region (GO:0098590)	1195	98	57.54	+	1.7	9.66e-07	1.76e-05
cytoplasmic part (GO:0044444)	9790	799	471.41	+	1.69	1.18e-94	6.02e-92
extracellular region (GO:0005576)	4372	355	210.52	+	1.69	2.19e-24	9.12e-23
dendrite (GO:0030425)	600	47	28.89	+	1.63	0.00213	0.0223
dendritic tree (GO:0097447)	602	47	28.99	+	1.62	0.00218	0.0226
neuron projection (GO:0043005)	1337	102	64.38	+	1.58	1.15e-05	0.000187
membrane protein complex (GO:0098796)	1301	99	62.65	+	1.58	1.65e-05	0.000265
cell surface (GO:0009986)	935	70	45.02	+	1.55	0.000497	0.00599
membrane part (GO:0044425)	7314	546	352.18	+	1.55	6.83e-34	3.86e-32
envelope (GO:0031975)	1193	89	57.45	+	1.55	0.000109	0.00152
organelle envelope (GO:0031967)	1193	89	57.45	+	1.55	0.000109	0.00151
cytosol (GO:0005829)	5141	383	247.55	+	1.55	4.63e-20	1.75e-18
intracellular organelle part (GO:0044446)	9358	689	450.61	+	1.53	2.93e-49	2.84e-47
cytoplasm (GO:0005737)	11673	854	562.08	+	1.52	4.97e-82	1.27e-79
membrane (GO:0016020)	9827	717	473.19	+	1.52	7.34e-52	7.48e-50
cell projection (GO:0042995)	2210	161	106.42	+	1.51	3.17e-07	6.08e-06
plasma membrane bounded cell projection (GO:0120025)	2137	155	102.9	+	1.51	6.56e-07	1.22e-05
organelle part (GO:0044422)	9660	699	465.15	+	1.5	1.45e-47	1.35e-45
intrinsic component of membrane (GO:0031224)	5895	421	283.86	+	1.48	2.31e-19	8.57e-18
integral component of plasma membrane (GO:0005887)	1653	118	79.6	+	1.48	4.11e-05	0.000629
integral component of membrane (GO:0016021)	5737	409	276.25	+	1.48	1.65e-18	6e-17
mitochondrion (GO:0005739)	1601	114	77.09	+	1.48	5.47e-05	0.000808
intrinsic component of plasma membrane (GO:0031226)	1735	122	83.54	+	1.46	6e-05	0.00088
plasma membrane part (GO:0044459)	3036	210	146.19	+	1.44	1.25e-07	2.57e-06
cell projection part (GO:0044463)	1491	102	71.79	+	1.42	0.000611	0.00719
plasma membrane bounded cell projection part (GO:0120038)	1491	102	71.79	+	1.42	0.000611	0.00715
plasma membrane (GO:0005886)	5731	388	275.96	+	1.41	1.01e-13	3.33e-12
membrane-bounded organelle (GO:0043227)	12535	841	603.59	+	1.39	4.26e-56	4.82e-54
cell periphery (GO:0071944)	5858	391	282.07	+	1.39	5.66e-13	1.83e-11
intracellular membrane-bounded organelle (GO:0043231)	11046	735	531.89	+	1.38	2.28e-37	1.6e-35
intracellular organelle (GO:0043229)	12834	811	617.98	+	1.31	2.53e-37	1.72e-35
organelle (GO:0043226)	13654	862	657.47	+	1.31	2.31e-45	2.05e-43
organelle lumen (GO:0043233)	5261	329	253.33	+	1.3	2.09e-07	4.18e-06
intracellular organelle lumen (GO:0070013)	5261	329	253.33	+	1.3	2.09e-07	4.13e-06
membrane-enclosed lumen (GO:0031974)	5261	329	253.33	+	1.3	2.09e-07	4.1e-06
intracellular part (GO:0044424)	14628	879	704.37	+	1.25	1.4e-36	9.21e-35
intracellular (GO:0005622)	14638	879	704.85	+	1.25	2.07e-36	1.31e-34
protein-containing complex (GO:0032991)	5627	316	270.95	+	1.17	0.00205	0.0216
cell part (GO:0044464)	17133	944	824.99	+	1.14	4.02e-26	1.78e-24
cell (GO:0005623)	17192	947	827.83	+	1.14	1.18e-26	5.45e-25
cellular_component (GO:0005575)	18867	1001	908.48	+	1.1	1.63e-32	8.71e-31
cation channel complex (GO:0034703)	222	2	10.69	-	0.19	0.00339	0.0339
Unclassified (UNCLASSIFIED)	2129	10	102.52	-	0.1	1.63e-32	8.95e-31
T cell receptor complex (GO:0042101)	126	0	6.07	-	< 0.01	0.00459	0.0449
immunoglobulin complex (GO:0019814)	186	0	8.96	-	< 0.01	0.000289	0.0037

## Sheet: 4 of 6 - all
Analysis Type:	PANTHER Overrepresentation Test (Released 20190711)
Annotation Version and Release Date:	GO Ontology database Released 2019-07-03
Analyzed List:	Client Text Box Input (Homo sapiens)
Reference List:	Homo sapiens (all genes in database)
Test Type:	FISHER
Correction:	FDR
GO cellular component complete	Homo sapiens - REFLIST (20996)	Client Text Box Input (3902)	Client Text Box Input (expected)	Client Text Box Input (over/under)	Client Text Box Input (fold Enrichment)	Client Text Box Input (raw P-value)	Client Text Box Input (FDR)
BRISC complex (GO:0070552)	5	5	0.93	+	5.38	0.0119	0.0499
Ragulator complex (GO:0071986)	6	6	1.12	+	5.38	0.00579	0.0268
U6 snRNP (GO:0005688)	8	8	1.49	+	5.38	0.00142	0.00783
host cell nucleus (GO:0042025)	5	5	0.93	+	5.38	0.0119	0.0498
paraspeckles (GO:0042382)	6	6	1.12	+	5.38	0.00579	0.0268
proteasome regulatory particle, base subcomplex (GO:0008540)	12	12	2.23	+	5.38	9.13e-05	0.000637
pICln-Sm protein complex (GO:0034715)	6	6	1.12	+	5.38	0.00579	0.0267
box H/ACA snoRNP complex (GO:0031429)	5	5	0.93	+	5.38	0.0119	0.0497
box H/ACA RNP complex (GO:0072588)	5	5	0.93	+	5.38	0.0119	0.0496
eukaryotic translation initiation factor 2B complex (GO:0005851)	6	6	1.12	+	5.38	0.00579	0.0266
aminoacyl-tRNA synthetase multienzyme complex (GO:0017101)	12	12	2.23	+	5.38	9.13e-05	0.000634
CRD-mediated mRNA stability complex (GO:0070937)	6	6	1.12	+	5.38	0.00579	0.0266
host cell nuclear part (GO:0044094)	5	5	0.93	+	5.38	0.0119	0.0495
eukaryotic translation initiation factor 3 complex, eIF3m (GO:0071541)	7	7	1.3	+	5.38	0.00285	0.0145
Lsm2-8 complex (GO:0120115)	7	7	1.3	+	5.38	0.00285	0.0145
proteasome accessory complex (GO:0022624)	25	24	4.65	+	5.17	5.05e-08	5.15e-07
proteasome regulatory particle (GO:0005838)	22	21	4.09	+	5.14	3.68e-07	3.42e-06
polysomal ribosome (GO:0042788)	33	31	6.13	+	5.05	8.29e-10	9.93e-09
eukaryotic translation initiation factor 3 complex (GO:0005852)	16	15	2.97	+	5.04	2e-05	0.000155
eukaryotic 48S preinitiation complex (GO:0033290)	15	14	2.79	+	5.02	3.91e-05	0.000289
methylosome (GO:0034709)	12	11	2.23	+	4.93	0.000296	0.00185
ER membrane protein complex (GO:0072546)	10	9	1.86	+	4.84	0.00116	0.00659
nuclear pore outer ring (GO:0031080)	10	9	1.86	+	4.84	0.00116	0.00657
organellar small ribosomal subunit (GO:0000314)	29	26	5.39	+	4.82	3.58e-08	3.7e-07
mitochondrial small ribosomal subunit (GO:0005763)	29	26	5.39	+	4.82	3.58e-08	3.68e-07
cytosolic proteasome complex (GO:0031597)	9	8	1.67	+	4.78	0.00231	0.012
translation preinitiation complex (GO:0070993)	18	16	3.35	+	4.78	1.65e-05	0.000129
BORC complex (GO:0099078)	9	8	1.67	+	4.78	0.00231	0.012
eukaryotic 43S preinitiation complex (GO:0016282)	17	15	3.16	+	4.75	3.22e-05	0.000242
organellar large ribosomal subunit (GO:0000315)	58	51	10.78	+	4.73	1.91e-14	3.32e-13
mitochondrial large ribosomal subunit (GO:0005762)	58	51	10.78	+	4.73	1.91e-14	3.29e-13
organellar ribosome (GO:0000313)	89	78	16.54	+	4.72	2.89e-21	6.76e-20
mitochondrial ribosome (GO:0005761)	89	78	16.54	+	4.72	2.89e-21	6.69e-20
proteasome regulatory particle, lid subcomplex (GO:0008541)	8	7	1.49	+	4.71	0.00463	0.0222
dynactin complex (GO:0005869)	8	7	1.49	+	4.71	0.00463	0.0222
MHC class I peptide loading complex (GO:0042824)	8	7	1.49	+	4.71	0.00463	0.0221
COPII vesicle coat (GO:0030127)	15	13	2.79	+	4.66	0.000123	0.000843
COPI vesicle coat (GO:0030126)	15	13	2.79	+	4.66	0.000123	0.00084
prefoldin complex (GO:0016272)	7	6	1.3	+	4.61	0.00935	0.0409
host intracellular membrane-bounded organelle (GO:0033648)	7	6	1.3	+	4.61	0.00935	0.0408
host intracellular organelle (GO:0033647)	7	6	1.3	+	4.61	0.00935	0.0407
signal recognition particle, endoplasmic reticulum targeting (GO:0005786)	7	6	1.3	+	4.61	0.00935	0.0406
COPI-coated vesicle membrane (GO:0030663)	20	17	3.72	+	4.57	1.34e-05	0.000106
small ribosomal subunit (GO:0015935)	75	63	13.94	+	4.52	7.62e-17	1.44e-15
ribosomal subunit (GO:0044391)	198	163	36.8	+	4.43	1.14e-40	3.51e-39
U4 snRNP (GO:0005687)	11	9	2.04	+	4.4	0.00182	0.00983
endoplasmic reticulum chaperone complex (GO:0034663)	11	9	2.04	+	4.4	0.00182	0.0098
cytosolic small ribosomal subunit (GO:0022627)	46	37	8.55	+	4.33	4.01e-10	4.92e-09
large ribosomal subunit (GO:0015934)	126	101	23.42	+	4.31	4.67e-25	1.16e-23
AP-3 adaptor complex (GO:0030123)	10	8	1.86	+	4.3	0.0036	0.0179
Derlin-1 retrotranslocation complex (GO:0036513)	10	8	1.86	+	4.3	0.0036	0.0179
mitochondrial nucleoid (GO:0042645)	44	35	8.18	+	4.28	1.45e-09	1.64e-08
nucleoid (GO:0009295)	44	35	8.18	+	4.28	1.45e-09	1.63e-08
U1 snRNP (GO:0005685)	19	15	3.53	+	4.25	7.73e-05	0.00055
ribosome (GO:0005840)	245	191	45.53	+	4.19	4.09e-45	1.44e-43
proteasome core complex, alpha-subunit complex (GO:0019773)	9	7	1.67	+	4.19	0.00713	0.0324
autolysosome (GO:0044754)	9	7	1.67	+	4.19	0.00713	0.0323
chaperone complex (GO:0101031)	22	17	4.09	+	4.16	3.14e-05	0.000237
oligosaccharyltransferase complex (GO:0008250)	13	10	2.42	+	4.14	0.00141	0.00778
SMN-Sm protein complex (GO:0034719)	17	13	3.16	+	4.11	0.000288	0.0018
endopeptidase complex (GO:1905369)	67	51	12.45	+	4.1	9.08e-13	1.41e-11
proteasome complex (GO:0000502)	66	50	12.27	+	4.08	1.71e-12	2.59e-11
clathrin coat of endocytic vesicle (GO:0030128)	16	12	2.97	+	4.04	0.000556	0.0033
Arp2/3 protein complex (GO:0005885)	12	9	2.23	+	4.04	0.00274	0.0141
prespliceosome (GO:0071010)	16	12	2.97	+	4.04	0.000556	0.00329
HOPS complex (GO:0030897)	12	9	2.23	+	4.04	0.00274	0.014
U2-type prespliceosome (GO:0071004)	16	12	2.97	+	4.04	0.000556	0.00328
cytosolic ribosome (GO:0022626)	118	88	21.93	+	4.01	1.45e-20	3.25e-19
respiratory chain complex I (GO:0045271)	51	38	9.48	+	4.01	1.07e-09	1.25e-08
NADH dehydrogenase complex (GO:0030964)	51	38	9.48	+	4.01	1.07e-09	1.25e-08
precatalytic spliceosome (GO:0071011)	51	38	9.48	+	4.01	1.07e-09	1.24e-08
mitochondrial respiratory chain complex I (GO:0005747)	51	38	9.48	+	4.01	1.07e-09	1.23e-08
polysome (GO:0005844)	74	55	13.75	+	4	2.34e-13	3.75e-12
vesicle coat (GO:0030120)	58	43	10.78	+	3.99	9.79e-11	1.29e-09
COPI-coated vesicle (GO:0030137)	27	20	5.02	+	3.99	9.97e-06	7.99e-05
U2-type precatalytic spliceosome (GO:0071005)	50	37	9.29	+	3.98	2.02e-09	2.24e-08
costamere (GO:0043034)	19	14	3.53	+	3.96	0.000222	0.00143
AP-2 adaptor complex (GO:0030122)	15	11	2.79	+	3.95	0.00107	0.00611
cytosolic large ribosomal subunit (GO:0022625)	67	49	12.45	+	3.94	7.02e-12	1e-10
ESCRT complex (GO:0036452)	26	19	4.83	+	3.93	1.89e-05	0.000147
chaperonin-containing T-complex (GO:0005832)	11	8	2.04	+	3.91	0.00537	0.0254
spliceosomal snRNP complex (GO:0097525)	61	44	11.34	+	3.88	1.12e-10	1.46e-09
ficolin-1-rich granule (GO:0101002)	124	89	23.04	+	3.86	5.21e-20	1.13e-18
ficolin-1-rich granule lumen (GO:1904813)	124	89	23.04	+	3.86	5.21e-20	1.12e-18
melanosome (GO:0042470)	106	76	19.7	+	3.86	2.8e-17	5.48e-16
pigment granule (GO:0048770)	106	76	19.7	+	3.86	2.8e-17	5.43e-16
clathrin coat of coated pit (GO:0030132)	21	15	3.9	+	3.84	0.00017	0.00114
mitochondrial protein complex (GO:0098798)	268	190	49.81	+	3.81	9.37e-41	2.94e-39
proton-transporting two-sector ATPase complex, catalytic domain (GO:0033178)	17	12	3.16	+	3.8	0.000814	0.00475
presynaptic endocytic zone (GO:0098833)	10	7	1.86	+	3.77	0.0105	0.0454
ESCRT III complex (GO:0000815)	10	7	1.86	+	3.77	0.0105	0.0453
fascia adherens (GO:0005916)	10	7	1.86	+	3.77	0.0105	0.0452
signal recognition particle (GO:0048500)	10	7	1.86	+	3.77	0.0105	0.0451
retromer complex (GO:0030904)	20	14	3.72	+	3.77	0.000323	0.00198
SMN complex (GO:0032797)	10	7	1.86	+	3.77	0.0105	0.045
host cellular component (GO:0018995)	73	51	13.57	+	3.76	8.88e-12	1.26e-10
host cell (GO:0043657)	73	51	13.57	+	3.76	8.88e-12	1.25e-10
U2 snRNP (GO:0005686)	23	16	4.27	+	3.74	0.000129	0.00088
eukaryotic translation initiation factor 4F complex (GO:0016281)	13	9	2.42	+	3.73	0.00401	0.0197
Prp19 complex (GO:0000974)	13	9	2.42	+	3.73	0.00401	0.0197
catalytic step 2 spliceosome (GO:0071013)	87	60	16.17	+	3.71	2.01e-13	3.25e-12
U4/U6 x U5 tri-snRNP complex (GO:0046540)	32	22	5.95	+	3.7	8.53e-06	6.95e-05
NuRD complex (GO:0016581)	16	11	2.97	+	3.7	0.00156	0.00858
CHD-type complex (GO:0090545)	16	11	2.97	+	3.7	0.00156	0.00855
tricarboxylic acid cycle enzyme complex (GO:0045239)	16	11	2.97	+	3.7	0.00156	0.00853
spliceosomal tri-snRNP complex (GO:0097526)	32	22	5.95	+	3.7	8.53e-06	6.92e-05
proteasome core complex (GO:0005839)	22	15	4.09	+	3.67	0.000244	0.00156
Flemming body (GO:0090543)	28	19	5.2	+	3.65	3.95e-05	0.00029
azurophil granule membrane (GO:0035577)	58	39	10.78	+	3.62	5.2e-09	5.6e-08
small nuclear ribonucleoprotein complex (GO:0030532)	67	45	12.45	+	3.61	3.65e-10	4.53e-09
mitochondrial matrix (GO:0005759)	475	318	88.28	+	3.6	6.63e-64	3.46e-62
nuclear pore nuclear basket (GO:0044615)	12	8	2.23	+	3.59	0.00773	0.0346
U5 snRNP (GO:0005682)	18	12	3.35	+	3.59	0.00116	0.00657
dihydrolipoyl dehydrogenase complex (GO:0045240)	12	8	2.23	+	3.59	0.00773	0.0345
exon-exon junction complex (GO:0035145)	21	14	3.9	+	3.59	0.000461	0.00278
transcription export complex (GO:0000346)	15	10	2.79	+	3.59	0.00298	0.015
catalytic step 1 spliceosome (GO:0071012)	12	8	2.23	+	3.59	0.00773	0.0345
U2-type catalytic step 1 spliceosome (GO:0071006)	12	8	2.23	+	3.59	0.00773	0.0344
Sm-like protein family complex (GO:0120114)	77	51	14.31	+	3.56	3.63e-11	4.96e-10
lysosomal lumen (GO:0043202)	100	66	18.58	+	3.55	5.73e-14	9.73e-13
focal adhesion (GO:0005925)	407	268	75.64	+	3.54	8.66e-53	3.46e-51
azurophil granule (GO:0042582)	154	101	28.62	+	3.53	1.83e-20	4.05e-19
primary lysosome (GO:0005766)	154	101	28.62	+	3.53	1.83e-20	4.01e-19
mitochondrial respirasome (GO:0005746)	90	59	16.73	+	3.53	1.49e-12	2.3e-11
cell-substrate junction (GO:0030055)	414	271	76.94	+	3.52	5.13e-53	2.09e-51
cell-substrate adherens junction (GO:0005924)	410	268	76.2	+	3.52	2.42e-52	9.47e-51
pore complex (GO:0046930)	23	15	4.27	+	3.51	0.000346	0.00211
endolysosome (GO:0036019)	20	13	3.72	+	3.5	0.000869	0.00503
outer mitochondrial membrane protein complex (GO:0098799)	17	11	3.16	+	3.48	0.00221	0.0116
endolysosome membrane (GO:0036020)	14	9	2.6	+	3.46	0.00568	0.0266
respiratory chain complex III (GO:0045275)	14	9	2.6	+	3.46	0.00568	0.0265
anchored component of synaptic vesicle membrane (GO:0098993)	14	9	2.6	+	3.46	0.00568	0.0265
low-density lipoprotein particle (GO:0034362)	14	9	2.6	+	3.46	0.00568	0.0264
mitochondrial respiratory chain complex III (GO:0005750)	14	9	2.6	+	3.46	0.00568	0.0263
peptidase complex (GO:1905368)	94	60	17.47	+	3.43	2.2e-12	3.29e-11
U2-type spliceosomal complex (GO:0005684)	91	58	16.91	+	3.43	5.31e-12	7.62e-11
membrane coat (GO:0030117)	99	63	18.4	+	3.42	6.9e-13	1.09e-11
coated membrane (GO:0048475)	99	63	18.4	+	3.42	6.9e-13	1.08e-11
U2-type catalytic step 2 spliceosome (GO:0071007)	30	19	5.58	+	3.41	7.78e-05	0.000552
respiratory chain complex (GO:0098803)	87	55	16.17	+	3.4	2.34e-11	3.23e-10
U12-type spliceosomal complex (GO:0005689)	27	17	5.02	+	3.39	0.000193	0.00127
lysosomal membrane (GO:0005765)	355	222	65.97	+	3.36	3.94e-41	1.27e-39
cytoplasmic side of endoplasmic reticulum membrane (GO:0098554)	16	10	2.97	+	3.36	0.00417	0.02
lytic vacuole membrane (GO:0098852)	356	222	66.16	+	3.36	5.11e-41	1.63e-39
azurophil granule lumen (GO:0035578)	90	56	16.73	+	3.35	3.88e-11	5.27e-10
clathrin vesicle coat (GO:0030125)	29	18	5.39	+	3.34	0.000144	0.000974
mitochondrial intermembrane space (GO:0005758)	80	49	14.87	+	3.3	8.87e-10	1.06e-08
filopodium membrane (GO:0031527)	18	11	3.35	+	3.29	0.00306	0.0153
AP-type membrane coat adaptor complex (GO:0030119)	46	28	8.55	+	3.28	3.04e-06	2.57e-05
vacuolar lumen (GO:0005775)	176	107	32.71	+	3.27	1.31e-19	2.72e-18
respirasome (GO:0070469)	102	62	18.96	+	3.27	5.12e-12	7.39e-11
rough endoplasmic reticulum membrane (GO:0030867)	28	17	5.2	+	3.27	0.000265	0.00167
oxidoreductase complex (GO:1990204)	117	71	21.74	+	3.27	1.47e-13	2.44e-12
organelle envelope lumen (GO:0031970)	89	54	16.54	+	3.26	1.34e-10	1.72e-09
cytoplasmic stress granule (GO:0010494)	66	40	12.27	+	3.26	4.16e-08	4.26e-07
DNA replication factor A complex (GO:0005662)	15	9	2.79	+	3.23	0.00784	0.0346
triglyceride-rich plasma lipoprotein particle (GO:0034385)	20	12	3.72	+	3.23	0.00224	0.0118
very-low-density lipoprotein particle (GO:0034361)	20	12	3.72	+	3.23	0.00224	0.0117
smooth endoplasmic reticulum (GO:0005790)	35	21	6.5	+	3.23	5.94e-05	0.000426
podosome (GO:0002102)	30	18	5.58	+	3.23	0.000197	0.00128
inner mitochondrial membrane protein complex (GO:0098800)	137	81	25.46	+	3.18	1.03e-14	1.83e-13
small nucleolar ribonucleoprotein complex (GO:0005732)	22	13	4.09	+	3.18	0.00165	0.009
late endosome membrane (GO:0031902)	136	80	25.27	+	3.17	1.75e-14	3.08e-13
mitochondrial inner membrane (GO:0005743)	476	280	88.46	+	3.17	5.29e-48	1.96e-46
clathrin adaptor complex (GO:0030131)	29	17	5.39	+	3.15	0.00036	0.00219
vacuolar membrane (GO:0005774)	417	244	77.5	+	3.15	1.88e-41	6.17e-40
COP9 signalosome (GO:0008180)	36	21	6.69	+	3.14	8.02e-05	0.000564
vacuolar part (GO:0044437)	575	333	106.86	+	3.12	4.78e-56	1.99e-54
endocytic vesicle lumen (GO:0071682)	19	11	3.53	+	3.12	0.00415	0.02
SNARE complex (GO:0031201)	49	28	9.11	+	3.07	9.41e-06	7.61e-05
intrinsic component of mitochondrial outer membrane (GO:0031306)	21	12	3.9	+	3.07	0.00303	0.0152
organelle inner membrane (GO:0019866)	537	305	99.8	+	3.06	5.7e-50	2.15e-48
nuclear pore (GO:0005643)	90	51	16.73	+	3.05	3e-09	3.28e-08
spliceosomal complex (GO:0005681)	189	107	35.12	+	3.05	6.66e-18	1.34e-16
clathrin-coated pit (GO:0005905)	69	39	12.82	+	3.04	1.73e-07	1.7e-06
trans-Golgi network transport vesicle (GO:0030140)	32	18	5.95	+	3.03	0.000552	0.00329
cytosolic part (GO:0044445)	258	145	47.95	+	3.02	8.65e-24	2.1e-22
endoplasmic reticulum exit site (GO:0070971)	27	15	5.02	+	2.99	0.00196	0.0104
growth cone part (GO:0090723)	18	10	3.35	+	2.99	0.00764	0.0343
mitochondrial part (GO:0044429)	1049	582	194.95	+	2.99	1.94e-94	1.47e-92
adherens junction (GO:0005912)	549	304	102.03	+	2.98	6.59e-48	2.36e-46
mitochondrial membrane part (GO:0044455)	233	129	43.3	+	2.98	6.96e-21	1.59e-19
clathrin coat (GO:0030118)	47	26	8.73	+	2.98	2.77e-05	0.00021
telomerase holoenzyme complex (GO:0005697)	20	11	3.72	+	2.96	0.00554	0.0261
secretory granule lumen (GO:0034774)	320	176	59.47	+	2.96	7.86e-28	2.14e-26
cytoplasmic dynein complex (GO:0005868)	20	11	3.72	+	2.96	0.00554	0.026
integral component of mitochondrial outer membrane (GO:0031307)	20	11	3.72	+	2.96	0.00554	0.026
lysosome (GO:0005764)	684	376	127.12	+	2.96	5.47e-59	2.59e-57
lytic vacuole (GO:0000323)	685	376	127.3	+	2.95	6.58e-59	3.05e-57
anchoring junction (GO:0070161)	565	309	105	+	2.94	5.47e-48	1.99e-46
vesicle lumen (GO:0031983)	326	178	60.59	+	2.94	9.56e-28	2.56e-26
microtubule plus-end (GO:0035371)	22	12	4.09	+	2.93	0.00402	0.0196
lamellipodium membrane (GO:0031258)	22	12	4.09	+	2.93	0.00402	0.0196
cytoplasmic vesicle lumen (GO:0060205)	324	176	60.21	+	2.92	2.64e-27	6.9e-26
endoplasmic reticulum-Golgi intermediate compartment (GO:0005793)	129	70	23.97	+	2.92	1.13e-11	1.57e-10
ribonucleoprotein complex (GO:1990904)	879	476	163.36	+	2.91	7.92e-74	4.48e-72
intrinsic component of mitochondrial membrane (GO:0098573)	74	40	13.75	+	2.91	3.55e-07	3.31e-06
phagocytic vesicle membrane (GO:0030670)	76	41	14.12	+	2.9	2.53e-07	2.45e-06
mitochondrial membrane (GO:0031966)	705	377	131.02	+	2.88	6.2e-57	2.63e-55
integral component of mitochondrial membrane (GO:0032592)	73	39	13.57	+	2.87	5.94e-07	5.35e-06
mitochondrial envelope (GO:0005740)	747	399	138.83	+	2.87	2.92e-60	1.45e-58
late endosome (GO:0005770)	264	139	49.06	+	2.83	8.17e-21	1.85e-19
protein phosphatase type 2A complex (GO:0000159)	19	10	3.53	+	2.83	0.0101	0.0435
microbody membrane (GO:0031903)	63	33	11.71	+	2.82	6.37e-06	5.25e-05
peroxisomal membrane (GO:0005778)	63	33	11.71	+	2.82	6.37e-06	5.23e-05
postsynaptic specialization, intracellular component (GO:0099091)	21	11	3.9	+	2.82	0.0115	0.0487
platelet dense granule (GO:0042827)	21	11	3.9	+	2.82	0.0115	0.0486
phagocytic vesicle (GO:0045335)	132	69	24.53	+	2.81	6.12e-11	8.09e-10
endoplasmic reticulum quality control compartment (GO:0044322)	23	12	4.27	+	2.81	0.00781	0.0347
endoplasmic reticulum tubular network (GO:0071782)	23	12	4.27	+	2.81	0.00781	0.0346
proton-transporting V-type ATPase complex (GO:0033176)	27	14	5.02	+	2.79	0.0037	0.0183
vacuole (GO:0005773)	789	408	146.63	+	2.78	9.05e-59	4.1e-57
extracellular exosome (GO:0070062)	2099	1074	390.09	+	2.75	1.4e-166	2.38e-164
integral component of mitochondrial inner membrane (GO:0031305)	45	23	8.36	+	2.75	0.000179	0.00119
intrinsic component of mitochondrial inner membrane (GO:0031304)	45	23	8.36	+	2.75	0.000179	0.00119
tertiary granule lumen (GO:1904724)	55	28	10.22	+	2.74	4.86e-05	0.000355
extracellular vesicle (GO:1903561)	2120	1079	393.99	+	2.74	5.31e-166	8.32e-164
extracellular organelle (GO:0043230)	2125	1079	394.92	+	2.73	2.2e-165	3.2e-163
protein-lipid complex (GO:0032994)	40	20	7.43	+	2.69	0.000583	0.00342
coated vesicle membrane (GO:0030662)	182	91	33.82	+	2.69	4.44e-13	7.07e-12
midbody (GO:0030496)	173	86	32.15	+	2.67	2.82e-12	4.17e-11
tertiary granule (GO:0070820)	164	81	30.48	+	2.66	1.11e-11	1.55e-10
endoplasmic reticulum-Golgi intermediate compartment membrane (GO:0033116)	71	35	13.19	+	2.65	1.02e-05	8.12e-05
ficolin-1-rich granule membrane (GO:0101003)	61	30	11.34	+	2.65	3.6e-05	0.000268
coated vesicle (GO:0030135)	293	144	54.45	+	2.64	2.04e-19	4.2e-18
envelope (GO:0031975)	1193	584	221.71	+	2.63	1.64e-78	9.81e-77
organelle envelope (GO:0031967)	1193	584	221.71	+	2.63	1.64e-78	9.53e-77
microbody (GO:0042579)	139	68	25.83	+	2.63	9.3e-10	1.1e-08
peroxisome (GO:0005777)	139	68	25.83	+	2.63	9.3e-10	1.1e-08
Golgi-associated vesicle (GO:0005798)	183	89	34.01	+	2.62	2.94e-12	4.31e-11
COPII-coated ER to Golgi transport vesicle (GO:0030134)	97	47	18.03	+	2.61	3.88e-07	3.58e-06
axon cytoplasm (GO:1904115)	58	28	10.78	+	2.6	8.3e-05	0.000581
endoplasmic reticulum subcompartment (GO:0098827)	27	13	5.02	+	2.59	0.00735	0.0332
organelle membrane contact site (GO:0044232)	27	13	5.02	+	2.59	0.00735	0.0331
peroxisomal part (GO:0044439)	104	50	19.33	+	2.59	2.79e-07	2.66e-06
microbody part (GO:0044438)	104	50	19.33	+	2.59	2.79e-07	2.65e-06
Golgi-associated vesicle membrane (GO:0030660)	115	55	21.37	+	2.57	5.68e-08	5.76e-07
mitochondrion (GO:0005739)	1601	764	297.54	+	2.57	4.42e-101	3.46e-99
endosome membrane (GO:0010008)	483	230	89.76	+	2.56	4.37e-29	1.2e-27
lipoprotein particle (GO:1990777)	38	18	7.06	+	2.55	0.00244	0.0126
plasma lipoprotein particle (GO:0034358)	38	18	7.06	+	2.55	0.00244	0.0126
microbody lumen (GO:0031907)	53	25	9.85	+	2.54	0.000263	0.00167
peroxisomal matrix (GO:0005782)	53	25	9.85	+	2.54	0.000263	0.00166
vesicle tethering complex (GO:0099023)	68	32	12.64	+	2.53	4.29e-05	0.000314
actomyosin (GO:0042641)	83	39	15.43	+	2.53	7.37e-06	6.03e-05
outer membrane (GO:0019867)	208	97	38.66	+	2.51	1.66e-12	2.52e-11
organelle outer membrane (GO:0031968)	206	96	38.28	+	2.51	2.3e-12	3.42e-11
mitochondrial outer membrane (GO:0005741)	183	85	34.01	+	2.5	4.86e-11	6.55e-10
endosomal part (GO:0044440)	535	248	99.43	+	2.49	6.99e-30	1.98e-28
platelet alpha granule (GO:0031091)	91	42	16.91	+	2.48	5.83e-06	4.83e-05
rough endoplasmic reticulum (GO:0005791)	89	41	16.54	+	2.48	5.21e-06	4.33e-05
neuron projection cytoplasm (GO:0120111)	85	39	15.8	+	2.47	9.82e-06	7.91e-05
extrinsic component of organelle membrane (GO:0031312)	48	22	8.92	+	2.47	0.000831	0.00482
integral component of endoplasmic reticulum membrane (GO:0030176)	155	71	28.81	+	2.46	3.1e-09	3.38e-08
cleavage furrow (GO:0032154)	55	25	10.22	+	2.45	0.000514	0.00307
intrinsic component of endoplasmic reticulum membrane (GO:0031227)	163	74	30.29	+	2.44	2.39e-09	2.63e-08
filopodium (GO:0030175)	104	47	19.33	+	2.43	2.5e-06	2.15e-05
ER to Golgi transport vesicle membrane (GO:0012507)	62	28	11.52	+	2.43	0.000216	0.0014
microtubule end (GO:1990752)	31	14	5.76	+	2.43	0.0115	0.0486
cell-cell adherens junction (GO:0005913)	118	53	21.93	+	2.42	4.37e-07	4.01e-06
ribonucleoprotein granule (GO:0035770)	223	100	41.44	+	2.41	4.45e-12	6.47e-11
platelet alpha granule lumen (GO:0031093)	67	30	12.45	+	2.41	0.000196	0.00129
secretory granule (GO:0030141)	838	375	155.74	+	2.41	1.79e-42	5.96e-41
lamellipodium (GO:0030027)	195	87	36.24	+	2.4	1.58e-10	2.01e-09
cell-cell contact zone (GO:0044291)	74	33	13.75	+	2.4	7.93e-05	0.000561
recycling endosome membrane (GO:0055038)	83	37	15.43	+	2.4	3.81e-05	0.000282
secretory granule membrane (GO:0030667)	301	134	55.94	+	2.4	1.83e-15	3.3e-14
cell division site part (GO:0032155)	63	28	11.71	+	2.39	0.000254	0.00162
protein serine/threonine phosphatase complex (GO:0008287)	45	20	8.36	+	2.39	0.00189	0.0101
phosphatase complex (GO:1903293)	45	20	8.36	+	2.39	0.00189	0.0101
early endosome (GO:0005769)	355	157	65.97	+	2.38	8.77e-18	1.75e-16
cytochrome complex (GO:0070069)	34	15	6.32	+	2.37	0.00881	0.0387
spindle midzone (GO:0051233)	34	15	6.32	+	2.37	0.00881	0.0386
endoplasmic reticulum lumen (GO:0005788)	309	136	57.43	+	2.37	2.26e-15	4.05e-14
actin filament (GO:0005884)	116	51	21.56	+	2.37	1.59e-06	1.39e-05
autophagosome (GO:0005776)	96	42	17.84	+	2.35	1.58e-05	0.000125
contractile actin filament bundle (GO:0097517)	71	31	13.19	+	2.35	0.000173	0.00116
stress fiber (GO:0001725)	71	31	13.19	+	2.35	0.000173	0.00116
clathrin-coated vesicle (GO:0030136)	188	82	34.94	+	2.35	1.1e-09	1.26e-08
cytoplasmic vesicle part (GO:0044433)	1512	659	281	+	2.35	3.73e-73	2.05e-71
cortical actin cytoskeleton (GO:0030864)	92	40	17.1	+	2.34	2.01e-05	0.000155
intrinsic component of organelle membrane (GO:0031300)	394	171	73.22	+	2.34	1.12e-18	2.28e-17
cytoplasmic ribonucleoprotein granule (GO:0036464)	212	92	39.4	+	2.34	1.58e-10	2e-09
intercalated disc (GO:0014704)	53	23	9.85	+	2.34	0.00128	0.00719
nuclear chromosome, telomeric region (GO:0000784)	111	48	20.63	+	2.33	4.67e-06	3.9e-05
immunological synapse (GO:0001772)	37	16	6.88	+	2.33	0.00707	0.0322
multivesicular body (GO:0005771)	51	22	9.48	+	2.32	0.00179	0.00968
whole membrane (GO:0098805)	1683	723	312.78	+	2.31	7.57e-79	4.67e-77
secretory vesicle (GO:0099503)	995	425	184.92	+	2.3	3.05e-44	1.05e-42
integral component of organelle membrane (GO:0031301)	362	154	67.28	+	2.29	3.15e-16	5.84e-15
endosome (GO:0005768)	922	391	171.35	+	2.28	5.37e-40	1.63e-38
actin filament bundle (GO:0032432)	78	33	14.5	+	2.28	0.000188	0.00125
cell cortex part (GO:0044448)	192	81	35.68	+	2.27	4.36e-09	4.72e-08
cortical cytoskeleton (GO:0030863)	121	51	22.49	+	2.27	4e-06	3.35e-05
intrinsic component of synaptic vesicle membrane (GO:0098563)	50	21	9.29	+	2.26	0.00281	0.0143
nuclear envelope (GO:0005635)	468	196	86.98	+	2.25	1.01e-19	2.12e-18
clathrin-coated vesicle membrane (GO:0030665)	115	48	21.37	+	2.25	1.07e-05	8.49e-05
nuclear inner membrane (GO:0005637)	60	25	11.15	+	2.24	0.00139	0.00771
myelin sheath (GO:0043209)	51	21	9.48	+	2.22	0.0032	0.016
endocytic vesicle (GO:0030139)	331	136	61.51	+	2.21	1.53e-13	2.51e-12
vesicle (GO:0031982)	3836	1575	712.9	+	2.21	2.44e-184	4.52e-182
ruffle (GO:0001726)	173	71	32.15	+	2.21	1.1e-07	1.08e-06
recycling endosome (GO:0055037)	178	73	33.08	+	2.21	6.49e-08	6.55e-07
cell division site (GO:0032153)	69	28	12.82	+	2.18	0.00105	0.00603
proton-transporting two-sector ATPase complex (GO:0016469)	52	21	9.66	+	2.17	0.00524	0.0248
specific granule (GO:0042581)	161	65	29.92	+	2.17	5.03e-07	4.57e-06
Cajal body (GO:0015030)	55	22	10.22	+	2.15	0.00406	0.0196
clathrin-coated endocytic vesicle membrane (GO:0030669)	80	32	14.87	+	2.15	0.000573	0.00337
endoplasmic reticulum part (GO:0044432)	1377	549	255.91	+	2.15	2.36e-50	9.06e-49
early endosome membrane (GO:0031901)	151	60	28.06	+	2.14	2.29e-06	1.98e-05
tertiary granule membrane (GO:0070821)	73	29	13.57	+	2.14	0.000933	0.00538
cell cortex region (GO:0099738)	43	17	7.99	+	2.13	0.0117	0.0491
endocytic vesicle membrane (GO:0030666)	198	78	36.8	+	2.12	1.02e-07	1.01e-06
cytoplasmic side of membrane (GO:0098562)	183	72	34.01	+	2.12	3.44e-07	3.23e-06
cytoplasmic vesicle (GO:0031410)	2336	918	434.13	+	2.11	3.78e-86	2.48e-84
endoplasmic reticulum membrane (GO:0005789)	1092	429	202.94	+	2.11	1.22e-37	3.6e-36
intracellular vesicle (GO:0097708)	2339	918	434.69	+	2.11	4.9e-86	3.12e-84
organelle membrane (GO:0031090)	3525	1383	655.1	+	2.11	1.16e-141	1.39e-139
nuclear outer membrane-endoplasmic reticulum membrane network (GO:0042175)	1114	437	207.03	+	2.11	3.24e-38	9.71e-37
basal part of cell (GO:0045178)	51	20	9.48	+	2.11	0.00782	0.0345
trans-Golgi network (GO:0005802)	243	95	45.16	+	2.1	6.28e-09	6.67e-08
vesicle membrane (GO:0012506)	799	312	148.49	+	2.1	5.76e-27	1.49e-25
basement membrane (GO:0005604)	95	37	17.66	+	2.1	0.00027	0.0017
cytoplasmic vesicle membrane (GO:0030659)	778	303	144.59	+	2.1	5.33e-26	1.36e-24
transport vesicle (GO:0030133)	399	155	74.15	+	2.09	1.07e-13	1.78e-12
clathrin-coated endocytic vesicle (GO:0045334)	98	38	18.21	+	2.09	0.000316	0.00195
trans-Golgi network membrane (GO:0032588)	93	36	17.28	+	2.08	0.000366	0.00223
cell cortex (GO:0005938)	318	123	59.1	+	2.08	5.12e-11	6.87e-10
nuclear periphery (GO:0034399)	135	52	25.09	+	2.07	2.68e-05	0.000203
specific granule membrane (GO:0035579)	91	35	16.91	+	2.07	0.000497	0.00298
actin cytoskeleton (GO:0015629)	517	198	96.08	+	2.06	1.02e-16	1.91e-15
lipid droplet (GO:0005811)	81	31	15.05	+	2.06	0.00103	0.0059
synaptic vesicle (GO:0008021)	196	75	36.43	+	2.06	5.02e-07	4.59e-06
bounding membrane of organelle (GO:0098588)	2091	796	388.6	+	2.05	2.82e-68	1.51e-66
nuclear membrane (GO:0031965)	300	114	55.75	+	2.04	5.35e-10	6.48e-09
brush border (GO:0005903)	104	39	19.33	+	2.02	0.000452	0.00273
cell leading edge (GO:0031252)	409	153	76.01	+	2.01	1.57e-12	2.41e-11
endoplasmic reticulum (GO:0005783)	1941	726	360.72	+	2.01	3.35e-59	1.62e-57
plasma membrane raft (GO:0044853)	110	41	20.44	+	2.01	0.000283	0.00177
membrane region (GO:0098589)	331	123	61.51	+	2	3.76e-10	4.64e-09
specific granule lumen (GO:0035580)	62	23	11.52	+	2	0.00661	0.0302
caveola (GO:0005901)	81	30	15.05	+	1.99	0.00229	0.0119
inclusion body (GO:0016234)	84	31	15.61	+	1.99	0.00182	0.00978
membrane raft (GO:0045121)	318	117	59.1	+	1.98	1.46e-09	1.63e-08
perinuclear region of cytoplasm (GO:0048471)	717	263	133.25	+	1.97	7.75e-20	1.64e-18
membrane microdomain (GO:0098857)	319	117	59.28	+	1.97	2.16e-09	2.4e-08
exocytic vesicle (GO:0070382)	213	78	39.58	+	1.97	1.28e-06	1.14e-05
organelle subcompartment (GO:0031984)	393	143	73.04	+	1.96	5.34e-11	7.11e-10
neuromuscular junction (GO:0031594)	80	29	14.87	+	1.95	0.00331	0.0165
ruffle membrane (GO:0032587)	94	34	17.47	+	1.95	0.0014	0.00778
transport vesicle membrane (GO:0030658)	213	77	39.58	+	1.95	1.89e-06	1.65e-05
kinetochore (GO:0000776)	136	49	25.27	+	1.94	0.000149	0.001
Schaffer collateral - CA1 synapse (GO:0098685)	84	30	15.61	+	1.92	0.00404	0.0196
P-body (GO:0000932)	84	30	15.61	+	1.92	0.00404	0.0196
chromosome, telomeric region (GO:0000781)	146	52	27.13	+	1.92	0.000114	0.000785
Golgi subcompartment (GO:0098791)	368	131	68.39	+	1.92	1.07e-09	1.23e-08
extracellular space (GO:0005615)	3350	1191	622.58	+	1.91	2.75e-93	2e-91
cell junction (GO:0030054)	1309	461	243.27	+	1.9	2.16e-31	6.2e-30
extrinsic component of cytoplasmic side of plasma membrane (GO:0031234)	94	33	17.47	+	1.89	0.00298	0.015
cytoplasmic side of plasma membrane (GO:0009898)	157	55	29.18	+	1.89	0.000126	0.000859
site of polarized growth (GO:0030427)	180	63	33.45	+	1.88	3.79e-05	0.000282
endomembrane system (GO:0012505)	4494	1572	835.19	+	1.88	1.21e-128	1.3e-126
extrinsic component of plasma membrane (GO:0019897)	172	60	31.97	+	1.88	5.7e-05	0.000412
growth cone (GO:0030426)	175	61	32.52	+	1.88	6.36e-05	0.000455
cis-Golgi network (GO:0005801)	69	24	12.82	+	1.87	0.00998	0.0433
nuclear matrix (GO:0016363)	110	38	20.44	+	1.86	0.00198	0.0105
extracellular region part (GO:0044421)	3551	1225	659.94	+	1.86	2.13e-89	1.5e-87
chromosome, centromeric region (GO:0000775)	195	67	36.24	+	1.85	3.49e-05	0.000261
chromosomal region (GO:0098687)	336	114	62.44	+	1.83	9.21e-08	9.2e-07
cytosol (GO:0005829)	5141	1744	955.43	+	1.83	1.56e-137	1.76e-135
sarcoplasm (GO:0016528)	80	27	14.87	+	1.82	0.0106	0.0453
preribosome (GO:0030684)	80	27	14.87	+	1.82	0.0106	0.0452
Golgi membrane (GO:0000139)	759	256	141.06	+	1.81	1.2e-15	2.19e-14
nuclear speck (GO:0016607)	398	134	73.97	+	1.81	1.1e-08	1.15e-07
myofibril (GO:0030016)	227	76	42.19	+	1.8	2.15e-05	0.000165
contractile fiber (GO:0043292)	237	79	44.05	+	1.79	1.59e-05	0.000125
extrinsic component of membrane (GO:0019898)	302	100	56.13	+	1.78	1.52e-06	1.34e-05
Z disc (GO:0030018)	133	44	24.72	+	1.78	0.00169	0.00917
exocytic vesicle membrane (GO:0099501)	109	36	20.26	+	1.78	0.00395	0.0195
synaptic vesicle membrane (GO:0030672)	109	36	20.26	+	1.78	0.00395	0.0195
synapse (GO:0045202)	1196	395	222.27	+	1.78	1.46e-22	3.47e-21
blood microparticle (GO:0072562)	143	47	26.58	+	1.77	0.00123	0.00691
cell-cell junction (GO:0005911)	464	152	86.23	+	1.76	5.71e-09	6.09e-08
cytoplasmic region (GO:0099568)	516	169	95.9	+	1.76	6.61e-10	7.96e-09
Golgi apparatus part (GO:0044431)	985	321	183.06	+	1.75	1.23e-17	2.43e-16
fibrillar center (GO:0001650)	132	43	24.53	+	1.75	0.00229	0.0119
organelle lumen (GO:0043233)	5261	1713	977.73	+	1.75	1.6e-119	1.63e-117
intracellular organelle lumen (GO:0070013)	5261	1713	977.73	+	1.75	1.6e-119	1.55e-117
membrane-enclosed lumen (GO:0031974)	5261	1713	977.73	+	1.75	1.6e-119	1.48e-117
membrane protein complex (GO:0098796)	1301	423	241.78	+	1.75	4.32e-23	1.04e-21
sarcolemma (GO:0042383)	136	44	25.27	+	1.74	0.00195	0.0104
cytoplasmic part (GO:0044444)	9790	3163	1819.42	+	1.74	0	0
catalytic complex (GO:1902494)	1385	447	257.4	+	1.74	6.17e-24	1.52e-22
I band (GO:0031674)	146	47	27.13	+	1.73	0.0019	0.0101
contractile fiber part (GO:0044449)	224	72	41.63	+	1.73	0.000102	0.000704
spindle (GO:0005819)	352	113	65.42	+	1.73	1.15e-06	1.03e-05
nucleolus (GO:0005730)	944	303	175.44	+	1.73	4.47e-16	8.2e-15
microtubule associated complex (GO:0005875)	153	49	28.43	+	1.72	0.0013	0.00725
glutamatergic synapse (GO:0098978)	360	115	66.9	+	1.72	1.09e-06	9.76e-06
collagen-containing extracellular matrix (GO:0062023)	405	129	75.27	+	1.71	2.64e-07	2.54e-06
Golgi stack (GO:0005795)	151	48	28.06	+	1.71	0.00167	0.0091
Golgi apparatus (GO:0005794)	1580	500	293.63	+	1.7	3.25e-25	8.17e-24
actin-based cell projection (GO:0098858)	209	66	38.84	+	1.7	0.000307	0.0019
nucleolar part (GO:0044452)	178	56	33.08	+	1.69	0.00106	0.00602
intracellular organelle part (GO:0044446)	9358	2943	1739.14	+	1.69	6.52e-285	3.32e-282
Golgi cisterna (GO:0031985)	118	37	21.93	+	1.69	0.00746	0.0336
protein-containing complex (GO:0032991)	5627	1755	1045.75	+	1.68	1.15e-108	9.34e-107
axon part (GO:0033267)	388	121	72.11	+	1.68	1.81e-06	1.58e-05
cell body (GO:0044297)	576	179	107.05	+	1.67	5.52e-09	5.92e-08
organelle part (GO:0044422)	9660	2973	1795.26	+	1.66	1.54e-274	6.27e-272
synapse part (GO:0044456)	959	294	178.23	+	1.65	1.59e-13	2.59e-12
neuron spine (GO:0044309)	161	49	29.92	+	1.64	0.00401	0.0196
sarcomere (GO:0030017)	207	63	38.47	+	1.64	0.000964	0.00555
neuronal cell body (GO:0043025)	506	153	94.04	+	1.63	2.9e-07	2.74e-06
microtubule (GO:0005874)	427	129	79.36	+	1.63	2.8e-06	2.37e-05
dendritic spine (GO:0043197)	159	48	29.55	+	1.62	0.00509	0.0242
presynapse (GO:0098793)	505	152	93.85	+	1.62	3.79e-07	3.51e-06
postsynaptic density (GO:0014069)	331	99	61.51	+	1.61	5.53e-05	0.000401
extracellular region (GO:0005576)	4372	1306	812.51	+	1.61	2.13e-62	1.09e-60
non-membrane-bounded organelle (GO:0043228)	4291	1269	797.46	+	1.59	5.56e-58	2.46e-56
intracellular non-membrane-bounded organelle (GO:0043232)	4282	1266	795.79	+	1.59	9.11e-58	3.95e-56
asymmetric synapse (GO:0032279)	335	99	62.26	+	1.59	8e-05	0.000564
basolateral plasma membrane (GO:0016323)	220	65	40.89	+	1.59	0.00136	0.00758
spindle pole (GO:0000922)	166	49	30.85	+	1.59	0.00604	0.0277
cluster of actin-based cell projections (GO:0098862)	156	46	28.99	+	1.59	0.00834	0.0367
distal axon (GO:0150034)	289	85	53.71	+	1.58	0.000318	0.00196
leading edge membrane (GO:0031256)	171	50	31.78	+	1.57	0.00675	0.0308
cytoplasm (GO:0005737)	11673	3399	2169.37	+	1.57	0	0
postsynapse (GO:0098794)	622	181	115.6	+	1.57	1.99e-07	1.93e-06
condensed chromosome (GO:0000793)	225	65	41.82	+	1.55	0.00253	0.013
supramolecular polymer (GO:0099081)	991	285	184.17	+	1.55	1.29e-10	1.66e-09
supramolecular complex (GO:0099080)	992	285	184.36	+	1.55	1.66e-10	2.08e-09
axon (GO:0030424)	620	178	115.22	+	1.54	5.29e-07	4.79e-06
supramolecular fiber (GO:0099512)	984	282	182.87	+	1.54	2.37e-10	2.96e-09
postsynaptic specialization (GO:0099572)	356	102	66.16	+	1.54	0.000204	0.00133
neuron to neuron synapse (GO:0098984)	357	102	66.35	+	1.54	0.000208	0.00135
neuron part (GO:0097458)	1765	500	328.02	+	1.52	3.47e-17	6.66e-16
polymeric cytoskeletal fiber (GO:0099513)	764	216	141.99	+	1.52	8.59e-08	8.62e-07
intracellular membrane-bounded organelle (GO:0043231)	11046	3073	2052.84	+	1.5	4.55e-215	9.26e-213
nuclear body (GO:0016604)	759	211	141.06	+	1.5	3.31e-07	3.12e-06
nuclear part (GO:0044428)	4506	1249	837.42	+	1.49	4.94e-44	1.68e-42
microtubule cytoskeleton (GO:0015630)	1214	336	225.62	+	1.49	1.17e-10	1.51e-09
somatodendritic compartment (GO:0036477)	837	231	155.55	+	1.49	1.42e-07	1.4e-06
membrane-bounded organelle (GO:0043227)	12535	3437	2329.57	+	1.48	1.73e-291	1.17e-288
cytoskeletal part (GO:0044430)	1723	470	320.21	+	1.47	8.13e-14	1.37e-12
dendrite (GO:0030425)	600	163	111.51	+	1.46	2.54e-05	0.000195
nuclear lumen (GO:0031981)	4109	1115	763.64	+	1.46	9.78e-35	2.85e-33
dendritic tree (GO:0097447)	602	163	111.88	+	1.46	2.65e-05	0.000202
cytoskeleton (GO:0005856)	2230	602	414.43	+	1.45	5.63e-17	1.07e-15
cell projection membrane (GO:0031253)	330	89	61.33	+	1.45	0.00224	0.0118
nucleoplasm (GO:0005654)	3491	940	648.78	+	1.45	2.24e-27	5.94e-26
extracellular matrix (GO:0031012)	528	141	98.13	+	1.44	0.000191	0.00126
intracellular organelle (GO:0043229)	12834	3391	2385.13	+	1.42	4.25e-241	9.63e-239
centrosome (GO:0005813)	520	136	96.64	+	1.41	0.000482	0.0029
chromosomal part (GO:0044427)	929	242	172.65	+	1.4	3.14e-06	2.65e-05
organelle (GO:0043226)	13654	3546	2537.53	+	1.4	6.53e-270	2.22e-267
neuron projection (GO:0043005)	1337	347	248.47	+	1.4	2.59e-08	2.7e-07
chromosome (GO:0005694)	1052	270	195.51	+	1.38	2.42e-06	2.09e-05
membrane (GO:0016020)	9827	2503	1826.3	+	1.37	5.85e-89	3.98e-87
apical part of cell (GO:0045177)	389	97	72.29	+	1.34	0.0115	0.0486
intracellular part (GO:0044424)	14628	3643	2718.54	+	1.34	4.97e-258	1.45e-255
intracellular (GO:0005622)	14638	3643	2720.4	+	1.34	2.62e-257	6.67e-255
microtubule organizing center (GO:0005815)	750	184	139.38	+	1.32	0.000797	0.00467
cell projection part (GO:0044463)	1491	363	277.09	+	1.31	2.77e-06	2.37e-05
plasma membrane bounded cell projection part (GO:0120038)	1491	363	277.09	+	1.31	2.77e-06	2.36e-05
cell projection (GO:0042995)	2210	537	410.72	+	1.31	8.01e-09	8.46e-08
plasma membrane bounded cell projection (GO:0120025)	2137	516	397.15	+	1.3	3.45e-08	3.59e-07
nucleoplasm part (GO:0044451)	1118	267	207.77	+	1.29	0.000221	0.00142
plasma membrane region (GO:0098590)	1195	285	222.08	+	1.28	0.000143	0.000974
nucleus (GO:0005634)	7437	1758	1382.13	+	1.27	9.33e-30	2.6e-28
nuclear chromosome (GO:0000228)	589	139	109.46	+	1.27	0.0112	0.0476
cell part (GO:0044464)	17133	3760	3184.08	+	1.18	2.22e-153	2.82e-151
cell (GO:0005623)	17192	3768	3195.05	+	1.18	4.53e-155	6.16e-153
membrane part (GO:0044425)	7314	1564	1359.27	+	1.15	4.73e-10	5.77e-09
cellular_component (GO:0005575)	18867	3865	3506.34	+	1.1	4.09e-114	3.62e-112
intrinsic component of plasma membrane (GO:0031226)	1735	258	322.44	-	0.8	0.000406	0.00246
integral component of plasma membrane (GO:0005887)	1653	243	307.2	-	0.79	0.000298	0.00185
receptor complex (GO:0043235)	510	69	94.78	-	0.73	0.0109	0.0462
plasma membrane receptor complex (GO:0098802)	298	34	55.38	-	0.61	0.00485	0.0231
transmembrane transporter complex (GO:1902495)	328	37	60.96	-	0.61	0.00284	0.0145
ion channel complex (GO:0034702)	304	31	56.5	-	0.55	0.000821	0.00478
nuclear transcription factor complex (GO:0044798)	203	20	37.73	-	0.53	0.00404	0.0196
transcription factor complex (GO:0005667)	366	35	68.02	-	0.51	5.36e-05	0.00039
cation channel complex (GO:0034703)	222	18	41.26	-	0.44	0.000227	0.00145
T cell receptor complex (GO:0042101)	126	3	23.42	-	0.13	1.2e-06	1.07e-05
voltage-gated potassium channel complex (GO:0008076)	87	2	16.17	-	0.12	5.88e-05	0.000423
potassium channel complex (GO:0034705)	96	2	17.84	-	0.11	1.81e-05	0.000141
Unclassified (UNCLASSIFIED)	2129	37	395.66	-	0.09	4.09e-114	3.47e-112
immunoglobulin complex (GO:0019814)	186	0	34.57	-	< 0.01	2.1e-14	3.59e-13
immunoglobulin complex, circulating (GO:0042571)	94	0	17.47	-	< 0.01	1.94e-07	1.89e-06

## Sheet: 4 of 6 - enriched
Analysis Type:	PANTHER Overrepresentation Test (Released 20190711)
Annotation Version and Release Date:	GO Ontology database Released 2019-07-03
Analyzed List:	Client Text Box Input (Homo sapiens)
Reference List:	Homo sapiens (all genes in database)
Test Type:	FISHER
Correction:	FDR
GO cellular component complete	Homo sapiens - REFLIST (20996)	Client Text Box Input (440)	Client Text Box Input (expected)	Client Text Box Input (over/under)	Client Text Box Input (fold Enrichment)	Client Text Box Input (raw P-value)	Client Text Box Input (FDR)
Ragulator complex (GO:0071986)	6	6	0.13	+	47.72	6.02e-08	1.59e-06
integral component of lysosomal membrane (GO:1905103)	4	3	0.08	+	35.79	0.000283	0.00464
integral component of vacuolar membrane (GO:0031166)	6	4	0.13	+	31.81	3.33e-05	0.000641
intrinsic component of vacuolar membrane (GO:0031310)	6	4	0.13	+	31.81	3.33e-05	0.000635
endolysosome lumen (GO:0036021)	5	3	0.1	+	28.63	0.000445	0.00726
lysosomal lumen (GO:0043202)	100	47	2.1	+	22.43	4.55e-43	5.15e-41
BORC complex (GO:0099078)	9	4	0.19	+	21.21	0.000108	0.00183
gamma-secretase complex (GO:0070765)	7	3	0.15	+	20.45	0.000926	0.0142
dynactin complex (GO:0005869)	8	3	0.17	+	17.89	0.00125	0.0185
proton-transporting V-type ATPase, V1 domain (GO:0033180)	9	3	0.19	+	15.91	0.00165	0.0234
autolysosome (GO:0044754)	9	3	0.19	+	15.91	0.00165	0.0233
vacuolar lumen (GO:0005775)	176	57	3.69	+	15.45	8.05e-45	9.65e-43
late endosome membrane (GO:0031902)	136	41	2.85	+	14.39	2.26e-31	1.49e-29
proton-transporting V-type ATPase, V0 domain (GO:0033179)	10	3	0.21	+	14.32	0.00211	0.0292
proton-transporting V-type ATPase complex (GO:0033176)	27	8	0.57	+	14.14	4.28e-07	1.06e-05
azurophil granule (GO:0042582)	154	43	3.23	+	13.32	1.07e-31	7.49e-30
primary lysosome (GO:0005766)	154	43	3.23	+	13.32	1.07e-31	7.24e-30
vacuolar proton-transporting V-type ATPase complex (GO:0016471)	18	5	0.38	+	13.26	8.83e-05	0.00151
azurophil granule membrane (GO:0035577)	58	16	1.22	+	13.16	1.71e-12	5.82e-11
lysosomal membrane (GO:0005765)	355	95	7.44	+	12.77	7.69e-69	3.13e-66
lytic vacuole membrane (GO:0098852)	356	95	7.46	+	12.73	9.58e-69	3.25e-66
azurophil granule lumen (GO:0035578)	90	24	1.89	+	12.72	8.47e-18	3.52e-16
multivesicular body membrane (GO:0032585)	12	3	0.25	+	11.93	0.00325	0.0436
Wnt signalosome (GO:1990909)	12	3	0.25	+	11.93	0.00325	0.0433
vacuolar part (GO:0044437)	575	143	12.05	+	11.87	1.82e-102	9.28e-100
vacuolar membrane (GO:0005774)	417	99	8.74	+	11.33	1.32e-67	3.85e-65
lysosome (GO:0005764)	684	156	14.33	+	10.88	8.25e-108	1.68e-104
lytic vacuole (GO:0000323)	685	156	14.36	+	10.87	9.99e-108	1.02e-104
late endosome (GO:0005770)	264	58	5.53	+	10.48	1.28e-37	1e-35
vacuole (GO:0005773)	789	162	16.53	+	9.8	3.36e-106	2.28e-103
platelet dense granule (GO:0042827)	21	4	0.44	+	9.09	0.00157	0.0227
SNARE complex (GO:0031201)	49	8	1.03	+	7.79	2.02e-05	0.000412
endosome membrane (GO:0010008)	483	76	10.12	+	7.51	2.6e-40	2.41e-38
multivesicular body (GO:0005771)	51	8	1.07	+	7.49	2.62e-05	0.000518
proton-transporting two-sector ATPase complex (GO:0016469)	52	8	1.09	+	7.34	2.97e-05	0.000576
endosomal part (GO:0044440)	535	80	11.21	+	7.14	4.97e-41	5.06e-39
ficolin-1-rich granule membrane (GO:0101003)	61	9	1.28	+	7.04	1.28e-05	0.000269
tertiary granule (GO:0070820)	164	23	3.44	+	6.69	6.59e-12	2.03e-10
melanosome (GO:0042470)	106	14	2.22	+	6.3	1.77e-07	4.63e-06
pigment granule (GO:0048770)	106	14	2.22	+	6.3	1.77e-07	4.57e-06
phagocytic vesicle membrane (GO:0030670)	76	10	1.59	+	6.28	1.06e-05	0.000226
endosome lumen (GO:0031904)	39	5	0.82	+	6.12	0.002	0.0281
tertiary granule membrane (GO:0070821)	73	9	1.53	+	5.88	4.64e-05	0.000852
specific granule membrane (GO:0035579)	91	11	1.91	+	5.77	8.01e-06	0.000175
intrinsic component of synaptic vesicle membrane (GO:0098563)	50	6	1.05	+	5.73	0.000986	0.0149
synaptic vesicle (GO:0008021)	196	23	4.11	+	5.6	1.69e-10	4.98e-09
endosome (GO:0005768)	922	108	19.32	+	5.59	9.85e-47	1.25e-44
tertiary granule lumen (GO:1904724)	55	6	1.15	+	5.21	0.00155	0.0225
exocytic vesicle (GO:0070382)	213	23	4.46	+	5.15	7.47e-10	2.11e-08
secretory granule lumen (GO:0034774)	320	34	6.71	+	5.07	8.91e-14	3.3e-12
phagocytic vesicle (GO:0045335)	132	14	2.77	+	5.06	1.97e-06	4.66e-05
cytoplasmic vesicle lumen (GO:0060205)	324	34	6.79	+	5.01	1.23e-13	4.49e-12
ficolin-1-rich granule (GO:0101002)	124	13	2.6	+	5	5.13e-06	0.00012
ficolin-1-rich granule lumen (GO:1904813)	124	13	2.6	+	5	5.13e-06	0.000119
vesicle lumen (GO:0031983)	326	34	6.83	+	4.98	1.45e-13	5.18e-12
autophagosome (GO:0005776)	96	10	2.01	+	4.97	6.6e-05	0.00119
exocytic vesicle membrane (GO:0099501)	109	11	2.28	+	4.82	3.75e-05	0.000701
synaptic vesicle membrane (GO:0030672)	109	11	2.28	+	4.82	3.75e-05	0.000695
membrane raft (GO:0045121)	318	32	6.66	+	4.8	1.86e-12	6.22e-11
membrane microdomain (GO:0098857)	319	32	6.69	+	4.79	2.01e-12	6.61e-11
specific granule (GO:0042581)	161	16	3.37	+	4.74	8.15e-07	1.98e-05
caveola (GO:0005901)	81	8	1.7	+	4.71	0.000489	0.00791
membrane region (GO:0098589)	331	32	6.94	+	4.61	4.95e-12	1.57e-10
cytoplasmic vesicle part (GO:0044433)	1512	143	31.69	+	4.51	1.02e-52	1.6e-50
secretory granule (GO:0030141)	838	78	17.56	+	4.44	3.29e-27	1.92e-25
secretory granule membrane (GO:0030667)	301	28	6.31	+	4.44	2.49e-10	7.24e-09
early endosome membrane (GO:0031901)	151	14	3.16	+	4.42	8.27e-06	0.000179
whole membrane (GO:0098805)	1683	156	35.27	+	4.42	4.1e-57	6.95e-55
secretory vesicle (GO:0099503)	995	91	20.85	+	4.36	2.46e-31	1.56e-29
plasma membrane raft (GO:0044853)	110	10	2.31	+	4.34	0.000186	0.00309
early endosome (GO:0005769)	355	32	7.44	+	4.3	2.67e-11	8.13e-10
neuromuscular junction (GO:0031594)	80	7	1.68	+	4.18	0.00209	0.0291
cytoplasmic vesicle (GO:0031410)	2336	185	48.95	+	3.78	1.21e-59	2.46e-57
intracellular vesicle (GO:0097708)	2339	185	49.02	+	3.77	1.46e-59	2.7e-57
endocytic vesicle membrane (GO:0030666)	198	15	4.15	+	3.62	3.67e-05	0.000692
bounding membrane of organelle (GO:0098588)	2091	158	43.82	+	3.61	6.15e-47	8.35e-45
transport vesicle membrane (GO:0030658)	213	16	4.46	+	3.58	2.24e-05	0.000447
recycling endosome (GO:0055037)	178	13	3.73	+	3.49	0.000168	0.00281
trans-Golgi network (GO:0005802)	243	17	5.09	+	3.34	2.93e-05	0.000574
extracellular exosome (GO:0070062)	2099	145	43.99	+	3.3	2.98e-38	2.43e-36
extracellular vesicle (GO:1903561)	2120	146	44.43	+	3.29	2.08e-38	1.84e-36
vesicle membrane (GO:0012506)	799	55	16.74	+	3.28	5.51e-14	2.08e-12
extracellular organelle (GO:0043230)	2125	146	44.53	+	3.28	2.68e-38	2.28e-36
intrinsic component of organelle membrane (GO:0031300)	394	27	8.26	+	3.27	2.05e-07	5.22e-06
cytoplasmic vesicle membrane (GO:0030659)	778	53	16.3	+	3.25	2.43e-13	8.55e-12
transport vesicle (GO:0030133)	399	27	8.36	+	3.23	2.59e-07	6.52e-06
presynapse (GO:0098793)	505	33	10.58	+	3.12	2.58e-08	7.11e-07
vesicle (GO:0031982)	3836	245	80.39	+	3.05	5.69e-67	1.45e-64
clathrin-coated vesicle (GO:0030136)	188	12	3.94	+	3.05	0.000917	0.0141
endocytic vesicle (GO:0030139)	331	21	6.94	+	3.03	1.41e-05	0.000293
coated vesicle (GO:0030135)	293	18	6.14	+	2.93	8.45e-05	0.00147
perinuclear region of cytoplasm (GO:0048471)	717	44	15.03	+	2.93	6.94e-10	1.99e-08
integral component of organelle membrane (GO:0031301)	362	22	7.59	+	2.9	1.65e-05	0.00034
Golgi-associated vesicle (GO:0005798)	183	11	3.84	+	2.87	0.00231	0.0318
Golgi subcompartment (GO:0098791)	368	22	7.71	+	2.85	2.1e-05	0.000423
Golgi apparatus part (GO:0044431)	985	58	20.64	+	2.81	4.95e-12	1.55e-10
endomembrane system (GO:0012505)	4494	254	94.18	+	2.7	7.39e-60	1.67e-57
organelle membrane (GO:0031090)	3525	198	73.87	+	2.68	3.6e-42	3.86e-40
organelle subcompartment (GO:0031984)	393	22	8.24	+	2.67	5.34e-05	0.000971
Golgi membrane (GO:0000139)	759	42	15.91	+	2.64	2.92e-08	7.82e-07
Golgi apparatus (GO:0005794)	1580	86	33.11	+	2.6	1.3e-15	5.08e-14
endoplasmic reticulum lumen (GO:0005788)	309	16	6.48	+	2.47	0.0012	0.0178
nuclear envelope (GO:0005635)	468	24	9.81	+	2.45	0.000124	0.00209
endoplasmic reticulum part (GO:0044432)	1377	69	28.86	+	2.39	6.01e-11	1.8e-09
nuclear membrane (GO:0031965)	300	15	6.29	+	2.39	0.00371	0.0487
endoplasmic reticulum membrane (GO:0005789)	1092	54	22.88	+	2.36	1.16e-08	3.24e-07
collagen-containing extracellular matrix (GO:0062023)	405	20	8.49	+	2.36	0.00068	0.0108
focal adhesion (GO:0005925)	407	20	8.53	+	2.34	0.000708	0.0112
endoplasmic reticulum (GO:0005783)	1941	95	40.68	+	2.34	1.47e-14	5.64e-13
cell-substrate adherens junction (GO:0005924)	410	20	8.59	+	2.33	0.000752	0.0118
nuclear outer membrane-endoplasmic reticulum membrane network (GO:0042175)	1114	54	23.35	+	2.31	2.63e-08	7.13e-07
cell-substrate junction (GO:0030055)	414	20	8.68	+	2.31	0.000819	0.0127
synapse part (GO:0044456)	959	45	20.1	+	2.24	9.56e-07	2.29e-05
extracellular space (GO:0005615)	3350	157	70.2	+	2.24	2.53e-23	1.35e-21
extracellular region part (GO:0044421)	3551	162	74.42	+	2.18	6.98e-23	3.56e-21
neuronal cell body (GO:0043025)	506	22	10.6	+	2.07	0.00164	0.0235
adherens junction (GO:0005912)	549	23	11.51	+	2	0.00234	0.032
synapse (GO:0045202)	1196	50	25.06	+	1.99	6.72e-06	0.00015
extracellular region (GO:0005576)	4372	179	91.62	+	1.95	1.04e-20	4.79e-19
membrane protein complex (GO:0098796)	1301	53	27.26	+	1.94	6.22e-06	0.000141
anchoring junction (GO:0070161)	565	23	11.84	+	1.94	0.00296	0.0399
axon (GO:0030424)	620	25	12.99	+	1.92	0.00262	0.0356
cell surface (GO:0009986)	935	36	19.59	+	1.84	0.000672	0.0108
integral component of plasma membrane (GO:0005887)	1653	62	34.64	+	1.79	1.14e-05	0.000242
intrinsic component of membrane (GO:0031224)	5895	221	123.54	+	1.79	3.58e-22	1.74e-20
intrinsic component of plasma membrane (GO:0031226)	1735	65	36.36	+	1.79	7.59e-06	0.000168
membrane part (GO:0044425)	7314	274	153.27	+	1.79	8e-31	4.94e-29
neuron part (GO:0097458)	1765	66	36.99	+	1.78	6.18e-06	0.000142
integral component of membrane (GO:0016021)	5737	214	120.23	+	1.78	7.01e-21	3.32e-19
cytoplasmic part (GO:0044444)	9790	359	205.16	+	1.75	1.2e-50	1.75e-48
plasma membrane region (GO:0098590)	1195	42	25.04	+	1.68	0.00129	0.0189
cell junction (GO:0030054)	1309	46	27.43	+	1.68	0.000982	0.0149
membrane (GO:0016020)	9827	339	205.94	+	1.65	1.8e-37	1.36e-35
plasma membrane part (GO:0044459)	3036	103	63.62	+	1.62	7.82e-07	1.92e-05
plasma membrane (GO:0005886)	5731	191	120.1	+	1.59	9.59e-13	3.31e-11
intracellular organelle part (GO:0044446)	9358	310	196.11	+	1.58	2.37e-27	1.42e-25
cell periphery (GO:0071944)	5858	192	122.76	+	1.56	3.17e-12	1.03e-10
organelle part (GO:0044422)	9660	313	202.44	+	1.55	5.55e-26	3.06e-24
cytoplasm (GO:0005737)	11673	377	244.62	+	1.54	8.74e-41	8.48e-39
intracellular membrane-bounded organelle (GO:0043231)	11046	334	231.48	+	1.44	3.09e-23	1.61e-21
membrane-bounded organelle (GO:0043227)	12535	378	262.69	+	1.44	1.41e-32	1.02e-30
intracellular organelle (GO:0043229)	12834	364	268.95	+	1.35	2.35e-22	1.17e-20
organelle (GO:0043226)	13654	386	286.14	+	1.35	7.53e-27	4.26e-25
cytosol (GO:0005829)	5141	145	107.74	+	1.35	8.65e-05	0.00149
organelle lumen (GO:0043233)	5261	148	110.25	+	1.34	7.78e-05	0.00139
intracellular organelle lumen (GO:0070013)	5261	148	110.25	+	1.34	7.78e-05	0.00138
membrane-enclosed lumen (GO:0031974)	5261	148	110.25	+	1.34	7.78e-05	0.00137
intracellular part (GO:0044424)	14628	385	306.55	+	1.26	3.22e-18	1.4e-16
intracellular (GO:0005622)	14638	385	306.76	+	1.26	4.76e-18	2.02e-16
cell part (GO:0044464)	17133	419	359.05	+	1.17	6.25e-17	2.55e-15
cell (GO:0005623)	17192	419	360.28	+	1.16	2.1e-16	8.39e-15
cellular_component (GO:0005575)	18867	439	395.38	+	1.11	5.86e-19	2.65e-17
nucleoplasm part (GO:0044451)	1118	9	23.43	-	0.38	0.00108	0.0162
ribonucleoprotein complex (GO:1990904)	879	7	18.42	-	0.38	0.00354	0.0468
Unclassified (UNCLASSIFIED)	2129	1	44.62	-	0.02	5.86e-19	2.6e-17

## Sheet: 5 of 6 - all
Analysis Type:	PANTHER Overrepresentation Test (Released 20190711)
Annotation Version and Release Date:	GO Ontology database Released 2019-07-03
Analyzed List:	Client Text Box Input (Homo sapiens)
Reference List:	Homo sapiens (all genes in database)
Test Type:	FISHER
Correction:	FDR
GO cellular component complete	Homo sapiens - REFLIST (20996)	Client Text Box Input (3012)	Client Text Box Input (expected)	Client Text Box Input (over/under)	Client Text Box Input (fold Enrichment)	Client Text Box Input (raw P-value)	Client Text Box Input (FDR)
Ragulator complex (GO:0071986)	6	6	0.86	+	6.97	0.00182	0.0097
eukaryotic translation initiation factor 3 complex, eIF3m (GO:0071541)	7	7	1	+	6.97	0.000745	0.0044
host cell nucleus (GO:0042025)	5	5	0.72	+	6.97	0.00452	0.0216
paraspeckles (GO:0042382)	6	6	0.86	+	6.97	0.00182	0.00967
proteasome regulatory particle, base subcomplex (GO:0008540)	12	12	1.72	+	6.97	9.32e-06	7.45e-05
Lsm2-8 complex (GO:0120115)	7	7	1	+	6.97	0.000745	0.00438
pICln-Sm protein complex (GO:0034715)	6	6	0.86	+	6.97	0.00182	0.00965
aminoacyl-tRNA synthetase multienzyme complex (GO:0017101)	12	12	1.72	+	6.97	9.32e-06	7.42e-05
CRD-mediated mRNA stability complex (GO:0070937)	6	6	0.86	+	6.97	0.00182	0.00962
host cell nuclear part (GO:0044094)	5	5	0.72	+	6.97	0.00452	0.0216
actin cap (GO:0030478)	4	4	0.57	+	6.97	0.0114	0.049
U6 snRNP (GO:0005688)	8	8	1.15	+	6.97	0.000307	0.00192
retromer, cargo-selective complex (GO:0030906)	4	4	0.57	+	6.97	0.0114	0.0489
retromer, tubulation complex (GO:0030905)	4	4	0.57	+	6.97	0.0114	0.0488
mitochondrial permeability transition pore complex (GO:0005757)	4	4	0.57	+	6.97	0.0114	0.0487
GAIT complex (GO:0097452)	4	4	0.57	+	6.97	0.0114	0.0486
proteasome regulatory particle (GO:0005838)	22	20	3.16	+	6.34	2.83e-08	2.87e-07
polysomal ribosome (GO:0042788)	33	30	4.73	+	6.34	1e-11	1.38e-10
ER membrane protein complex (GO:0072546)	10	9	1.43	+	6.27	0.000215	0.00138
nuclear pore outer ring (GO:0031080)	10	9	1.43	+	6.27	0.000215	0.00138
organellar small ribosomal subunit (GO:0000314)	29	26	4.16	+	6.25	2.93e-10	3.66e-09
mitochondrial small ribosomal subunit (GO:0005763)	29	26	4.16	+	6.25	2.93e-10	3.64e-09
BORC complex (GO:0099078)	9	8	1.29	+	6.2	0.000516	0.00313
proteasome accessory complex (GO:0022624)	25	22	3.59	+	6.13	8.6e-09	9.27e-08
dynactin complex (GO:0005869)	8	7	1.15	+	6.1	0.00125	0.00686
eukaryotic translation initiation factor 3 complex (GO:0005852)	16	14	2.3	+	6.1	4.71e-06	3.9e-05
COPI vesicle coat (GO:0030126)	15	13	2.15	+	6.04	1.11e-05	8.68e-05
eukaryotic 48S preinitiation complex (GO:0033290)	15	13	2.15	+	6.04	1.11e-05	8.65e-05
organellar ribosome (GO:0000313)	89	77	12.77	+	6.03	6.23e-27	1.59e-25
mitochondrial ribosome (GO:0005761)	89	77	12.77	+	6.03	6.23e-27	1.57e-25
organellar large ribosomal subunit (GO:0000315)	58	50	8.32	+	6.01	6.09e-18	1.22e-16
mitochondrial large ribosomal subunit (GO:0005762)	58	50	8.32	+	6.01	6.09e-18	1.2e-16
prefoldin complex (GO:0016272)	7	6	1	+	5.97	0.00303	0.0151
host intracellular membrane-bounded organelle (GO:0033648)	7	6	1	+	5.97	0.00303	0.015
host intracellular organelle (GO:0033647)	7	6	1	+	5.97	0.00303	0.015
signal recognition particle, endoplasmic reticulum targeting (GO:0005786)	7	6	1	+	5.97	0.00303	0.015
methylosome (GO:0034709)	12	10	1.72	+	5.81	0.000146	0.00096
eukaryotic translation initiation factor 2B complex (GO:0005851)	6	5	0.86	+	5.81	0.00743	0.0333
myelin sheath abaxonal region (GO:0035748)	6	5	0.86	+	5.81	0.00743	0.0333
endoplasmic reticulum chaperone complex (GO:0034663)	11	9	1.58	+	5.7	0.000347	0.00214
small ribosomal subunit (GO:0015935)	75	61	10.76	+	5.67	1.07e-20	2.22e-19
AP-3 adaptor complex (GO:0030123)	10	8	1.43	+	5.58	0.000826	0.00473
ribosomal subunit (GO:0044391)	198	158	28.4	+	5.56	7.2e-51	2.53e-49
cytosolic proteasome complex (GO:0031597)	9	7	1.29	+	5.42	0.00198	0.0103
proteasome core complex, alpha-subunit complex (GO:0019773)	9	7	1.29	+	5.42	0.00198	0.0103
large ribosomal subunit (GO:0015934)	126	98	18.08	+	5.42	2.5e-31	7.07e-30
translation preinitiation complex (GO:0070993)	18	14	2.58	+	5.42	1.19e-05	9.21e-05
chaperone complex (GO:0101031)	22	17	3.16	+	5.39	1.49e-06	1.3e-05
eukaryotic 43S preinitiation complex (GO:0016282)	17	13	2.44	+	5.33	2.78e-05	0.000199
cytosolic small ribosomal subunit (GO:0022627)	46	35	6.6	+	5.3	6.53e-12	9.24e-11
ribosome (GO:0005840)	245	184	35.15	+	5.24	2.29e-56	9.15e-55
presynaptic endocytic zone membrane (GO:0098835)	8	6	1.15	+	5.23	0.00474	0.0226
SCAR complex (GO:0031209)	8	6	1.15	+	5.23	0.00474	0.0225
proteasome regulatory particle, lid subcomplex (GO:0008541)	8	6	1.15	+	5.23	0.00474	0.0225
pyruvate dehydrogenase complex (GO:0045254)	8	6	1.15	+	5.23	0.00474	0.0224
COPII vesicle coat (GO:0030127)	15	11	2.15	+	5.11	0.00015	0.000984
chaperonin-containing T-complex (GO:0005832)	11	8	1.58	+	5.07	0.00127	0.00692
polysome (GO:0005844)	74	53	10.62	+	4.99	1.67e-16	3.06e-15
PTW/PP1 phosphatase complex (GO:0072357)	7	5	1	+	4.98	0.0114	0.0483
gamma-secretase complex (GO:0070765)	7	5	1	+	4.98	0.0114	0.0482
mitochondrial tricarboxylic acid cycle enzyme complex (GO:0030062)	7	5	1	+	4.98	0.0114	0.0481
box C/D snoRNP complex (GO:0031428)	7	5	1	+	4.98	0.0114	0.048
oxoglutarate dehydrogenase complex (GO:0045252)	7	5	1	+	4.98	0.0114	0.0479
zona pellucida receptor complex (GO:0002199)	7	5	1	+	4.98	0.0114	0.0478
TORC1 complex (GO:0031931)	7	5	1	+	4.98	0.0114	0.0478
cytosolic ribosome (GO:0022626)	118	84	16.93	+	4.96	3.39e-25	8.21e-24
endopeptidase complex (GO:1905369)	67	47	9.61	+	4.89	1.47e-14	2.48e-13
cytosolic large ribosomal subunit (GO:0022625)	67	47	9.61	+	4.89	1.47e-14	2.46e-13
presynaptic endocytic zone (GO:0098833)	10	7	1.43	+	4.88	0.003	0.015
fascia adherens (GO:0005916)	10	7	1.43	+	4.88	0.003	0.015
COPI-coated vesicle membrane (GO:0030663)	20	14	2.87	+	4.88	2.76e-05	0.000199
signal recognition particle (GO:0048500)	10	7	1.43	+	4.88	0.003	0.015
retromer complex (GO:0030904)	20	14	2.87	+	4.88	2.76e-05	0.000199
proteasome complex (GO:0000502)	66	46	9.47	+	4.86	3.32e-14	5.45e-13
eukaryotic translation initiation factor 4F complex (GO:0016281)	13	9	1.86	+	4.83	0.000813	0.00468
tricarboxylic acid cycle enzyme complex (GO:0045239)	16	11	2.3	+	4.79	0.000225	0.00144
melanosome (GO:0042470)	106	72	15.21	+	4.73	5.84e-21	1.24e-19
pigment granule (GO:0048770)	106	72	15.21	+	4.73	5.84e-21	1.23e-19
proton-transporting V-type ATPase, V1 domain (GO:0033180)	9	6	1.29	+	4.65	0.00707	0.0319
clathrin coat of coated pit (GO:0030132)	21	14	3.01	+	4.65	4.07e-05	0.00029
AP-2 adaptor complex (GO:0030122)	15	10	2.15	+	4.65	0.000517	0.00313
Arp2/3 protein complex (GO:0005885)	12	8	1.72	+	4.65	0.00189	0.00994
dihydrolipoyl dehydrogenase complex (GO:0045240)	12	8	1.72	+	4.65	0.00189	0.00991
exon-exon junction complex (GO:0035145)	21	14	3.01	+	4.65	4.07e-05	0.000289
autolysosome (GO:0044754)	9	6	1.29	+	4.65	0.00707	0.0319
MICOS complex (GO:0061617)	9	6	1.29	+	4.65	0.00707	0.0318
vesicle coat (GO:0030120)	58	38	8.32	+	4.57	2.1e-11	2.83e-10
mitochondrial protein complex (GO:0098798)	268	174	38.45	+	4.53	5.32e-47	1.8e-45
proton-transporting two-sector ATPase complex, catalytic domain (GO:0033178)	17	11	2.44	+	4.51	0.000329	0.00205
outer mitochondrial membrane protein complex (GO:0098799)	17	11	2.44	+	4.51	0.000329	0.00204
respiratory chain complex I (GO:0045271)	51	33	7.32	+	4.51	5.44e-10	6.63e-09
NADH dehydrogenase complex (GO:0030964)	51	33	7.32	+	4.51	5.44e-10	6.59e-09
mitochondrial respiratory chain complex I (GO:0005747)	51	33	7.32	+	4.51	5.44e-10	6.55e-09
ficolin-1-rich granule (GO:0101002)	124	80	17.79	+	4.5	4.1e-22	9.39e-21
ficolin-1-rich granule lumen (GO:1904813)	124	80	17.79	+	4.5	4.1e-22	9.29e-21
host cellular component (GO:0018995)	73	47	10.47	+	4.49	1.46e-13	2.31e-12
host cell (GO:0043657)	73	47	10.47	+	4.49	1.46e-13	2.29e-12
respiratory chain complex III (GO:0045275)	14	9	2.01	+	4.48	0.00119	0.00659
mitochondrial respiratory chain complex III (GO:0005750)	14	9	2.01	+	4.48	0.00119	0.00657
proteasome core complex, beta-subunit complex (GO:0019774)	11	7	1.58	+	4.44	0.00438	0.021
mitochondrial nucleoid (GO:0042645)	44	28	6.31	+	4.44	1.41e-08	1.48e-07
proteasome core complex (GO:0005839)	22	14	3.16	+	4.44	5.89e-05	0.000407
nucleoid (GO:0009295)	44	28	6.31	+	4.44	1.41e-08	1.47e-07
U1 snRNP (GO:0005685)	19	12	2.73	+	4.4	0.000209	0.00135
COPI-coated vesicle (GO:0030137)	27	17	3.87	+	4.39	1.07e-05	8.49e-05
clathrin coat of endocytic vesicle (GO:0030128)	16	10	2.3	+	4.36	0.000747	0.00438
prespliceosome (GO:0071010)	16	10	2.3	+	4.36	0.000747	0.00437
U2-type prespliceosome (GO:0071004)	16	10	2.3	+	4.36	0.000747	0.00436
cytoplasmic side of endoplasmic reticulum membrane (GO:0098554)	16	10	2.3	+	4.36	0.000747	0.00435
ESCRT complex (GO:0036452)	26	16	3.73	+	4.29	2.4e-05	0.000175
oligosaccharyltransferase complex (GO:0008250)	13	8	1.86	+	4.29	0.00272	0.0137
ESCRT III complex (GO:0000815)	10	6	1.43	+	4.18	0.0101	0.0443
ESCRT I complex (GO:0000813)	10	6	1.43	+	4.18	0.0101	0.0442
Derlin-1 retrotranslocation complex (GO:0036513)	10	6	1.43	+	4.18	0.0101	0.0441
extrinsic component of endosome membrane (GO:0031313)	10	6	1.43	+	4.18	0.0101	0.044
mitochondrial outer membrane translocase complex (GO:0005742)	10	6	1.43	+	4.18	0.0101	0.0439
focal adhesion (GO:0005925)	407	243	58.39	+	4.16	1.65e-60	8.02e-59
mitochondrial matrix (GO:0005759)	475	282	68.14	+	4.14	5.89e-70	3.16e-68
cell-substrate adherens junction (GO:0005924)	410	243	58.82	+	4.13	4.6e-60	2.03e-58
cell-substrate junction (GO:0030055)	414	245	59.39	+	4.13	1.8e-60	8.55e-59
mitochondrial respirasome (GO:0005746)	90	53	12.91	+	4.11	6.03e-14	9.83e-13
azurophil granule membrane (GO:0035577)	58	34	8.32	+	4.09	2e-09	2.26e-08
nuclear lamina (GO:0005652)	12	7	1.72	+	4.07	0.00619	0.0285
catalytic step 1 spliceosome (GO:0071012)	12	7	1.72	+	4.07	0.00619	0.0284
HOPS complex (GO:0030897)	12	7	1.72	+	4.07	0.00619	0.0283
U2-type catalytic step 1 spliceosome (GO:0071006)	12	7	1.72	+	4.07	0.00619	0.0283
lysosomal lumen (GO:0043202)	100	58	14.35	+	4.04	6.58e-15	1.13e-13
costamere (GO:0043034)	19	11	2.73	+	4.04	0.000658	0.00391
azurophil granule (GO:0042582)	154	89	22.09	+	4.03	4.91e-22	1.1e-20
primary lysosome (GO:0005766)	154	89	22.09	+	4.03	4.91e-22	1.09e-20
catalytic step 2 spliceosome (GO:0071013)	87	50	12.48	+	4.01	6.1e-13	9.21e-12
peptidase complex (GO:1905368)	94	54	13.48	+	4	7.45e-14	1.2e-12
endolysosome membrane (GO:0036020)	14	8	2.01	+	3.98	0.0038	0.0185
Flemming body (GO:0090543)	28	16	4.02	+	3.98	4.69e-05	0.000329
low-density lipoprotein particle (GO:0034362)	14	8	2.01	+	3.98	0.0038	0.0185
respiratory chain complex (GO:0098803)	87	49	12.48	+	3.93	1.81e-12	2.65e-11
U4/U6 x U5 tri-snRNP complex (GO:0046540)	32	18	4.59	+	3.92	1.87e-05	0.000139
spliceosomal tri-snRNP complex (GO:0097526)	32	18	4.59	+	3.92	1.87e-05	0.000139
U2-type precatalytic spliceosome (GO:0071005)	50	28	7.17	+	3.9	1.07e-07	1.03e-06
spliceosomal snRNP complex (GO:0097525)	61	34	8.75	+	3.89	5.24e-09	5.8e-08
azurophil granule lumen (GO:0035578)	90	50	12.91	+	3.87	1.58e-12	2.33e-11
clathrin adaptor complex (GO:0030131)	29	16	4.16	+	3.85	6.43e-05	0.000439
endolysosome (GO:0036019)	20	11	2.87	+	3.83	0.000906	0.00514
respirasome (GO:0070469)	102	56	14.63	+	3.83	1.07e-13	1.72e-12
precatalytic spliceosome (GO:0071011)	51	28	7.32	+	3.83	1.46e-07	1.4e-06
oxidoreductase complex (GO:1990204)	117	64	16.78	+	3.81	2.18e-15	3.8e-14
lysosomal membrane (GO:0005765)	355	194	50.93	+	3.81	4.49e-44	1.5e-42
membrane coat (GO:0030117)	99	54	14.2	+	3.8	3.58e-13	5.48e-12
coated membrane (GO:0048475)	99	54	14.2	+	3.8	3.58e-13	5.44e-12
lytic vacuole membrane (GO:0098852)	356	194	51.07	+	3.8	6.11e-44	2.01e-42
vacuolar lumen (GO:0005775)	176	94	25.25	+	3.72	2.17e-21	4.65e-20
DNA replication factor A complex (GO:0005662)	15	8	2.15	+	3.72	0.0052	0.0244
cytoplasmic stress granule (GO:0010494)	66	35	9.47	+	3.7	8.3e-09	9e-08
COP9 signalosome (GO:0008180)	36	19	5.16	+	3.68	2.18e-05	0.00016
endocytic vesicle lumen (GO:0071682)	19	10	2.73	+	3.67	0.00198	0.0103
AP-type membrane coat adaptor complex (GO:0030119)	46	24	6.6	+	3.64	2.2e-06	1.91e-05
endoplasmic reticulum tubular network (GO:0071782)	23	12	3.3	+	3.64	0.000762	0.00442
pore complex (GO:0046930)	23	12	3.3	+	3.64	0.000762	0.00441
proton-transporting V-type ATPase complex (GO:0033176)	27	14	3.87	+	3.61	0.000297	0.00188
endoplasmic reticulum exit site (GO:0070971)	27	14	3.87	+	3.61	0.000297	0.00187
clathrin vesicle coat (GO:0030125)	29	15	4.16	+	3.61	0.000186	0.00121
mitochondrial inner membrane (GO:0005743)	476	244	68.29	+	3.57	1.39e-51	4.98e-50
mitochondrial intermembrane space (GO:0005758)	80	41	11.48	+	3.57	9.82e-10	1.14e-08
inner mitochondrial membrane protein complex (GO:0098800)	137	70	19.65	+	3.56	1.53e-15	2.68e-14
cytosolic part (GO:0044445)	258	131	37.01	+	3.54	1.04e-27	2.73e-26
small nuclear ribonucleoprotein complex (GO:0030532)	67	34	9.61	+	3.54	3.09e-08	3.11e-07
vacuolar membrane (GO:0005774)	417	210	59.82	+	3.51	1.7e-43	5.41e-42
small nucleolar ribonucleoprotein complex (GO:0005732)	22	11	3.16	+	3.49	0.00163	0.00877
clathrin coat of trans-Golgi network vesicle (GO:0030130)	14	7	2.01	+	3.49	0.0114	0.0486
septin ring (GO:0005940)	14	7	2.01	+	3.49	0.0114	0.0485
vacuolar proton-transporting V-type ATPase complex (GO:0016471)	18	9	2.58	+	3.49	0.00427	0.0207
host cell part (GO:0033643)	18	9	2.58	+	3.49	0.00427	0.0206
septin complex (GO:0031105)	14	7	2.01	+	3.49	0.0114	0.0484
cytoplasmic dynein complex (GO:0005868)	20	10	2.87	+	3.49	0.00263	0.0135
triglyceride-rich plasma lipoprotein particle (GO:0034385)	20	10	2.87	+	3.49	0.00263	0.0134
very-low-density lipoprotein particle (GO:0034361)	20	10	2.87	+	3.49	0.00263	0.0134
platelet dense granule lumen (GO:0031089)	14	7	2.01	+	3.49	0.0114	0.0483
integral component of mitochondrial outer membrane (GO:0031307)	20	10	2.87	+	3.49	0.00263	0.0133
U2-type catalytic step 2 spliceosome (GO:0071007)	30	15	4.3	+	3.49	0.000247	0.00157
rough endoplasmic reticulum membrane (GO:0030867)	28	14	4.02	+	3.49	0.000395	0.00241
podosome (GO:0002102)	30	15	4.3	+	3.49	0.000247	0.00157
host intracellular part (GO:0033646)	16	8	2.3	+	3.49	0.00696	0.0316
host intracellular region (GO:0043656)	16	8	2.3	+	3.49	0.00696	0.0315
vacuolar part (GO:0044437)	575	287	82.49	+	3.48	6.43e-59	2.73e-57
U2-type spliceosomal complex (GO:0005684)	91	45	13.05	+	3.45	3.7e-10	4.57e-09
organelle envelope lumen (GO:0031970)	89	44	12.77	+	3.45	5.81e-10	6.97e-09
adherens junction (GO:0005912)	549	271	78.76	+	3.44	7.44e-55	2.91e-53
organelle inner membrane (GO:0019866)	537	265	77.04	+	3.44	1.31e-53	4.96e-52
integral component of mitochondrial membrane (GO:0032592)	73	36	10.47	+	3.44	2.17e-08	2.24e-07
clathrin-coated pit (GO:0005905)	69	34	9.9	+	3.43	5.37e-08	5.23e-07
late endosome membrane (GO:0031902)	136	67	19.51	+	3.43	2.36e-14	3.9e-13
clathrin coat (GO:0030118)	47	23	6.74	+	3.41	8.05e-06	6.48e-05
integral component of mitochondrial inner membrane (GO:0031305)	45	22	6.46	+	3.41	1.27e-05	9.75e-05
intrinsic component of mitochondrial inner membrane (GO:0031304)	45	22	6.46	+	3.41	1.27e-05	9.72e-05
intrinsic component of mitochondrial membrane (GO:0098573)	74	36	10.62	+	3.39	2.84e-08	2.86e-07
smooth endoplasmic reticulum (GO:0005790)	35	17	5.02	+	3.39	0.000128	0.000852
anchoring junction (GO:0070161)	565	274	81.05	+	3.38	2.71e-54	1.04e-52
endoplasmic reticulum subcompartment (GO:0098827)	27	13	3.87	+	3.36	0.00083	0.00474
Sm-like protein family complex (GO:0120114)	77	37	11.05	+	3.35	2.35e-08	2.42e-07
U2 snRNP (GO:0005686)	23	11	3.3	+	3.33	0.00214	0.0111
secretory granule lumen (GO:0034774)	320	153	45.91	+	3.33	5.61e-30	1.52e-28
mitochondrial membrane part (GO:0044455)	233	111	33.43	+	3.32	5.63e-22	1.23e-20
intrinsic component of mitochondrial outer membrane (GO:0031306)	21	10	3.01	+	3.32	0.00346	0.017
vesicle lumen (GO:0031983)	326	155	46.77	+	3.31	3.77e-30	1.04e-28
protein phosphatase type 2A complex (GO:0000159)	19	9	2.73	+	3.3	0.0056	0.026
phagocytic vesicle membrane (GO:0030670)	76	36	10.9	+	3.3	4.79e-08	4.74e-07
cytoplasmic vesicle lumen (GO:0060205)	324	153	46.48	+	3.29	1.59e-29	4.26e-28
pseudopodium (GO:0031143)	17	8	2.44	+	3.28	0.00912	0.0405
BLOC-1 complex (GO:0031083)	17	8	2.44	+	3.28	0.00912	0.0404
SNARE complex (GO:0031201)	49	23	7.03	+	3.27	1.36e-05	0.000103
mitochondrial part (GO:0044429)	1049	492	150.49	+	3.27	8.97e-96	6.53e-94
nuclear pore (GO:0005643)	90	42	12.91	+	3.25	5.32e-09	5.86e-08
lysosome (GO:0005764)	684	319	98.12	+	3.25	2.19e-60	1.02e-58
lytic vacuole (GO:0000323)	685	319	98.27	+	3.25	4.43e-60	2e-58
ribonucleoprotein complex (GO:1990904)	879	409	126.1	+	3.24	6.3e-78	3.89e-76
endoplasmic reticulum-Golgi intermediate compartment (GO:0005793)	129	60	18.51	+	3.24	3.44e-12	4.9e-11
lamellipodium membrane (GO:0031258)	22	10	3.16	+	3.17	0.00447	0.0214
mitochondrial membrane (GO:0031966)	705	320	101.14	+	3.16	1.83e-58	7.6e-57
mitochondrial envelope (GO:0005740)	747	338	107.16	+	3.15	1.28e-61	6.37e-60
late endosome (GO:0005770)	264	119	37.87	+	3.14	6.75e-22	1.46e-20
spliceosomal complex (GO:0005681)	189	85	27.11	+	3.14	6.23e-16	1.11e-14
phagocytic vesicle (GO:0045335)	132	59	18.94	+	3.12	2.52e-11	3.38e-10
microbody membrane (GO:0031903)	63	28	9.04	+	3.1	3.77e-06	3.16e-05
U12-type spliceosomal complex (GO:0005689)	27	12	3.87	+	3.1	0.00221	0.0114
U5 snRNP (GO:0005682)	18	8	2.58	+	3.1	0.0118	0.049
peroxisomal membrane (GO:0005778)	63	28	9.04	+	3.1	3.77e-06	3.14e-05
growth cone part (GO:0090723)	18	8	2.58	+	3.1	0.0118	0.0489
trans-Golgi network transport vesicle (GO:0030140)	32	14	4.59	+	3.05	0.0011	0.00617
vacuole (GO:0005773)	789	344	113.19	+	3.04	1.11e-59	4.8e-58
extracellular exosome (GO:0070062)	2099	915	301.11	+	3.04	9.06e-175	1.54e-172
extracellular vesicle (GO:1903561)	2120	917	304.13	+	3.02	3.08e-173	4.82e-171
extracellular organelle (GO:0043230)	2125	917	304.84	+	3.01	7.34e-173	1.07e-170
postsynaptic specialization, intracellular component (GO:0099091)	21	9	3.01	+	2.99	0.00921	0.0407
platelet dense granule (GO:0042827)	21	9	3.01	+	2.99	0.00921	0.0406
microbody (GO:0042579)	139	59	19.94	+	2.96	9.55e-11	1.24e-09
peroxisome (GO:0005777)	139	59	19.94	+	2.96	9.55e-11	1.23e-09
coated vesicle membrane (GO:0030662)	182	77	26.11	+	2.95	1.79e-13	2.77e-12
coated vesicle (GO:0030135)	293	123	42.03	+	2.93	1.44e-20	2.97e-19
microbody lumen (GO:0031907)	53	22	7.6	+	2.89	0.000131	0.000872
peroxisomal matrix (GO:0005782)	53	22	7.6	+	2.89	0.000131	0.00087
axon cytoplasm (GO:1904115)	58	24	8.32	+	2.88	6.18e-05	0.000425
cytochrome complex (GO:0070069)	34	14	4.88	+	2.87	0.00174	0.00929
endosome membrane (GO:0010008)	483	198	69.29	+	2.86	2.82e-31	7.88e-30
endoplasmic reticulum-Golgi intermediate compartment membrane (GO:0033116)	71	29	10.19	+	2.85	1.08e-05	8.49e-05
envelope (GO:0031975)	1193	483	171.14	+	2.82	9.86e-77	5.74e-75
organelle envelope (GO:0031967)	1193	483	171.14	+	2.82	9.86e-77	5.58e-75
Golgi-associated vesicle (GO:0005798)	183	74	26.25	+	2.82	3.26e-12	4.67e-11
peroxisomal part (GO:0044439)	104	42	14.92	+	2.82	2e-07	1.89e-06
microbody part (GO:0044438)	104	42	14.92	+	2.82	2e-07	1.88e-06
COPII-coated ER to Golgi transport vesicle (GO:0030134)	97	39	13.92	+	2.8	6.41e-07	5.8e-06
mitochondrion (GO:0005739)	1601	641	229.67	+	2.79	1.14e-102	9.69e-101
protein-lipid complex (GO:0032994)	40	16	5.74	+	2.79	0.00162	0.00873
Golgi-associated vesicle membrane (GO:0030660)	115	46	16.5	+	2.79	5.31e-08	5.2e-07
endosomal part (GO:0044440)	535	213	76.75	+	2.78	2.7e-32	7.76e-31
recycling endosome membrane (GO:0055038)	83	33	11.91	+	2.77	3.88e-06	3.22e-05
extrinsic component of organelle membrane (GO:0031312)	48	19	6.89	+	2.76	0.000548	0.0033
filamentous actin (GO:0031941)	33	13	4.73	+	2.75	0.0055	0.0256
rough endoplasmic reticulum (GO:0005791)	89	35	12.77	+	2.74	3.42e-06	2.88e-05
cell cortex part (GO:0044448)	192	75	27.54	+	2.72	9.46e-12	1.31e-10
neuron projection cytoplasm (GO:0120111)	85	33	12.19	+	2.71	7.89e-06	6.38e-05
midbody (GO:0030496)	173	67	24.82	+	2.7	1.91e-10	2.41e-09
integral component of endoplasmic reticulum membrane (GO:0030176)	155	60	22.24	+	2.7	1.27e-09	1.47e-08
actomyosin (GO:0042641)	83	32	11.91	+	2.69	1.2e-05	9.22e-05
proton-transporting two-sector ATPase complex (GO:0016469)	52	20	7.46	+	2.68	0.000471	0.00286
organelle outer membrane (GO:0031968)	206	79	29.55	+	2.67	6.77e-12	9.51e-11
clathrin-coated vesicle (GO:0030136)	188	72	26.97	+	2.67	4.38e-11	5.8e-10
mitochondrial outer membrane (GO:0005741)	183	70	26.25	+	2.67	8.77e-11	1.14e-09
spindle midzone (GO:0051233)	34	13	4.88	+	2.67	0.00601	0.0278
tertiary granule lumen (GO:1904724)	55	21	7.89	+	2.66	0.000357	0.00219
cell-cell adherens junction (GO:0005913)	118	45	16.93	+	2.66	2.73e-07	2.55e-06
cortical actin cytoskeleton (GO:0030864)	92	35	13.2	+	2.65	4.96e-06	4.07e-05
intrinsic component of endoplasmic reticulum membrane (GO:0031227)	163	62	23.38	+	2.65	1.48e-09	1.69e-08
contractile actin filament bundle (GO:0097517)	71	27	10.19	+	2.65	7.98e-05	0.000542
stress fiber (GO:0001725)	71	27	10.19	+	2.65	7.98e-05	0.00054
cortical cytoskeleton (GO:0030863)	121	46	17.36	+	2.65	1.99e-07	1.9e-06
outer membrane (GO:0019867)	208	79	29.84	+	2.65	8.14e-12	1.14e-10
actin filament (GO:0005884)	116	44	16.64	+	2.64	4.11e-07	3.78e-06
nuclear chromosome, telomeric region (GO:0000784)	111	42	15.92	+	2.64	8.52e-07	7.62e-06
immunological synapse (GO:0001772)	37	14	5.31	+	2.64	0.00432	0.0208
tertiary granule (GO:0070820)	164	62	23.53	+	2.64	1.65e-09	1.88e-08
protein serine/threonine phosphatase complex (GO:0008287)	45	17	6.46	+	2.63	0.00151	0.00816
phosphatase complex (GO:1903293)	45	17	6.46	+	2.63	0.00151	0.00813
ribonucleoprotein granule (GO:0035770)	223	84	31.99	+	2.63	2.04e-12	2.94e-11
clathrin-coated vesicle membrane (GO:0030665)	115	43	16.5	+	2.61	6.87e-07	6.16e-06
cell cortex region (GO:0099738)	43	16	6.17	+	2.59	0.00233	0.0119
actin filament bundle (GO:0032432)	78	29	11.19	+	2.59	4.74e-05	0.000331
lamellipodium (GO:0030027)	195	72	27.97	+	2.57	1.67e-10	2.13e-09
lipoprotein particle (GO:1990777)	38	14	5.45	+	2.57	0.00488	0.023
plasma lipoprotein particle (GO:0034358)	38	14	5.45	+	2.57	0.00488	0.0229
secretory granule (GO:0030141)	838	308	120.22	+	2.56	3.72e-41	1.15e-39
early endosome (GO:0005769)	355	130	50.93	+	2.55	1.38e-17	2.68e-16
endoplasmic reticulum lumen (GO:0005788)	309	113	44.33	+	2.55	2.39e-15	4.12e-14
autophagosome (GO:0005776)	96	35	13.77	+	2.54	1.34e-05	0.000102
cleavage furrow (GO:0032154)	55	20	7.89	+	2.53	0.00122	0.00675
cytoplasmic ribonucleoprotein granule (GO:0036464)	212	77	30.41	+	2.53	7.64e-11	1e-09
endocytic vesicle (GO:0030139)	331	120	47.48	+	2.53	5.43e-16	9.78e-15
clathrin-coated endocytic vesicle membrane (GO:0030669)	80	29	11.48	+	2.53	6.23e-05	0.000428
endosome (GO:0005768)	922	334	132.27	+	2.53	1.36e-43	4.4e-42
cytoplasmic vesicle part (GO:0044433)	1512	544	216.91	+	2.51	3.12e-72	1.72e-70
platelet alpha granule lumen (GO:0031093)	67	24	9.61	+	2.5	0.000338	0.00209
clathrin-coated endocytic vesicle (GO:0045334)	98	35	14.06	+	2.49	1.63e-05	0.000122
ER to Golgi transport vesicle membrane (GO:0012507)	62	22	8.89	+	2.47	0.000693	0.0041
specific granule (GO:0042581)	161	57	23.1	+	2.47	4.55e-08	4.52e-07
myelin sheath (GO:0043209)	51	18	7.32	+	2.46	0.00275	0.0139
whole membrane (GO:0098805)	1683	594	241.44	+	2.46	5.19e-77	3.11e-75
multivesicular body (GO:0005771)	51	18	7.32	+	2.46	0.00275	0.0138
secretory granule membrane (GO:0030667)	301	106	43.18	+	2.45	1.16e-13	1.84e-12
secretory vesicle (GO:0099503)	995	350	142.74	+	2.45	2.15e-43	6.74e-42
specific granule membrane (GO:0035579)	91	32	13.05	+	2.45	4.93e-05	0.000343
platelet alpha granule (GO:0031091)	91	32	13.05	+	2.45	4.93e-05	0.000342
cell-cell contact zone (GO:0044291)	74	26	10.62	+	2.45	0.000218	0.0014
integral component of organelle membrane (GO:0031301)	362	127	51.93	+	2.45	4.62e-16	8.41e-15
intrinsic component of organelle membrane (GO:0031300)	394	138	56.52	+	2.44	2.51e-17	4.69e-16
nuclear inner membrane (GO:0005637)	60	21	8.61	+	2.44	0.00105	0.0059
cytoplasmic side of membrane (GO:0098562)	183	64	26.25	+	2.44	1.01e-08	1.07e-07
cell division site part (GO:0032155)	63	22	9.04	+	2.43	0.000775	0.00447
endocytic vesicle membrane (GO:0030666)	198	69	28.4	+	2.43	3.67e-09	4.13e-08
brush border (GO:0005903)	104	36	14.92	+	2.41	2.73e-05	0.000198
ficolin-1-rich granule membrane (GO:0101003)	61	21	8.75	+	2.4	0.00117	0.00653
cell cortex (GO:0005938)	318	109	45.62	+	2.39	1.73e-13	2.69e-12
tertiary granule membrane (GO:0070821)	73	25	10.47	+	2.39	0.000571	0.00343
vesicle (GO:0031982)	3836	1307	550.3	+	2.38	4.58e-188	8.48e-186
vesicle tethering complex (GO:0099023)	68	23	9.76	+	2.36	0.00117	0.00653
filopodium (GO:0030175)	104	35	14.92	+	2.35	4.71e-05	0.00033
endosome lumen (GO:0031904)	39	13	5.59	+	2.32	0.0113	0.0489
lipid droplet (GO:0005811)	81	27	11.62	+	2.32	0.000367	0.00224
recycling endosome (GO:0055037)	178	59	25.54	+	2.31	1.76e-07	1.69e-06
early endosome membrane (GO:0031901)	151	50	21.66	+	2.31	1.6e-06	1.4e-05
ruffle (GO:0001726)	173	57	24.82	+	2.3	3.44e-07	3.2e-06
nuclear envelope (GO:0005635)	468	154	67.14	+	2.29	3.28e-17	6.08e-16
endoplasmic reticulum part (GO:0044432)	1377	451	197.54	+	2.28	1.18e-49	4.07e-48
cytoplasmic vesicle (GO:0031410)	2336	764	335.11	+	2.28	5.12e-89	3.36e-87
intracellular vesicle (GO:0097708)	2339	764	335.54	+	2.28	1.06e-88	6.77e-87
nuclear periphery (GO:0034399)	135	44	19.37	+	2.27	1.12e-05	8.75e-05
nuclear outer membrane-endoplasmic reticulum membrane network (GO:0042175)	1114	361	159.81	+	2.26	1.42e-38	4.32e-37
endoplasmic reticulum membrane (GO:0005789)	1092	353	156.65	+	2.25	2.1e-37	6.28e-36
specific granule lumen (GO:0035580)	62	20	8.89	+	2.25	0.00371	0.0182
synaptic vesicle (GO:0008021)	196	63	28.12	+	2.24	2.11e-07	1.98e-06
organelle membrane (GO:0031090)	3525	1133	505.68	+	2.24	1.83e-139	2.19e-137
intercalated disc (GO:0014704)	53	17	7.6	+	2.24	0.00599	0.0277
extrinsic component of cytoplasmic side of plasma membrane (GO:0031234)	94	30	13.48	+	2.22	0.000328	0.00205
actin cytoskeleton (GO:0015629)	517	165	74.17	+	2.22	2.46e-17	4.64e-16
cell division site (GO:0032153)	69	22	9.9	+	2.22	0.00215	0.0111
vesicle membrane (GO:0012506)	799	252	114.62	+	2.2	2.06e-25	5.06e-24
chromosome, telomeric region (GO:0000781)	146	46	20.94	+	2.2	1.4e-05	0.000106
cytoplasmic vesicle membrane (GO:0030659)	778	245	111.61	+	2.2	1.14e-24	2.67e-23
extrinsic component of plasma membrane (GO:0019897)	172	54	24.67	+	2.19	2.39e-06	2.06e-05
cytoplasmic side of plasma membrane (GO:0009898)	157	49	22.52	+	2.18	1.05e-05	8.34e-05
bounding membrane of organelle (GO:0098588)	2091	650	299.97	+	2.17	9.08e-67	4.62e-65
transport vesicle (GO:0030133)	399	124	57.24	+	2.17	1.14e-12	1.71e-11
inclusion body (GO:0016234)	84	26	12.05	+	2.16	0.00125	0.00687
P-body (GO:0000932)	84	26	12.05	+	2.16	0.00125	0.00686
plasma membrane raft (GO:0044853)	110	34	15.78	+	2.15	0.000213	0.00138
trans-Golgi network (GO:0005802)	243	75	34.86	+	2.15	4.92e-08	4.84e-07
endoplasmic reticulum (GO:0005783)	1941	594	278.45	+	2.13	2.5e-58	1.02e-56
exocytic vesicle (GO:0070382)	213	65	30.56	+	2.13	5.84e-07	5.31e-06
membrane region (GO:0098589)	331	101	47.48	+	2.13	4.03e-10	4.95e-09
membrane raft (GO:0045121)	318	97	45.62	+	2.13	8.14e-10	9.58e-09
membrane microdomain (GO:0098857)	319	97	45.76	+	2.12	8.9e-10	1.04e-08
kinetochore (GO:0000776)	136	41	19.51	+	2.1	8.56e-05	0.000577
nuclear membrane (GO:0031965)	300	90	43.04	+	2.09	7.18e-09	7.82e-08
cell leading edge (GO:0031252)	409	122	58.67	+	2.08	1.84e-11	2.5e-10
extracellular space (GO:0005615)	3350	990	480.58	+	2.06	1.59e-98	1.2e-96
organelle subcompartment (GO:0031984)	393	116	56.38	+	2.06	1.14e-10	1.46e-09
cell junction (GO:0030054)	1309	383	187.78	+	2.04	5.18e-33	1.51e-31
perinuclear region of cytoplasm (GO:0048471)	717	209	102.86	+	2.03	6.98e-18	1.37e-16
nuclear matrix (GO:0016363)	110	32	15.78	+	2.03	0.000835	0.00475
trans-Golgi network membrane (GO:0032588)	93	27	13.34	+	2.02	0.00213	0.0111
site of polarized growth (GO:0030427)	180	52	25.82	+	2.01	2.41e-05	0.000176
ruffle membrane (GO:0032587)	94	27	13.48	+	2	0.00232	0.0119
cytoplasmic region (GO:0099568)	516	148	74.02	+	2	1.36e-12	2.02e-11
growth cone (GO:0030426)	175	50	25.1	+	1.99	4.45e-05	0.000315
extracellular region part (GO:0044421)	3551	1011	509.41	+	1.98	6.17e-93	4.33e-91
basement membrane (GO:0005604)	95	27	13.63	+	1.98	0.00351	0.0172
caveola (GO:0005901)	81	23	11.62	+	1.98	0.00673	0.0306
glutamatergic synapse (GO:0098978)	360	102	51.64	+	1.98	9.31e-09	9.92e-08
endomembrane system (GO:0012505)	4494	1271	644.69	+	1.97	4.88e-124	5.23e-122
chromosomal region (GO:0098687)	336	95	48.2	+	1.97	2.75e-08	2.8e-07
Golgi subcompartment (GO:0098791)	368	104	52.79	+	1.97	6.18e-09	6.76e-08
synapse (GO:0045202)	1196	338	171.57	+	1.97	7.82e-27	1.94e-25
membrane protein complex (GO:0098796)	1301	364	186.64	+	1.95	3.07e-28	8.11e-27
extrinsic component of membrane (GO:0019898)	302	84	43.32	+	1.94	3.57e-07	3.3e-06
transport vesicle membrane (GO:0030658)	213	59	30.56	+	1.93	2.78e-05	0.000198
chromosome, centromeric region (GO:0000775)	195	54	27.97	+	1.93	4.63e-05	0.000327
Golgi membrane (GO:0000139)	759	209	108.88	+	1.92	1.12e-15	1.99e-14
sarcoplasm (GO:0016528)	80	22	11.48	+	1.92	0.01	0.0439
Schaffer collateral - CA1 synapse (GO:0098685)	84	23	12.05	+	1.91	0.00811	0.0362
myofibril (GO:0030016)	227	62	32.56	+	1.9	2.18e-05	0.00016
cytosol (GO:0005829)	5141	1397	737.51	+	1.89	7.48e-129	8.47e-127
contractile fiber (GO:0043292)	237	64	34	+	1.88	2.16e-05	0.000159
presynapse (GO:0098793)	505	135	72.45	+	1.86	7.31e-10	8.71e-09
neuron spine (GO:0044309)	161	43	23.1	+	1.86	0.0006	0.0036
synapse part (GO:0044456)	959	255	137.57	+	1.85	2.14e-17	4.11e-16
catalytic complex (GO:1902494)	1385	367	198.69	+	1.85	8.21e-25	1.95e-23
sarcolemma (GO:0042383)	136	36	19.51	+	1.85	0.0017	0.00914
dendritic spine (GO:0043197)	159	42	22.81	+	1.84	0.000821	0.00471
Golgi apparatus part (GO:0044431)	985	260	141.3	+	1.84	2.39e-17	4.56e-16
cluster of actin-based cell projections (GO:0098862)	156	41	22.38	+	1.83	0.00107	0.00602
organelle lumen (GO:0043233)	5261	1368	754.72	+	1.81	2.57e-111	2.62e-109
intracellular organelle lumen (GO:0070013)	5261	1368	754.72	+	1.81	2.57e-111	2.49e-109
membrane-enclosed lumen (GO:0031974)	5261	1368	754.72	+	1.81	2.57e-111	2.38e-109
postsynaptic density (GO:0014069)	331	86	47.48	+	1.81	3.08e-06	2.6e-05
cytoplasmic part (GO:0044444)	9790	2535	1404.43	+	1.8	0	0
asymmetric synapse (GO:0032279)	335	86	48.06	+	1.79	4.94e-06	4.07e-05
axon part (GO:0033267)	388	99	55.66	+	1.78	1.07e-06	9.52e-06
contractile fiber part (GO:0044449)	224	57	32.13	+	1.77	0.000257	0.00162
postsynapse (GO:0098794)	622	158	89.23	+	1.77	7.77e-10	9.2e-09
Golgi apparatus (GO:0005794)	1580	401	226.66	+	1.77	5.15e-24	1.19e-22
protein-containing complex (GO:0032991)	5627	1425	807.23	+	1.77	4.97e-110	4.4e-108
spindle (GO:0005819)	352	89	50.5	+	1.76	5.75e-06	4.69e-05
mitotic spindle (GO:0072686)	111	28	15.92	+	1.76	0.00987	0.0433
fibrillar center (GO:0001650)	132	33	18.94	+	1.74	0.00629	0.0286
postsynaptic specialization (GO:0099572)	356	89	51.07	+	1.74	6.63e-06	5.38e-05
intracellular organelle part (GO:0044446)	9358	2338	1342.46	+	1.74	5.98e-264	3.04e-261
neuron to neuron synapse (GO:0098984)	357	89	51.21	+	1.74	9.18e-06	7.36e-05
nuclear speck (GO:0016607)	398	99	57.1	+	1.73	2.76e-06	2.36e-05
extracellular region (GO:0005576)	4372	1076	627.19	+	1.72	3.28e-68	1.71e-66
distal axon (GO:0150034)	289	71	41.46	+	1.71	0.000106	0.000709
basolateral plasma membrane (GO:0016323)	220	54	31.56	+	1.71	0.000651	0.00388
Golgi stack (GO:0005795)	151	37	21.66	+	1.71	0.00536	0.0251
cell body (GO:0044297)	576	141	82.63	+	1.71	4.37e-08	4.36e-07
organelle part (GO:0044422)	9660	2359	1385.78	+	1.7	5.29e-254	2.15e-251
actin-based cell projection (GO:0098858)	209	51	29.98	+	1.7	0.00126	0.00688
cell-cell junction (GO:0005911)	464	113	66.56	+	1.7	1.15e-06	1.02e-05
nucleolus (GO:0005730)	944	226	135.42	+	1.67	1.59e-11	2.17e-10
sarcomere (GO:0030017)	207	49	29.7	+	1.65	0.0023	0.0118
neuronal cell body (GO:0043025)	506	119	72.59	+	1.64	2.91e-06	2.48e-05
neuron part (GO:0097458)	1765	414	253.2	+	1.64	2.09e-19	4.21e-18
leading edge membrane (GO:0031256)	171	40	24.53	+	1.63	0.00861	0.0383
intracellular non-membrane-bounded organelle (GO:0043232)	4282	1000	614.28	+	1.63	2.86e-52	1.04e-50
non-membrane-bounded organelle (GO:0043228)	4291	1002	615.57	+	1.63	2.32e-52	8.58e-51
condensed chromosome (GO:0000793)	225	52	32.28	+	1.61	0.00331	0.0163
cytoplasm (GO:0005737)	11673	2693	1674.56	+	1.61	8.81E-321	8.98E-318
axon (GO:0030424)	620	143	88.94	+	1.61	6.77e-07	6.1e-06
dendrite (GO:0030425)	600	137	86.07	+	1.59	1.87e-06	1.63e-05
dendritic tree (GO:0097447)	602	137	86.36	+	1.59	2.53e-06	2.17e-05
microtubule (GO:0005874)	427	96	61.26	+	1.57	0.000132	0.000868
somatodendritic compartment (GO:0036477)	837	188	120.07	+	1.57	5.86e-08	5.69e-07
supramolecular polymer (GO:0099081)	991	219	142.16	+	1.54	1.34e-08	1.42e-07
intracellular membrane-bounded organelle (GO:0043231)	11046	2439	1584.61	+	1.54	3.53e-205	7.19e-203
supramolecular complex (GO:0099080)	992	219	142.31	+	1.54	1.37e-08	1.44e-07
supramolecular fiber (GO:0099512)	984	216	141.16	+	1.53	2.59e-08	2.66e-07
polymeric cytoskeletal fiber (GO:0099513)	764	167	109.6	+	1.52	1.48e-06	1.31e-05
membrane-bounded organelle (GO:0043227)	12535	2708	1798.22	+	1.51	2.46e-269	1.67e-266
collagen-containing extracellular matrix (GO:0062023)	405	87	58.1	+	1.5	0.000922	0.00522
cytoskeletal part (GO:0044430)	1723	369	247.17	+	1.49	1.95e-12	2.83e-11
nuclear part (GO:0044428)	4506	963	646.41	+	1.49	2.05e-35	6.04e-34
microtubule cytoskeleton (GO:0015630)	1214	259	174.16	+	1.49	9.17e-09	9.84e-08
cell projection membrane (GO:0031253)	330	70	47.34	+	1.48	0.00373	0.0182
neuron projection (GO:0043005)	1337	282	191.8	+	1.47	4.98e-09	5.54e-08
nuclear body (GO:0016604)	759	160	108.88	+	1.47	1.49e-05	0.000111
cytoskeleton (GO:0005856)	2230	470	319.91	+	1.47	8.03e-15	1.36e-13
chromosomal part (GO:0044427)	929	194	133.27	+	1.46	2.93e-06	2.49e-05
intracellular organelle (GO:0043229)	12834	2676	1841.11	+	1.45	1.33e-227	3e-225
nuclear lumen (GO:0031981)	4109	856	589.46	+	1.45	2.15e-27	5.53e-26
centrosome (GO:0005813)	520	108	74.6	+	1.45	0.00061	0.00364
apical part of cell (GO:0045177)	389	80	55.8	+	1.43	0.00386	0.0187
nucleoplasm (GO:0005654)	3491	715	500.8	+	1.43	1.67e-20	3.4e-19
organelle (GO:0043226)	13654	2788	1958.75	+	1.42	6.47e-251	2.2e-248
membrane (GO:0016020)	9827	2000	1409.74	+	1.42	3.57e-91	2.42e-89
chromosome (GO:0005694)	1052	210	150.92	+	1.39	1.47e-05	0.000111
cell projection part (GO:0044463)	1491	295	213.89	+	1.38	4.16e-07	3.82e-06
plasma membrane bounded cell projection part (GO:0120038)	1491	295	213.89	+	1.38	4.16e-07	3.8e-06
cell projection (GO:0042995)	2210	433	317.04	+	1.37	9.8e-10	1.14e-08
plasma membrane bounded cell projection (GO:0120025)	2137	417	306.57	+	1.36	3.85e-09	4.31e-08
intracellular part (GO:0044424)	14628	2851	2098.47	+	1.36	3e-235	8.73e-233
intracellular (GO:0005622)	14638	2851	2099.91	+	1.36	1.69e-234	4.31e-232
microtubule organizing center (GO:0005815)	750	144	107.59	+	1.34	0.00141	0.00766
plasma membrane region (GO:0098590)	1195	227	171.43	+	1.32	0.000102	0.000683
nucleus (GO:0005634)	7437	1363	1066.88	+	1.28	4.81e-25	1.15e-23
nucleoplasm part (GO:0044451)	1118	198	160.38	+	1.23	0.0061	0.0281
cell part (GO:0044464)	17133	2931	2457.83	+	1.19	2.91e-144	3.7e-142
cell (GO:0005623)	17192	2935	2466.29	+	1.19	2.37e-144	3.22e-142
membrane part (GO:0044425)	7314	1228	1049.24	+	1.17	2.74e-10	3.45e-09
cellular_component (GO:0005575)	18867	2991	2706.58	+	1.11	1.59e-98	1.24e-96
intrinsic component of plasma membrane (GO:0031226)	1735	187	248.9	-	0.75	7.67e-05	0.000523
integral component of plasma membrane (GO:0005887)	1653	178	237.13	-	0.75	9.87e-05	0.000664
plasma membrane receptor complex (GO:0098802)	298	26	42.75	-	0.61	0.0112	0.0484
ion channel complex (GO:0034702)	304	26	43.61	-	0.6	0.00921	0.0405
cation channel complex (GO:0034703)	222	16	31.85	-	0.5	0.00558	0.026
transcription factor complex (GO:0005667)	366	26	52.5	-	0.5	0.000155	0.00101
nuclear transcription factor complex (GO:0044798)	203	14	29.12	-	0.48	0.00515	0.0242
anchored component of membrane (GO:0031225)	175	10	25.1	-	0.4	0.00171	0.00913
voltage-gated potassium channel complex (GO:0008076)	87	2	12.48	-	0.16	0.0011	0.00618
potassium channel complex (GO:0034705)	96	2	13.77	-	0.15	0.000355	0.00219
T cell receptor complex (GO:0042101)	126	2	18.08	-	0.11	1.15e-05	8.87e-05
Unclassified (UNCLASSIFIED)	2129	21	305.42	-	0.07	1.59e-98	1.29e-96
immunoglobulin complex (GO:0019814)	186	0	26.68	-	< 0.01	3.11e-11	4.14e-10
axoneme part (GO:0044447)	40	0	5.74	-	< 0.01	0.00747	0.0334
immunoglobulin complex, circulating (GO:0042571)	94	0	13.48	-	< 0.01	5.68e-06	4.65e-05

[truncated: 4 more sheets: 5 of 6 - enriched, 6 of 6- all, 6 of 6 - enriched, Identification frequency]
