# Supplementary material for: Multi–Cell Line Analysis of Lysosomal Proteomes Reveals Unique Features and Novel Lysosomal Proteins
Source: Mol Cell Proteomics. 2023 Feb 14;22(3):100509. doi: 10.1016/j.mcpro.2023.100509 (PMC10025164; doi:10.1016/j.mcpro.2023.100509)
Supplement: Table S12 [file mmc12.xlsx]

## Sheet: Overview
Table S12 Comparison of potential lysosomal proteins with published datasets
Sheet	Content
Proteins_identified	Frequency of assignment of lysosomal localization for individual genes including known lysosomal proteins
Overlap_GO	Proteins which were assigned a lysosomal localization by Go et al (doi: 10.1038/s41586-021-03592-2) and their identification frequency in our dataset
Overlap_Chapel	Proteins which were assigned a lysosomal localization by Chapel et al (doi: 10.1074/mcp.M112.021980) and their identification frequency in our dataset
Overlap_Sleat	Proteins which were assigned a lysosomal localization by Sleat et al (doi: 10.1074/mcp.M112.026179) and their identification frequency in our dataset
Overlap_Wyant	Proteins which were assigned a lysosomal localization by Wyant et al (doi: 10.1126/science.aar2663) and their identification frequency in our dataset
Overlap_Christoforou	Proteins which were assigned a lysosomal localization by Christoforou et al (doi: 10.1038/ncomms9992) and their identification frequency in our dataset
Overlap_Jadot	Proteins which were assigned a lysosomal localization by Jadot et al (doi: 10.1074/mcp.M116.064527) and their identification frequency in our dataset
Unique_published_candidates	Summary of proteins assigned to lysosomes in all six studies and comparison to the dataset of this study
Identification frequency is the number of cell lines for which the respective protein was found in the lysosome-enriched fraction.

## Sheet: Proteins_identified
Genes	Cell Line Count
ABCB6	6
ABHD17B	6
AGA	6
ARL8A	6
ARL8B	6
ATP6V0C	6
ATRAID	6
BORCS8	6
CLCN5	6
CTBS	6
CTSA	6
CTSB	6
CTSD	6
CTSL	6
CTSZ	6
DNAJC5	6
DNASE2	6
FRRS1	6
FTH1	6
FUCA1	6
FUCA2	6
GAA	6
GBA	6
GGH	6
GLA	6
GLB1	6
GLMP	6
GNS	6
GUSB	6
HEXA	6
HEXB	6
IFI30	6
IFNGR1	6
LAMP1	6
LAMP2	6
LAMTOR1	6
LAMTOR3	6
LAMTOR4	6
LAPTM4A	6
LEPROT	6
MAN2B1	6
MAN2B2	6
MFGE8	6
MFSD1	6
NAGA	6
NAGLU	6
NDFIP1	6
NDFIP2	6
NPC1	6
PIP4P2	6
PLBD2	6
PLEKHB2	6
PLPP3	6
PPT1	6
PRCP	6
PTTG1IP	6
SCARB2	6
SCPEP1	6
SIAE	6
SLC11A2	6
SLC15A4	6
SLC2A6	6
SLC30A7	6
SLC31A1	6
SLC35F6	6
SLC36A1	6
SLC37A3	6
SLC38A7	6
SLC38A9	6
SLC49A4	6
SNAPIN	6
SPNS1	6
SPPL2A	6
STARD3	6
STOM	6
TMEM104	6
TMEM120A	6
TMEM175	6
TMEM50A	6
TPP1	6
TSPAN6	6
TTYH3	6
AAK1	5
ACP2	5
AGTRAP	5
AP1S1	5
ARSA	5
ARSB	5
ARSK	5
ASAH1	5
ATP6AP1	5
ATP6V1D	5
ATP6V1F	5
ATP6V1G1	5
ATP6V1H	5
ATP9A	5
BNIP1	5
BORCS5	5
BRK1	5
CAB39	5
CARHSP1	5
CD63	5
CDK5	5
CLN5	5
CNNM3	5
COPS5	5
CREG1	5
CSK	5
CTGF	5
CTSC	5
CTSF	5
CYR61	5
DCTN4	5
DCTN6	5
DHTKD1	5
DPP7	5
EIF2B5	5
EPDR1	5
EPS15	5
FLOT1	5
GALC	5
GDAP2	5
GMPR2	5
GOLGA7	5
HGSNAT	5
IMPDH1	5
ITFG1	5
ITM2B	5
LAMTOR2	5
LAMTOR5	5
LGALS3BP	5
LGMN	5
LIPA	5
LMBRD1	5
LRP10	5
LRP6	5
MCOLN1	5
MFN1	5
MMS19	5
MPZL1	5
NCSTN	5
NEU1	5
NHLRC3	5
NIF3L1	5
NKIRAS2	5
NPC2	5
NT5C2	5
ODR4	5
OSTM1	5
P2RX4	5
PIP4P1	5
PLD3	5
PLXNA1	5
PNPLA8	5
PRSS23	5
PSAP	5
PSEN1	5
PSEN2	5
PSMD14	5
RAB33B	5
REPS1	5
RHOB	5
RNF13	5
RNF149	5
SCAP	5
SDCBP	5
SERINC1	5
SERPINE1	5
SHC1	5
SLC12A9	5
SLC17A5	5
SLC29A3	5
SLC2A13	5
SLC30A1	5
SLC33A1	5
SLC38A2	5
SLC39A8	5
SLC46A1	5
SLC4A2	5
SMPD4	5
SNX11	5
SNX33	5
SOD1	5
SPPL2B	5
STAMBP	5
STARD3NL	5
STX3	5
STX6	5
STX7	5
STX8	5
TAX1BP1	5
TBC1D15	5
TGFBR1	5
TM7SF3	5
TMEM106B	5
TMEM184C	5
TMEM192	5
TMEM268	5
TMEM59	5
TMEM63A	5
TMEM63B	5
TMEM9	5
TNC	5
TPBG	5
TSN	5
TSPAN14	5
TXNL1	5
UGCG	5
USE1	5
VAMP4	5
VPS39	5
WDR91	5
WWP2	5
XXYLT1	5
ABCF3	4
ABLIM1	4
ACSL1	4
ADAM15	4
ADAM17	4
ADAM9	4
ADAMTS1	4
ADD3	4
ADI1	4
AIP	4
AMPD2	4
ANKLE2	4
ANKRD17	4
ANTXR1	4
ANTXR2	4
ARF6	4
ATG101	4
ATG3	4
ATP13A2	4
ATP6V0A1	4
ATP6V0D1	4
BAG6	4
BCAT1	4
BCL2L1	4
BMPR1A	4
BORCS6	4
BORCS7	4
BROX	4
C16ORF58	4
CASC3	4
CAV1	4
CCNYL1	4
CD320	4
CD68	4
CDC5L	4
CELF1	4
CIT	4
CLCN6	4
CLN3	4
CLN6	4
COPS2	4
COPS7A	4
CPNE2	4
CPQ	4
CPVL	4
CRELD1	4
CRIM1	4
CRKL	4
CSNK1G1	4
CTDSP1	4
CTSH	4
CUL1	4
CUL4B	4
CYSTM1	4
DCTN3	4
DNAJB2	4
DYNLT1	4
EFHD2	4
EMG1	4
ENPP4	4
EPN1	4
EXTL2	4
F2R	4
FBXL20	4
FLOT2	4
FNDC3A	4
G6PC3	4
GALNS	4
GALNT1	4
GJA1	4
GJC1	4
GM2A	4
GMPPA	4
GPAT4	4
GPR107	4
GPR137B	4
GRN	4
GSK3B	4
HNRNPLL	4
HOOK3	4
HSCB	4
IDS	4
IDUA	4
IFITM3	4
IGF1R	4
IGSF8	4
INSR	4
ITM2C	4
JTB	4
KCT2	4
KIDINS220	4
KLC4	4
KPNA4	4
LACTB	4
LGALS8	4
LIG1	4
LITAF	4
LMAN2L	4
LMBRD2	4
LMO7	4
LNPEP	4
LONP2	4
LRP5	4
LRRC8C	4
MAIP1	4
MARK2	4
MFSD8	4
MIB1	4
MITD1	4
MSMO1	4
MT-N	4
MTPN	4
MYORG	4
NAAA	4
NAPEPLD	4
NBR1	4
NDRG3	4
NEDD4	4
NEDD4L	4
NEK9	4
NISCH	4
NMD3	4
NRP1	4
NUDCD2	4
OSBPL10	4
PAFAH1B3	4
PFDN4	4
PI4K2A	4
PIK3R4	4
PIP4K2C	4
PITPNB	4
PLBD1	4
PLPP1	4
PLPP6	4
PLSCR1	4
PLSCR3	4
PNPLA6	4
PPP2CA	4
PPP6R3	4
PPT2	4
PRPSAP2	4
PSENEN	4
PTDSS2	4
PTP4A2	4
PTPRK	4
RAB11FIP5	4
RAB12	4
RAB29	4
RAB32	4
RAB39B	4
RAB4A	4
RAB9A	4
RACGAP1	4
RALBP1	4
RBX1	4
RETREG3	4
RMC1	4
RNASET2	4
RP2	4
RUFY1	4
SCARB1	4
SCRN1	4
SDC2	4
SDC4	4
SEH1L	4
SERINC3	4
SGPP1	4
SGSH	4
SLC12A4	4
SLC12A7	4
SLC18B1	4
SLC1A3	4
SLC20A1	4
SLC26A11	4
SLC2A8	4
SLC38A1	4
SLC39A1	4
SLC39A10	4
SLC39A6	4
SLC44A1	4
SLC44A2	4
SMPD1	4
SMPDL3A	4
SNX5	4
SPAG9	4
SPG7	4
SPHK2	4
SPTLC2	4
SRGAP2	4
STRIP1	4
STS	4
SUN2	4
SYNGR2	4
TAOK1	4
TFPI	4
TIMP3	4
TM2D1	4
TMEM179B	4
TMEM245	4
TNFRSF10B	4
TNS3	4
TOMM5	4
TOR2A	4
TPCN1	4
TPCN2	4
TSPAN3	4
TSPAN8	4
TSPAN9	4
TTC37	4
UBL5	4
UQCC1	4
UROD	4
USP19	4
USP9X	4
VAMP7	4
VAMP8	4
VANGL1	4
VCAN	4
VPS37B	4
VPS4B	4
VTI1A	4
VTI1B	4
VWA8	4
WBP2	4
WDR48	4
XPR1	4
ZDHHC20	4
ABCA3	3
ABCB10	3
ABCC10	3
ABCD1	3
ABCD4	3
ABRAXAS2	3
ACACA	3
ACBD3	3
ACBD5	3
ACOT8	3
ACPP	3
ACTR10	3
ADAM10	3
ADH7	3
AGFG2	3
AGO2	3
AGPAT1	3
AGPAT5	3
AIDA	3
AMFR	3
ANKH	3
ANKRD46	3
ANO10	3
ANP32E	3
ANPEP	3
AP1G1	3
AP3B1	3
AP3S1	3
AP5B1	3
APEH	3
APH1A	3
APP	3
ARFGAP2	3
ARFIP1	3
ARHGEF1	3
ARL15	3
ATG9A	3
ATP13A3	3
ATP2C1	3
ATP6AP2	3
ATP6V0A2	3
ATP6V1A	3
ATP6V1B2	3
ATP6V1C1	3
ATP6V1E1	3
ATP7A	3
ATRN	3
ATXN10	3
B3GALT6	3
BCKDK	3
BDH2	3
BIN1	3
BIRC6	3
BLOC1S1	3
BLOC1S4	3
BLVRA	3
BMPR2	3
BOLA2	3
BPNT1	3
BRCC3	3
BTD	3
C11ORF98	3
CA12	3
CACHD1	3
CALCOCO1	3
CALCOCO2	3
CAMLG	3
CAPN5	3
CARM1	3
CASC4	3
CAV2	3
CBR4	3
CCDC127	3
CCNY	3
CCPG1	3
CCZ1	3
CD151	3
CD2BP2	3
CD82	3
CD9	3
CDC123	3
CDC42BPA	3
CDC42BPB	3
CDC42SE2	3
CDH2	3
CDK2	3
CDK4	3
CDS2	3
CENPV	3
CEP55	3
CGN	3
CHCHD6	3
CHID1	3
CHORDC1	3
CIAO1	3
CLCN3	3
CLCN7	3
CLEC16A	3
CLIP1	3
CLSTN1	3
CLUH	3
CNIH4	3
CNOT11	3
CNTNAP1	3
COG5	3
COL2A1	3
COL8A1	3
COMTD1	3
COPS4	3
COQ3	3
COQ7	3
CPA1	3
CPE	3
CPN1	3
CPT1A	3
CRK	3
CTSO	3
CTSS	3
CTSV	3
CUTA	3
CYB561D2	3
CYBC1	3
DAAM1	3
DAB2	3
DAD1	3
DAGLB	3
DCAKD	3
DCP1A	3
DCUN1D1	3
DDAH1	3
DDT	3
DDX20	3
DDX39A	3
DHRS7	3
DIMT1	3
DKC1	3
DNAJC16	3
DPAGT1	3
DPP3	3
DPP9	3
DPY30	3
DUSP3	3
EARS2	3
EBAG9	3
ECE1	3
ECSIT	3
EEA1	3
EFL1	3
EFNB2	3
EFR3A	3
EI24	3
EIF2B3	3
EIF3K	3
ELOVL1	3
ELP1	3
EMC8	3
ENOPH1	3
EPHA2	3
EPHB2	3
EPS15L1	3
ERBIN	3
EXOC1	3
EXOC4	3
FAM177A1	3
FAM20B	3
FAM234A	3
FAM234B	3
FAM3A	3
FAM49B	3
FANCD2	3
FARP1	3
FARS2	3
FAT1	3
FCGRT	3
FCHO2	3
FCHSD2	3
FGFR1	3
FGFR2	3
FIBP	3
FKBP14	3
FLCN	3
FMNL2	3
FST	3
FTL	3
GABARAP	3
GABARAPL2	3
GAK	3
GALK1	3
GDE1	3
GDI1	3
GFAP	3
GFM2	3
GGCX	3
GHDC	3
GINM1	3
GLRX3	3
GLT8D1	3
GLUL	3
GMDS	3
GNG10	3
GNPDA1	3
GORASP2	3
GPD1L	3
GPR89B	3
GPRC5A	3
GPRC5B	3
GPS1	3
GRIPAP1	3
GSTZ1	3
GYG1	3
HIP1	3
HMG20A	3
HMGA1	3
HMGCS1	3
HPSE	3
HSD17B11	3
HSPB8	3
HYAL1	3
IER3IP1	3
IFRD1	3
IGSF3	3
IL17RA	3
IMPA1	3
IMPA2	3
IMPAD1	3
IQGAP3	3
ISOC1	3
ITGA6	3
ITPA	3
JAG1	3
JAGN1	3
JAK1	3
KCMF1	3
KCTD5	3
KDELC1	3
KDELR2	3
KDELR3	3
KDSR	3
KEAP1	3
KIF1B	3
KIF1BP	3
KIF23	3
KLHDC4	3
KMT5C	3
KPNA1	3
KYAT3	3
LAPTM4B	3
LCLAT1	3
LDLRAP1	3
LEMD2	3
LEMD3	3
LLGL1	3
LMTK2	3
LNPK	3
LPCAT1	3
LPCAT3	3
LPCAT4	3
LPGAT1	3
LRRFIP2	3
LYN	3
LYPLAL1	3
LZTS2	3
MAN1B1	3
MAP1S	3
MAP2K1	3
MAP2K2	3
MAP3K7	3
MARCH5	3
MAST3	3
MBD3	3
MBLAC2	3
MCTS2P	3
MET	3
MFAP2	3
MFF	3
MGAT5	3
MICOS10	3
MINK1	3
MLST8	3
MMP14	3
MON1B	3
MOSPD2	3
MPP5	3
MREG	3
MRI1	3
MRPL34	3
MRPL43	3
MSTO1	3
MTR	3
MYADM	3
MYCBP2	3
MYO6	3
NAF1	3
NAGPA	3
NCK1	3
NDC1	3
NECAP2	3
NECTIN2	3
NEDD8	3
NEK7	3
NEMF	3
NEO1	3
NES	3
NEU3	3
NFKB2	3
NFU1	3
NHLRC2	3
NINJ1	3
NME3	3
NME6	3
NOB1	3
NOP2	3
NOS1AP	3
NOTCH2	3
NRBP1	3
NT5C3A	3
NT5DC3	3
NUDT5	3
NUDT9	3
NUP107	3
NUP37	3
NUP54	3
NUTF2	3
OGN	3
OS9	3
OSBP	3
OSGEP	3
OTUB1	3
OXNAD1	3
P3H4	3
PACSIN2	3
PAIP1	3
PAK4	3
PANX1	3
PARVA	3
PAWR	3
PCCB	3
PCYOX1	3
PCYOX1L	3
PDCD10	3
PDGFRB	3
PDPK1	3
PDPR	3
PDXK	3
PEA15	3
PELO	3
PELP1	3
PEPD	3
PEX11B	3
PFDN5	3
PFN2	3
PIH1D1	3
PIK3C2A	3
PIKFYVE	3
PIN1	3
PIP4K2A	3
PIP5K1A	3
PISD	3
PKN2	3
PLA2G15	3
PLAUR	3
PLCD3	3
PLCG1	3
PLEKHA2	3
PLOD2	3
PLP2	3
PLTP	3
POLDIP3	3
POLR1D	3
POLR2C	3
POMGNT2	3
POMK	3
PON2	3
PPA2	3
PPAT	3
PPFIBP1	3
PPIG	3
PPOX	3
PPP1R12C	3
PPP1R9B	3
PPP2R1B	3
PPP2R5D	3
PPP6C	3
PRADC1	3
PREP	3
PRKACB	3
PRKCI	3
PRPF3	3
PRPF40A	3
PRPSAP1	3
PSMB5	3
PSMD10	3
PSMD6	3
PSMD8	3
PSMG1	3
PTPN11	3
PTPRJ	3
PTRH1	3
RAB11FIP1	3
RAB22A	3
RAB27B	3
RAB2B	3
RABEP1	3
RALB	3
RAP2A	3
RAP2C	3
RARS2	3
RBM25	3
RBM26	3
RCE1	3
REEP6	3
RFFL	3
RHBDD2	3
RHEB	3
RIDA	3
RINT1	3
RNASEK	3
RNF11	3
RNF167	3
RNPEP	3
ROCK2	3
ROMO1	3
ROR2	3
RPL10	3
RPTOR	3
RRM2	3
RSU1	3
RTN3	3
S100A16	3
SAR1B	3
SARAF	3
SCFD2	3
SCRIB	3
SCYL1	3
SDC1	3
SEC23IP	3
SELENBP1	3
SELENOF	3
SELENOI	3
SEMA3C	3
SERPINA10	3
SERPINB9	3
SERPING1	3
SERPINI1	3
SEZ6L2	3
SFXN2	3
SGTA	3
SIDT2	3
SIGMAR1	3
SIL1	3
SLC16A7	3
SLC19A1	3
SLC1A4	3
SLC25A15	3
SLC25A20	3
SLC29A1	3
SLC35B2	3
SLC4A4	3
SLC4A7	3
SLC5A6	3
SLC6A8	3
SLC7A2	3
SLK	3
SMARCA4	3
SMARCC2	3
SMCHD1	3
SMIM12	3
SMN1	3
SMPDL3B	3
SNAP47	3
SNF8	3
SNRPC	3
SNX1	3
SNX16	3
SNX18	3
SNX25	3
SQSTM1	3
SSSCA1	3
STAM2	3
STARD9	3
STAT3	3
STIM1	3
STON2	3
STX18	3
STX4	3
SULF2	3
SUOX	3
SUPV3L1	3
SV2A	3
SVIL	3
SVIP	3
SYT1	3
TAOK2	3
TBC1D5	3
TEX2	3
TFB1M	3
TFG	3
THSD4	3
TIMP2	3
TLR3	3
TMBIM1	3
TMEM167A	3
TMEM206	3
TMEM256	3
TMEM259	3
TMEM30A	3
TMEM50B	3
TMEM68	3
TMEM8A	3
TMUB1	3
TNFRSF1A	3
TNPO3	3
TOM1	3
TOM1L1	3
TOMM34	3
TOP2B	3
TOR1A	3
TOR1AIP1	3
TOR1B	3
TRABD	3
TRAPPC3	3
TRIM14	3
TRIO	3
TRIP10	3
TRMT61B	3
TTC17	3
TTYH2	3
TUBG1	3
TUBGCP3	3
TUSC3	3
TXNDC15	3
TXNDC9	3
TYW1	3
UACA	3
UBE2D2	3
UBE2D3	3
UBE2G2	3
UBE2M	3
UBE2O	3
UBE2Z	3
UBL7	3
UFC1	3
UGT8	3
UNC5B	3
UNC93B1	3
USP15	3
USP8	3
VAC14	3
VKORC1L1	3
VLDLR	3
VPS11	3
VPS13C	3
VPS37C	3
WASF2	3
WASL	3
WDR41	3
WDR5	3
WDR81	3
WDR83OS	3
WLS	3
XPO5	3
XRN2	3
YIF1B	3
YIPF4	3
YIPF6	3
YKT6	3
ZDHHC5	3
39692	2
AAAS	2
AAMP	2
AASDHPPT	2
ABCA2	2
ABCB8	2
ABCB9	2
ABCC4	2
ABCC5	2
ABHD11	2
ABHD16A	2
ABHD6	2
ABI1	2
ACAD11	2
ACAD8	2
ACAP2	2
ACAT2	2
ACIN1	2
ACO1	2
ACOT7	2
ACOX1	2
ACSF3	2
ACSL5	2
ACTR1B	2
ACVR1	2
ACVR1B	2
ACVR2A	2
ACVR2B	2
ACY1	2
ADAM22	2
ADAMTS3	2
ADAMTS4	2
ADGRL2	2
ADO	2
ADPRHL2	2
ADSS	2
AGL	2
AGO1	2
AGPAT4	2
AKAP13	2
AKAP8L	2
AKT2	2
ALAD	2
ALDH16A1	2
ALDH4A1	2
ALDH5A1	2
ALG1	2
ALG3	2
ALG5	2
ANAPC7	2
ANGPTL4	2
ANK3	2
ANKRD13A	2
ANKRD27	2
ANKRD28	2
ANLN	2
ANO6	2
ANP32A	2
ANXA6	2
AP1M1	2
AP2S1	2
AP3M1	2
AP3M2	2
AP5S1	2
APBB2	2
APH1B	2
APIP	2
APOC1	2
APRT	2
AQP1	2
ARAP1	2
ARF5	2
ARFGAP1	2
ARFGEF3	2
ARHGAP17	2
ARHGAP18	2
ARHGAP35	2
ARHGEF2	2
ARHGEF7	2
ARL1	2
ARL2	2
ARL6IP4	2
ARL6IP6	2
ARMC10	2
ARRDC3	2
ARVCF	2
ASAH2	2
ASL	2
ATAD1	2
ATG4B	2
ATP11A	2
ATP11B	2
ATP11C	2
ATP2B2	2
ATP7B	2
ATP8A1	2
ATRNL1	2
AUH	2
B4GALT4	2
BABAM1	2
BABAM2	2
BACE1	2
BAG1	2
BAG5	2
BAMBI	2
BAZ1A	2
BCAM	2
BCS1L	2
BET1	2
BICD2	2
BID	2
BLOC1S2	2
BLOC1S3	2
BLOC1S5	2
BLVRB	2
BMP1	2
BMP2K	2
BMS1	2
BNIP3	2
BNIP3L	2
BRAT1	2
BRD2	2
BRI3BP	2
BSDC1	2
BTN2A1	2
BUD31	2
BYSL	2
C11ORF54	2
C12ORF57	2
C1ORF226	2
C1QTNF5	2
C2CD2	2
C2CD5	2
C6ORF47	2
CACFD1	2
CADM1	2
CAND2	2
CANX	2
CARNS1	2
CASK	2
CASP6	2
CBX1	2
CC2D1A	2
CC2D1B	2
CCAR1	2
CCDC124	2
CCDC134	2
CCDC167	2
CCDC22	2
CCDC6	2
CCDC85C	2
CCDC9	2
CD24	2
CD46	2
CD47	2
CD58	2
CD81	2
CDC42EP1	2
CDC42SE1	2
CDCP1	2
CDH11	2
CDK5RAP3	2
CDK6	2
CDKAL1	2
CDSN	2
CEBPZ	2
CEMIP2	2
CEP104	2
CERS1	2
CFAP45	2
CFH	2
CGGBP1	2
CHD1	2
CHDH	2
CHERP	2
CHMP3	2
CHMP4C	2
CHMP7	2
CHPF2	2
CHST14	2
CHTOP	2
CHUK	2
CIP2A	2
CISD3	2
CLCC1	2
CLDND1	2
CLEC2D	2
CLMP	2
CMIP	2
CMTM6	2
CNDP2	2
CNN1	2
CNNM4	2
CNOT2	2
CNOT9	2
CNPY3	2
CNPY4	2
COA1	2
COCH	2
COG1	2
COG2	2
COG4	2
COL14A1	2
COL18A1	2
COL4A6	2
COL6A2	2
COMMD3	2
COMMD4	2
COMMD8	2
COMMD9	2
COPS3	2
COPS6	2
COPS8	2
COQ5	2
COQ6	2
COQ8A	2
CORO2A	2
CORO7-P	2
COTL1	2
COX11	2
COX19	2
COX7A2L	2
COX7C	2
CPA4	2
CPSF2	2
CRELD2	2
CRLF1	2
CROT	2
CRYZ	2
CSNK1D	2
CSNK1G2	2
CSNK1G3	2
CST3	2
CSTF2	2
CTNNAL1	2
CTPS2	2
CUL4A	2
CUX1	2
CXCL12	2
CYBA	2
CYP20A1	2
CYP2D22	2
CYP4F16	2
CZIB	2
DAG1	2
DBNL	2
DCAF13	2
DCBLD2	2
DCTPP1	2
DCUN1D5	2
DDI2	2
DDX19A	2
DDX23	2
DDX25	2
DDX50	2
DDX52	2
DDX54	2
DDX56	2
DDX58	2
DEGS1	2
DEK	2
DENND4C	2
DENR	2
DEPDC1	2
DEPDC5	2
DEPTOR	2
DERA	2
DESI1	2
DGAT1	2
DGUOK	2
DHCR24	2
DHODH	2
DHRS1	2
DHRS13	2
DHRS7B	2
DHX30	2
DHX36	2
DHX38	2
DIP2A	2
DKK1	2
DMD	2
DMXL2	2
DNAAF5	2
DNAJB12	2
DNAJB14	2
DNAJC1	2
DNAJC19	2
DNAJC2	2
DNAJC25	2
DNAJC3	2
DNM1L	2
DOCK11	2
DOCK6	2
DOCK7	2
DPM3	2
DPP4	2
DPY19L1	2
DRAM2	2
DRAP1	2
DRG2	2
DSCR3	2
DST	2
DSTYK	2
DTD1	2
DTL	2
DTNA	2
DTNBP1	2
DYNC1I2	2
DYNC1LI1	2
DYNLT3	2
ECHDC1	2
ECPAS	2
EDC4	2
EDEM3	2
EEF1A2	2
EEF1AKNMT	2
EFNA5	2
EGFL7	2
EGLN1	2
EHD4	2
EIF2AK2	2
EIF2B1	2
EIF2B4	2
EIF4E2	2
ELMO2	2
ELN	2
ELOB	2
ELOVL5	2
ELP2	2
EMC10	2
EMC3	2
EMC4	2
EMC6	2
EMILIN1	2
EML4	2
ENDOD1	2
ENPP3	2
ENPP5	2
ENY2	2
EPB41L1	2
EPB41L2	2
EPHB3	2
EPHB4	2
EPN2	2
EPPK1	2
ERAP1	2
ERBB2	2
ERC1	2
ERG28	2
ERGIC2	2
ERLIN1	2
ERMP1	2
ETF1	2
ETHE1	2
EVA1B	2
EXOC2	2
EXOG	2
EXOSC3	2
EXT1	2
F10	2
F3	2
FADS1	2
FADS2	2
FAF1	2
FAHD1	2
FAM114A1	2
FAM126A	2
FAM173A	2
FAM210A	2
FAM210B	2
FAM241B	2
FAM8A1	2
FAM91A1	2
FAM98A	2
FANCI	2
FAP	2
FARP2	2
FASTKD5	2
FBLN1	2
FBLN5	2
FBN2	2
FHL2	2
FHOD1	2
FKBP15	2
FKBP1A	2
FKBP7	2
FLG	2
FLNC	2
FLRT3	2
FLVCR1	2
FMNL3	2
FNBP1	2
FNDC3B	2
FRAS1	2
FSTL1	2
FTL1	2
FTSJ3	2
FZD7	2
GABARAPL1	2
GAL	2
GALNT4	2
GALNT7	2
GAPVD1	2
GAS1	2
GATAD2A	2
GATD1	2
GBF1	2
GBP2	2
GCLM	2
GDAP1	2
GDF11	2
GDPD1	2
GEMIN4	2
GEMIN5	2
GEMIN6	2
GEMIN8	2
GFER	2
GFPT1	2
GGCT	2
GGT1	2
GGT7	2
GIGYF2	2
GLB1L	2
GLO1	2
GLRX5	2
GLYR1	2
GM11639	2
GM42957	2
GMPPB	2
GMPS	2
GNAI1	2
GNAQ	2
GNG2	2
GNG5	2
GNL1	2
GNL2	2
GNPAT	2
GOLGA3	2
GOLM1	2
GOSR1	2
GOSR2	2
GPAT3	2
GPC6	2
GPHN	2
GPNMB	2
GPR137C	2
GPR155	2
GPT2	2
GPX1	2
GPX4	2
GRAMD1A	2
GREM1	2
GREM2	2
GRID2	2
GRPEL2	2
GSDME	2
GSK3A	2
GSN	2
GSS	2
GSTM1	2
GTF2F2	2
GULP1	2
GYS1	2
H2AFY2	2
HACL1	2
HAT1	2
HBS1L	2
HDDC2	2
HDHD2	2
HECTD1	2
HECW2	2
HEG1	2
HERC2	2
HERPUD1	2
HFE	2
HIBCH	2
HKDC1	2
HLA-B	2
HLA-C	2
HLA-D	2
HMGCR	2
HPS5	2
HRAS	2
HSD17B7	2
HSPA13	2
HSPBP1	2
HSPE1-M	2
HTRA1	2
IDE	2
IDI1	2
IFITM2	2
IFRD2	2
IGF2R	2
IGFBP7	2
IHH	2
IK	2
IL18	2
IL6ST	2
ILKAP	2
INF2	2
INPP1	2
INPP5K	2
INPPL1	2
IPO8	2
IPO9	2
IQGAP2	2
IQSEC1	2
ITGA11	2
ITGA3	2
ITGB3	2
ITGB5	2
ITSN1	2
ITSN2	2
JAKMIP1	2
JAM3	2
JPH1	2
JPT1	2
JPT2	2
KCNAB2	2
KCTD10	2
KCTD12	2
KDELR1	2
KIAA0391	2
KIAA1671	2
KIAA2013	2
KIF11	2
KIF14	2
KIF16B	2
KIF1A	2
KIF20A	2
KIF22	2
KIF2A	2
KIF3A	2
KIRREL1	2
KLC2	2
KLHL13	2
KPNA3	2
KRT4	2
KRT82	2
KTI12	2
KXD1	2
LAMA1	2
LAMB2	2
LAMC1	2
LARP1	2
LCHN	2
LETMD1	2
LGR4	2
LIFR	2
LIMS1	2
LMF2	2
LMNB2	2
LOC102724159	2
LOX	2
LPCAT2	2
LRCH4	2
LRP2	2
LRP8	2
LRRC1	2
LRRC8A	2
LRRC8D	2
LRRFIP1	2
LRSAM1	2
LSM12	2
LSM14A	2
LSM3	2
LSM5	2
LSM6	2
LSM8	2
LTA4H	2
LTBP1	2
LTBP4	2
LUC7L	2
LY6A	2
LYST	2
LZIC	2
MACF1	2
MACO1	2
MAD2L1	2
MAGOHB	2
MAK16	2
MALSU1	2
MAN2A2	2
MAN2C1	2
MANSC4	2
MAP1B	2
MAP2K4	2
MAP2K6	2
MAP7D1	2
MAPK3	2
MAPRE2	2
MARK3	2
MARS2	2
MAT2A	2
MAT2B	2
MBNL1	2
MBOAT7	2
MBTPS2	2
MCC	2
MCCC1	2
MCU	2
MDC1	2
MDFIC	2
ME1	2
MEAF6	2
MED8	2
MEST	2
METAP2	2
MFAP3	2
MFAP3L	2
MFAP4	2
MFSD10	2
MFSD12	2
MGAT2	2
MGRN1	2
MGST2	2
MGST3	2
MIA3	2
MICU2	2
MKKS	2
MLF2	2
MMAA	2
MMGT1	2
MOB4	2
MOCS1	2
MON1A	2
MPP2	2
MRPL10	2
MRPL33	2
MRPL52	2
MRPL53	2
MRPS10	2
MRPS11	2
MRPS16	2
MRPS2	2
MRPS24	2
MRPS26	2
MSH2	2
MSLN	2
MSRB2	2
MTERF3	2
MTERF4	2
MTFMT	2
MTFP1	2
MTFR1L	2
MTIF2	2
MTIF3	2
MTX3	2
MUL1	2
MVB12A	2
MVK	2
MVP	2
MYH14	2
MYL6B	2
MYO1C	2
NAA10	2
NAA15	2
NAA35	2
NACC1	2
NADK2	2
NAMPT	2
NANS	2
NAPRT	2
NASP	2
NBAS	2
NCKIPSD	2
NCOA4	2
NCR3LG1	2
NDC80	2
NDEL1	2
NDRG1	2
NDST2	2
NDUFA1	2
NDUFA12	2
NDUFAB1	2
NDUFAF1	2
NDUFAF5	2
NDUFAF7	2
NDUFB2	2
NDUFS5	2
NDUFV3	2
NECAP1	2
NEFM	2
NENF	2
NEXN	2
NF1	2
NHP2	2
NID1	2
NIT2	2
NMRAL1	2
NOA1	2
NOC4L	2
NOL6	2
NOP58	2
NOP9	2
NOTCH3	2
NPDC1	2
NPNT	2
NPR2	2
NPRL2	2
NPRL3	2
NPTN	2
NQO1	2
NRM	2
NRP2	2
NSUN2	2
NT5E	2
NUB1	2
NUBPL	2
NUDCD1	2
NUDT19	2
NUMBL	2
NUP133	2
NUP205	2
NUP214	2
NUP43	2
NUP62	2
NUP88	2
NXF1	2
OCLN	2
OCRL	2
ODF2	2
OGA	2
OGFR	2
OPA1	2
OPTN	2
ORC4	2
OSBPL11	2
OSBPL1A	2
OSTF1	2
OXA1L	2
OXSM	2
OXSR1	2
PACS1	2
PALM2-A	2
PAM	2
PAM16	2
PBDC1	2
PBLD	2
PBXIP1	2
PCBD1	2
PCDHA9	2
PCDHB3	2
PCDHGC3	2
PCID2	2
PCOLCE2	2
PCYT2	2
PDCD11	2
PDCL3	2
PDE12	2
PDE3B	2
PDE8A	2
PDK1	2
PDK3	2
PDP1	2
PDS5B	2
PDSS2	2
PDZD11	2
PDZD8	2
PECR	2
PEX16	2
PEX3	2
PFAS	2
PFDN1	2
PFDN6	2
PFKL	2
PGLS	2
PGM3	2
PGP	2
PHF5A	2
PHYH	2
PI4KA	2
PI4KB	2
PIBF1	2
PICALM	2
PIEZO1	2
PIGG	2
PIGN	2
PIGS	2
PIGU	2
PIK3C3	2
PIP4K2B	2
PIR	2
PITPNA	2
PKD2	2
PKM	2
PKMYT1	2
PKN1	2
PKP3	2
PKP4	2
PLA2G7	2
PLAA	2
PLAT	2
PLCB3	2
PLD1	2
PLEKHA5	2
PLEKHM1	2
PLG	2
PLGRKT	2
PLPP2	2
PM20D2	2
PMM2	2
PMVK	2
PNN	2
PNPO	2
PODXL	2
PODXL2	2
POLD1	2
POLG	2
POLR1B	2
POLR1C	2
POLR3A	2
PON3	2
PPFIA1	2
PPIC	2
PPM1B	2
PPM1F	2
PPM1L	2
PPP1R12B	2
PPP1R13L	2
PPP1R7	2
PPP2R5C	2
PPP2R5E	2
PPP3R1	2
PPP4R1	2
PPP6R2	2
PRDX1	2
PREPL	2
PRIM2	2
PRKAA1	2
PRKCB	2
PRKCD	2
PRMT3	2
PRPF18	2
PRPF40B	2
PRPF4B	2
PRRC2A	2
PRSS12	2
PRXL2C	2
PSMB4	2
PSMB8	2
PSMD4	2
PSMF1	2
PTBP3	2
PTGES3L-A	2
PTGR2	2
PTK7	2
PTP4A1	2
PTPA	2
PTPN13	2
PTPRA	2
PTPRF	2
PTPRM	2
PTPRS	2
PUM1	2
PUM2	2
PURA	2
PURB	2
PXMP2	2
PYGB	2
QDPR	2
QPCTL	2
QSOX1	2
QTRT1	2
RAB23	2
RAB24	2
RAB27A	2
RAB34	2
RAB39A	2
RAB3A	2
RAB3B	2
RAB3C	2
RAB3GAP1	2
RAB3GAP2	2
RABAC1	2
RABEP2	2
RABL3	2
RAD23A	2
RAE1	2
RAET1G	2
RAP1A	2
RAP1GDS1	2
RAP2B	2
RASAL3	2
RAVER1	2
RB1CC1	2
RBBP4	2
RBBP5	2
RBM10	2
RBM12B	2
RBM15	2
RBM17	2
RBM19	2
RBM28	2
RBM4	2
RBPMS	2
RBSN	2
RCC1L	2
RDH10	2
RDH13	2
RELCH	2
RER1	2
RFC2	2
RFC3	2
RFT1	2
RFTN1	2
RHBDF1	2
RHOBTB3	2
RHOC	2
RHOD	2
RHOU	2
RIC8A	2
RICTOR	2
RMND1	2
RNASET2B	2
RNF114	2
RNF128	2
RNF130	2
RNF150	2
RNF170	2
RNF213	2
RNH1	2
RO60	2
RP9	2
RPF2	2
RPL22L1	2
RPUSD3	2
RPUSD4	2
RRAGC	2
RRAGD	2
RRAS	2
RRAS2	2
RRP1	2
RRP1B	2
RUFY2	2
RWDD1	2
S100A9	2
SACS	2
SAMHD1	2
SAP30	2
SAPCD2	2
SAR1A	2
SBDS	2
SBF1	2
SCAMP3	2
SCAMP5	2
SCARF2	2
SCO2	2
SDHD	2
SEC22A	2
SEC24B	2
SEC24C	2
SEC24D	2
SELENOS	2
SEMA3A	2
SEMA3D	2
SEMA3F	2
SERHL	2
SERINC5	2
SERPINB6	2
SERPINB9B	2
SERPINE2	2
SEZ6L	2
SF3B6	2
SFT2D3	2
SFXN4	2
SGCE	2
SH3BGRL3	2
SH3BP4	2
SH3GLB1	2
SH3GLB2	2
SHISA4	2
SHMT1	2
SHOC2	2
SHTN1	2
SKIV2L	2
SLC12A6	2
SLC23A2	2
SLC25A17	2
SLC25A22	2
SLC27A2	2
SLC27A3	2
SLC30A5	2
SLC30A9	2
SLC31A2	2
SLC35A1	2
SLC35B1	2
SLC37A2	2
SLC38A4	2
SLC38A6	2
SLC39A11	2
[truncated: 2,985 more rows]

## Sheet: Overlap_Go
Genes identified in screen	Identification Method	Cell Line Count in this study
NPC1	NMF	6
LAMTOR1	SAFE/NMF	6
SLC11A2	SAFE/NMF	6
SLC38A9	SAFE/NMF	6
SNAPIN	SAFE/NMF	6
SPNS1	SAFE/NMF	6
STARD3	SAFE/NMF	6
ATP6V1H	NMF	5
ATP9A	SAFE	5
DCTN6	SAFE	5
LAMTOR2	SAFE	5
STX3	SAFE	5
BORCS5	SAFE/NMF	5
OSTM1	SAFE/NMF	5
PIP4P1	SAFE/NMF	5
SLC2A13	SAFE/NMF	5
STX6	SAFE/NMF	5
STX7	SAFE/NMF	5
STX8	SAFE/NMF	5
TM7SF3	SAFE/NMF	5
TMEM106B	SAFE/NMF	5
TMEM184C	SAFE/NMF	5
TMEM192	SAFE/NMF	5
VAMP4	SAFE/NMF	5
WDR91	SAFE/NMF	5
RUFY1	NMF	4
OSBPL10	SAFE	4
RAB11FIP5	SAFE	4
ATP13A2	SAFE/NMF	4
BORCS6	SAFE/NMF	4
LMBRD2	SAFE/NMF	4
LNPEP	SAFE/NMF	4
MFSD8	SAFE/NMF	4
NISCH	SAFE/NMF	4
PI4K2A	SAFE/NMF	4
PIK3R4	SAFE/NMF	4
RAB9A	SAFE/NMF	4
SLC12A4	SAFE/NMF	4
SLC26A11	SAFE/NMF	4
SNX5	SAFE/NMF	4
SPAG9	SAFE/NMF	4
VAMP7	SAFE/NMF	4
VAMP8	SAFE/NMF	4
VTI1A	SAFE/NMF	4
VTI1B	SAFE/NMF	4
ZDHHC20	SAFE/NMF	4
AP1G1	NMF	3
AP3S1	NMF	3
EEA1	NMF	3
ARFIP1	SAFE	3
CLEC16A	SAFE	3
ECE1	SAFE	3
EXOC1	SAFE	3
FCGRT	SAFE	3
GPRC5A	SAFE	3
GRIPAP1	SAFE	3
LMTK2	SAFE	3
PTPRJ	SAFE	3
RAB11FIP1	SAFE	3
RABEP1	SAFE	3
SV2A	SAFE	3
YKT6	SAFE	3
ANKH	SAFE/NMF	3
AP3B1	SAFE/NMF	3
ATP13A3	SAFE/NMF	3
ATP6V1B2	SAFE/NMF	3
CLCN7	SAFE/NMF	3
FAM234B	SAFE/NMF	3
GDI1	SAFE/NMF	3
PIKFYVE	SAFE/NMF	3
RAP2A	SAFE/NMF	3
RPTOR	SAFE/NMF	3
SNX1	SAFE/NMF	3
TBC1D5	SAFE/NMF	3
VAC14	SAFE/NMF	3
VPS11	SAFE/NMF	3
VPS13C	SAFE/NMF	3
WDR81	SAFE/NMF	3
ANKRD27	NMF	2
AP1M1	NMF	2
DTNBP1	NMF	2
EHD4	NMF	2
SH3GLB1	NMF	2
SZT2	NMF	2
WASHC4	NMF	2
APBB2	SAFE	2
DENND4C	SAFE	2
DMXL2	SAFE	2
EPN2	SAFE	2
EXOC2	SAFE	2
FAM91A1	SAFE	2
HEG1	SAFE	2
LRP2	SAFE	2
LRP8	SAFE	2
OSBPL11	SAFE	2
PI4KB	SAFE	2
PICALM	SAFE	2
PODXL2	SAFE	2
PRKAA1	SAFE	2
RBSN	SAFE	2
SLC12A6	SAFE	2
SNX30	SAFE	2
VIPAS39	SAFE	2
VPS51	SAFE	2
VPS53	SAFE	2
WDFY3	SAFE	2
WDR44	SAFE	2
ARFGEF3	SAFE/NMF	2
ATP11C	SAFE/NMF	2
ATP7B	SAFE/NMF	2
ATP8A1	SAFE/NMF	2
GPR155	SAFE/NMF	2
IGF2R	SAFE/NMF	2
KIF16B	SAFE/NMF	2
KIF1A	SAFE/NMF	2
KXD1	SAFE/NMF	2
MFSD12	SAFE/NMF	2
OCRL	SAFE/NMF	2
PIK3C3	SAFE/NMF	2
PLD1	SAFE/NMF	2
PLEKHM1	SAFE/NMF	2
RRAGC	SAFE/NMF	2
RRAGD	SAFE/NMF	2
RUFY2	SAFE/NMF	2
SCAMP3	SAFE/NMF	2
SNX13	SAFE/NMF	2
SNX14	SAFE/NMF	2
SPG11	SAFE/NMF	2
SPG21	SAFE/NMF	2
STK11IP	SAFE/NMF	2
STX12	SAFE/NMF	2
TBC1D9B	SAFE/NMF	2
VPS16	SAFE/NMF	2
VPS18	SAFE/NMF	2
WDR59	SAFE/NMF	2
RAB13	NMF	1
RPS6KC1	NMF	1
SFT2D2	NMF	1
SMAP2	NMF	1
SNX17	NMF	1
SNX7	NMF	1
WASHC2C	NMF	1
WDR11	NMF	1
AKAP10	SAFE	1
AP1AR	SAFE	1
ARFGEF1	SAFE	1
ARFGEF2	SAFE	1
COLEC12	SAFE	1
DENND5B	SAFE	1
DNAJC13	SAFE	1
EXOC3	SAFE	1
EXOC5	SAFE	1
EXOC6B	SAFE	1
EXOC7	SAFE	1
GPRC5C	SAFE	1
HEATR5B	SAFE	1
LRBA	SAFE	1
LRP4	SAFE	1
MICALL1	SAFE	1
MRC2	SAFE	1
MTMR6	SAFE	1
MYO5B	SAFE	1
OSBPL9	SAFE	1
OXR1	SAFE	1
PALD1	SAFE	1
PPP1R21	SAFE	1
PRKAG1	SAFE	1
PTCH1	SAFE	1
RAB11FIP2	SAFE	1
RAB4B	SAFE	1
RABGAP1	SAFE	1
RABL6	SAFE	1
RALGAPA2	SAFE	1
RILPL1	SAFE	1
RRAGB	SAFE	1
SCYL2	SAFE	1
SEMA4C	SAFE	1
SLC1A1	SAFE	1
SLC9A3R1	SAFE	1
SPRY4	SAFE	1
STX10	SAFE	1
TPRA1	SAFE	1
TRAPPC10	SAFE	1
USP32	SAFE	1
VPS33B	SAFE	1
WDR7	SAFE	1
AP2B1	SAFE/NMF	1
AP2M1	SAFE/NMF	1
APPL2	SAFE/NMF	1
ARL13B	SAFE/NMF	1
ATG4C	SAFE/NMF	1
C9ORF72	SAFE/NMF	1
FYCO1	SAFE/NMF	1
HPS3	SAFE/NMF	1
IKBKB	SAFE/NMF	1
KIAA0319L	SAFE/NMF	1
MIOS	SAFE/NMF	1
PLEKHM2	SAFE/NMF	1
PLEKHM3	SAFE/NMF	1
PTPN9	SAFE/NMF	1
RRAGA	SAFE/NMF	1
RUBCN	SAFE/NMF	1
SCAMP2	SAFE/NMF	1
SLC20A2	SAFE/NMF	1
SLC35F2	SAFE/NMF	1
SNX27	SAFE/NMF	1
SNX6	SAFE/NMF	1
TMEM184B	SAFE/NMF	1
TPD52L1	SAFE/NMF	1
TRAPPC8	SAFE/NMF	1
TSC2	SAFE/NMF	1
TSPAN10	SAFE/NMF	1
VAT1	SAFE/NMF	1
VPS33A	SAFE/NMF	1
VPS45	SAFE/NMF	1
WDR24	SAFE/NMF	1
ZDHHC2	SAFE/NMF	1
ZFYVE26	SAFE/NMF	1
ZFYVE9	SAFE/NMF	1
ANKS6	NMF	0
AP1B1	NMF	0
NBEAL1	NMF	0
NDE1	NMF	0
NR3C1	NMF	0
PIK3C2B	NMF	0
TBC1D23	NMF	0
AFTPH	SAFE	0
AP4E1	SAFE	0
APBB1	SAFE	0
APPL1	SAFE	0
ARHGEF10	SAFE	0
ATG2A	SAFE	0
BNIP2	SAFE	0
CPD	SAFE	0
CRACR2A	SAFE	0
DAPK1	SAFE	0
DIAPH2	SAFE	0
DMXL1	SAFE	0
DOPEY1	SAFE	0
DOPEY2	SAFE	0
EVI5	SAFE	0
EVI5L	SAFE	0
EXOC6	SAFE	0
FAM160A1	SAFE	0
FAM160A2	SAFE	0
HACE1	SAFE	0
HEATR5A	SAFE	0
HTT	SAFE	0
INPP5F	SAFE	0
KIAA1468	SAFE	0
KIAA1549	SAFE	0
MYO5A	SAFE	0
NBEA	SAFE	0
NBEAL2	SAFE	0
NIPAL3	SAFE	0
PPP1R37	SAFE	0
PRKAA2	SAFE	0
PRKAB1	SAFE	0
PRKD3	SAFE	0
RAB11FIP3	SAFE	0
RAB3IL1	SAFE	0
RAB3IP	SAFE	0
RAB5C	SAFE	0
RABGAP1L	SAFE	0
RABGEF1	SAFE	0
RALGAPB	SAFE	0
RMND5A	SAFE	0
RNFT1	SAFE	0
SCARA3	SAFE	0
SCHIP1	SAFE	0
SH3BP5	SAFE	0
SLC9A7	SAFE	0
SMO	SAFE	0
SPIRE2	SAFE	0
TBC1D1	SAFE	0
TBC1D12	SAFE	0
TECPR2	SAFE	0
TFRC	SAFE	0
TJAP1	SAFE	0
TMEM102	SAFE	0
TMEM2	SAFE	0
TRAPPC9	SAFE	0
UHRF1BP1L	SAFE	0
VPS50	SAFE	0
VPS8	SAFE	0
AP3D1	SAFE/NMF	0
AP3S2	SAFE/NMF	0
ARL3	SAFE/NMF	0
AVL9	SAFE/NMF	0
BLOC1S6	SAFE/NMF	0
CLINT1	SAFE/NMF	0
DENND6A	SAFE/NMF	0
FAM135A	SAFE/NMF	0
FAM219B	SAFE/NMF	0
GRINA	SAFE/NMF	0
KIAA1324L	SAFE/NMF	0
NCOA7	SAFE/NMF	0
PLEKHA8	SAFE/NMF	0
PRR5-ARHGAP8	SAFE/NMF	0
RUFY3	SAFE/NMF	0
SCAMP1	SAFE/NMF	0
SH3GL3	SAFE/NMF	0
SLC30A3	SAFE/NMF	0
SLC30A4	SAFE/NMF	0
SNX12	SAFE/NMF	0
SNX2	SAFE/NMF	0
SNX29	SAFE/NMF	0
SNX3	SAFE/NMF	0
SPRY1	SAFE/NMF	0
TBC1D22B	SAFE/NMF	0
TBC1D9	SAFE/NMF	0
TPD52	SAFE/NMF	0
TPD52L2	SAFE/NMF	0
TSC1	SAFE/NMF	0
UHRF1BP1	SAFE/NMF	0
ZFYVE16	SAFE/NMF	0

## Sheet: Overlap_Chapel
Genes identified in screen	Cell Line Count in this study
ABCB6	6
AGA	6
ARL8A	6
ARL8B	6
ATP6V0C	6
ATP6V0C	6
ATRAID	6
CLCN5	6
CTBS	6
CTSA	6
CTSB	6
CTSZ	6
DNAJC5	6
DNASE2	6
FRRS1	6
FTH1	6
GBA	6
GLB1	6
GUSB	6
HEXA	6
HEXB	6
LAMP1	6
LAMP2	6
LAMTOR1	6
LAMTOR3	6
MFGE8	6
NAGA	6
NDFIP1	6
PPT1	6
PTTG1IP	6
SCARB2	6
SCPEP1	6
SIAE	6
SLC11A2	6
SLC15A4	6
SLC31A1	6
SLC36A1	6
SLC38A7	6
SNAPIN	6
SPNS1	6
SPPL2A	6
STARD3	6
STOM	6
TMEM104	6
TMEM175	6
TPP1	6
TTYH3	6
ACP2	5
ACP2	5
AP1S1	5
ARSB	5
ASAH1	5
ATP6AP1	5
ATP6V1D	5
ATP6V1F	5
ATP6V1G1	5
ATP6V1H	5
CAB39	5
CTSC	5
CTSF	5
DPP7	5
GOLGA7	5
HGSNAT	5
ITFG1	5
ITM2B	5
LAMTOR2	5
LGALS3BP	5
LGMN	5
LIPA	5
LMBRD1	5
MCOLN1	5
NCSTN	5
OSTM1	5
P2RX4	5
PSAP	5
PSEN1	5
PSEN2	5
RHOB	5
SERINC1	5
SLC12A9	5
SLC17A5	5
SLC29A3	5
SLC46A1	5
SOD1	5
STARD3NL	5
STX7	5
STX8	5
TM7SF3	5
TMEM106B	5
TMEM192	5
TMEM63A	5
TSN	5
VAMP4	5
VPS39	5
WDR91	5
ATP6V0A1	4
ATP6V0A1	4
ATP6V0D1	4
CD68	4
CLN3	4
CTDSP1	4
CTSH	4
ENPP4	4
GM2A	4
GRN	4
IFITM3	4
INSR	4
ITM2C	4
LGALS8	4
LNPEP	4
MFSD8	4
MFSD8	4
NAAA	4
PI4K2A	4
PLSCR1	4
PLSCR3	4
PSENEN	4
RAB32	4
RAB9A	4
RBX1	4
SLC26A11	4
SLC2A8	4
SLC39A1	4
SMPD1	4
SYNGR2	4
TPCN2	4
VAMP7	4
VAMP8	4
VTI1A	4
VTI1B	4
ABCA3	3
ABCC10	3
ABCD4	3
ANPEP	3
AP1G1	3
AP3B1	3
AP3S1	3
APH1A	3
APP	3
ATP6V1A	3
ATP6V1B2	3
ATP6V1C1	3
ATP6V1E1	3
BLOC1S1	3
CCZ1	3
CLCN7	3
DAAM1	3
ECE1	3
FAM3A	3
FCGRT	3
GDI1	3
IMPAD1	3
JAK1	3
LYN	3
MMP14	3
MON1B	3
MREG	3
MYADM	3
PRKACB	3
PSMB5	3
PSMD6	3
RAB22A	3
RALB	3
RAP2A	3
RAP2C	3
RPTOR	3
SELENBP1	3
SIDT2	3
SLC7A2	3
SLC7A2	3
STX4	3
SVIP	3
TLR3	3
TMEM50B	3
TOM1	3
TRAPPC3	3
TRIM14	3
TTYH2	3
UNC93B1	3
VPS11	3
WDR81	3
ACO1	2
ALAD	2
AP1M1	2
AP3M1	2
ASL	2
ATP7B	2
ATP8A1	2
BLOC1S2	2
BLVRB	2
C11ORF54	2
CACFD1	2
CCDC22	2
CD47	2
COL14A1	2
COMMD3	2
COMMD9	2
CST3	2
CXCL12	2
DERA	2
DPP4	2
DRAM2	2
EHD4	2
ENPP3	2
GLO1	2
GNAQ	2
GNG2	2
GPNMB	2
GPR155	2
IFITM2	2
IGF2R	2
IL6ST	2
KCTD12	2
KXD1	2
LIFR	2
MON1A	2
MVP	2
MYO1C	2
NPTN	2
NT5E	2
PBLD	2
PGLS	2
PI4KA	2
PLA2G7	2
PSMB4	2
PSMB8	2
RAP2B	2
RRAGC	2
RRAS	2
SCAMP3	2
SERPINE2	2
SH3BGRL3	2
SLC31A2	2
SLC37A2	2
SLC38A4	2
SLC48A1	2
SLC9A3R2	2
SPG11	2
ST3GAL6	2
STK11IP	2
STX12	2
SYNGR1	2
TCIRG1	2
TMEM176B	2
TOLLIP	2
UBB	2
UBE2N	2
VAMP3	2
VAMP5	2
VPS16	2
VPS18	2
VPS41	2
ABCA6	1
ACP1	1
ACP5	1
AKR1A1	1
AKT1S1	1
ANKFY1	1
AP2A1	1
AP2B1	1
AP2M1	1
AP5Z1	1
APLP2	1
ARHGDIA	1
ASGR2	1
ATP2B1	1
ATP9B	1
B4GALT1	1
C2ORF72	1
CA2	1
CCDC93	1
CCT7	1
CD74	1
CD99	1
CHMP1A	1
CHMP2B	1
CLDN1	1
CLU	1
COMMD1	1
COMMD10	1
COMMD2	1
COMMD5	1
COMMD7	1
CORO1A	1
CPNE5	1
CRIP2	1
CTNNB1	1
CYFIP1	1
DNAJC13	1
DNAJC13	1
F11R	1
FYCO1	1
FYN	1
GAS2	1
GJB1	1
GLTPD2	1
GNA11	1
GNAI2	1
GOT1	1
GSTM2	1
GSTM3	1
GSTO1	1
GSTP1	1
HP	1
HPRT1	1
IAH1	1
ITGA2B	1
ITGAV	1
LRP1	1
LYZ2	1
M6PR	1
MAN2A1	1
MAP1LC3B	1
MGP	1
MIOS	1
MPP6	1
MTOR	1
MYL12B	1
MYL12B	1
MYL9	1
MYO1D	1
NAPSA	1
NCKAP1	1
PAH	1
PGM1	1
PLS3	1
PLS3	1
PLXNB2	1
PNP	1
PPP1CB	1
PPP1CC	1
PRKAG1	1
PRKAR2A	1
PSMB3	1
PSMB9	1
PTGR1	1
RAB31	1
RGN	1
RRAGA	1
SCAMP2	1
SERPINA1	1
SERPINA4	1
SERPINF1	1
SH3BGRL	1
SKP1	1
SLCO2A1	1
SNAP23	1
SORD	1
STEAP4	1
STX2	1
STXBP3	1
SUSD2	1
SYPL1	1
TGM2	1
TLR2	1
TM9SF2	1
TMEM144	1
TSPAN7	1
TWF1	1
UBL3	1
UGP2	1
VAMP2	1
VAT1	1
VPS33A	1
ZFYVE26	1
ZMPSTE24	1
ABCA8A	0
ABCA8A	0
ABCB11	0
ABCC2	0
ABCC6	0
ACLY	0
ACTR2	0
AFMID	0
AHCY	0
AHSG	0
AKAP5	0
AKR1B1	0
AKR1C12L1	0
AKR1C13	0
AKR1C9	0
AKR1D1	0
ALDOA	0
ANG1	0
ANK	0
ANXA5	0
AOX1	0
AOX3	0
AP1B1	0
AP1B1	0
AP1S2	0
AP2A2	0
AP3D1	0
AP3S2	0
APOA1	0
APOA5	0
ARPC1B	0
ARPC2	0
ARPC5	0
ASGR1	0
ATP11C-PS1	0
BGN	0
C10ORF32	0
C16ORF62	0
C17ORF59	0
C1GALT1	0
C1GALT1C1	0
C1QA	0
C1QB	0
C1QC	0
C2ORF18	0
C6	0
C6ORF58	0
C7	0
C7ORF23	0
C8A	0
C8B	0
C9	0
C9ORF91	0
CACYBP	0
CAP1	0
CAPZA1	0
CAPZA2	0
CAPZB	0
CCT2	0
CCT3	0
CCT4	0
CCT5	0
CCT6A	0
CCT8	0
CD163	0
CD164	0
CD180	0
CD302	0
CD36	0
CD36	0
CD38	0
CDH17	0
CDIG2	0
CEACAM1	0
CFL1	0
CHMP2A	0
CHMP4B	0
CHP	0
CLDN3	0
CLEC2D11	0
CLEC4F	0
CLEC4G	0
CLIC1	0
CLTA	0
CLTC	0
CNP	0
COL1A1	0
CORO1C	0
CPB2	0
CPNE3	0
CRYM	0
CSAD	0
CSNK2A1	0
CTNNA1	0
CTNNA2	0
CTSL1	0
CXADR	0
CYBASC3	0
CYBB	0
DAK	0
DBI	0
DCXR	0
DEFA	0
DEFA8	0
DIRC2	0
DPEP1	0
DPYS	0
DYSF	0
EEF1B2	0
EGFR	0
EIF4A1	0
EMCN	0
ENO1	0
ENO1	0
ENO3	0
ENPEP	0
ENTPD8	0
EPCAM	0
EPRS	0
EPX	0
ESYT1	0
FABP7	0
FAM108B1	0
FAM3C	0
FAM55D	0
FASN	0
FCER1G	0
FCGR2	0
FGA	0
FGB	0
FGG	0
FN1	0
GAPDH	0
GAPDH	0
GAPDH	0
GAPDH	0
GAPDH	0
GAPDH	0
GBE1	0
GCKR	0
GDA	0
GDI2	0
GGT5	0
GIMAP5	0
GLG1	0
GNA13	0
GNA14	0
GNAI3	0
GNAS	0
GNMT	0
GPI	0
GPLD1	0
GPR116	0
GPT	0
GRHPR	0
GSTM4	0
GSTT2	0
HAAO	0
HAL	0
HBXIP	0
HCK	0
HRAS1	0
HRG	0
HSP90	0
HSP90AA1	0
HSPA8	0
IGG-2A	0
IGH	0
IGH-1A	0
IGTP	0
IMMP2L	0
IRGM	0
IST1	0
ITFG3	0
ITGA1	0
ITGAL	0
ITGAM	0
ITGB2	0
ITIH3	0
ITIH4	0
KHK	0
KIAA0196	0
KIAA1033	0
KPNB1	0
LCP1	0
LGALS5	0
LGALS9	0
LOC100361105	0
LOH12CR1	0
LPHN2	0
MAN1A1	0
MARCKS	0
MARCKSL1	0
MARCO	0
MDH1	0
MEF2BNB	0
MFSD1 (1)	0
MIC1	0
MPEG1	0
MRC1	0
MSR1	0
MYH9	0
MYL3	0
MYL6	0
NAPA	0
NAPG	0
NCU-G1	0
NDRG2	0
NSF	0
OPLAH	0
PARK7	0
PCBP1	0
PCK1	0
PDCD6IP	0
PDLIM1	0
PEBP1	0
PGAM1	0
PGCP	0
PGD	0
PGK1	0
PGK2	0
PIK3CA	0
PK	0
PKLR	0
PKM2	0
PLA2G2A	0
PPA1	0
PPAP2B	0
PPIA	0
PPP1CA	0
PPP2R1A	0
PQLC2	0
PRDX2	0
PRDX6	0
PRKACA	0
PSMA1	0
PSMA2	0
PSMA3	0
PSMA4	0
PSMA5	0
PSMA6	0
PSMA7	0
PSMA7	0
PSMA8	0
PSMB1	0
PSMB10	0
PSMB2	0
PSMB6	0
PSMB7	0
PSMC2	0
PSMC5	0
PSMC6	0
PSMD11	0
PSMD13	0
PSMD2	0
PSMD3	0
PSME1	0
PSME2	0
PTGES3	0
PTPRC	0
PVRL2	0
PYGL	0
RALA	0
RBP1	0
RDH14	0
RGD1308461	0
RHOA	0
RLC-A	0
RNASE2	0
RT1-A2	0
RT1-B	0
RT1-BA	0
RT1-BA	0
RT1-BA	0
RT1-BA	0
RT1-BB	0
RT1-BB	0
RT1-CE3	0
RT1-CE4	0
RT1-DA	0
RT1-DB1	0
RT1-DMA	0
RT1-DMB	0
RT1-DOA	0
RT1-DOB	0
RT1-DOB	0
RT1-EC2	0
RT1-EC2	0
RT1-EC2	0
RT1-EC2	0
RT1-EC2	0
RT1-EC2	0
RT1-EC2	0
RT1-EC2	0
RT1-EC2	0
RT1-EC2	0
RT1-EC2	0
RT1-EC2	0
RT1.AA	0
SCAMP1	0
SEC14L4	0
SIGLEC1	0
SLC11A1	0
SLC22A1	0
SLC22A7	0
SLC24A6	0
SLC26A1	0
SLC3A2	0
SLC40A1	0
SLC46A3	0
SLC4A1	0
SLCO1B2	0
SLCO2B1	0
SNAP29	0
SNX3	0
SNX8	0
SPG8	0
SPTB	0
SPTBN1	0
SPTBN1	0
ST2A1	0
STAB1	0
STAB2	0
STAB2	0
STARD10	0
STE	0
STE	0
STE2	0
SULT1A1	0
SULT1B1	0
SULT1C3	0
TAGLN2	0
TAGLN3	0
TALDO1	0
TCEB2	0
TCP1	0
TFRC	0
TGOLN1	0
TKT	0
TLN1	0
TLR13	0
TM9SF4	0
TMEM47	0
TMEM55A	0
TMEM55B	0
TPI1	0
TPM1	0
TPM3	0
TPM3	0
TPM4	0
TUBB3	0
TUBB4	0
UBA1	0
UPB1	0
UROC1	0
UST4R	0
VCL	0
VPS24	0
VPS26	0
VPS29	0
VPS35	0
VSIG4	0
WASH1	0
XDH	0
XPNPEP2	0
YWHAB	0
YWHAB	0
YWHAE	0

## Sheet: Overlap_Sleat
Genes identified in screen	Organism	Cell Line Count in this study
AGA	rat and mouse	6
CTBS	rat and mouse	6
CTSA	rat and mouse	6
CTSB	rat and mouse	6
CTSD	rat and mouse	6
CTSL	rat and mouse	6
CTSZ	rat and mouse	6
FUCA1	rat and mouse	6
FUCA2	rat and mouse	6
GAA	rat and mouse	6
GGH	rat and mouse	6
GLA	rat and mouse	6
GLB1	rat and mouse	6
GNS	rat and mouse	6
GUSB	rat and mouse	6
HEXA	rat and mouse	6
HEXB	rat and mouse	6
IFI30	rat and mouse	6
MAN2B1	rat and mouse	6
MAN2B2	rat and mouse	6
NAGA	rat and mouse	6
NAGLU	rat and mouse	6
PLBD2	rat and mouse	6
PPT1	rat and mouse	6
PRCP	rat and mouse	6
SCPEP1	rat and mouse	6
SIAE	rat and mouse	6
TPP1	rat and mouse	6
ARSA	rat and mouse	5
ARSB	rat and mouse	5
ARSK	rat and mouse	5
ASAH1	rat and mouse	5
CLN5	rat and mouse	5
CREG1	rat and mouse	5
CTSC	rat and mouse	5
CTSF	rat and mouse	5
DPP7	rat and mouse	5
EPDR1	rat and mouse	5
GALC	rat and mouse	5
LGMN	rat and mouse	5
LIPA	rat and mouse	5
NEU1	rat and mouse	5
NPC2	rat and mouse	5
PLD3	mouse	5
PSAP	rat and mouse	5
SERPINE1	rat	5
CTSH	rat and mouse	4
EFHD2	mouse	4
GALNS	rat and mouse	4
IDS	rat and mouse	4
IDUA	rat and mouse	4
NAAA	rat and mouse	4
PLBD1	rat and mouse	4
PPT2	rat and mouse	4
SGSH	rat and mouse	4
SMPD1	rat and mouse	4
SMPDL3A	rat and mouse	4
BTD	rat and mouse	3
CTSO	rat and mouse	3
CTSS	rat and mouse	3
FKBP14	mouse	3
GLT8D1	mouse	3
HPSE	rat and mouse	3
KDELC1	mouse	3
PLA2G15	rat and mouse	3
PLOD2	rat and mouse	3
SERPING1	mouse	3
CST3	rat and mouse	2
DST	mouse	2
ERAP1	rat and mouse	2
FKBP7	mouse	2
GLB1L	mouse	2
GOLM1	mouse	2
GPNMB	mouse	2
HSPA13	rat and mouse	2
IGF2R	rat and mouse	2
QSOX1	rat	2
RNASET2B	mouse	2
RNH1	mouse	2
SERPINE2	mouse	2
VWA5A	mouse	2
A1BG	rat and mouse	1
ACP5	rat and mouse	1
ARSG	mouse	1
BCHE	mouse	1
CELSR3	mouse	1
CLU	mouse	1
COL5A1	mouse	1
COL5A2	mouse	1
COL7A1	mouse	1
CP	rat and mouse	1
CSRP1	mouse	1
CSTB	rat and mouse	1
CTSK	rat and mouse	1
ERP27	rat	1
FETUB	rat and mouse	1
GALNT6	rat and mouse	1
KNG1	rat and mouse	1
LCN2	mouse	1
LUC7L2	mouse	1
MANBA	rat and mouse	1
NGLY1	mouse	1
POFUT1	mouse	1
POFUT2	rat and mouse	1
RBM39	mouse	1
SERPINA3N	rat	1
SERPINB8	mouse	1
TPST1	mouse	1
U2AF2	mouse	1
UGP2	mouse	1
1810030J14RIK	mouse	0
2810007J24RIK	mouse	0
5033411D12RIK	mouse	0
9530053A07RIK	mouse	0
A630095E13RIK	mouse	0
ABP1	rat and mouse	0
ABPA	mouse	0
ABPB	mouse	0
ABPG	mouse	0
AC160982.1	rat	0
ADAM28	mouse	0
AFM	rat	0
AHSG	rat	0
AMY2A1	rat	0
APCS	rat and mouse	0
ARGLU1	mouse	0
ASPH	mouse	0
ASPN	rat and mouse	0
ATP2A1	mouse	0
B3GALTL	rat and mouse	0
B3GNT1	mouse	0
B4GALT5	mouse	0
BGN	rat and mouse	0
BPIFB9B	mouse	0
CAR6	mouse	0
CEACAM10	mouse	0
CES1C	rat	0
CES1E	mouse	0
CES2G	rat and mouse	0
CES5A	mouse	0
CLTC	rat	0
CMA1	mouse	0
COL1A1	mouse	0
COL1A2	mouse	0
CPA2	rat	0
CPA3	rat and mouse	0
CPB2	rat and mouse	0
CRP	rat	0
CSN3	rat	0
CSRP3	mouse	0
CST10	mouse	0
CST6	rat and mouse	0
CST7	mouse	0
CTLA2A	rat	0
CYM	rat	0
DCN	rat and mouse	0
DDX3X	mouse	0
DECR2	mouse	0
DNASE1	rat and mouse	0
DNASE2A	rat and mouse	0
EAR1	mouse	0
EAR2	mouse	0
EAR6	mouse	0
EPB4.1L5	mouse	0
ERO1LB	mouse	0
FAM20A	mouse	0
FAM20C	rat and mouse	0
FASN	mouse	0
FBXO6	rat and mouse	0
FHL1	mouse	0
FKBP10	rat and mouse	0
FMOD	mouse	0
GALNT10	rat and mouse	0
GALNT5	mouse	0
GKN1	rat	0
GLT25D1	mouse	0
GM10036	mouse	0
GM10260	mouse	0
GM1123	rat	0
GM2000	mouse	0
GM46	mouse	0
GM5097	mouse	0
GXYLT1	mouse	0
GYS2	mouse	0
GZMA	mouse	0
GZMB	mouse	0
HADHA	mouse	0
HADHB	mouse	0
HC	mouse	0
HPX	rat	0
HRG	mouse	0
HSPA2	mouse	0
IGHG3	rat	0
IL4I1	rat and mouse	0
ITIH4	rat and mouse	0
KDELC2	rat and mouse	0
KERA	mouse	0
KLK1B1	mouse	0
KLK1B11	mouse	0
KLK1B16	mouse	0
KLK1B27	mouse	0
KLK1B3	mouse	0
KLK1B4	mouse	0
KLK1B5	mouse	0
KLK1B9	mouse	0
LCN8	mouse	0
LDHC	mouse	0
LPO	mouse	0
LRPAP1	mouse	0
LUC7L3	mouse	0
LUM	rat and mouse	0
LXN	rat and mouse	0
MCPT1	mouse	0
MCPT2	mouse	0
MCPT8	rat and mouse	0
MCPT8L3	rat	0
MINPP1	rat and mouse	0
MPO	rat and mouse	0
MUG1	rat and mouse	0
MYBPC2	mouse	0
MYH11	mouse	0
NDST1	mouse	0
NEFH	rat	0
PDIA2	rat	0
PGCP	rat and mouse	0
PLOD1	rat	0
PNLIPRP1	rat	0
POGLUT1	rat and mouse	0
PRTN3	mouse	0
PTGDS	mouse	0
PYGM	mouse	0
RCG_26843	rat	0
REN1	mouse	0
RNASE6	mouse	0
RNASET2A	rat	0
RPL23	mouse	0
RPS16	mouse	0
RPS17	mouse	0
RPS23	mouse	0
RPS25	mouse	0
RPS26	mouse	0
RPS27	mouse	0
RPS3	mouse	0
RPS4X	mouse	0
SERPINA1A	rat	0
SERPINA1F	mouse	0
SERPINA3C	mouse	0
SERPINB11	mouse	0
SERPINI2	rat	0
SPINKL	mouse	0
SQRDL	mouse	0
SRL	mouse	0
ST6GAL1	rat and mouse	0
ST6GALNAC2	mouse	0
SUMF2	mouse	0
SVA	mouse	0
TPSAB1	rat and mouse	0
U2AF1	mouse	0
VNN3	rat	0
ZG16	mouse	0
ZP3R	mouse	0

## Sheet: Overlap_Wyant
Genes identified in screen	Cell Line Count in this study
ABHD17B	6
AGA	6
ARL8A	6
ARL8B	6
ATP6V0C	6
ATRAID	6
CLCN5	6
CTBS	6
CTSA	6
CTSB	6
CTSD	6
CTSL	6
CTSZ	6
DNAJC5	6
DNASE2	6
FRRS1	6
FTH1	6
FUCA1	6
FUCA2	6
GAA	6
GBA	6
GGH	6
GLA	6
GLB1	6
GLMP	6
GNS	6
GUSB	6
HEXA	6
HEXB	6
IFI30	6
IFNGR1	6
LAMP1	6
LAMP2	6
LAMTOR1	6
LAMTOR3	6
LAMTOR4	6
LAPTM4A	6
MAN2B1	6
MFGE8	6
MFSD1	6
NAGA	6
NAGLU	6
NDFIP2	6
NPC1	6
PLBD2	6
PPT1	6
PRCP	6
PTTG1IP	6
SCARB2	6
SCPEP1	6
SIAE	6
SLC11A2	6
SLC15A4	6
SLC2A6	6
SLC30A7	6
SLC31A1	6
SLC36A1	6
SLC37A3	6
SLC38A9	6
SNAPIN	6
SPNS1	6
SPPL2A	6
STARD3	6
STOM	6
TMEM104	6
TMEM120A	6
TMEM175	6
TPP1	6
TSPAN6	6
TTYH3	6
ACP2	5
AGTRAP	5
ARSA	5
ARSB	5
ARSK	5
ASAH1	5
ATP6AP1	5
ATP6V1D	5
ATP6V1F	5
ATP6V1G1	5
ATP6V1H	5
ATP9A	5
CD63	5
CLN5	5
CREG1	5
CTSC	5
FLOT1	5
GDAP2	5
GMPR2	5
GOLGA7	5
HGSNAT	5
IMPDH1	5
ITFG1	5
ITM2B	5
LAMTOR2	5
LAMTOR5	5
LGALS3BP	5
LGMN	5
LIPA	5
LMBRD1	5
LRP6	5
MPZL1	5
NCSTN	5
NEU1	5
NHLRC3	5
NPC2	5
OSTM1	5
P2RX4	5
PLD3	5
PSAP	5
PSEN1	5
PSEN2	5
RAB33B	5
RHOB	5
RNF13	5
RNF149	5
SDCBP	5
SERINC1	5
SLC12A9	5
SLC17A5	5
SLC29A3	5
SLC2A13	5
SLC39A8	5
SLC46A1	5
SNX11	5
SOD1	5
STARD3NL	5
STX3	5
STX6	5
STX7	5
STX8	5
TGFBR1	5
TM7SF3	5
TMEM106B	5
TMEM184C	5
TMEM192	5
TMEM59	5
TMEM63A	5
TMEM9	5
TPBG	5
UGCG	5
VAMP4	5
VPS39	5
WDR91	5
ADAM9	4
ADAMTS1	4
ATP13A2	4
ATP6V0A1	4
ATP6V0D1	4
BROX	4
CASC3	4
CLN3	4
CPQ	4
CPVL	4
CRKL	4
CTSH	4
ENPP4	4
EXTL2	4
FLOT2	4
GALNS	4
GALNT1	4
GJA1	4
GJC1	4
GM2A	4
GPR107	4
GRN	4
ITM2C	4
JTB	4
KCT2	4
LITAF	4
LMBRD2	4
LNPEP	4
MFSD8	4
MITD1	4
MTPN	4
NBR1	4
NISCH	4
NUDCD2	4
PI4K2A	4
PITPNB	4
PLSCR1	4
PPT2	4
RAB11FIP5	4
RAB12	4
RAB39B	4
RAB4A	4
RAB9A	4
RACGAP1	4
RNASET2	4
SCARB1	4
SEH1L	4
SGSH	4
SLC12A4	4
SLC18B1	4
SLC20A1	4
SLC2A8	4
SLC39A1	4
SLC44A1	4
SMPD1	4
SMPDL3A	4
SYNGR2	4
TMEM179B	4
TNFRSF10B	4
TPCN2	4
TSPAN3	4
VAMP7	4
VANGL1	4
VTI1A	4
VTI1B	4
ABCA3	3
ABCC10	3
ABCD4	3
ACPP	3
ADAM10	3
AP3B1	3
AP3S1	3
AP5B1	3
APEH	3
APH1A	3
APP	3
ARL15	3
ATP2C1	3
ATP6V0A2	3
ATP6V1A	3
ATP6V1B2	3
ATP6V1C1	3
ATP6V1E1	3
ATRN	3
B3GALT6	3
BLOC1S1	3
CALCOCO2	3
CASC4	3
CGN	3
CLCN3	3
CLCN7	3
CPE	3
CTSS	3
CTSV	3
DAGLB	3
DIMT1	3
DPP3	3
ECE1	3
EPHB2	3
FAM20B	3
FAM3A	3
FLCN	3
FTL	3
GABARAPL2	3
GGCX	3
GORASP2	3
GPRC5B	3
GSTZ1	3
HPSE	3
KIF1B	3
KIF23	3
LMTK2	3
MAN1B1	3
MBLAC2	3
MLST8	3
MON1B	3
MOSPD2	3
MRI1	3
MYO6	3
NAGPA	3
NEO1	3
NUTF2	3
OSBP	3
PCYOX1	3
PEX11B	3
PLA2G15	3
PPAT	3
PTPRJ	3
RAB22A	3
RAB2B	3
RAP2A	3
RNF167	3
RPTOR	3
RRM2	3
SIDT2	3
SLC35B2	3
SMPDL3B	3
SNX18	3
SQSTM1	3
SV2A	3
SYT1	3
TBC1D5	3
TMEM206	3
TMEM256	3
TMEM30A	3
TOM1	3
UNC5B	3
UNC93B1	3
VAC14	3
VPS11	3
WDR41	3
WDR81	3
XPO5	3
YIPF4	3
ABCB9	2
ADSS	2
AP3M1	2
AP5S1	2
ARMC10	2
ATP11A	2
ATP11B	2
ATP11C	2
ATP7B	2
ATP8A1	2
BLOC1S2	2
CD47	2
CHPF2	2
CHST14	2
CSNK1G3	2
CUX1	2
DDX52	2
DRAM2	2
EIF4E2	2
EPN2	2
ERGIC2	2
FKBP15	2
FKBP7	2
FZD7	2
GABARAPL1	2
GALNT7	2
GGT7	2
GLO1	2
GNAI1	2
GNL1	2
GOLGA3	2
GOLM1	2
GPC6	2
GSS	2
HEG1	2
HERC2	2
HLA-B	2
HRAS	2
IFITM2	2
IL6ST	2
KIAA0391	2
KIAA2013	2
KIF14	2
KIF16B	2
KIF1A	2
KLHL13	2
KXD1	2
LAMC1	2
LCHN	2
MAT2A	2
MFSD12	2
MGAT2	2
MGRN1	2
MRPL52	2
NAA15	2
NBAS	2
NCKIPSD	2
NDRG1	2
NID1	2
OSBPL11	2
OSBPL1A	2
PAM	2
PIK3C3	2
PIR	2
PLA2G7	2
PLD1	2
PM20D2	2
PODXL	2
PODXL2	2
POLR1B	2
PPP6R2	2
PTPRS	2
PUM2	2
QPCTL	2
RAB27A	2
RAB34	2
RAB39A	2
RAD23A	2
RAP2B	2
RNF128	2
RP9	2
RRAGC	2
RRAGD	2
RRAS	2
SCAMP3	2
SERPINB6	2
SERPINE2	2
SFT2D3	2
SHMT1	2
SLC30A5	2
SLC35A1	2
SLC52A2	2
SMCR8	2
SMIM1	2
SORL1	2
SPAG7	2
SPG11	2
SPG21	2
SPRYD7	2
STK11IP	2
STX12	2
SYNGR1	2
SZT2	2
TFE3	2
TGOLN2	2
TIMM10B	2
TOLLIP	2
TSPAN13	2
UBIAD1	2
UTP18	2
VAMP3	2
VPS16	2
VPS18	2
VPS26B	2
VPS41	2
WDR59	2
XPNPEP1	2
YIPF3	2
ADSL	1
AKR1A1	1
AKT1S1	1
AP5M1	1
AP5Z1	1
APLP2	1
ARHGEF40	1
ARL13B	1
ASMTL	1
ASNS	1
B3GAT3	1
B4GALT1	1
B4GAT1	1
BACH1	1
BECN1	1
BLMH	1
C10ORF88	1
C1ORF174	1
C9ORF72	1
CALML5	1
CD2AP	1
CMSS1	1
COMMD2	1
CRTC3	1
CTPS1	1
CXCR4	1
DDX41	1
DGKE	1
DNAJC21	1
DNPH1	1
DSC2	1
ERGIC3	1
EXT2	1
FDPS	1
FNIP1	1
FUT8	1
FYCO1	1
FYN	1
GALNT2	1
GAP43	1
GLCE	1
GNAI2	1
GOLGA2	1
GOLGA5	1
GORASP1	1
GOT1	1
GPM6A	1
GPRC5C	1
GRB10	1
GSTP1	1
HAUS4	1
HGS	1
HLA-A	1
HOMER1	1
HOMER3	1
HPRT1	1
HS2ST1	1
IBTK	1
IRGQ	1
LAMP3	1
LDLR	1
LRIG1	1
LTF	1
M6PR	1
MAN1A2	1
MAN2A1	1
MANBA	1
MANEA	1
MAP7	1
MAP7D3	1
MICALL1	1
MIOS	1
MPRIP	1
MTAP	1
MTOR	1
NIFK	1
NKAP	1
NOP14	1
NSUN5	1
NUCB2	1
OSBPL9	1
PACSIN3	1
PARP2	1
PCYT1A	1
PDCD4	1
PDE4DIP	1
PES1	1
PI4K2B	1
PLEKHM2	1
POLR1A	1
PPCS	1
PRC1	1
PRKAR1A	1
PRPS2	1
PSAT1	1
PTGFRN	1
PZP	1
QSOX2	1
RAB11FIP2	1
RAB6A	1
RAB7A	1
RAB9B	1
REEP4	1
RNGTT	1
RRAGA	1
RRM1	1
SLC29A2	1
SLC2A1	1
SLC35E1	1
SLC39A3	1
SLIT2	1
SMC1A	1
SMG1	1
SMOC1	1
SNAP23	1
SNX15	1
SRA1	1
SRRM1	1
STX16	1
STX5	1
STXBP2	1
SYPL1	1
TAF8	1
TBCD	1
TCOF1	1
TFEB	1
TM2D2	1
TMA16	1
TMED3	1
TMEM106C	1
TMEM123	1
TMEM14C	1
TMEM165	1
TMEM222	1
TMEM87A	1
TOM1L2	1
TRIM41	1
TSPAN31	1
TSPAN7	1
TXNDC16	1
TXNRD1	1
TYMS	1
UBTD2	1
UPF3B	1
UXS1	1
VNN1	1
VPS26A	1
VPS33A	1
WDFY1	1
WDR11	1
WDR24	1
WDR45B	1
WDR6	1
ZBTB6	1
ZFYVE1	1
ZFYVE26	1
A2M	0
AAMDC	0
ACTR3	0
ACTR5	0
AHSG	0
ANGEL1	0
ANKRD40	0
ANKRD54	0
APOB	0
APPL1	0
ARHGAP8	0
AS3MT	0
ATAT1	0
ATE1	0
ATXN3	0
B4GALT7	0
BCAR1	0
BLOC1S6	0
BRD9	0
BRI3	0
BTK	0
C10ORF32	0
C15ORF39	0
C17ORF59	0
C18ORF8	0
C1GALT1	0
C1ORF123	0
C1ORF131	0
C2ORF44	0
C3ORF58	0
C4A;C4B	0
C5ORF45	0
C6ORF106	0
C9ORF114	0
C9ORF91	0
CAMKK2	0
CANT1	0
CBS	0
CCBL1	0
CCDC59	0
CCM2	0
CCZ1B;CCZ1	0
CD3EAP	0
CD55	0
CDK13	0
CENPF	0
CIR1	0
CLIC6;CLIC5	0
COL4A1	0
COL4A2	0
CORO7	0
CPD	0
CRTC1	0
CRTC2	0
CWC25	0
CWF19L2	0
DDIT4	0
DDX55	0
DHFR	0
DHX35	0
DIRC2	0
DNAAF2	0
DNAJB6	0
DSG1	0
E4F1	0
EGFR	0
EIF4EBP1	0
EIF4ENIF1	0
EIF5A	0
ENO1	0
ENO2	0
ERCC6L	0
EXTL3	0
FAM204A	0
FAM3C	0
FAM69B	0
FAM84B	0
FAU	0
FKRP	0
FLG2	0
FLNB	0
FNIP2	0
FOXM1	0
FRG1	0
GALNT11	0
GAPDH	0
GARS	0
GLG1	0
GNAI3	0
GNB1	0
GNB2	0
GNL3L	0
GOLGA4	0
GOLIM4	0
GPATCH1	0
GPATCH4	0
GPR137	0
GPRASP1	0
GTPBP2	0
HINT1	0
HIST2H2AB	0
HLA-DMA	0
HLA-DMB	0
HLA-DPA1	0
HLA-DPB1	0
HOMER2	0
HOXB9	0
HSP90AA5P	0
HSPA1A;HSPA1B	0
HSPA6	0
ICA1	0
ICT1	0
IMPDH2	0
IQCB1	0
IRAK1	0
ITIH3	0
JUN	0
KATNB1	0
KIAA0196	0
KIAA0930	0
KIAA1033	0
KIAA1143	0
KIAA1467	0
KIAA1549	0
KRT1	0
KRT10	0
KRT14	0
KRT16	0
KRT2	0
KRT5	0
KRT6A;KRT6C	0
KRT9	0
LDHB	0
LOH12CR1	0
MAN1A1	0
MAP1LC3B2;MAP1LC3B	0
MAP2K7	0
MAP9	0
MAZ	0
MCMBP	0
MCPH1	0
MEF2BNB	0
MGAT1	0
MIF	0
MITF	0
MMTAG2	0
MOGS	0
NAPA	0
NAPG	0
NDUFS1	0
NET1	0
NFKBIE	0
NFX1	0
NSF	0
NUCB1	0
NUDT1	0
NUFIP1	0
OR4D1	0
PABPC3	0
PCK2	0
PDCD7	0
PEBP1	0
PEX1	0
PGAM5	0
PHF6	0
PHF8	0
PHPT1	0
PINX1	0
PITX1	0
PLEKHA3	0
PLOD3	0
POLR2F	0
PPA1	0
PROSER2	0
PTPN18	0
QPRT	0
RAB14	0
RAB1A	0
RAB1B	0
RAB21	0
RAB2A	0
RAB5B	0
RALA	0
RANBP1	0
RBMX2	0
RDH14	0
RECQL4	0
RNASEH1	0
RPL23	0
RPLP0P6	0
RPS11	0
RPS15A	0
RPS17	0
RPS19BP1	0
RPS23	0
RPS26	0
RPS27	0
RPS27L	0
RRP36	0
SACM1L	0
SDF4	0
SDHAF3	0
SELO	0
SERPINF2	0
SETSIP	0
SHISA2	0
SLBP	0
SLC2A3	0
SLC30A6	0
SLC46A3	0
SOX2	0
SP9	0
SYP	0
TES	0
TM9SF1	0
TM9SF3	0
TM9SF4	0
TMED1	0
TMED10	0
TMED4	0
TMED7	0
TMEM115	0
TMEM55A	0
TMEM55B	0
TMEM9B	0
TMF1	0
TRIM65	0
TRIM71	0
TSC22D2	0
TTC31	0
TTLL4	0
UNC50	0
UVRAG	0
VDAC1	0
VPS29	0
VPS35	0
VTN	0
WBSCR16	0
XYLT2	0
YARS	0
YARS2	0
ZBTB5	0
ZDHHC3	0
ZFP91	0
ZFPL1	0
ZFYVE21	0
ZGRF1	0
ZKSCAN8	0
ZNF146	0
ZNF281	0
ZNF391	0
ZNF548	0
ZNF746	0
ZNF768	0
ZNRD1	0
ZSCAN26	0

## Sheet: Overlap_Christoforou
Genes identified in screen	Cell Line Count in this study
ABCB6	6
ARL8A	6
GNS	6
HEXA	6
HEXB	6
LAMP2	6
MFSD1	6
NPC1	6
PPT1	6
SIAE	6
SPNS1	6
TPP1	6
AP1S1	5
ASAH1	5
CLN5	5
EPDR1	5
FLOT1	5
GALC	5
LGMN	5
LRP6	5
NPC2	5
PLD3	5
STX6	5
STX7	5
TMEM9	5
CLCN6	4
GRN	4
PPT2	4
RAB4A	4
VAMP7	4
VTI1A	4
ATP7A	3
CLCN3	3
MYADM	3
NAGPA	3
SIDT2	3
YIPF6	3
STX12	2
HGS	1
LRP1	1
MANBA	1
MYOF	1
RAB4B	1
SNX4	1
STX16	1
SYPL1	1
AGAL	0
ANR27	0
ARAID	0
AT11C	0
AT8A1	0
BGLR	0
CATB	0
CATC	0
CATD	0
CATF	0
CATL1	0
CATZ	0
CCD22	0
CCD53	0
CCD93	0
CKLF4	0
COMD6	0
CP062	0
CXA1	0
DIAC	0
DNS2A	0
DPP2	0
FAM21	0
FUCO	0
FUCO2	0
GILT	0
GLCM	0
L12R1	0
LCAP	0
LICH	0
LMBD1	0
LMBD2	0
LRC8A	0
LTOR1	0
LTOR3	0
LY75	0
LYAG	0
LYSM4	0
MA2B1	0
MENTO	0
MIC1	0
NAGAB	0
NEUR1	0
NRAM2	0
P4K2A	0
PAG15	0
PCP	0
PLBL2	0
PPAL	0
PPGB	0
RISC	0
S12A4	0
S12A6	0
S12A9	0
S17A5	0
S20A1	0
S20A2	0
S35F2	0
S38A7	0
SAP	0
SAP3	0
SCAM1	0
SCAM5	0
SCRB2	0
SNX3	0
SORT	0
SPY1	0
SPY4	0
STEA1	0
STEA2	0
STRUM	0
T106B	0
TFR1	0
TM134	0
TM55A	0
TM55B	0
TM63A	0
TM63B	0
TM7S3	0
TM87A	0
TM9S2	0
TMM59	0
TPC1	0
TPRGL	0
TSN31	0
TSN6	0
TV23B	0
VP26B	0
VPP4	0
VPS29	0
WASH1	0
WASH7	0
ZDH20	0

## Sheet: Overlap_Jadot
Genes identified in screen	Cell Line Count in this study
ABCB6	6
AGA	6
ARL8A	6
ARL8B	6
ATP6V0C	6
ATRAID	6
CTBS	6
CTSA	6
CTSB	6
CTSD	6
CTSZ	6
DNASE2	6
FRRS1	6
FUCA1	6
FUCA2	6
GAA	6
GBA	6
GGH	6
GLA	6
GLB1	6
GNS	6
GUSB	6
HEXA	6
HEXB	6
IFI30	6
LAMP1	6
LAMP2	6
LAMTOR1	6
LAMTOR3	6
MAN2B1	6
MAN2B2	6
MFGE8	6
MFSD1	6
NAGA	6
NAGLU	6
NDFIP1	6
NPC1	6
PLBD2	6
PPT1	6
PRCP	6
PTTG1IP	6
SCARB2	6
SCPEP1	6
SIAE	6
SLC11A2	6
SLC15A4	6
SLC35F6	6
SLC36A1	6
SLC38A7	6
SLC38A9	6
SNAPIN	6
SPNS1	6
SPPL2A	6
STARD3	6
STOM	6
TMEM104	6
TPP1	6
ACP2	5
ARSA	5
ARSB	5
ARSK	5
ASAH1	5
ATP6AP1	5
ATP6V1D	5
ATP6V1F	5
ATP6V1G1	5
ATP6V1H	5
CLN5	5
CREG1	5
CTSC	5
CTSF	5
DPP7	5
EPDR1	5
GALC	5
GDAP2	5
HGSNAT	5
LAMTOR2	5
LGALS3BP	5
LGMN	5
LIPA	5
LMBRD1	5
MCOLN1	5
NEU1	5
NHLRC3	5
NPC2	5
OSTM1	5
P2RX4	5
PLD3	5
PSAP	5
PSEN2	5
RNF13	5
SLC12A9	5
SLC17A5	5
SLC29A3	5
SLC46A1	5
SNX11	5
STARD3NL	5
STX8	5
TM7SF3	5
TMEM106B	5
TMEM192	5
TMEM63A	5
VPS39	5
ATP13A2	4
ATP6V0D1	4
CD68	4
CLCN6	4
CLN3	4
CPQ	4
CTSH	4
GALNS	4
GM2A	4
GPR137B	4
GRN	4
IDS	4
IDUA	4
LONP2	4
MFSD8	4
NAAA	4
PI4K2A	4
PLBD1	4
PPT2	4
RAB9A	4
SGSH	4
SLC26A11	4
SLC2A8	4
SLC39A1	4
SMPD1	4
SMPDL3A	4
TMEM179B	4
TPCN2	4
VAMP7	4
VTI1B	4
ABCA3	3
ABCC10	3
ABCD1	3
ABCD4	3
ACOT8	3
AP3B1	3
AP3S1	3
ATP6V1A	3
ATP6V1B2	3
ATP6V1C1	3
ATP6V1E1	3
BLOC1S1	3
CCZ1	3
CLCN7	3
COL8A1	3
CTSS	3
HYAL1	3
MMP14	3
MON1B	3
MREG	3
PEX11B	3
PLA2G15	3
PLTP	3
RNF167	3
SERPING1	3
SIDT2	3
TLR3	3
TMEM256	3
TRIM14	3
UNC93B1	3
VPS11	3
ACAD11	2
ACOX1	2
AP3M1	2
ATP11A	2
ATP8A1	2
BMP1	2
CROT	2
DRAM2	2
DSCR3	2
ENPP5	2
GLB1L	2
GNPAT	2
GPR155	2
HACL1	2
HTRA1	2
IHH	2
KXD1	2
MON1A	2
PAM	2
PEX3	2
PHYH	2
PLA2G7	2
PXMP2	2
SERPINE2	2
SLC37A2	2
SMCR8	2
SPG11	2
SPP2	2
STK11IP	2
SYNGR1	2
TCIRG1	2
VPS16	2
VPS18	2
VPS41	2
ACOX2	1
ACOX3	1
ACP5	1
ANKFY1	1
COL11A1	1
COMMD2	1
CTSK	1
EPHX2	1
FASTKD3	1
LBP	1
LCN2	1
LYZ2	1
MANBA	1
MGP	1
MMP2	1
NAPSA	1
PAFAH2	1
PEX13	1
PEX14	1
PIPOX	1
THBS4	1
TMEM135	1
TPRA1	1
TYSND1	1
WDR24	1
ZFYVE26	1
1700056E22RIK	0
2310047M10RIK	0
ABCA17	0
ABCD3	0
ACAA1A	0
ACAN	0
ACOT12	0
ACOT3	0
ACOT4	0
AGXT	0
ANG	0
AP3B2	0
APCS	0
BAAT	0
CAT	0
CD1D1	0
CLEC11A	0
COMP	0
CSF1R	0
CYB561A3	0
DAO	0
DECR2	0
DIRC2	0
ECI3	0
EHHADH	0
ELANE	0
ENPEP	0
ENSRNOG00000005920	0
ENSRNOG00000048783	0
ENSRNOG00000049795	0
EPX	0
FAM214A	0
FCGBP	0
GIMAP5	0
GPLD1	0
GZMA	0
GZMB	0
GZMM	0
HAO1	0
HAO2	0
HAPLN1	0
HSD17B4	0
IGFBP1	0
IGFBP5	0
KCNK6	0
LOH12CR1	0
LY86	0
ME2	0
MGAM	0
MMP8	0
MMP9	0
MPEG1	0
MPO	0
PAOX	0
PCOLCE	0
PEAR1	0
PEX1	0
PEX11A	0
PEX11G	0
PEX12	0
PEX5	0
PEX6	0
PLA2G2A	0
PLAU	0
PLD4	0
PRF1	0
PRG2	0
PTGDS	0
PXMP4	0
RARRES1	0
RELN	0
RGD1303130	0
RGD1304595	0
RGD1311805	0
RGD1311933	0
RGD1359108	0
RT1-DB1	0
RT1-DMA	0
RT1-DOB	0
SCP2	0
SEMA3G	0
SERPINA11	0
SFXN3	0
SLC24A6	0
SLC30A4	0
SPON1	0
SRSF2	0
TIMD2	0
TLDC1	0
TLR7	0
TMEM55A	0
TMEM55B	0
UOX	0
USP2	0

## Sheet: Unique_published_candidates
gene	frequency	assigned as lysosomal in one of the previous studies
SLC35F6	6	yes			Number of genes assigned as lysosomal in this study found in previous studies
BORCS8	6	no
LEPROT	6	no			frequency	# genes
PIP4P2	6	no			1	350
PLEKHB2	6	no			2	215
PLPP3	6	no			3	144
SLC49A4	6	no			4	91
TMEM50A	6	no			5	86
ABCB6	6	yes			6	75
ABHD17B	6	yes			total	961
AGA	6	yes
ARL8A	6	yes
ARL8B	6	yes
ATP6V0C	6	yes			Number of genes assigned as lysosomal in this study NOT found in previous studies
ATRAID	6	yes
CLCN5	6	yes			frequency	# genes
CTBS	6	yes			1	2395
CTSA	6	yes			2	1016
CTSB	6	yes			3	423
CTSD	6	yes			4	136
CTSL	6	yes			5	46
CTSZ	6	yes			6	7
DNAJC5	6	yes			total	4023
DNASE2	6	yes
FRRS1	6	yes
FTH1	6	yes
FUCA1	6	yes			Percentage of proteins from our study found in previous studies
FUCA2	6	yes
GAA	6	yes			frequency	% of genes identified in previous studies
GBA	6	yes			1	12.7505
GGH	6	yes			2	17.4655
GLA	6	yes			3	25.3968
GLB1	6	yes			4	40.0881
GLMP	6	yes			5	65.1515
GNS	6	yes			6	91.4634
GUSB	6	yes			total	19.2817
HEXA	6	yes
HEXB	6	yes
IFI30	6	yes
IFNGR1	6	yes
LAMP1	6	yes
LAMP2	6	yes
LAMTOR1	6	yes
LAMTOR3	6	yes
LAMTOR4	6	yes
LAPTM4A	6	yes
MAN2B1	6	yes
MAN2B2	6	yes
MFGE8	6	yes
MFSD1	6	yes
NAGA	6	yes
NAGLU	6	yes
NDFIP1	6	yes
NDFIP2	6	yes
NPC1	6	yes
PLBD2	6	yes
PPT1	6	yes
PRCP	6	yes
PTTG1IP	6	yes
SCARB2	6	yes
SCPEP1	6	yes
SIAE	6	yes
SLC11A2	6	yes
SLC15A4	6	yes
SLC2A6	6	yes
SLC30A7	6	yes
SLC31A1	6	yes
SLC36A1	6	yes
SLC37A3	6	yes
SLC38A7	6	yes
SLC38A9	6	yes
SNAPIN	6	yes
SPNS1	6	yes
SPPL2A	6	yes
STARD3	6	yes
STOM	6	yes
TMEM104	6	yes
TMEM120A	6	yes
TMEM175	6	yes
TPP1	6	yes
TSPAN6	6	yes
TTYH3	6	yes
AAK1	5	no
BNIP1	5	no
BRK1	5	no
CARHSP1	5	no
CDK5	5	no
CNNM3	5	no
COPS5	5	no
CSK	5	no
CTGF	5	no
CYR61	5	no
DCTN4	5	no
DHTKD1	5	no
EIF2B5	5	no
EPS15	5	no
LRP10	5	no
MFN1	5	no
MMS19	5	no
NIF3L1	5	no
NKIRAS2	5	no
NT5C2	5	no
ODR4	5	no
PLXNA1	5	no
PNPLA8	5	no
PRSS23	5	no
PSMD14	5	no
REPS1	5	no
SCAP	5	no
SHC1	5	no
SLC30A1	5	no
SLC33A1	5	no
SLC38A2	5	no
SLC4A2	5	no
SMPD4	5	no
SNX33	5	no
SPPL2B	5	no
STAMBP	5	no
TAX1BP1	5	no
TBC1D15	5	no
TMEM268	5	no
TMEM63B	5	no
TNC	5	no
TSPAN14	5	no
TXNL1	5	no
USE1	5	no
WWP2	5	no
XXYLT1	5	no
ACP2	5	yes
AGTRAP	5	yes
AP1S1	5	yes
ARSA	5	yes
ARSB	5	yes
ARSK	5	yes
ASAH1	5	yes
ATP6AP1	5	yes
ATP6V1D	5	yes
ATP6V1F	5	yes
ATP6V1G1	5	yes
ATP6V1H	5	yes
ATP9A	5	yes
BORCS5	5	yes
CAB39	5	yes
CD63	5	yes
CLN5	5	yes
CREG1	5	yes
CTSC	5	yes
CTSF	5	yes
DCTN6	5	yes
DPP7	5	yes
EPDR1	5	yes
FLOT1	5	yes
GALC	5	yes
GDAP2	5	yes
GMPR2	5	yes
GOLGA7	5	yes
HGSNAT	5	yes
IMPDH1	5	yes
ITFG1	5	yes
ITM2B	5	yes
LAMTOR2	5	yes
LAMTOR5	5	yes
LGALS3BP	5	yes
LGMN	5	yes
LIPA	5	yes
LMBRD1	5	yes
LRP6	5	yes
MCOLN1	5	yes
MPZL1	5	yes
NCSTN	5	yes
NEU1	5	yes
NHLRC3	5	yes
NPC2	5	yes
OSTM1	5	yes
P2RX4	5	yes
PIP4P1	5	yes
PLD3	5	yes
PSAP	5	yes
PSEN1	5	yes
PSEN2	5	yes
RAB33B	5	yes
RHOB	5	yes
RNF13	5	yes
RNF149	5	yes
SDCBP	5	yes
SERINC1	5	yes
SERPINE1	5	yes
SLC12A9	5	yes
SLC17A5	5	yes
SLC29A3	5	yes
SLC2A13	5	yes
SLC39A8	5	yes
SLC46A1	5	yes
SNX11	5	yes
SOD1	5	yes
STARD3NL	5	yes
STX3	5	yes
STX6	5	yes
STX7	5	yes
STX8	5	yes
TGFBR1	5	yes
TM7SF3	5	yes
TMEM106B	5	yes
TMEM184C	5	yes
TMEM192	5	yes
TMEM59	5	yes
TMEM63A	5	yes
TMEM9	5	yes
TPBG	5	yes
TSN	5	yes
UGCG	5	yes
VAMP4	5	yes
VPS39	5	yes
WDR91	5	yes
CLCN6	4	yes
GPR137B	4	yes
LONP2	4	yes
ABCF3	4	no
ABLIM1	4	no
ACSL1	4	no
ADAM15	4	no
ADAM17	4	no
ADD3	4	no
ADI1	4	no
AIP	4	no
AMPD2	4	no
ANKLE2	4	no
ANKRD17	4	no
ANTXR1	4	no
ANTXR2	4	no
ARF6	4	no
ATG101	4	no
ATG3	4	no
BAG6	4	no
BCAT1	4	no
BCL2L1	4	no
BMPR1A	4	no
BORCS7	4	no
C16ORF58	4	no
CAV1	4	no
CCNYL1	4	no
CD320	4	no
CDC5L	4	no
CELF1	4	no
CIT	4	no
CLN6	4	no
COPS2	4	no
COPS7A	4	no
CPNE2	4	no
CRELD1	4	no
CRIM1	4	no
CSNK1G1	4	no
CUL1	4	no
CUL4B	4	no
CYSTM1	4	no
DCTN3	4	no
DNAJB2	4	no
DYNLT1	4	no
EMG1	4	no
EPN1	4	no
F2R	4	no
FBXL20	4	no
FNDC3A	4	no
G6PC3	4	no
GMPPA	4	no
GPAT4	4	no
GSK3B	4	no
HNRNPLL	4	no
HOOK3	4	no
HSCB	4	no
IGF1R	4	no
IGSF8	4	no
KIDINS220	4	no
KLC4	4	no
KPNA4	4	no
LACTB	4	no
LIG1	4	no
LMAN2L	4	no
LMO7	4	no
LRP5	4	no
LRRC8C	4	no
MAIP1	4	no
MARK2	4	no
MIB1	4	no
MSMO1	4	no
MT-N	4	no
MYORG	4	no
NAPEPLD	4	no
NDRG3	4	no
NEDD4	4	no
NEDD4L	4	no
NEK9	4	no
NMD3	4	no
NRP1	4	no
PAFAH1B3	4	no
PFDN4	4	no
PIP4K2C	4	no
PLPP1	4	no
PLPP6	4	no
PNPLA6	4	no
PPP2CA	4	no
PPP6R3	4	no
PRPSAP2	4	no
PTDSS2	4	no
PTP4A2	4	no
PTPRK	4	no
RAB29	4	no
RALBP1	4	no
RETREG3	4	no
RMC1	4	no
RP2	4	no
SCRN1	4	no
SDC2	4	no
SDC4	4	no
SERINC3	4	no
SGPP1	4	no
SLC12A7	4	no
SLC1A3	4	no
SLC38A1	4	no
SLC39A10	4	no
SLC39A6	4	no
SLC44A2	4	no
SPG7	4	no
SPHK2	4	no
SPTLC2	4	no
SRGAP2	4	no
STRIP1	4	no
STS	4	no
SUN2	4	no
TAOK1	4	no
TFPI	4	no
TIMP3	4	no
TM2D1	4	no
TMEM245	4	no
TNS3	4	no
TOMM5	4	no
TOR2A	4	no
TPCN1	4	no
TSPAN8	4	no
TSPAN9	4	no
TTC37	4	no
UBL5	4	no
UQCC1	4	no
UROD	4	no
USP19	4	no
USP9X	4	no
VCAN	4	no
VPS37B	4	no
VPS4B	4	no
VWA8	4	no
WBP2	4	no
WDR48	4	no
XPR1	4	no
ADAM9	4	yes
ADAMTS1	4	yes
ATP13A2	4	yes
ATP6V0A1	4	yes
ATP6V0D1	4	yes
BORCS6	4	yes
BROX	4	yes
CASC3	4	yes
CD68	4	yes
CLN3	4	yes
CPQ	4	yes
CPVL	4	yes
CRKL	4	yes
CTDSP1	4	yes
CTSH	4	yes
EFHD2	4	yes
ENPP4	4	yes
EXTL2	4	yes
FLOT2	4	yes
GALNS	4	yes
GALNT1	4	yes
GJA1	4	yes
GJC1	4	yes
GM2A	4	yes
GPR107	4	yes
GRN	4	yes
IDS	4	yes
IDUA	4	yes
IFITM3	4	yes
INSR	4	yes
ITM2C	4	yes
JTB	4	yes
KCT2	4	yes
LGALS8	4	yes
LITAF	4	yes
LMBRD2	4	yes
LNPEP	4	yes
MFSD8	4	yes
MITD1	4	yes
MTPN	4	yes
NAAA	4	yes
NBR1	4	yes
NISCH	4	yes
NUDCD2	4	yes
OSBPL10	4	yes
PI4K2A	4	yes
PIK3R4	4	yes
PITPNB	4	yes
PLBD1	4	yes
PLSCR1	4	yes
PLSCR3	4	yes
PPT2	4	yes
PSENEN	4	yes
RAB11FIP5	4	yes
RAB12	4	yes
RAB32	4	yes
RAB39B	4	yes
RAB4A	4	yes
RAB9A	4	yes
RACGAP1	4	yes
RBX1	4	yes
RNASET2	4	yes
RUFY1	4	yes
SCARB1	4	yes
SEH1L	4	yes
SGSH	4	yes
SLC12A4	4	yes
SLC18B1	4	yes
SLC20A1	4	yes
SLC26A11	4	yes
SLC2A8	4	yes
SLC39A1	4	yes
SLC44A1	4	yes
SMPD1	4	yes
SMPDL3A	4	yes
SNX5	4	yes
SPAG9	4	yes
SYNGR2	4	yes
TMEM179B	4	yes
TNFRSF10B	4	yes
TPCN2	4	yes
TSPAN3	4	yes
VAMP7	4	yes
VAMP8	4	yes
VANGL1	4	yes
VTI1A	4	yes
VTI1B	4	yes
ZDHHC20	4	yes
ABCD1	3	yes
ACOT8	3	yes
COL8A1	3	yes
HYAL1	3	yes
PLTP	3	yes
ABCB10	3	no
ABRAXAS2	3	no
ACACA	3	no
ACBD3	3	no
ACBD5	3	no
ACTR10	3	no
ADH7	3	no
AGFG2	3	no
AGO2	3	no
AGPAT1	3	no
AGPAT5	3	no
AIDA	3	no
AMFR	3	no
ANKRD46	3	no
ANO10	3	no
ANP32E	3	no
ARFGAP2	3	no
ARHGEF1	3	no
ATG9A	3	no
ATP6AP2	3	no
ATP7A	3	yes
ATXN10	3	no
BCKDK	3	no
BDH2	3	no
BIN1	3	no
BIRC6	3	no
BLOC1S4	3	no
BLVRA	3	no
BMPR2	3	no
BOLA2	3	no
BPNT1	3	no
BRCC3	3	no
C11ORF98	3	no
CA12	3	no
CACHD1	3	no
CALCOCO1	3	no
CAMLG	3	no
CAPN5	3	no
CARM1	3	no
CAV2	3	no
CBR4	3	no
CCDC127	3	no
CCNY	3	no
CCPG1	3	no
CD151	3	no
CD2BP2	3	no
CD82	3	no
CD9	3	no
CDC123	3	no
CDC42BPA	3	no
CDC42BPB	3	no
CDC42SE2	3	no
CDH2	3	no
CDK2	3	no
CDK4	3	no
CDS2	3	no
CENPV	3	no
CEP55	3	no
CHCHD6	3	no
CHID1	3	no
CHORDC1	3	no
CIAO1	3	no
CLIP1	3	no
CLSTN1	3	no
CLUH	3	no
CNIH4	3	no
CNOT11	3	no
CNTNAP1	3	no
COG5	3	no
COL2A1	3	no
COMTD1	3	no
COPS4	3	no
COQ3	3	no
COQ7	3	no
CPA1	3	no
CPN1	3	no
CPT1A	3	no
CRK	3	no
CUTA	3	no
CYB561D2	3	no
CYBC1	3	no
DAB2	3	no
DAD1	3	no
DCAKD	3	no
DCP1A	3	no
DCUN1D1	3	no
DDAH1	3	no
DDT	3	no
DDX20	3	no
DDX39A	3	no
DHRS7	3	no
DKC1	3	no
DNAJC16	3	no
DPAGT1	3	no
DPP9	3	no
DPY30	3	no
DUSP3	3	no
EARS2	3	no
EBAG9	3	no
ECSIT	3	no
EFL1	3	no
EFNB2	3	no
EFR3A	3	no
EI24	3	no
EIF2B3	3	no
EIF3K	3	no
ELOVL1	3	no
ELP1	3	no
EMC8	3	no
ENOPH1	3	no
EPHA2	3	no
EPS15L1	3	no
ERBIN	3	no
EXOC4	3	no
FAM177A1	3	no
FAM234A	3	no
FAM49B	3	no
FANCD2	3	no
FARP1	3	no
FARS2	3	no
FAT1	3	no
FCHO2	3	no
FCHSD2	3	no
FGFR1	3	no
FGFR2	3	no
FIBP	3	no
FMNL2	3	no
FST	3	no
GABARAP	3	no
GAK	3	no
GALK1	3	no
GDE1	3	no
GFAP	3	no
GFM2	3	no
GHDC	3	no
GINM1	3	no
GLRX3	3	no
GLUL	3	no
GMDS	3	no
GNG10	3	no
GNPDA1	3	no
GPD1L	3	no
GPR89B	3	no
GPS1	3	no
GYG1	3	no
HIP1	3	no
HMG20A	3	no
HMGA1	3	no
HMGCS1	3	no
HSD17B11	3	no
HSPB8	3	no
IER3IP1	3	no
IFRD1	3	no
IGSF3	3	no
IL17RA	3	no
IMPA1	3	no
IMPA2	3	no
IQGAP3	3	no
ISOC1	3	no
ITGA6	3	no
ITPA	3	no
JAG1	3	no
JAGN1	3	no
KCMF1	3	no
KCTD5	3	no
KDELR2	3	no
KDELR3	3	no
KDSR	3	no
KEAP1	3	no
KIF1BP	3	no
KLHDC4	3	no
KMT5C	3	no
KPNA1	3	no
KYAT3	3	no
LAPTM4B	3	no
LCLAT1	3	no
LDLRAP1	3	no
LEMD2	3	no
LEMD3	3	no
LLGL1	3	no
LNPK	3	no
LPCAT1	3	no
LPCAT3	3	no
LPCAT4	3	no
LPGAT1	3	no
LRRFIP2	3	no
LYPLAL1	3	no
LZTS2	3	no
MAP1S	3	no
MAP2K1	3	no
MAP2K2	3	no
MAP3K7	3	no
MARCH5	3	no
MAST3	3	no
MBD3	3	no
MCTS2P	3	no
MET	3	no
MFAP2	3	no
MFF	3	no
MGAT5	3	no
MICOS10	3	no
MINK1	3	no
MPP5	3	no
MRPL34	3	no
MRPL43	3	no
MSTO1	3	no
MTR	3	no
MYCBP2	3	no
NAF1	3	no
NCK1	3	no
NDC1	3	no
NECAP2	3	no
NECTIN2	3	no
NEDD8	3	no
NEK7	3	no
NEMF	3	no
NES	3	no
NEU3	3	no
NFKB2	3	no
NFU1	3	no
NHLRC2	3	no
NINJ1	3	no
NME3	3	no
NME6	3	no
NOB1	3	no
NOP2	3	no
NOS1AP	3	no
NOTCH2	3	no
NRBP1	3	no
NT5C3A	3	no
NT5DC3	3	no
NUDT5	3	no
NUDT9	3	no
NUP107	3	no
NUP37	3	no
NUP54	3	no
OGN	3	no
OS9	3	no
OSGEP	3	no
OTUB1	3	no
OXNAD1	3	no
P3H4	3	no
PACSIN2	3	no
PAIP1	3	no
PAK4	3	no
PANX1	3	no
PARVA	3	no
PAWR	3	no
PCCB	3	no
PCYOX1L	3	no
PDCD10	3	no
PDGFRB	3	no
PDPK1	3	no
PDPR	3	no
PDXK	3	no
PEA15	3	no
PELO	3	no
PELP1	3	no
PEPD	3	no
PFDN5	3	no
PFN2	3	no
PIH1D1	3	no
PIK3C2A	3	no
PIN1	3	no
PIP4K2A	3	no
PIP5K1A	3	no
PISD	3	no
PKN2	3	no
PLAUR	3	no
PLCD3	3	no
PLCG1	3	no
PLEKHA2	3	no
PLP2	3	no
POLDIP3	3	no
POLR1D	3	no
POLR2C	3	no
POMGNT2	3	no
POMK	3	no
PON2	3	no
PPA2	3	no
PPFIBP1	3	no
PPIG	3	no
PPOX	3	no
PPP1R12C	3	no
PPP1R9B	3	no
PPP2R1B	3	no
PPP2R5D	3	no
PPP6C	3	no
PRADC1	3	no
PREP	3	no
PRKCI	3	no
PRPF3	3	no
PRPF40A	3	no
PRPSAP1	3	no
PSMD10	3	no
PSMD8	3	no
PSMG1	3	no
PTPN11	3	no
PTRH1	3	no
RAB27B	3	no
RARS2	3	no
RBM25	3	no
RBM26	3	no
RCE1	3	no
REEP6	3	no
RFFL	3	no
RHBDD2	3	no
RHEB	3	no
RIDA	3	no
RINT1	3	no
RNASEK	3	no
RNF11	3	no
RNPEP	3	no
ROCK2	3	no
ROMO1	3	no
ROR2	3	no
RPL10	3	no
RSU1	3	no
RTN3	3	no
S100A16	3	no
SAR1B	3	no
SARAF	3	no
SCFD2	3	no
SCRIB	3	no
SCYL1	3	no
SDC1	3	no
SEC23IP	3	no
SELENOF	3	no
SELENOI	3	no
SEMA3C	3	no
SERPINA10	3	no
SERPINB9	3	no
SERPINI1	3	no
SEZ6L2	3	no
SFXN2	3	no
SGTA	3	no
SIGMAR1	3	no
SIL1	3	no
SLC16A7	3	no
SLC19A1	3	no
SLC1A4	3	no
SLC25A15	3	no
SLC25A20	3	no
SLC29A1	3	no
SLC4A4	3	no
SLC4A7	3	no
SLC5A6	3	no
SLC6A8	3	no
SLK	3	no
SMARCA4	3	no
SMARCC2	3	no
SMCHD1	3	no
SMIM12	3	no
SMN1	3	no
SNAP47	3	no
SNF8	3	no
SNRPC	3	no
SNX16	3	no
SNX25	3	no
SSSCA1	3	no
STAM2	3	no
STARD9	3	no
STAT3	3	no
STIM1	3	no
STON2	3	no
STX18	3	no
SULF2	3	no
SUOX	3	no
SUPV3L1	3	no
SVIL	3	no
TAOK2	3	no
TEX2	3	no
TFB1M	3	no
TFG	3	no
THSD4	3	no
TIMP2	3	no
TMBIM1	3	no
TMEM167A	3	no
TMEM259	3	no
TMEM68	3	no
TMEM8A	3	no
TMUB1	3	no
TNFRSF1A	3	no
TNPO3	3	no
TOM1L1	3	no
TOMM34	3	no
TOP2B	3	no
TOR1A	3	no
TOR1AIP1	3	no
TOR1B	3	no
TRABD	3	no
TRIO	3	no
TRIP10	3	no
TRMT61B	3	no
TTC17	3	no
TUBG1	3	no
TUBGCP3	3	no
TUSC3	3	no
TXNDC15	3	no
TXNDC9	3	no
TYW1	3	no
UACA	3	no
UBE2D2	3	no
UBE2D3	3	no
UBE2G2	3	no
UBE2M	3	no
UBE2O	3	no
UBE2Z	3	no
UBL7	3	no
UFC1	3	no
UGT8	3	no
USP15	3	no
USP8	3	no
VKORC1L1	3	no
VLDLR	3	no
VPS37C	3	no
WASF2	3	no
WASL	3	no
WDR5	3	no
WDR83OS	3	no
WLS	3	no
XRN2	3	no
YIF1B	3	no
YIPF6	3	yes
ZDHHC5	3	no
ABCA3	3	yes
ABCC10	3	yes
ABCD4	3	yes
ACPP	3	yes
ADAM10	3	yes
ANKH	3	yes
ANPEP	3	yes
AP1G1	3	yes
AP3B1	3	yes
AP3S1	3	yes
AP5B1	3	yes
APEH	3	yes
APH1A	3	yes
APP	3	yes
ARFIP1	3	yes
ARL15	3	yes
ATP13A3	3	yes
ATP2C1	3	yes
ATP6V0A2	3	yes
ATP6V1A	3	yes
ATP6V1B2	3	yes
ATP6V1C1	3	yes
ATP6V1E1	3	yes
ATRN	3	yes
B3GALT6	3	yes
BLOC1S1	3	yes
BTD	3	yes
CALCOCO2	3	yes
CASC4	3	yes
CCZ1	3	yes
CGN	3	yes
CLCN3	3	yes
CLCN7	3	yes
CLEC16A	3	yes
CPE	3	yes
CTSO	3	yes
CTSS	3	yes
CTSV	3	yes
DAAM1	3	yes
DAGLB	3	yes
DIMT1	3	yes
DPP3	3	yes
ECE1	3	yes
EEA1	3	yes
EPHB2	3	yes
EXOC1	3	yes
FAM20B	3	yes
FAM234B	3	yes
FAM3A	3	yes
FCGRT	3	yes
FKBP14	3	yes
FLCN	3	yes
FTL	3	yes
GABARAPL2	3	yes
GDI1	3	yes
GGCX	3	yes
GLT8D1	3	yes
GORASP2	3	yes
GPRC5A	3	yes
GPRC5B	3	yes
GRIPAP1	3	yes
GSTZ1	3	yes
HPSE	3	yes
IMPAD1	3	yes
JAK1	3	yes
KDELC1	3	yes
KIF1B	3	yes
KIF23	3	yes
LMTK2	3	yes
LYN	3	yes
MAN1B1	3	yes
MBLAC2	3	yes
MLST8	3	yes
MMP14	3	yes
MON1B	3	yes
MOSPD2	3	yes
MREG	3	yes
MRI1	3	yes
MYADM	3	yes
MYO6	3	yes
NAGPA	3	yes
NEO1	3	yes
NUTF2	3	yes
OSBP	3	yes
PCYOX1	3	yes
PEX11B	3	yes
PIKFYVE	3	yes
PLA2G15	3	yes
PLOD2	3	yes
PPAT	3	yes
PRKACB	3	yes
PSMB5	3	yes
PSMD6	3	yes
PTPRJ	3	yes
RAB11FIP1	3	yes
RAB22A	3	yes
RAB2B	3	yes
RABEP1	3	yes
RALB	3	yes
RAP2A	3	yes
RAP2C	3	yes
RNF167	3	yes
RPTOR	3	yes
RRM2	3	yes
SELENBP1	3	yes
SERPING1	3	yes
SIDT2	3	yes
SLC35B2	3	yes
SLC7A2	3	yes
SMPDL3B	3	yes
SNX1	3	yes
SNX18	3	yes
SQSTM1	3	yes
STX4	3	yes
SV2A	3	yes
SVIP	3	yes
SYT1	3	yes
TBC1D5	3	yes
TLR3	3	yes
TMEM206	3	yes
TMEM256	3	yes
TMEM30A	3	yes
TMEM50B	3	yes
TOM1	3	yes
TRAPPC3	3	yes
TRIM14	3	yes
TTYH2	3	yes
UNC5B	3	yes
UNC93B1	3	yes
VAC14	3	yes
VPS11	3	yes
VPS13C	3	yes
WDR41	3	yes
WDR81	3	yes
XPO5	3	yes
YIPF4	3	yes
YKT6	3	yes
ACAD11	2	yes
ACOX1	2	yes
BMP1	2	yes
CROT	2	yes
DSCR3	2	yes
ENPP5	2	yes
GNPAT	2	yes
HACL1	2	yes
HTRA1	2	yes
IHH	2	yes
PEX3	2	yes
PHYH	2	yes
PXMP2	2	yes
SPP2	2	yes
39692	2	no
AAAS	2	no
AAMP	2	no
AASDHPPT	2	no
ABCA2	2	no
ABCB8	2	no
ABCC4	2	no
ABCC5	2	no
ABHD11	2	no
ABHD16A	2	no
ABHD6	2	no
ABI1	2	no
ACAD8	2	no
ACAP2	2	no
ACAT2	2	no
ACIN1	2	no
ACOT7	2	no
ACSF3	2	no
ACSL5	2	no
ACTR1B	2	no
ACVR1	2	no
ACVR1B	2	no
ACVR2A	2	no
ACVR2B	2	no
ACY1	2	no
ADAM22	2	no
ADAMTS3	2	no
ADAMTS4	2	no
ADGRL2	2	no
ADO	2	no
ADPRHL2	2	no
AGL	2	no
AGO1	2	no
AGPAT4	2	no
AKAP13	2	no
AKAP8L	2	no
AKT2	2	no
ALDH16A1	2	no
ALDH4A1	2	no
ALDH5A1	2	no
ALG1	2	no
ALG3	2	no
ALG5	2	no
ANAPC7	2	no
ANGPTL4	2	no
ANK3	2	no
ANKRD13A	2	no
ANKRD28	2	no
ANLN	2	no
ANO6	2	no
ANP32A	2	no
ANXA6	2	no
AP2S1	2	no
AP3M2	2	no
APH1B	2	no
APIP	2	no
APOC1	2	no
APRT	2	no
AQP1	2	no
ARAP1	2	no
ARF5	2	no
ARFGAP1	2	no
ARHGAP17	2	no
ARHGAP18	2	no
ARHGAP35	2	no
ARHGEF2	2	no
ARHGEF7	2	no
ARL1	2	no
ARL2	2	no
ARL6IP4	2	no
ARL6IP6	2	no
ARRDC3	2	no
ARVCF	2	no
ASAH2	2	no
ATAD1	2	no
ATG4B	2	no
ATP2B2	2	no
ATRNL1	2	no
AUH	2	no
B4GALT4	2	no
BABAM1	2	no
BABAM2	2	no
BACE1	2	no
BAG1	2	no
BAG5	2	no
BAMBI	2	no
BAZ1A	2	no
BCAM	2	no
BCS1L	2	no
BET1	2	no
BICD2	2	no
BID	2	no
BLOC1S3	2	no
BLOC1S5	2	no
BMP2K	2	no
BMS1	2	no
BNIP3	2	no
BNIP3L	2	no
BRAT1	2	no
BRD2	2	no
BRI3BP	2	no
BSDC1	2	no
BTN2A1	2	no
BUD31	2	no
BYSL	2	no
C12ORF57	2	no
C1ORF226	2	no
C1QTNF5	2	no
C2CD2	2	no
C2CD5	2	no
C6ORF47	2	no
CADM1	2	no
CAND2	2	no
CANX	2	no
CARNS1	2	no
CASK	2	no
CASP6	2	no
CBX1	2	no
CC2D1A	2	no
CC2D1B	2	no
CCAR1	2	no
CCDC124	2	no
CCDC134	2	no
CCDC167	2	no
CCDC6	2	no
CCDC85C	2	no
CCDC9	2	no
CD24	2	no
CD46	2	no
CD58	2	no
CD81	2	no
CDC42EP1	2	no
CDC42SE1	2	no
CDCP1	2	no
CDH11	2	no
CDK5RAP3	2	no
CDK6	2	no
CDKAL1	2	no
CDSN	2	no
CEBPZ	2	no
CEMIP2	2	no
CEP104	2	no
CERS1	2	no
CFAP45	2	no
CFH	2	no
CGGBP1	2	no
CHD1	2	no
CHDH	2	no
CHERP	2	no
CHMP3	2	no
CHMP4C	2	no
CHMP7	2	no
CHTOP	2	no
CHUK	2	no
CIP2A	2	no
CISD3	2	no
CLCC1	2	no
CLDND1	2	no
CLEC2D	2	no
CLMP	2	no
CMIP	2	no
CMTM6	2	no
CNDP2	2	no
CNN1	2	no
CNNM4	2	no
CNOT2	2	no
CNOT9	2	no
CNPY3	2	no
CNPY4	2	no
COA1	2	no
COCH	2	no
COG1	2	no
COG2	2	no
COG4	2	no
COL18A1	2	no
COL4A6	2	no
COL6A2	2	no
COMMD4	2	no
COMMD8	2	no
COPS3	2	no
COPS6	2	no
COPS8	2	no
COQ5	2	no
COQ6	2	no
COQ8A	2	no
CORO2A	2	no
CORO7-P	2	no
COTL1	2	no
COX11	2	no
COX19	2	no
COX7A2L	2	no
COX7C	2	no
CPA4	2	no
CPSF2	2	no
CRELD2	2	no
CRLF1	2	no
CRYZ	2	no
CSNK1D	2	no
CSNK1G2	2	no
CSTF2	2	no
CTNNAL1	2	no
CTPS2	2	no
CUL4A	2	no
CYBA	2	no
CYP20A1	2	no
CYP2D22	2	no
CYP4F16	2	no
CZIB	2	no
DAG1	2	no
DBNL	2	no
DCAF13	2	no
DCBLD2	2	no
DCTPP1	2	no
DCUN1D5	2	no
DDI2	2	no
DDX19A	2	no
DDX23	2	no
DDX25	2	no
DDX50	2	no
DDX54	2	no
DDX56	2	no
DDX58	2	no
DEGS1	2	no
DEK	2	no
DENR	2	no
DEPDC1	2	no
DEPDC5	2	no
DEPTOR	2	no
DESI1	2	no
DGAT1	2	no
DGUOK	2	no
DHCR24	2	no
DHODH	2	no
DHRS1	2	no
DHRS13	2	no
DHRS7B	2	no
DHX30	2	no
DHX36	2	no
DHX38	2	no
DIP2A	2	no
DKK1	2	no
DMD	2	no
DNAAF5	2	no
DNAJB12	2	no
DNAJB14	2	no
DNAJC1	2	no
DNAJC19	2	no
DNAJC2	2	no
DNAJC25	2	no
DNAJC3	2	no
DNM1L	2	no
DOCK11	2	no
DOCK6	2	no
DOCK7	2	no
DPM3	2	no
DPY19L1	2	no
DRAP1	2	no
DRG2	2	no
DSTYK	2	no
DTD1	2	no
DTL	2	no
DTNA	2	no
DYNC1I2	2	no
DYNC1LI1	2	no
DYNLT3	2	no
ECHDC1	2	no
ECPAS	2	no
EDC4	2	no
EDEM3	2	no
EEF1A2	2	no
EEF1AKNMT	2	no
EFNA5	2	no
EGFL7	2	no
EGLN1	2	no
EIF2AK2	2	no
EIF2B1	2	no
EIF2B4	2	no
ELMO2	2	no
ELN	2	no
ELOB	2	no
ELOVL5	2	no
ELP2	2	no
EMC10	2	no
EMC3	2	no
EMC4	2	no
EMC6	2	no
EMILIN1	2	no
EML4	2	no
ENDOD1	2	no
ENY2	2	no
EPB41L1	2	no
EPB41L2	2	no
EPHB3	2	no
EPHB4	2	no
EPPK1	2	no
ERBB2	2	no
ERC1	2	no
ERG28	2	no
ERLIN1	2	no
ERMP1	2	no
ETF1	2	no
ETHE1	2	no
EVA1B	2	no
EXOG	2	no
EXOSC3	2	no
EXT1	2	no
F10	2	no
F3	2	no
FADS1	2	no
FADS2	2	no
FAF1	2	no
FAHD1	2	no
FAM114A1	2	no
FAM126A	2	no
FAM173A	2	no
FAM210A	2	no
FAM210B	2	no
FAM241B	2	no
FAM8A1	2	no
FAM98A	2	no
FANCI	2	no
FAP	2	no
FARP2	2	no
FASTKD5	2	no
FBLN1	2	no
FBLN5	2	no
FBN2	2	no
FHL2	2	no
FHOD1	2	no
FKBP1A	2	no
FLG	2	no
FLNC	2	no
FLRT3	2	no
FLVCR1	2	no
FMNL3	2	no
FNBP1	2	no
FNDC3B	2	no
FRAS1	2	no
FSTL1	2	no
FTL1	2	no
FTSJ3	2	no
GAL	2	no
GALNT4	2	no
GAPVD1	2	no
GAS1	2	no
GATAD2A	2	no
GATD1	2	no
GBF1	2	no
GBP2	2	no
GCLM	2	no
GDAP1	2	no
GDF11	2	no
GDPD1	2	no
GEMIN4	2	no
GEMIN5	2	no
GEMIN6	2	no
GEMIN8	2	no
GFER	2	no
GFPT1	2	no
GGCT	2	no
GGT1	2	no
GIGYF2	2	no
GLRX5	2	no
GLYR1	2	no
GM11639	2	no
GM42957	2	no
GMPPB	2	no
GMPS	2	no
GNG5	2	no
GNL2	2	no
GOSR1	2	no
GOSR2	2	no
GPAT3	2	no
GPHN	2	no
GPR137C	2	no
GPT2	2	no
GPX1	2	no
GPX4	2	no
GRAMD1A	2	no
GREM1	2	no
GREM2	2	no
GRID2	2	no
GRPEL2	2	no
GSDME	2	no
GSK3A	2	no
GSN	2	no
GSTM1	2	no
GTF2F2	2	no
GULP1	2	no
GYS1	2	no
H2AFY2	2	no
HAT1	2	no
HBS1L	2	no
HDDC2	2	no
HDHD2	2	no
HECTD1	2	no
HECW2	2	no
HERPUD1	2	no
HFE	2	no
HIBCH	2	no
HKDC1	2	no
HLA-C	2	no
HLA-D	2	no
HMGCR	2	no
HPS5	2	no
HSD17B7	2	no
HSPBP1	2	no
HSPE1-M	2	no
IDE	2	no
IDI1	2	no
IFRD2	2	no
IGFBP7	2	no
IK	2	no
IL18	2	no
ILKAP	2	no
INF2	2	no
INPP1	2	no
INPP5K	2	no
INPPL1	2	no
IPO8	2	no
IPO9	2	no
IQGAP2	2	no
IQSEC1	2	no
ITGA11	2	no
ITGA3	2	no
ITGB3	2	no
ITGB5	2	no
ITSN1	2	no
ITSN2	2	no
JAKMIP1	2	no
JAM3	2	no
JPH1	2	no
JPT1	2	no
JPT2	2	no
KCNAB2	2	no
KCTD10	2	no
KDELR1	2	no
KIAA1671	2	no
KIF11	2	no
KIF20A	2	no
KIF22	2	no
KIF2A	2	no
KIF3A	2	no
KIRREL1	2	no
KLC2	2	no
KPNA3	2	no
KRT4	2	no
KRT82	2	no
KTI12	2	no
LAMA1	2	no
LAMB2	2	no
LARP1	2	no
LETMD1	2	no
LGR4	2	no
LIMS1	2	no
LMF2	2	no
LMNB2	2	no
LOC102724159	2	no
LOX	2	no
LPCAT2	2	no
LRCH4	2	no
LRRC1	2	no
LRRC8A	2	no
LRRC8D	2	no
LRRFIP1	2	no
LRSAM1	2	no
LSM12	2	no
LSM14A	2	no
LSM3	2	no
LSM5	2	no
LSM6	2	no
LSM8	2	no
LTA4H	2	no
LTBP1	2	no
LTBP4	2	no
LUC7L	2	no
LY6A	2	no
LYST	2	no
LZIC	2	no
MACF1	2	no
MACO1	2	no
MAD2L1	2	no
MAGOHB	2	no
MAK16	2	no
MALSU1	2	no
MAN2A2	2	no
MAN2C1	2	no
MANSC4	2	no
MAP1B	2	no
MAP2K4	2	no
MAP2K6	2	no
MAP7D1	2	no
MAPK3	2	no
MAPRE2	2	no
MARK3	2	no
MARS2	2	no
MAT2B	2	no
MBNL1	2	no
MBOAT7	2	no
MBTPS2	2	no
MCC	2	no
MCCC1	2	no
MCU	2	no
MDC1	2	no
MDFIC	2	no
ME1	2	no
MEAF6	2	no
MED8	2	no
MEST	2	no
METAP2	2	no
MFAP3	2	no
MFAP3L	2	no
MFAP4	2	no
MFSD10	2	no
MGST2	2	no
MGST3	2	no
MIA3	2	no
MICU2	2	no
MKKS	2	no
MLF2	2	no
MMAA	2	no
MMGT1	2	no
MOB4	2	no
MOCS1	2	no
MPP2	2	no
MRPL10	2	no
MRPL33	2	no
MRPL53	2	no
MRPS10	2	no
MRPS11	2	no
MRPS16	2	no
MRPS2	2	no
MRPS24	2	no
MRPS26	2	no
MSH2	2	no
MSLN	2	no
MSRB2	2	no
MTERF3	2	no
MTERF4	2	no
MTFMT	2	no
MTFP1	2	no
MTFR1L	2	no
MTIF2	2	no
MTIF3	2	no
MTX3	2	no
MUL1	2	no
MVB12A	2	no
MVK	2	no
MYH14	2	no
MYL6B	2	no
NAA10	2	no
NAA35	2	no
NACC1	2	no
NADK2	2	no
NAMPT	2	no
NANS	2	no
NAPRT	2	no
NASP	2	no
NCOA4	2	no
NCR3LG1	2	no
NDC80	2	no
NDEL1	2	no
NDST2	2	no
NDUFA1	2	no
NDUFA12	2	no
NDUFAB1	2	no
NDUFAF1	2	no
NDUFAF5	2	no
NDUFAF7	2	no
NDUFB2	2	no
NDUFS5	2	no
NDUFV3	2	no
NECAP1	2	no
NEFM	2	no
NENF	2	no
NEXN	2	no
NF1	2	no
NHP2	2	no
NIT2	2	no
NMRAL1	2	no
NOA1	2	no
NOC4L	2	no
NOL6	2	no
NOP58	2	no
NOP9	2	no
NOTCH3	2	no
NPDC1	2	no
NPNT	2	no
NPR2	2	no
NPRL2	2	no
NPRL3	2	no
NQO1	2	no
NRM	2	no
NRP2	2	no
NSUN2	2	no
NUB1	2	no
NUBPL	2	no
NUDCD1	2	no
NUDT19	2	no
NUMBL	2	no
NUP133	2	no
NUP205	2	no
NUP214	2	no
NUP43	2	no
NUP62	2	no
NUP88	2	no
NXF1	2	no
OCLN	2	no
ODF2	2	no
OGA	2	no
OGFR	2	no
OPA1	2	no
OPTN	2	no
ORC4	2	no
OSTF1	2	no
OXA1L	2	no
OXSM	2	no
OXSR1	2	no
PACS1	2	no
PALM2-A	2	no
PAM16	2	no
PBDC1	2	no
PBXIP1	2	no
PCBD1	2	no
PCDHA9	2	no
PCDHB3	2	no
PCDHGC3	2	no
PCID2	2	no
PCOLCE2	2	no
PCYT2	2	no
PDCD11	2	no
PDCL3	2	no
PDE12	2	no
PDE3B	2	no
PDE8A	2	no
PDK1	2	no
PDK3	2	no
PDP1	2	no
PDS5B	2	no
PDSS2	2	no
PDZD11	2	no
PDZD8	2	no
PECR	2	no
PEX16	2	no
PFAS	2	no
PFDN1	2	no
PFDN6	2	no
PFKL	2	no
PGM3	2	no
PGP	2	no
PHF5A	2	no
PIBF1	2	no
PIEZO1	2	no
PIGG	2	no
PIGN	2	no
PIGS	2	no
PIGU	2	no
PIP4K2B	2	no
PITPNA	2	no
PKD2	2	no
PKM	2	no
PKMYT1	2	no
PKN1	2	no
PKP3	2	no
PKP4	2	no
PLAA	2	no
PLAT	2	no
PLCB3	2	no
PLEKHA5	2	no
PLG	2	no
PLGRKT	2	no
PLPP2	2	no
PMM2	2	no
PMVK	2	no
PNN	2	no
PNPO	2	no
POLD1	2	no
POLG	2	no
POLR1C	2	no
POLR3A	2	no
PON3	2	no
PPFIA1	2	no
PPIC	2	no
PPM1B	2	no
PPM1F	2	no
PPM1L	2	no
PPP1R12B	2	no
PPP1R13L	2	no
PPP1R7	2	no
PPP2R5C	2	no
PPP2R5E	2	no
PPP3R1	2	no
PPP4R1	2	no
PRDX1	2	no
PREPL	2	no
PRIM2	2	no
PRKCB	2	no
PRKCD	2	no
PRMT3	2	no
PRPF18	2	no
PRPF40B	2	no
PRPF4B	2	no
PRRC2A	2	no
PRSS12	2	no
PRXL2C	2	no
PSMD4	2	no
PSMF1	2	no
PTBP3	2	no
PTGES3L-A	2	no
PTGR2	2	no
PTK7	2	no
PTP4A1	2	no
PTPA	2	no
PTPN13	2	no
PTPRA	2	no
PTPRF	2	no
PTPRM	2	no
PUM1	2	no
PURA	2	no
PURB	2	no
PYGB	2	no
QDPR	2	no
QTRT1	2	no
RAB23	2	no
RAB24	2	no
RAB3A	2	no
RAB3B	2	no
RAB3C	2	no
RAB3GAP1	2	no
RAB3GAP2	2	no
RABAC1	2	no
RABEP2	2	no
RABL3	2	no
RAE1	2	no
RAET1G	2	no
RAP1A	2	no
RAP1GDS1	2	no
RASAL3	2	no
RAVER1	2	no
RB1CC1	2	no
RBBP4	2	no
RBBP5	2	no
RBM10	2	no
RBM12B	2	no
RBM15	2	no
RBM17	2	no
RBM19	2	no
RBM28	2	no
RBM4	2	no
RBPMS	2	no
RCC1L	2	no
RDH10	2	no
RDH13	2	no
RELCH	2	no
RER1	2	no
RFC2	2	no
RFC3	2	no
RFT1	2	no
RFTN1	2	no
RHBDF1	2	no
RHOBTB3	2	no
RHOC	2	no
RHOD	2	no
RHOU	2	no
RIC8A	2	no
RICTOR	2	no
RMND1	2	no
RNF114	2	no
RNF130	2	no
RNF150	2	no
RNF170	2	no
RNF213	2	no
RO60	2	no
RPF2	2	no
RPL22L1	2	no
RPUSD3	2	no
RPUSD4	2	no
RRAS2	2	no
RRP1	2	no
RRP1B	2	no
RWDD1	2	no
S100A9	2	no
SACS	2	no
SAMHD1	2	no
SAP30	2	no
SAPCD2	2	no
SAR1A	2	no
SBDS	2	no
SBF1	2	no
SCAMP5	2	no
SCARF2	2	no
SCO2	2	no
SDHD	2	no
SEC22A	2	no
SEC24B	2	no
SEC24C	2	no
SEC24D	2	no
SELENOS	2	no
SEMA3A	2	no
SEMA3D	2	no
SEMA3F	2	no
SERHL	2	no
SERINC5	2	no
SERPINB9B	2	no
SEZ6L	2	no
SF3B6	2	no
SFXN4	2	no
SGCE	2	no
SH3BP4	2	no
SH3GLB2	2	no
SHISA4	2	no
SHOC2	2	no
SHTN1	2	no
SKIV2L	2	no
SLC23A2	2	no
SLC25A17	2	no
SLC25A22	2	no
SLC27A2	2	no
SLC27A3	2	no
SLC30A9	2	no
SLC35B1	2	no
SLC38A6	2	no
SLC39A11	2	no
SLC6A6	2	no
SLC7A1	2	no
SLC7A6	2	no
SLIT3	2	no
SMARCA1	2	no
SMARCB1	2	no
SMG7	2	no
SMIM20	2	no
SMPD2	2	no
SMS	2	no
SNRPE	2	no
SNX24	2	no
SNX9	2	no
SON	2	no
SORT1	2	no
SPART	2	no
SPAST	2	no
SPATA5	2	no
SPATS2L	2	no
SPC25	2	no
SPECC1	2	no
SPR	2	no
SPRYD4	2	no
SPTAN1	2	no
SPTLC3	2	no
SRC	2	no
SRD5A3	2	no
SRP19	2	no
SRP9	2	no
SRPK1	2	no
SRPK2	2	no
SRSF4	2	no
SRSF9	2	no
ST3GAL2	2	no
STAG2	2	no
STARD5	2	no
STAT1	2	no
STAT2	2	no
STEAP1	2	no
STEAP2	2	no
STEAP3	2	no
STIM2	2	no
STK3	2	no
STON1-G	2	no
STRN	2	no
STX17	2	no
STXBP5	2	no
SUGCT	2	no
SUN1	2	no
SUSD6	2	no
SYNJ1	2	no
SYNPO	2	no
SYT11	2	no
SYT2	2	no
SYVN1	2	no
TAP1	2	no
TAX1BP3	2	no
TBC1D10B	2	no
TBCB	2	no
TBCE	2	no
TBK1	2	no
TCEA1	2	no
TEAD2	2	no
TEFM	2	no
TELO2	2	no
TENM3	2	no
TEX10	2	no
TFIP11	2	no
THEM6	2	no
THOC5	2	no
THOC6	2	no
THYN1	2	no
TIMM17B	2	no
TIMM29	2	no
TIMMDC1	2	no
TIMP1	2	no
TIPRL	2	no
TKFC	2	no
TLE3	2	no
TLN2	2	no
TMBIM6	2	no
TMCO1	2	no
TMEM106A	2	no
TMEM127	2	no
TMEM131	2	no
TMEM132A	2	no
TMEM161A	2	no
TMEM168	2	no
TMEM185B	2	no
TMEM189	2	no
TMEM209	2	no
TMEM243	2	no
TMEM41A	2	no
TMEM65	2	no
TMOD3	2	no
TMPPE	2	no
TMTC3	2	no
TNFAIP2	2	no
TNFRSF10A	2	no
TNFRSF1B	2	no
TNFRSF21	2	no
TNIK	2	no
TNK2	2	no
TNS1	2	no
TOMM20	2	no
TOR3A	2	no
TOR4A	2	no
TPRG1L	2	no
TRA2B	2	no
TRADD	2	no
TRAF2	2	no
TRAF4	2	no
TRAF7	2	no
TRBV4-1	2	no
TRIM25	2	no
TRIM26	2	no
TRIM32	2	no
TRIOBP	2	no
TRMT11	2	no
TRMT112	2	no
TRMT5	2	no
TRPM7	2	no
TSG101	2	no
TSTA3	2	no
TTC1	2	no
TTC13	2	no
TTC8	2	no
TTN	2	no
TUBAL3	2	no
TUBB4A	2	no
TUT7	2	no
TWF2	2	no
TXN2	2	no
U2SURP	2	no
UBA5	2	no
UBA6	2	no
UBAC2	2	no
UBAP1	2	no
UBE2H	2	no
UBE2J2	2	no
UBE2K	2	no
UBE2S	2	no
UBFD1	2	no
UBL4A	2	no
UBR2	2	no
UBR4	2	no
UBXN6	2	no
UCHL3	2	no
UGGT2	2	no
UHRF1	2	no
UNC5C	2	no
UNG	2	no
USP48	2	no
USP7	2	no
[truncated: 2,985 more rows]
