# Supplementary material for: Multi–Cell Line Analysis of Lysosomal Proteomes Reveals Unique Features and Novel Lysosomal Proteins
Source: Mol Cell Proteomics. 2023 Feb 14;22(3):100509. doi: 10.1016/j.mcpro.2023.100509 (PMC10025164; doi:10.1016/j.mcpro.2023.100509)
Supplement: Table S13 [file mmc13.xlsx]

## Sheet: Table S11
Table S13 Gene set enrichment analysis for high confidence novel lysosomal candidate proteins (89 in total, identified in ≥ 5 cell lines with p-value < 0.05)
GO category	GO ID	Description	p-value	Genes
GO_Molecular Function	GO:0015293	symporter activity	0.0278524	SLC2A6,SLC12A9,SLC2A13,SLC33A1,SLC38A2,SLC39A8
	GO:0022857	transmembrane transporter activity	0.0408449	SLC2A6,SLC30A7,SLC31A1,CDK5,CNNM3,LRP6,SLC12A9,SLC2A13,SLC30A1,SLC33A1,SLC38A2,SLC39A8,SLC46A1,SLC4A2,TMEM63B
GO_Biological Process	GO:0006810	transport	8.40713e-06	IFNGR1,LEPROT,MFGE8,NDFIP1,NDFIP2,PIP4P2,PLPP3,SLC2A6,SLC30A7,SLC31A1,TMEM50A,AAK1,ATP9A,BNIP1,BRK1,CAB39,CDK5,CNNM3,COPS5,CSK,DCTN4,DCTN6,EPS15,GOLGA7,LGALS3BP,LRP10,LRP6,PNPLA8,PSEN2,PSMD14,RAB33B,REPS1,SERPINE1,SLC12A9,SLC2A13,SLC30A1,SLC33A1,SLC38A2,SLC39A8,SLC46A1,SLC4A2,SNX11,SNX33,STX6,TBC1D15,TM7SF3,TMEM63B,TSPAN14,UGCG,USE1,WDR91,WWP2
	GO:0051234	establishment of localization	2.00731e-05	IFNGR1,LEPROT,MFGE8,NDFIP1,NDFIP2,PIP4P2,PLPP3,SLC2A6,SLC30A7,SLC31A1,TMEM50A,AAK1,ATP9A,BNIP1,BRK1,CAB39,CDK5,CNNM3,COPS5,CSK,DCTN4,DCTN6,EPS15,GOLGA7,LGALS3BP,LRP10,LRP6,PNPLA8,PSEN2,PSMD14,RAB33B,REPS1,SERPINE1,SLC12A9,SLC2A13,SLC30A1,SLC33A1,SLC38A2,SLC39A8,SLC46A1,SLC4A2,SNX11,SNX33,STX6,TBC1D15,TM7SF3,TMEM63B,TSPAN14,UGCG,USE1,WDR91,WWP2
	GO:0051179	localization	3.53292e-05	ABHD17B,IFNGR1,LEPROT,MFGE8,NDFIP1,NDFIP2,PIP4P2,PLPP3,SLC2A6,SLC30A7,SLC31A1,TMEM50A,AAK1,ATP9A,BNIP1,BRK1,CAB39,CDK5,CNNM3,COPS5,CSK,CYR61,DCTN4,DCTN6,EPS15,GOLGA7,LGALS3BP,LRP10,LRP6,MFN1,ODR4,PLXNA1,PNPLA8,PSEN2,PSMD14,RAB33B,REPS1,SERPINE1,SHC1,SLC12A9,SLC2A13,SLC30A1,SLC33A1,SLC38A2,SLC39A8,SLC46A1,SLC4A2,SNX11,SNX33,STX6,TBC1D15,TGFBR1,TM7SF3,TMEM63B,TSPAN14,UGCG,USE1,WDR91,WWP2
	GO:0016192	vesicle-mediated transport	0.000241901	LEPROT,MFGE8,PIP4P2,PLPP3,TMEM50A,AAK1,ATP9A,BNIP1,BRK1,CAB39,CDK5,COPS5,CSK,DCTN4,DCTN6,EPS15,GOLGA7,LGALS3BP,LRP10,LRP6,PSMD14,RAB33B,REPS1,SERPINE1,SNX33,STX6,TSPAN14,USE1,WDR91
	GO:0048193	Golgi vesicle transport	0.00411515	PLPP3,ATP9A,BNIP1,CSK,DCTN4,DCTN6,EPS15,GOLGA7,RAB33B,STX6,USE1
	GO:0046916	cellular transition metal ion homeostasis	0.0303994	NDFIP1,SLC30A7,SLC31A1,SLC30A1,SLC39A8,SLC46A1
GO_Cellular Component	GO:0012505	endomembrane system	2.68354e-07	ABHD17B,LEPROT,MFGE8,NDFIP1,NDFIP2,PIP4P2,PLEKHB2,PLPP3,SLC30A7,SLC31A1,TMEM120A,TMEM50A,AAK1,AGTRAP,ATP9A,BNIP1,CAB39,COPS5,CYR61,EPS15,GOLGA7,ITM2B,LGALS3BP,LRP10,LRP6,PNPLA8,PRSS23,PSEN2,PSMD14,RAB33B,REPS1,SCAP,SERINC1,SERPINE1,SLC30A1,SLC33A1,SMPD4,SNX11,STX6,TGFBR1,TNC,TPBG,TSN,TSPAN14,UGCG,USE1,WDR91,XXYLT1
	GO:0031224	intrinsic component of membrane	3.95204e-06	ABHD17B,FRRS1,IFNGR1,LEPROT,NDFIP1,NDFIP2,PIP4P2,PLEKHB2,PLPP3,SLC2A6,SLC30A7,SLC31A1,TMEM120A,TMEM50A,TSPAN6,AGTRAP,ATP9A,BNIP1,CNNM3,GOLGA7,ITFG1,ITM2B,LRP10,LRP6,MFN1,MPZL1,ODR4,PLXNA1,PNPLA8,PSEN2,RNF149,SCAP,SERINC1,SLC12A9,SLC2A13,SLC30A1,SLC33A1,SLC38A2,SLC39A8,SLC46A1,SLC4A2,SMPD4,STX6,TGFBR1,TM7SF3,TMEM184C,TMEM268,TMEM63B,TPBG,TSPAN14,UGCG,USE1,XXYLT1
	GO:0016020	membrane	1.4931e-05	ABHD17B,FRRS1,IFNGR1,LEPROT,MFGE8,NDFIP1,NDFIP2,PIP4P2,PLEKHB2,PLPP3,SLC2A6,SLC30A7,SLC31A1,TMEM120A,TMEM50A,TSPAN6,AAK1,AGTRAP,ATP9A,BNIP1,CAB39,CDK5,CNNM3,CSK,EPS15,GOLGA7,ITFG1,ITM2B,LGALS3BP,LRP10,LRP6,MFN1,MMS19,MPZL1,ODR4,PLXNA1,PNPLA8,PSEN2,RAB33B,REPS1,RNF149,SCAP,SERINC1,SERPINE1,SHC1,SLC12A9,SLC2A13,SLC30A1,SLC33A1,SLC38A2,SLC39A8,SLC46A1,SLC4A2,SMPD4,SNX11,SNX33,STX6,TGFBR1,TM7SF3,TMEM…
	GO:0016021	integral component of membrane	1.69638e-05	FRRS1,IFNGR1,LEPROT,NDFIP1,NDFIP2,PIP4P2,PLEKHB2,PLPP3,SLC2A6,SLC30A7,SLC31A1,TMEM120A,TMEM50A,TSPAN6,AGTRAP,ATP9A,BNIP1,CNNM3,ITFG1,ITM2B,LRP10,LRP6,MFN1,MPZL1,ODR4,PLXNA1,PNPLA8,PSEN2,RNF149,SCAP,SERINC1,SLC12A9,SLC2A13,SLC30A1,SLC33A1,SLC38A2,SLC39A8,SLC46A1,SLC4A2,SMPD4,STX6,TGFBR1,TM7SF3,TMEM184C,TMEM268,TMEM63B,TPBG,TSPAN14,UGCG,USE1,XXYLT1
	GO:0031982	vesicle	2.96276e-05	ABHD17B,LEPROT,MFGE8,NDFIP1,NDFIP2,PIP4P2,PLEKHB2,SLC30A7,SLC31A1,TSPAN6,AAK1,AGTRAP,ATP9A,BNIP1,BRK1,CAB39,COPS5,CSK,EPS15,GOLGA7,ITFG1,ITM2B,LGALS3BP,LRP6,PLXNA1,PRSS23,PSEN2,PSMD14,SCAP,SERPINE1,SLC12A9,SNX11,SNX33,STX6,TAX1BP1,TGFBR1,TM7SF3,TSPAN14,USE1,WDR91,WWP2
	GO:0031410	cytoplasmic vesicle	5.0747e-05	ABHD17B,LEPROT,NDFIP1,NDFIP2,PIP4P2,PLEKHB2,SLC30A7,SLC31A1,AAK1,AGTRAP,ATP9A,BNIP1,CAB39,COPS5,EPS15,GOLGA7,ITM2B,LGALS3BP,LRP6,PSEN2,PSMD14,SCAP,SERPINE1,SNX11,SNX33,STX6,TGFBR1,TSPAN14,USE1,WDR91
	GO:0097708	intracellular vesicle	5.21813e-05	ABHD17B,LEPROT,NDFIP1,NDFIP2,PIP4P2,PLEKHB2,SLC30A7,SLC31A1,AAK1,AGTRAP,ATP9A,BNIP1,CAB39,COPS5,EPS15,GOLGA7,ITM2B,LGALS3BP,LRP6,PSEN2,PSMD14,SCAP,SERPINE1,SNX11,SNX33,STX6,TGFBR1,TSPAN14,USE1,WDR91
	GO:0098588	bounding membrane of organelle	0.000693611	ABHD17B,LEPROT,NDFIP1,NDFIP2,PIP4P2,PLEKHB2,PLPP3,SLC2A6,AGTRAP,ATP9A,EPS15,GOLGA7,ITM2B,LRP6,MFN1,PNPLA8,PSEN2,RAB33B,SCAP,SLC33A1,SLC39A8,SMPD4,STX6,TSPAN14,UGCG,WDR91
	GO:0098805	whole membrane	0.000763995	ABHD17B,LEPROT,NDFIP1,NDFIP2,PIP4P2,PLEKHB2,PLPP3,SLC2A6,ATP9A,CSK,EPS15,ITM2B,LRP6,MFN1,PNPLA8,PSEN2,SCAP,SLC39A8,SMPD4,STX6,TGFBR1,TSPAN14,WDR91
	GO:0005768	endosome	0.00203365	ABHD17B,LEPROT,NDFIP1,NDFIP2,PIP4P2,PLEKHB2,SLC31A1,ATP9A,EPS15,ITM2B,LRP6,PSEN2,SNX11,STX6,TGFBR1,WDR91
	GO:0010008	endosome membrane	0.004708	ABHD17B,LEPROT,NDFIP1,NDFIP2,PIP4P2,PLEKHB2,ATP9A,EPS15,ITM2B,LRP6,WDR91
	GO:0031090	organelle membrane	0.00917656	ABHD17B,LEPROT,NDFIP1,NDFIP2,PIP4P2,PLEKHB2,PLPP3,SLC2A6,TMEM120A,AGTRAP,ATP9A,BNIP1,EPS15,GOLGA7,ITM2B,LRP6,MFN1,PNPLA8,PSEN2,RAB33B,SCAP,SERINC1,SLC30A1,SLC33A1,SLC39A8,SMPD4,SNX33,STX6,TSPAN14,UGCG,USE1,WDR91,XXYLT1
Reactome	REAC:R-HSA-425407	SLC-mediated transmembrane transport	0.00318906	SLC2A6,SLC30A7,SLC31A1,SLC2A13,SLC30A1,SLC33A1,SLC38A2,SLC39A8,SLC4A2
	REAC:R-HSA-425410	Metal ion SLC transporters	0.00422991	SLC30A7,SLC31A1,SLC30A1,SLC39A8
