# Supplementary material for: Multi–Cell Line Analysis of Lysosomal Proteomes Reveals Unique Features and Novel Lysosomal Proteins
Source: Mol Cell Proteomics. 2023 Feb 14;22(3):100509. doi: 10.1016/j.mcpro.2023.100509 (PMC10025164; doi:10.1016/j.mcpro.2023.100509)
Supplement: Table S14 [file mmc14.xlsx]

## Sheet: Summary
Table S14 Primer sequences, conditions for western blot experiments, and correlation of densitometric quantification with iBAQ values
Sheet1	Primer sequences for potentially novel lysosomal proteins
Sheet2	Western blot candidates for western blot experiment and densitometric quantification
Sheet 3	Densitometric quantification, iBAQ values, and number of identified peptides for proteins validated by western blot in whole cell lysate and lysosome-enriched samples

## Sheet: Sheet1
Primer sequences for potentially novel lysosomal proteins
Gene/Tag	TM7SF3 C-terminal HA Tag
Forward	GATCAAGCTTATGTGGCGGCTGCGCCTGCTG
Reverse	GATCTCTAGATTAAGCGTAGTCTGGGACGTCGTATGGGTACAGAAGCAAG GGTGTCCT
Gene/Tag	TMEM63B C-terminal HA Tag
Forward	GATCAAGCTTATGCTGCCGTTCTTGCTGGCC
Reverse	ATCTCTAGATTAAGCGTAATCTGGAACATCGTATGGGTACTGGTGAATCT CATTCTC
Gene/Tag	SLC12A9 C-terminal HA Tag
Forward	GATCAAGCTTATGGCCAGCGAGAGCTCCCCTC
Reverse	GATCTCTAGATCAAGCGTAATCTGGAACATCGTATGGGTAGAGATCAGTG CAGGTTAC
Gene/Tag	SLC31A1 C-terminal HA Tag
Forward	GATCAAGCTTATGAACCATATGGGGATGAAC
Reverse	GATCTCTAGATCAAGCGTAATCTGGAACATCGTATGGGTAATGGCAGTGC TCTGTGATGTC
Gene/Tag	NDFIP2 N-terminal HA Tag
Forward	GATCAAGCTTATGTACCCATACGATGTTCCAGATTACGCTGGACGCCGGC GGAGCCAGAGA
Reverse	GATCTCTAGACTATAGCAGGAAGAAGAAGTACCT

## Sheet: Sheet2
Western blotting condition for tested lysosomal candidates and densitometric quantification of the blot
Protein	SDS gel %	blotting	Primary Antibody	Secondary Antibody
ATP6V1B2	12.5%	Semidry	Mouse anti-ATP6V1B2, 1:1000	Goat anti-mouse, 1:5000
ATP6V1D	12.5%	Wet	Rabbit anti-ATP6V1D, 1:1000	Goat anti-rabbit, 1:5000
Calnexin	0.1	Wet	Mouse anti-calnexin, 1:20,000	Goat anti-mouse, 1:5000
CTSD	0.1	Wet	Rabbit anti-CTSD, 1:1000	Goat anti-rabbit, 1:5000
FLOT1	12.5%	Wet	Rabbit anti-FLOT1, 1:1000	Goat anti-rabbit, 1:5000
GBA	12.5%	Semidry	Rabbit anti-GBA, 1:1000	Goat anti-rabbit, 1:5000
GM130	0.1	Wet	Mouse anti-GM130, 1:1000	Goat anti-mouse, 1:5000
HA Tag	0.1	Semidry	Rat anti-HA, 1:1000	Goat anti-rat, 1:10,000
KIF5B	12.5%	Semidry	Rabbit anti-KIF5B, 1:1000	Goat anti-rabbit, 1:5000
LIMP2	0.06	Wet	Goat anti-LIMP2, 1:400	Donkey anti-goat, 1:5000
MAN2B2	12.5%	Semidry	Rabbit anti-MAN2B2, 1:300	Goat anti-rabbit, 1:5000
NEDD4	12.5%	Wet	Rabbit anti-NEDD4, 1:1000	Goat anti-rabbit, 1:5000
NPC2	12.5%	Wet	Rabbit anti-NPC2, 1:500	Goat anti-rabbit, 1:5000
P70- S6 kinase	0.1	Wet	Rabbit anti-P70 S6 kinase, 1:1000	Goat anti-rabbit, 1:5000
ph-P70 S6 kinase (Thr 389)	0.1	Wet	Rabbit antiPh P70 S6 kinase, 1:1000	Goat anti-rabbit, 1:5000
pH-S6 ribosomal kinase (Ser 240/244)	0.1	Semidry	Rabbit anti-ph-S6 r kinase, 1:10000	Goat anti-rabbit, 1:5000
PTT1	12.5%	Wet	Rabbit anti-PPT1, 0.4µg/mL	Goat anti-rabbit, 1:5000
RAPTOR	0.06	Wet	Rabbit anti-RAPTOR, 1:1000	Goat anti-rabbit, 1:5000
S6 ribosomal kinase	0.1	Semidry	Mouse anti-S6 r kinase, 1:2000	Goat anti-mouse, 1:5000
SDHA	0.1	Wet	Rabbit anti-SDHA,1:800	Goat anti-rabbit, 1:5000
β-actin	12.5%	Wet/Semidry	Mouse anti-β-actin, 1:4000	Goat anti-mouse, 1:5000

## Sheet: Sheet 3
Densitometric quantification, iBAQ values, and number of identified peptides for proteins validated by western blot in whole cell lysate and lysosome-enriched samples
Lysosome-enriched
	HEK 293			HeLa			HuH-7			SH-SY5Y			MEF			NIH
	Peptide	iBAQS	Blot	Peptide	iBAQS	Blot	Peptide	iBAQS	Blot	Peptide	iBAQS	Blot	Peptide	iBAQS	Blot	Peptide	iBAQS	Blot
ATP6V1B2	44	1.78293	77961790	25	1.36665	111956655	37	1.32939	95826480	29	1.8038	107775941	42	1.39392	105317369	41	1.78072	78933906
ATPP6V1D	11	0.323027	27817892	10	0.443829	56479866	10	0.206886	14197887	13	0.594187	22176884	22	0.568919	38108693	16	0.316948	7274518
FLOT	36	1.38753	5333547	27	1.58814	5211446	36	4.46115	7856469	27	1.70071	2675567	32	0.401943	2628653	30	0.714082	2986829
GBA	30	1.92896	11750148	21	2.14897	17446089	29	6.79476	30902258	21	2.52971	5973309	28	3.80353	3738766	27	2.51188	9689127
KIF5B	61	0.164113	47980396	45	0.37747	25753139	31	0.0969664	80178451	44	0.228176	28870457	26	0.0076761	9453869	14	0.00765922	75632446
MAN2B2	19	0.0521794	2874518	18	0.090435	3065454	26	0.509966	3847337	8	0.0200225	43315398	30	0.532604	33244302	32	2.83496	56182405
NEDD4	1	0.0034639	1236886	3	0.00969987	1591043	5	0.0154709	1890068	5	0.00749679	9498722	34	0.171352	4733556	43	0.634137	57736452
NPC2	13	0.472024	56227921	11	8.72387	101311888	12	1.56221	125669284	10	4.44728	155520894	18	18.4469	249139492	15	3.58006	218183178
PPT1	16	15.8093	226408223	12	17.4085	344832021	11	10.3456	274781574	9	5.32726	1659920	15	0.778654	2744723	17	3.37482	13893353
RPTOR	43	0.243694	70156736	28	0.125956	23601388	40	0.392199	64061136	8	0.00825226	8721041	16	0.0103161	6951185	15	0.00647727	15347946
SCARB2	18	1.29657	11347421	13	3.22172	22551455	21	6.21719	32836162	16	7.52587	1668051	16	3.66131	2420829	15	2.5568	2701043
Whole cell lysate
	HEK 293			HeLa			HuH-7			SH-SY5Y			MEF			NIH
	Peptide	iBAQS	Blot	Peptide	iBAQS	Blot	Peptide	iBAQS	Blot	Peptide	iBAQS	Blot	Peptide	iBAQS	Blot	Peptide	iBAQS	Blot
ATP6V1B2	25	2.67937	54408048	28	2.13966	42961587	32	2.95769	66029229	27	3.82465	95211403	35	2.52202	57839596	34	2.68935	87435069
ATPP6V1D	6	0.1936	148369612	8	0.308544	141640614	7	0.140581	126565503	6	0.373249	113488811	5	0.179361	115246938	5	0.173467	146037363
FLOT	32	2.05366	30990932	36	2.21334	39400648	37	1.72582	36388276	36	2.68687	40822546	25	0.710627	18700520	22	0.556455	17665380
GBA	17	0.894534	9980756	20	1.19103	35646391	20	0.740353	32216996	21	1.7235	10670744	21	0.863685	9845606	22	0.755633	12687139
KIF5B	82	1.79979	15403670	94	2.05077	7670566	100	2.58314	8032271	95	3.4231	9474241	78	1.15834	8270986	78	1.13797	7344452
MAN2B2	1	0.632345	16457908	2	0.00768676	12755756	2	0.019061	34014281	2	0.00579643	46765531	17	0.0923737	80332014	27	0.779131	46490367
NEDD4	2	0.0103631	1000257	5	0.0301505	1306545	7	0.0332935	1145140	3	0.0136988	26627585	71	2.73494	27539787	86	10.2276	67399629
NPC2	12	3.34207	30591813	13	4.14832	32138153	13	4.09104	11883441	14	4.84205	157529325	21	14.9024	137451326	21	15.2173	201959861
PPT1	18	6.79362	74375175	18	4.46135	47128757	17	1.8787	15043269	17	2.83746	20125331	12	0.358917	397029	14	0.96287	11872912
RPTOR	12	0.420252	118916851	11	0.163136	81651418	11	0.209085	56611816	12	0.207782	27916556	7	0.0149413	26894140	8	0.033142	82591995
SCARB2	16	0.613104	275561040	14	0.71606	215790505	16	0.795599	319847671	17	1.69936	73013457	9	0.543845	59860172	9	0.368374	22575321
